# Supplementary material for: Identification of a core set of Campylobacter jejuni flagella modification genes and a reversible non-motile maf3 phenotype
Source: Microbiology (Reading). 2026 Apr 28;172(4):001698. doi: 10.1099/mic.0.001698 (PMC13130089; doi:10.1099/mic.0.001698)
Supplement: Supplementary Data Sheet 1. [file mic-172-01698-s001.xlsx]

## Sheet: Notes
	This file contains a list of all isolates utilised for the analysis with meta-data and the distribution data for all genes in the flagellin glycosylation locus
	Summary Data
		Counts for the total numbers of C. jejuni isolates, the breakdown by species and the breakdown by clonal complex for all isolates and the contig groups
	List of Isolates worksheet
		id	Identification number within the Campylobacter PubMLST database
		species	Species of Campylobacter (all are C. jejuni)
		source	Source of isolate
		clonal complex	Clonal complex as derived from MLST genes
	Pse and Leg distribution data
		The presence/absence of genes was determined by performing BLAST searches within the PubMLST data using the gene sequences from C. jejuni strain NCTC11168
		For maf4 searches oncluded 200 bp of flanking sequence on either side of the gene
		A gene was determined to be present if the identity score was >80% and coverage was also >50%
		Genes were coded as 1 for present or 0 for absent
		The raw data for each gene is contained within the data repository
		Gene groups
			Structural	FlaA
			Maf	Maf1-7
			Other	cj1295, cj1296, cj1305, cj1306, cj1310, cj1325
			Pse biosynthesis	pseA, pseB, pseC, pseF, pseG, pseI
			Leg biosynthesis	legB, legC, legF legG, legI, ptmA, ptmE
	Sequence Bin Statistics
		This worksheet contains information on assembly of the genome sequence for each isolate as recovered from the Campylobacter PubMLST website.
			Contigs	Number of contigs (Seqbins)
			Total length	Total length of genome sequence
			Min	Length of shortest contig
			Max	Length of longest contig
			Mean	Mean length of contigs
			StdDev	Standard deviation of contig length
			N50	Shortest length of the contigs contributing to 50% coverage of the total genome assembly
			L50	Number of contigs whose lengths sum to 50% of the genome
			N90	Shortest length of the contigs contributing to 90% coverage of the total genome assembly
			L90	Number of contigs whose lengths sum to 90% of the genome
			N95	Shortest length of the contigs contributing to 95% coverage of the total genome assembly
			L95	Number of contigs whose lengths sum to 95% of the genome
				Number of maf genes
	Contigs=1-10
		Isolates whose genome sequences comprise 1 to 10 contigs
	Contigs=11-50
		Isolates whose genome sequences comprise 11 to 50 contigs
		Presence/absence data for pse and MAF genes
	Contigs=51-200
		Isolates whose genome sequences comprise 51 to 200 contigs

## Sheet: Summary Data
									Clonal Complex	Count
	Species		Source							All	1-10 contigs	11-50 contigs	51-200 contigs
	C. jejuni	16136	Human	11673					ST-1034 complex	95	2	67	26
			Birds	236					ST-1275 complex	12	0	3	9
			Chicken/chicken product	2751					ST-1287 complex	24	0	24	0
			Sheep/goat	448					ST-1332 complex	13	0	9	4
			Cattle/cattle product	599					ST-177 complex	6	0	5	1
			Turkey	107					ST-179 complex	15	1	6	8
			Other animal	100					ST-206 complex	937	9	811	117
			Unassigned	185					ST-21 complex	3957	20	3137	800
			Envrionmental	34					ST-22 complex	271	2	229	40
			Pig/pork	3					ST-257 complex	1203	47	1027	129
									ST-283 complex	186	2	163	21
			Total	16136					ST-353 complex	978	4	571	403
									ST-354 complex	778	3	459	316
									ST-362 complex	13	3	9	1
									ST-403 complex	165	1	88	76
									ST-42 complex	499	29	429	41
									ST-433 complex	12	0	5	7
									ST-443 complex	452	3	412	37
									ST-446 complex	20	0	7	13
									ST-45 complex	1279	21	1023	235
									ST-460 complex	68	2	27	39
									ST-464 complex	1094	1	542	551
									ST-48 complex	1186	11	1073	102
									ST-49 complex	85	0	73	12
									ST-508 complex	77	0	64	13
									ST-52 complex	227	2	185	40
									ST-573 complex	147	0	5	142
									ST-574 complex	207	1	146	60
									ST-607 complex	103	3	41	59
									ST-61 complex	501	130	331	40
									ST-658 complex	292	0	265	27
									ST-661 complex	61	1	19	41
									ST-677 complex	51	1	44	6
									ST-682 complex	1	0	1	0
									ST-692 complex	47	0	24	23
									ST-702 complex	10	0	5	5
									ST-828 complex	12	0	2	10
									ST-952 complex	11	0	1	10
									Unassigned	1035	14	596	425
									Total	16130	313	11928	3889

## Sheet: List of Isolates
id	species	source	clonal_complex
48	Campylobacter jejuni	Human	ST-21 complex
1220	Campylobacter jejuni	Human	ST-283 complex
1481	Campylobacter jejuni	Human	ST-42 complex
2607	Campylobacter jejuni	Birds	Unassigned
2640	Campylobacter jejuni	Human	ST-21 complex
2642	Campylobacter jejuni	Human	ST-257 complex
2659	Campylobacter jejuni	Human	ST-48 complex
2661	Campylobacter jejuni	Human	ST-353 complex
2662	Campylobacter jejuni	Human	ST-206 complex
2663	Campylobacter jejuni	Human	ST-353 complex
2666	Campylobacter jejuni	Human	ST-21 complex
2667	Campylobacter jejuni	Human	ST-21 complex
2669	Campylobacter jejuni	Human	ST-21 complex
2670	Campylobacter jejuni	Human	ST-21 complex
2671	Campylobacter jejuni	Human	ST-21 complex
2672	Campylobacter jejuni	Human	ST-354 complex
2675	Campylobacter jejuni	Human	ST-464 complex
2684	Campylobacter jejuni	Chicken/chicken product	ST-45 complex
2685	Campylobacter jejuni	Chicken/chicken product	ST-45 complex
2686	Campylobacter jejuni	Chicken/chicken product	ST-45 complex
2689	Campylobacter jejuni	Chicken/chicken product	ST-45 complex
2690	Campylobacter jejuni	Chicken/chicken product	ST-45 complex
2691	Campylobacter jejuni	Chicken/chicken product	ST-45 complex
5293	Campylobacter jejuni	Sheep/goat	ST-21 complex
10935	Campylobacter jejuni	Human	Unassigned
12880	Campylobacter jejuni	Human	ST-658 complex
12881	Campylobacter jejuni	Human	Unassigned
12882	Campylobacter jejuni	Human	ST-48 complex
12883	Campylobacter jejuni	Human	ST-21 complex
12884	Campylobacter jejuni	Human	ST-48 complex
12885	Campylobacter jejuni	Human	ST-464 complex
12887	Campylobacter jejuni	Human	ST-21 complex
12888	Campylobacter jejuni	Human	ST-206 complex
12889	Campylobacter jejuni	Human	ST-464 complex
12890	Campylobacter jejuni	Human	ST-464 complex
12891	Campylobacter jejuni	Human	Unassigned
12892	Campylobacter jejuni	Human	Unassigned
12893	Campylobacter jejuni	Human	ST-21 complex
12895	Campylobacter jejuni	Human	ST-607 complex
12896	Campylobacter jejuni	Human	ST-508 complex
12897	Campylobacter jejuni	Human	ST-21 complex
12898	Campylobacter jejuni	Human	ST-21 complex
12899	Campylobacter jejuni	Human	ST-21 complex
12900	Campylobacter jejuni	Human	ST-21 complex
12901	Campylobacter jejuni	Human	ST-353 complex
12902	Campylobacter jejuni	Human	ST-354 complex
12904	Campylobacter jejuni	Human	Unassigned
12905	Campylobacter jejuni	Human	ST-61 complex
12906	Campylobacter jejuni	Human	ST-21 complex
12907	Campylobacter jejuni	Human	ST-464 complex
12908	Campylobacter jejuni	Human	ST-21 complex
12909	Campylobacter jejuni	Human	ST-574 complex
12910	Campylobacter jejuni	Human	ST-353 complex
12913	Campylobacter jejuni	Human	ST-658 complex
12916	Campylobacter jejuni	Human	ST-61 complex
12917	Campylobacter jejuni	Human	ST-206 complex
12918	Campylobacter jejuni	Human	ST-464 complex
12919	Campylobacter jejuni	Human	ST-257 complex
12920	Campylobacter jejuni	Human	ST-257 complex
12921	Campylobacter jejuni	Human	ST-353 complex
12922	Campylobacter jejuni	Human	ST-353 complex
12923	Campylobacter jejuni	Human	ST-353 complex
16048	Campylobacter jejuni	Human	ST-257 complex
16049	Campylobacter jejuni	Human	ST-21 complex
16050	Campylobacter jejuni	Human	ST-206 complex
16052	Campylobacter jejuni	Human	ST-257 complex
16053	Campylobacter jejuni	Human	Unassigned
16054	Campylobacter jejuni	Human	ST-21 complex
16056	Campylobacter jejuni	Human	ST-45 complex
16057	Campylobacter jejuni	Human	ST-353 complex
16058	Campylobacter jejuni	Human	ST-1034 complex
16059	Campylobacter jejuni	Human	ST-607 complex
16061	Campylobacter jejuni	Human	ST-22 complex
16062	Campylobacter jejuni	Human	ST-48 complex
16063	Campylobacter jejuni	Human	ST-21 complex
16065	Campylobacter jejuni	Human	ST-61 complex
16066	Campylobacter jejuni	Human	ST-48 complex
16067	Campylobacter jejuni	Human	ST-21 complex
16068	Campylobacter jejuni	Human	ST-508 complex
16069	Campylobacter jejuni	Human	ST-48 complex
16070	Campylobacter jejuni	Human	ST-508 complex
16071	Campylobacter jejuni	Human	ST-443 complex
16072	Campylobacter jejuni	Human	ST-21 complex
16074	Campylobacter jejuni	Human	ST-21 complex
16075	Campylobacter jejuni	Human	ST-45 complex
16076	Campylobacter jejuni	Human	Unassigned
16078	Campylobacter jejuni	Human	Unassigned
16079	Campylobacter jejuni	Human	ST-21 complex
16080	Campylobacter jejuni	Human	ST-61 complex
16081	Campylobacter jejuni	Human	ST-48 complex
16082	Campylobacter jejuni	Human	ST-21 complex
16083	Campylobacter jejuni	Human	ST-21 complex
16084	Campylobacter jejuni	Human	ST-354 complex
16085	Campylobacter jejuni	Human	ST-464 complex
16086	Campylobacter jejuni	Human	ST-21 complex
16087	Campylobacter jejuni	Human	ST-257 complex
16088	Campylobacter jejuni	Human	ST-257 complex
16089	Campylobacter jejuni	Human	ST-21 complex
16090	Campylobacter jejuni	Human	ST-45 complex
16091	Campylobacter jejuni	Human	ST-45 complex
16095	Campylobacter jejuni	Human	ST-354 complex
16096	Campylobacter jejuni	Human	ST-354 complex
16097	Campylobacter jejuni	Human	ST-21 complex
16098	Campylobacter jejuni	Human	ST-21 complex
16099	Campylobacter jejuni	Human	ST-443 complex
16100	Campylobacter jejuni	Human	ST-21 complex
16101	Campylobacter jejuni	Human	ST-574 complex
16102	Campylobacter jejuni	Human	ST-21 complex
16103	Campylobacter jejuni	Human	ST-206 complex
16104	Campylobacter jejuni	Human	ST-206 complex
16107	Campylobacter jejuni	Human	ST-21 complex
16108	Campylobacter jejuni	Human	ST-443 complex
16110	Campylobacter jejuni	Human	ST-45 complex
16111	Campylobacter jejuni	Human	ST-45 complex
16112	Campylobacter jejuni	Human	ST-206 complex
16113	Campylobacter jejuni	Human	ST-443 complex
16114	Campylobacter jejuni	Human	ST-21 complex
16115	Campylobacter jejuni	Human	ST-353 complex
16116	Campylobacter jejuni	Human	ST-353 complex
16117	Campylobacter jejuni	Human	Unassigned
16118	Campylobacter jejuni	Human	ST-45 complex
16119	Campylobacter jejuni	Human	Unassigned
16120	Campylobacter jejuni	Human	ST-574 complex
16121	Campylobacter jejuni	Human	ST-21 complex
16122	Campylobacter jejuni	Human	ST-21 complex
16123	Campylobacter jejuni	Human	ST-21 complex
16125	Campylobacter jejuni	Human	ST-48 complex
16126	Campylobacter jejuni	Human	ST-21 complex
16127	Campylobacter jejuni	Human	ST-45 complex
16128	Campylobacter jejuni	Human	ST-21 complex
16129	Campylobacter jejuni	Human	ST-677 complex
16130	Campylobacter jejuni	Human	ST-42 complex
16131	Campylobacter jejuni	Human	ST-21 complex
16132	Campylobacter jejuni	Human	ST-21 complex
16133	Campylobacter jejuni	Human	Unassigned
16136	Campylobacter jejuni	Human	ST-45 complex
16137	Campylobacter jejuni	Human	ST-21 complex
16138	Campylobacter jejuni	Human	ST-607 complex
16139	Campylobacter jejuni	Human	ST-443 complex
16141	Campylobacter jejuni	Human	ST-257 complex
16142	Campylobacter jejuni	Human	ST-48 complex
16143	Campylobacter jejuni	Human	ST-61 complex
16144	Campylobacter jejuni	Human	ST-21 complex
16145	Campylobacter jejuni	Human	ST-61 complex
16146	Campylobacter jejuni	Human	ST-403 complex
16147	Campylobacter jejuni	Human	ST-42 complex
16148	Campylobacter jejuni	Human	ST-45 complex
16149	Campylobacter jejuni	Human	ST-464 complex
16150	Campylobacter jejuni	Human	Unassigned
16151	Campylobacter jejuni	Human	ST-48 complex
16152	Campylobacter jejuni	Human	ST-21 complex
16153	Campylobacter jejuni	Human	ST-464 complex
16154	Campylobacter jejuni	Human	ST-443 complex
16155	Campylobacter jejuni	Human	ST-45 complex
16156	Campylobacter jejuni	Human	ST-607 complex
16157	Campylobacter jejuni	Human	Unassigned
16158	Campylobacter jejuni	Human	ST-574 complex
16159	Campylobacter jejuni	Human	ST-257 complex
16160	Campylobacter jejuni	Human	ST-658 complex
16161	Campylobacter jejuni	Human	ST-508 complex
16162	Campylobacter jejuni	Human	ST-45 complex
16163	Campylobacter jejuni	Human	ST-443 complex
16164	Campylobacter jejuni	Human	ST-21 complex
16165	Campylobacter jejuni	Human	ST-52 complex
16166	Campylobacter jejuni	Human	ST-283 complex
16167	Campylobacter jejuni	Human	ST-21 complex
16170	Campylobacter jejuni	Human	ST-283 complex
16171	Campylobacter jejuni	Human	Unassigned
16172	Campylobacter jejuni	Human	ST-257 complex
16174	Campylobacter jejuni	Human	ST-48 complex
16176	Campylobacter jejuni	Human	ST-21 complex
16178	Campylobacter jejuni	Human	ST-658 complex
16179	Campylobacter jejuni	Human	ST-206 complex
16180	Campylobacter jejuni	Human	ST-21 complex
16181	Campylobacter jejuni	Human	ST-21 complex
16184	Campylobacter jejuni	Human	ST-206 complex
16185	Campylobacter jejuni	Human	ST-42 complex
16186	Campylobacter jejuni	Human	ST-48 complex
16187	Campylobacter jejuni	Human	ST-257 complex
16188	Campylobacter jejuni	Human	ST-574 complex
16189	Campylobacter jejuni	Human	ST-574 complex
16190	Campylobacter jejuni	Human	ST-21 complex
16191	Campylobacter jejuni	Human	ST-21 complex
16193	Campylobacter jejuni	Human	ST-443 complex
16194	Campylobacter jejuni	Human	ST-206 complex
16196	Campylobacter jejuni	Human	ST-257 complex
16197	Campylobacter jejuni	Human	ST-61 complex
16198	Campylobacter jejuni	Human	ST-48 complex
16199	Campylobacter jejuni	Human	ST-257 complex
16200	Campylobacter jejuni	Human	ST-21 complex
16201	Campylobacter jejuni	Human	ST-22 complex
16202	Campylobacter jejuni	Human	ST-257 complex
16203	Campylobacter jejuni	Human	Unassigned
16204	Campylobacter jejuni	Human	ST-42 complex
16205	Campylobacter jejuni	Human	ST-433 complex
16206	Campylobacter jejuni	Human	ST-48 complex
16207	Campylobacter jejuni	Human	ST-257 complex
16208	Campylobacter jejuni	Human	ST-48 complex
16209	Campylobacter jejuni	Human	ST-22 complex
16210	Campylobacter jejuni	Human	ST-42 complex
16212	Campylobacter jejuni	Human	ST-42 complex
16213	Campylobacter jejuni	Human	ST-354 complex
16214	Campylobacter jejuni	Human	ST-45 complex
16215	Campylobacter jejuni	Human	ST-21 complex
16216	Campylobacter jejuni	Human	ST-48 complex
16217	Campylobacter jejuni	Human	ST-206 complex
16218	Campylobacter jejuni	Human	ST-464 complex
16222	Campylobacter jejuni	Human	ST-460 complex
16224	Campylobacter jejuni	Human	ST-21 complex
16225	Campylobacter jejuni	Human	ST-206 complex
16226	Campylobacter jejuni	Human	ST-1034 complex
16227	Campylobacter jejuni	Human	ST-52 complex
16228	Campylobacter jejuni	Human	ST-573 complex
16230	Campylobacter jejuni	Human	ST-573 complex
16231	Campylobacter jejuni	Human	ST-658 complex
16232	Campylobacter jejuni	Human	ST-45 complex
16233	Campylobacter jejuni	Human	ST-353 complex
16234	Campylobacter jejuni	Human	ST-443 complex
16235	Campylobacter jejuni	Human	ST-52 complex
16239	Campylobacter jejuni	Human	Unassigned
16241	Campylobacter jejuni	Human	ST-45 complex
16242	Campylobacter jejuni	Human	ST-21 complex
16243	Campylobacter jejuni	Human	ST-257 complex
16244	Campylobacter jejuni	Human	ST-354 complex
16245	Campylobacter jejuni	Human	ST-61 complex
16246	Campylobacter jejuni	Human	ST-206 complex
16247	Campylobacter jejuni	Human	ST-353 complex
16248	Campylobacter jejuni	Human	ST-353 complex
16249	Campylobacter jejuni	Human	ST-21 complex
16250	Campylobacter jejuni	Human	ST-464 complex
16251	Campylobacter jejuni	Human	ST-21 complex
16253	Campylobacter jejuni	Human	ST-21 complex
16254	Campylobacter jejuni	Human	ST-206 complex
16255	Campylobacter jejuni	Human	ST-1034 complex
16256	Campylobacter jejuni	Human	ST-21 complex
16257	Campylobacter jejuni	Human	ST-206 complex
16258	Campylobacter jejuni	Human	ST-607 complex
16259	Campylobacter jejuni	Human	ST-257 complex
16260	Campylobacter jejuni	Human	ST-464 complex
16261	Campylobacter jejuni	Human	ST-257 complex
16262	Campylobacter jejuni	Human	ST-206 complex
16265	Campylobacter jejuni	Human	ST-353 complex
16267	Campylobacter jejuni	Human	ST-464 complex
16269	Campylobacter jejuni	Human	ST-206 complex
16270	Campylobacter jejuni	Human	ST-353 complex
16271	Campylobacter jejuni	Human	ST-21 complex
16272	Campylobacter jejuni	Human	ST-692 complex
16273	Campylobacter jejuni	Human	ST-443 complex
16274	Campylobacter jejuni	Human	ST-179 complex
16275	Campylobacter jejuni	Human	ST-21 complex
16276	Campylobacter jejuni	Human	ST-403 complex
16277	Campylobacter jejuni	Human	ST-403 complex
16278	Campylobacter jejuni	Human	Unassigned
16279	Campylobacter jejuni	Human	ST-48 complex
16280	Campylobacter jejuni	Human	ST-48 complex
16281	Campylobacter jejuni	Human	ST-21 complex
16282	Campylobacter jejuni	Human	ST-61 complex
16283	Campylobacter jejuni	Human	ST-257 complex
16284	Campylobacter jejuni	Human	ST-658 complex
16285	Campylobacter jejuni	Human	ST-21 complex
16286	Campylobacter jejuni	Human	ST-353 complex
16287	Campylobacter jejuni	Human	ST-206 complex
16288	Campylobacter jejuni	Human	ST-21 complex
16289	Campylobacter jejuni	Human	ST-353 complex
16290	Campylobacter jejuni	Human	ST-1034 complex
16291	Campylobacter jejuni	Human	ST-257 complex
16292	Campylobacter jejuni	Human	ST-21 complex
16293	Campylobacter jejuni	Human	ST-48 complex
16294	Campylobacter jejuni	Human	ST-21 complex
16295	Campylobacter jejuni	Human	ST-443 complex
16297	Campylobacter jejuni	Human	ST-21 complex
16298	Campylobacter jejuni	Human	ST-658 complex
16299	Campylobacter jejuni	Human	ST-353 complex
16300	Campylobacter jejuni	Human	ST-21 complex
16301	Campylobacter jejuni	Human	ST-574 complex
16302	Campylobacter jejuni	Human	ST-283 complex
16303	Campylobacter jejuni	Human	ST-283 complex
16304	Campylobacter jejuni	Human	ST-42 complex
16306	Campylobacter jejuni	Human	ST-21 complex
16307	Campylobacter jejuni	Human	ST-45 complex
16308	Campylobacter jejuni	Human	ST-21 complex
16309	Campylobacter jejuni	Human	ST-354 complex
16310	Campylobacter jejuni	Human	ST-354 complex
16311	Campylobacter jejuni	Human	ST-21 complex
16312	Campylobacter jejuni	Human	ST-353 complex
16313	Campylobacter jejuni	Human	ST-21 complex
16314	Campylobacter jejuni	Human	ST-206 complex
16316	Campylobacter jejuni	Human	ST-21 complex
16317	Campylobacter jejuni	Human	ST-206 complex
16318	Campylobacter jejuni	Human	ST-257 complex
16319	Campylobacter jejuni	Human	ST-21 complex
16320	Campylobacter jejuni	Human	Unassigned
16321	Campylobacter jejuni	Human	ST-354 complex
16322	Campylobacter jejuni	Human	ST-21 complex
16323	Campylobacter jejuni	Human	ST-21 complex
16324	Campylobacter jejuni	Human	ST-206 complex
16325	Campylobacter jejuni	Human	ST-658 complex
16326	Campylobacter jejuni	Human	ST-206 complex
16327	Campylobacter jejuni	Human	ST-22 complex
16328	Campylobacter jejuni	Human	ST-45 complex
16330	Campylobacter jejuni	Human	ST-21 complex
16331	Campylobacter jejuni	Human	ST-21 complex
16332	Campylobacter jejuni	Human	ST-362 complex
16333	Campylobacter jejuni	Human	ST-464 complex
16334	Campylobacter jejuni	Human	ST-573 complex
16335	Campylobacter jejuni	Human	ST-21 complex
16336	Campylobacter jejuni	Human	ST-21 complex
16341	Campylobacter jejuni	Human	ST-21 complex
16342	Campylobacter jejuni	Human	ST-353 complex
16343	Campylobacter jejuni	Human	ST-45 complex
16345	Campylobacter jejuni	Human	ST-45 complex
16346	Campylobacter jejuni	Human	ST-573 complex
16347	Campylobacter jejuni	Human	ST-21 complex
16349	Campylobacter jejuni	Human	ST-21 complex
16350	Campylobacter jejuni	Human	ST-1034 complex
16351	Campylobacter jejuni	Human	ST-21 complex
16353	Campylobacter jejuni	Human	ST-21 complex
16354	Campylobacter jejuni	Human	ST-21 complex
16355	Campylobacter jejuni	Human	ST-21 complex
16357	Campylobacter jejuni	Human	ST-353 complex
16358	Campylobacter jejuni	Human	ST-354 complex
16359	Campylobacter jejuni	Human	ST-443 complex
16360	Campylobacter jejuni	Human	ST-573 complex
16361	Campylobacter jejuni	Human	ST-353 complex
16362	Campylobacter jejuni	Human	ST-257 complex
16363	Campylobacter jejuni	Human	ST-21 complex
16364	Campylobacter jejuni	Human	ST-45 complex
16365	Campylobacter jejuni	Human	ST-21 complex
16366	Campylobacter jejuni	Human	ST-21 complex
16367	Campylobacter jejuni	Human	ST-658 complex
16368	Campylobacter jejuni	Human	ST-21 complex
16369	Campylobacter jejuni	Human	ST-443 complex
16370	Campylobacter jejuni	Human	ST-464 complex
16371	Campylobacter jejuni	Human	ST-353 complex
16372	Campylobacter jejuni	Human	ST-206 complex
16373	Campylobacter jejuni	Human	ST-45 complex
16374	Campylobacter jejuni	Human	ST-21 complex
16375	Campylobacter jejuni	Human	ST-22 complex
16376	Campylobacter jejuni	Human	ST-21 complex
16377	Campylobacter jejuni	Human	Unassigned
16378	Campylobacter jejuni	Human	ST-21 complex
16380	Campylobacter jejuni	Human	Unassigned
16381	Campylobacter jejuni	Human	ST-61 complex
16382	Campylobacter jejuni	Human	ST-21 complex
16383	Campylobacter jejuni	Human	Unassigned
16384	Campylobacter jejuni	Human	ST-464 complex
16385	Campylobacter jejuni	Human	ST-21 complex
16386	Campylobacter jejuni	Human	ST-21 complex
16387	Campylobacter jejuni	Human	ST-48 complex
16388	Campylobacter jejuni	Human	ST-508 complex
16389	Campylobacter jejuni	Human	ST-464 complex
16390	Campylobacter jejuni	Human	ST-22 complex
18182	Campylobacter jejuni	Chicken/chicken product	ST-354 complex
18184	Campylobacter jejuni	Human	ST-45 complex
18199	Campylobacter jejuni	Human	ST-21 complex
18200	Campylobacter jejuni	Human	ST-21 complex
18201	Campylobacter jejuni	Human	ST-22 complex
18202	Campylobacter jejuni	Human	ST-22 complex
18203	Campylobacter jejuni	Human	ST-48 complex
18204	Campylobacter jejuni	Human	ST-354 complex
18205	Campylobacter jejuni	Human	ST-48 complex
18206	Campylobacter jejuni	Human	ST-443 complex
18207	Campylobacter jejuni	Human	ST-257 complex
18209	Campylobacter jejuni	Human	ST-48 complex
18210	Campylobacter jejuni	Human	ST-460 complex
18211	Campylobacter jejuni	Human	ST-257 complex
18212	Campylobacter jejuni	Human	ST-692 complex
18213	Campylobacter jejuni	Human	ST-21 complex
18214	Campylobacter jejuni	Human	ST-464 complex
18215	Campylobacter jejuni	Human	ST-353 complex
18217	Campylobacter jejuni	Human	ST-508 complex
18218	Campylobacter jejuni	Human	ST-206 complex
18219	Campylobacter jejuni	Human	ST-460 complex
18220	Campylobacter jejuni	Human	ST-460 complex
18221	Campylobacter jejuni	Human	ST-21 complex
18222	Campylobacter jejuni	Human	ST-21 complex
18223	Campylobacter jejuni	Human	ST-21 complex
18224	Campylobacter jejuni	Human	ST-21 complex
18225	Campylobacter jejuni	Human	ST-443 complex
18226	Campylobacter jejuni	Human	ST-52 complex
18227	Campylobacter jejuni	Human	ST-460 complex
18228	Campylobacter jejuni	Human	ST-21 complex
18229	Campylobacter jejuni	Human	ST-21 complex
18230	Campylobacter jejuni	Human	ST-21 complex
18231	Campylobacter jejuni	Human	Unassigned
18232	Campylobacter jejuni	Human	Unassigned
18233	Campylobacter jejuni	Human	ST-206 complex
18234	Campylobacter jejuni	Human	ST-21 complex
18235	Campylobacter jejuni	Human	ST-21 complex
18236	Campylobacter jejuni	Human	ST-658 complex
18237	Campylobacter jejuni	Human	ST-574 complex
18238	Campylobacter jejuni	Human	ST-21 complex
18239	Campylobacter jejuni	Human	ST-21 complex
18240	Campylobacter jejuni	Human	ST-403 complex
18245	Campylobacter jejuni	Human	ST-61 complex
18246	Campylobacter jejuni	Human	ST-21 complex
18247	Campylobacter jejuni	Human	ST-21 complex
18248	Campylobacter jejuni	Human	ST-21 complex
18249	Campylobacter jejuni	Human	ST-464 complex
18250	Campylobacter jejuni	Human	ST-48 complex
18251	Campylobacter jejuni	Human	ST-464 complex
18252	Campylobacter jejuni	Human	Unassigned
18253	Campylobacter jejuni	Human	ST-257 complex
18254	Campylobacter jejuni	Human	ST-446 complex
18255	Campylobacter jejuni	Human	ST-354 complex
18256	Campylobacter jejuni	Human	Unassigned
18257	Campylobacter jejuni	Human	ST-48 complex
18258	Campylobacter jejuni	Human	ST-464 complex
18259	Campylobacter jejuni	Human	ST-21 complex
18260	Campylobacter jejuni	Human	ST-21 complex
18261	Campylobacter jejuni	Human	ST-353 complex
18263	Campylobacter jejuni	Human	ST-21 complex
18264	Campylobacter jejuni	Human	ST-353 complex
18265	Campylobacter jejuni	Human	ST-22 complex
18266	Campylobacter jejuni	Human	ST-257 complex
18268	Campylobacter jejuni	Human	ST-21 complex
18269	Campylobacter jejuni	Human	ST-21 complex
18270	Campylobacter jejuni	Human	ST-21 complex
18271	Campylobacter jejuni	Human	ST-21 complex
18272	Campylobacter jejuni	Human	ST-257 complex
18273	Campylobacter jejuni	Human	ST-354 complex
18274	Campylobacter jejuni	Human	ST-354 complex
18275	Campylobacter jejuni	Human	ST-48 complex
18276	Campylobacter jejuni	Human	ST-206 complex
18277	Campylobacter jejuni	Human	ST-206 complex
18278	Campylobacter jejuni	Human	ST-48 complex
18279	Campylobacter jejuni	Human	ST-464 complex
18280	Campylobacter jejuni	Human	ST-206 complex
18281	Campylobacter jejuni	Human	ST-257 complex
18283	Campylobacter jejuni	Human	ST-443 complex
18284	Campylobacter jejuni	Human	ST-21 complex
18285	Campylobacter jejuni	Human	ST-21 complex
18286	Campylobacter jejuni	Human	ST-354 complex
18287	Campylobacter jejuni	Human	ST-21 complex
18288	Campylobacter jejuni	Human	ST-21 complex
18289	Campylobacter jejuni	Human	ST-464 complex
18290	Campylobacter jejuni	Human	Unassigned
18291	Campylobacter jejuni	Human	ST-21 complex
18293	Campylobacter jejuni	Human	ST-257 complex
18294	Campylobacter jejuni	Human	ST-52 complex
18296	Campylobacter jejuni	Human	ST-206 complex
18297	Campylobacter jejuni	Human	ST-403 complex
18298	Campylobacter jejuni	Human	ST-21 complex
18299	Campylobacter jejuni	Human	ST-52 complex
18300	Campylobacter jejuni	Human	ST-354 complex
18302	Campylobacter jejuni	Human	ST-21 complex
18303	Campylobacter jejuni	Human	ST-574 complex
18304	Campylobacter jejuni	Human	ST-257 complex
18305	Campylobacter jejuni	Human	ST-464 complex
18306	Campylobacter jejuni	Human	ST-257 complex
18307	Campylobacter jejuni	Human	ST-257 complex
18308	Campylobacter jejuni	Human	ST-21 complex
18309	Campylobacter jejuni	Human	ST-21 complex
18310	Campylobacter jejuni	Human	ST-354 complex
18311	Campylobacter jejuni	Human	ST-206 complex
18312	Campylobacter jejuni	Human	ST-22 complex
18313	Campylobacter jejuni	Human	ST-464 complex
18314	Campylobacter jejuni	Human	ST-353 complex
18315	Campylobacter jejuni	Human	ST-464 complex
18316	Campylobacter jejuni	Human	ST-443 complex
18317	Campylobacter jejuni	Human	ST-257 complex
18320	Campylobacter jejuni	Human	ST-21 complex
18321	Campylobacter jejuni	Human	ST-21 complex
18323	Campylobacter jejuni	Human	ST-21 complex
18324	Campylobacter jejuni	Human	ST-464 complex
18325	Campylobacter jejuni	Human	ST-52 complex
18326	Campylobacter jejuni	Human	ST-61 complex
18327	Campylobacter jejuni	Human	ST-48 complex
18328	Campylobacter jejuni	Human	ST-403 complex
18329	Campylobacter jejuni	Human	ST-257 complex
18330	Campylobacter jejuni	Human	ST-508 complex
18331	Campylobacter jejuni	Human	ST-464 complex
18332	Campylobacter jejuni	Human	ST-61 complex
18333	Campylobacter jejuni	Human	ST-353 complex
18334	Campylobacter jejuni	Human	ST-692 complex
18335	Campylobacter jejuni	Human	ST-464 complex
18336	Campylobacter jejuni	Human	ST-21 complex
18337	Campylobacter jejuni	Human	ST-464 complex
18338	Campylobacter jejuni	Human	ST-21 complex
18339	Campylobacter jejuni	Human	ST-21 complex
18340	Campylobacter jejuni	Human	ST-257 complex
18341	Campylobacter jejuni	Human	ST-257 complex
18343	Campylobacter jejuni	Human	ST-21 complex
18344	Campylobacter jejuni	Human	ST-443 complex
18345	Campylobacter jejuni	Human	ST-573 complex
18346	Campylobacter jejuni	Human	ST-21 complex
18347	Campylobacter jejuni	Human	ST-574 complex
18348	Campylobacter jejuni	Human	ST-21 complex
18349	Campylobacter jejuni	Human	ST-257 complex
18350	Campylobacter jejuni	Human	ST-206 complex
18351	Campylobacter jejuni	Human	ST-573 complex
18352	Campylobacter jejuni	Human	ST-661 complex
18353	Campylobacter jejuni	Human	ST-22 complex
18354	Campylobacter jejuni	Human	ST-45 complex
18355	Campylobacter jejuni	Human	ST-21 complex
18356	Campylobacter jejuni	Human	ST-574 complex
18357	Campylobacter jejuni	Human	ST-464 complex
18358	Campylobacter jejuni	Human	ST-354 complex
18359	Campylobacter jejuni	Human	ST-354 complex
18360	Campylobacter jejuni	Human	ST-45 complex
18361	Campylobacter jejuni	Human	ST-21 complex
18362	Campylobacter jejuni	Human	ST-48 complex
18363	Campylobacter jejuni	Human	ST-353 complex
18364	Campylobacter jejuni	Human	ST-464 complex
18365	Campylobacter jejuni	Human	ST-61 complex
18366	Campylobacter jejuni	Human	ST-574 complex
18368	Campylobacter jejuni	Human	ST-1034 complex
18369	Campylobacter jejuni	Human	ST-21 complex
18370	Campylobacter jejuni	Human	ST-464 complex
18371	Campylobacter jejuni	Human	ST-353 complex
18372	Campylobacter jejuni	Human	ST-21 complex
18373	Campylobacter jejuni	Human	ST-257 complex
18375	Campylobacter jejuni	Human	ST-353 complex
18376	Campylobacter jejuni	Human	ST-45 complex
18377	Campylobacter jejuni	Human	ST-21 complex
18378	Campylobacter jejuni	Human	ST-574 complex
18379	Campylobacter jejuni	Human	ST-353 complex
18380	Campylobacter jejuni	Human	ST-21 complex
18381	Campylobacter jejuni	Human	ST-21 complex
18383	Campylobacter jejuni	Human	ST-283 complex
18384	Campylobacter jejuni	Human	ST-42 complex
18385	Campylobacter jejuni	Human	ST-464 complex
18386	Campylobacter jejuni	Human	Unassigned
18387	Campylobacter jejuni	Human	Unassigned
18388	Campylobacter jejuni	Human	Unassigned
18389	Campylobacter jejuni	Human	ST-21 complex
18390	Campylobacter jejuni	Human	ST-443 complex
21106	Campylobacter jejuni	Human	ST-21 complex
21108	Campylobacter jejuni	Human	ST-354 complex
21109	Campylobacter jejuni	Human	ST-464 complex
21110	Campylobacter jejuni	Human	ST-61 complex
21112	Campylobacter jejuni	Human	ST-45 complex
21113	Campylobacter jejuni	Human	ST-206 complex
21114	Campylobacter jejuni	Human	ST-464 complex
21115	Campylobacter jejuni	Human	ST-21 complex
21116	Campylobacter jejuni	Human	ST-48 complex
21117	Campylobacter jejuni	Human	ST-464 complex
21118	Campylobacter jejuni	Human	Unassigned
21119	Campylobacter jejuni	Human	ST-21 complex
21120	Campylobacter jejuni	Human	ST-21 complex
21121	Campylobacter jejuni	Human	ST-206 complex
21122	Campylobacter jejuni	Human	ST-21 complex
21123	Campylobacter jejuni	Human	ST-21 complex
21124	Campylobacter jejuni	Human	ST-206 complex
21125	Campylobacter jejuni	Human	ST-443 complex
21126	Campylobacter jejuni	Human	ST-443 complex
21127	Campylobacter jejuni	Human	ST-21 complex
21128	Campylobacter jejuni	Human	ST-446 complex
21129	Campylobacter jejuni	Human	ST-464 complex
21130	Campylobacter jejuni	Human	ST-21 complex
21131	Campylobacter jejuni	Human	ST-574 complex
21132	Campylobacter jejuni	Human	ST-464 complex
21133	Campylobacter jejuni	Human	ST-21 complex
21134	Campylobacter jejuni	Human	ST-607 complex
21135	Campylobacter jejuni	Human	ST-21 complex
21137	Campylobacter jejuni	Human	ST-443 complex
21138	Campylobacter jejuni	Human	ST-21 complex
21139	Campylobacter jejuni	Human	ST-573 complex
21140	Campylobacter jejuni	Human	ST-22 complex
21141	Campylobacter jejuni	Human	ST-257 complex
21142	Campylobacter jejuni	Human	ST-353 complex
21143	Campylobacter jejuni	Human	ST-464 complex
21144	Campylobacter jejuni	Human	ST-45 complex
21145	Campylobacter jejuni	Human	ST-464 complex
21146	Campylobacter jejuni	Human	ST-48 complex
21147	Campylobacter jejuni	Human	ST-257 complex
21148	Campylobacter jejuni	Human	ST-257 complex
21149	Campylobacter jejuni	Human	ST-574 complex
21150	Campylobacter jejuni	Human	ST-353 complex
21151	Campylobacter jejuni	Human	ST-61 complex
21152	Campylobacter jejuni	Human	ST-21 complex
21153	Campylobacter jejuni	Human	ST-464 complex
21154	Campylobacter jejuni	Human	ST-21 complex
21155	Campylobacter jejuni	Human	ST-257 complex
21156	Campylobacter jejuni	Human	ST-48 complex
21158	Campylobacter jejuni	Human	ST-21 complex
21159	Campylobacter jejuni	Human	ST-48 complex
21161	Campylobacter jejuni	Human	ST-21 complex
21162	Campylobacter jejuni	Human	ST-257 complex
21163	Campylobacter jejuni	Human	ST-354 complex
21164	Campylobacter jejuni	Human	ST-48 complex
21165	Campylobacter jejuni	Human	ST-21 complex
21166	Campylobacter jejuni	Human	ST-48 complex
21168	Campylobacter jejuni	Human	Unassigned
21169	Campylobacter jejuni	Human	ST-21 complex
21170	Campylobacter jejuni	Human	ST-257 complex
21171	Campylobacter jejuni	Human	ST-21 complex
21172	Campylobacter jejuni	Human	ST-443 complex
21175	Campylobacter jejuni	Human	ST-403 complex
21176	Campylobacter jejuni	Human	ST-403 complex
21177	Campylobacter jejuni	Human	ST-353 complex
21178	Campylobacter jejuni	Human	ST-353 complex
21179	Campylobacter jejuni	Human	ST-573 complex
21180	Campylobacter jejuni	Human	ST-573 complex
21182	Campylobacter jejuni	Human	ST-658 complex
21183	Campylobacter jejuni	Human	ST-353 complex
21184	Campylobacter jejuni	Human	ST-45 complex
21185	Campylobacter jejuni	Human	ST-45 complex
21186	Campylobacter jejuni	Human	ST-21 complex
21187	Campylobacter jejuni	Human	ST-21 complex
21188	Campylobacter jejuni	Human	ST-257 complex
21189	Campylobacter jejuni	Human	ST-42 complex
21190	Campylobacter jejuni	Human	ST-206 complex
21191	Campylobacter jejuni	Human	ST-206 complex
21193	Campylobacter jejuni	Human	ST-48 complex
21194	Campylobacter jejuni	Human	ST-48 complex
21195	Campylobacter jejuni	Human	ST-45 complex
21196	Campylobacter jejuni	Human	ST-48 complex
21197	Campylobacter jejuni	Human	ST-48 complex
21198	Campylobacter jejuni	Human	ST-464 complex
21199	Campylobacter jejuni	Human	ST-206 complex
21200	Campylobacter jejuni	Human	ST-21 complex
21201	Campylobacter jejuni	Human	ST-48 complex
21202	Campylobacter jejuni	Human	ST-257 complex
21203	Campylobacter jejuni	Human	ST-464 complex
21204	Campylobacter jejuni	Human	ST-48 complex
21205	Campylobacter jejuni	Human	ST-573 complex
21207	Campylobacter jejuni	Human	Unassigned
21208	Campylobacter jejuni	Human	ST-464 complex
21209	Campylobacter jejuni	Human	ST-574 complex
21210	Campylobacter jejuni	Human	ST-45 complex
21213	Campylobacter jejuni	Human	ST-21 complex
21214	Campylobacter jejuni	Human	ST-42 complex
21215	Campylobacter jejuni	Human	ST-21 complex
21216	Campylobacter jejuni	Human	ST-464 complex
21217	Campylobacter jejuni	Human	ST-21 complex
21218	Campylobacter jejuni	Human	ST-21 complex
21219	Campylobacter jejuni	Human	ST-257 complex
21220	Campylobacter jejuni	Human	ST-48 complex
21221	Campylobacter jejuni	Human	ST-21 complex
21222	Campylobacter jejuni	Human	ST-21 complex
21223	Campylobacter jejuni	Human	ST-21 complex
21224	Campylobacter jejuni	Human	ST-48 complex
21225	Campylobacter jejuni	Human	ST-283 complex
21226	Campylobacter jejuni	Human	Unassigned
21227	Campylobacter jejuni	Human	ST-257 complex
21228	Campylobacter jejuni	Human	ST-21 complex
21229	Campylobacter jejuni	Human	ST-21 complex
21230	Campylobacter jejuni	Human	Unassigned
21231	Campylobacter jejuni	Human	ST-21 complex
21232	Campylobacter jejuni	Human	ST-48 complex
21233	Campylobacter jejuni	Human	ST-283 complex
21234	Campylobacter jejuni	Human	ST-21 complex
21236	Campylobacter jejuni	Human	ST-283 complex
21237	Campylobacter jejuni	Human	ST-42 complex
21238	Campylobacter jejuni	Human	ST-443 complex
21239	Campylobacter jejuni	Human	ST-22 complex
21240	Campylobacter jejuni	Human	ST-206 complex
21241	Campylobacter jejuni	Human	ST-21 complex
21242	Campylobacter jejuni	Human	ST-206 complex
21243	Campylobacter jejuni	Human	ST-692 complex
21244	Campylobacter jejuni	Human	ST-21 complex
21246	Campylobacter jejuni	Human	ST-48 complex
21247	Campylobacter jejuni	Human	ST-464 complex
21248	Campylobacter jejuni	Human	ST-45 complex
21249	Campylobacter jejuni	Human	ST-21 complex
21250	Campylobacter jejuni	Human	ST-45 complex
21311	Campylobacter jejuni	Human	ST-443 complex
21312	Campylobacter jejuni	Human	ST-607 complex
21313	Campylobacter jejuni	Human	ST-49 complex
21314	Campylobacter jejuni	Human	ST-45 complex
21315	Campylobacter jejuni	Human	ST-45 complex
21316	Campylobacter jejuni	Human	ST-45 complex
21317	Campylobacter jejuni	Human	ST-21 complex
21318	Campylobacter jejuni	Human	ST-48 complex
21319	Campylobacter jejuni	Human	ST-21 complex
21320	Campylobacter jejuni	Human	Unassigned
21321	Campylobacter jejuni	Human	Unassigned
21323	Campylobacter jejuni	Human	ST-677 complex
21324	Campylobacter jejuni	Human	ST-464 complex
21325	Campylobacter jejuni	Human	ST-45 complex
21326	Campylobacter jejuni	Human	ST-21 complex
21327	Campylobacter jejuni	Human	ST-206 complex
21329	Campylobacter jejuni	Human	ST-21 complex
21330	Campylobacter jejuni	Human	ST-21 complex
21333	Campylobacter jejuni	Human	ST-48 complex
21335	Campylobacter jejuni	Human	ST-21 complex
21336	Campylobacter jejuni	Human	ST-49 complex
21338	Campylobacter jejuni	Human	ST-464 complex
21339	Campylobacter jejuni	Human	ST-21 complex
21340	Campylobacter jejuni	Human	ST-206 complex
21341	Campylobacter jejuni	Human	ST-464 complex
21342	Campylobacter jejuni	Human	ST-257 complex
21343	Campylobacter jejuni	Human	ST-206 complex
21344	Campylobacter jejuni	Human	ST-21 complex
21345	Campylobacter jejuni	Human	ST-574 complex
21346	Campylobacter jejuni	Human	ST-353 complex
21347	Campylobacter jejuni	Human	ST-22 complex
21348	Campylobacter jejuni	Human	ST-354 complex
21350	Campylobacter jejuni	Human	ST-257 complex
21352	Campylobacter jejuni	Human	ST-42 complex
21353	Campylobacter jejuni	Human	ST-21 complex
21354	Campylobacter jejuni	Human	ST-574 complex
21355	Campylobacter jejuni	Human	ST-257 complex
21356	Campylobacter jejuni	Human	ST-658 complex
21357	Campylobacter jejuni	Human	ST-21 complex
21358	Campylobacter jejuni	Human	ST-257 complex
21359	Campylobacter jejuni	Human	ST-354 complex
21360	Campylobacter jejuni	Human	ST-702 complex
21361	Campylobacter jejuni	Human	ST-48 complex
21362	Campylobacter jejuni	Human	ST-206 complex
21363	Campylobacter jejuni	Human	ST-1332 complex
21364	Campylobacter jejuni	Human	ST-257 complex
21365	Campylobacter jejuni	Human	ST-22 complex
21366	Campylobacter jejuni	Human	ST-607 complex
21367	Campylobacter jejuni	Human	ST-21 complex
21368	Campylobacter jejuni	Human	ST-21 complex
21369	Campylobacter jejuni	Human	ST-21 complex
21370	Campylobacter jejuni	Human	ST-464 complex
21371	Campylobacter jejuni	Human	ST-257 complex
21372	Campylobacter jejuni	Human	ST-45 complex
21373	Campylobacter jejuni	Human	ST-257 complex
21374	Campylobacter jejuni	Human	ST-48 complex
21375	Campylobacter jejuni	Human	Unassigned
21376	Campylobacter jejuni	Human	ST-353 complex
21377	Campylobacter jejuni	Human	ST-353 complex
21378	Campylobacter jejuni	Human	ST-21 complex
21379	Campylobacter jejuni	Human	ST-48 complex
21380	Campylobacter jejuni	Human	ST-45 complex
21381	Campylobacter jejuni	Human	ST-21 complex
21382	Campylobacter jejuni	Human	ST-21 complex
21383	Campylobacter jejuni	Human	ST-21 complex
21384	Campylobacter jejuni	Human	ST-61 complex
21387	Campylobacter jejuni	Human	ST-22 complex
21388	Campylobacter jejuni	Human	ST-21 complex
21389	Campylobacter jejuni	Human	ST-21 complex
21390	Campylobacter jejuni	Human	ST-21 complex
21391	Campylobacter jejuni	Human	ST-574 complex
21392	Campylobacter jejuni	Human	ST-206 complex
21393	Campylobacter jejuni	Human	ST-206 complex
21394	Campylobacter jejuni	Human	ST-48 complex
21395	Campylobacter jejuni	Human	Unassigned
21396	Campylobacter jejuni	Human	ST-464 complex
21397	Campylobacter jejuni	Human	ST-443 complex
21398	Campylobacter jejuni	Human	ST-21 complex
21399	Campylobacter jejuni	Human	ST-21 complex
21400	Campylobacter jejuni	Human	ST-607 complex
21401	Campylobacter jejuni	Human	ST-21 complex
21402	Campylobacter jejuni	Human	ST-354 complex
21403	Campylobacter jejuni	Human	ST-21 complex
21404	Campylobacter jejuni	Human	ST-353 complex
21406	Campylobacter jejuni	Human	ST-21 complex
21407	Campylobacter jejuni	Human	ST-354 complex
21408	Campylobacter jejuni	Human	ST-21 complex
21409	Campylobacter jejuni	Human	ST-48 complex
21410	Campylobacter jejuni	Human	ST-464 complex
21411	Campylobacter jejuni	Human	ST-353 complex
21412	Campylobacter jejuni	Human	ST-354 complex
21413	Campylobacter jejuni	Human	ST-460 complex
21414	Campylobacter jejuni	Human	ST-21 complex
21415	Campylobacter jejuni	Human	ST-61 complex
21416	Campylobacter jejuni	Human	ST-702 complex
21418	Campylobacter jejuni	Human	ST-21 complex
21419	Campylobacter jejuni	Human	ST-460 complex
21420	Campylobacter jejuni	Human	ST-354 complex
21421	Campylobacter jejuni	Human	ST-52 complex
21422	Campylobacter jejuni	Human	ST-48 complex
21423	Campylobacter jejuni	Human	ST-443 complex
21425	Campylobacter jejuni	Human	ST-353 complex
21426	Campylobacter jejuni	Human	ST-353 complex
21428	Campylobacter jejuni	Human	ST-61 complex
21430	Campylobacter jejuni	Human	ST-353 complex
21432	Campylobacter jejuni	Human	ST-658 complex
21433	Campylobacter jejuni	Human	ST-353 complex
21434	Campylobacter jejuni	Human	ST-21 complex
21435	Campylobacter jejuni	Human	ST-48 complex
21436	Campylobacter jejuni	Human	ST-354 complex
21437	Campylobacter jejuni	Human	ST-21 complex
21438	Campylobacter jejuni	Human	ST-206 complex
21439	Campylobacter jejuni	Human	ST-354 complex
21440	Campylobacter jejuni	Human	ST-353 complex
21441	Campylobacter jejuni	Human	ST-443 complex
21442	Campylobacter jejuni	Human	ST-257 complex
21444	Campylobacter jejuni	Human	ST-48 complex
21445	Campylobacter jejuni	Human	ST-21 complex
21446	Campylobacter jejuni	Human	ST-257 complex
21447	Campylobacter jejuni	Human	ST-21 complex
21448	Campylobacter jejuni	Human	ST-48 complex
21449	Campylobacter jejuni	Human	ST-48 complex
21450	Campylobacter jejuni	Human	ST-21 complex
21451	Campylobacter jejuni	Human	ST-464 complex
21452	Campylobacter jejuni	Human	ST-48 complex
21453	Campylobacter jejuni	Human	ST-21 complex
21454	Campylobacter jejuni	Human	ST-353 complex
21456	Campylobacter jejuni	Human	ST-21 complex
21457	Campylobacter jejuni	Human	ST-21 complex
21458	Campylobacter jejuni	Human	ST-353 complex
21460	Campylobacter jejuni	Human	ST-21 complex
21461	Campylobacter jejuni	Human	ST-21 complex
21462	Campylobacter jejuni	Human	ST-607 complex
21463	Campylobacter jejuni	Human	ST-658 complex
21464	Campylobacter jejuni	Human	ST-206 complex
21465	Campylobacter jejuni	Human	ST-21 complex
21466	Campylobacter jejuni	Human	ST-21 complex
21467	Campylobacter jejuni	Human	ST-206 complex
21468	Campylobacter jejuni	Human	ST-354 complex
21470	Campylobacter jejuni	Human	Unassigned
21471	Campylobacter jejuni	Human	ST-45 complex
21472	Campylobacter jejuni	Human	ST-48 complex
21473	Campylobacter jejuni	Human	ST-52 complex
21474	Campylobacter jejuni	Human	ST-52 complex
21475	Campylobacter jejuni	Human	ST-353 complex
21476	Campylobacter jejuni	Human	ST-52 complex
21477	Campylobacter jejuni	Human	ST-460 complex
21478	Campylobacter jejuni	Human	ST-21 complex
21479	Campylobacter jejuni	Human	ST-21 complex
21480	Campylobacter jejuni	Human	ST-443 complex
21481	Campylobacter jejuni	Human	Unassigned
21482	Campylobacter jejuni	Human	ST-658 complex
21483	Campylobacter jejuni	Human	ST-508 complex
21485	Campylobacter jejuni	Human	ST-443 complex
21486	Campylobacter jejuni	Human	ST-464 complex
21487	Campylobacter jejuni	Human	ST-21 complex
21488	Campylobacter jejuni	Human	ST-21 complex
21490	Campylobacter jejuni	Human	Unassigned
21491	Campylobacter jejuni	Human	ST-21 complex
21492	Campylobacter jejuni	Human	ST-21 complex
21494	Campylobacter jejuni	Human	ST-21 complex
21495	Campylobacter jejuni	Human	ST-658 complex
21496	Campylobacter jejuni	Human	ST-574 complex
21497	Campylobacter jejuni	Human	ST-464 complex
21498	Campylobacter jejuni	Human	ST-1034 complex
21499	Campylobacter jejuni	Human	ST-257 complex
21500	Campylobacter jejuni	Human	ST-353 complex
21501	Campylobacter jejuni	Human	ST-257 complex
21507	Campylobacter jejuni	Human	ST-1034 complex
21554	Campylobacter jejuni	Human	ST-658 complex
21555	Campylobacter jejuni	Human	ST-21 complex
21556	Campylobacter jejuni	Human	ST-48 complex
21557	Campylobacter jejuni	Human	ST-574 complex
21558	Campylobacter jejuni	Human	ST-464 complex
21559	Campylobacter jejuni	Human	ST-206 complex
21560	Campylobacter jejuni	Human	ST-464 complex
21561	Campylobacter jejuni	Human	Unassigned
21562	Campylobacter jejuni	Human	ST-446 complex
21563	Campylobacter jejuni	Human	Unassigned
21564	Campylobacter jejuni	Human	ST-21 complex
21565	Campylobacter jejuni	Human	ST-354 complex
21567	Campylobacter jejuni	Human	ST-464 complex
21568	Campylobacter jejuni	Human	ST-464 complex
21569	Campylobacter jejuni	Human	ST-21 complex
21570	Campylobacter jejuni	Human	ST-353 complex
21571	Campylobacter jejuni	Human	ST-21 complex
21572	Campylobacter jejuni	Human	ST-464 complex
21573	Campylobacter jejuni	Human	ST-21 complex
21574	Campylobacter jejuni	Human	ST-353 complex
21575	Campylobacter jejuni	Human	ST-21 complex
21576	Campylobacter jejuni	Human	ST-21 complex
21577	Campylobacter jejuni	Human	ST-206 complex
21578	Campylobacter jejuni	Human	ST-354 complex
21579	Campylobacter jejuni	Human	ST-21 complex
21580	Campylobacter jejuni	Human	ST-21 complex
21581	Campylobacter jejuni	Human	ST-21 complex
21582	Campylobacter jejuni	Human	ST-257 complex
21584	Campylobacter jejuni	Human	ST-21 complex
21585	Campylobacter jejuni	Human	ST-22 complex
21586	Campylobacter jejuni	Human	ST-21 complex
21587	Campylobacter jejuni	Human	ST-21 complex
21588	Campylobacter jejuni	Human	ST-403 complex
21589	Campylobacter jejuni	Human	ST-48 complex
21590	Campylobacter jejuni	Human	Unassigned
21591	Campylobacter jejuni	Human	ST-21 complex
21593	Campylobacter jejuni	Human	ST-446 complex
21594	Campylobacter jejuni	Human	ST-446 complex
21595	Campylobacter jejuni	Human	ST-21 complex
21596	Campylobacter jejuni	Human	ST-354 complex
21597	Campylobacter jejuni	Human	ST-573 complex
21598	Campylobacter jejuni	Human	ST-21 complex
21599	Campylobacter jejuni	Human	ST-257 complex
21600	Campylobacter jejuni	Human	ST-48 complex
22078	Campylobacter jejuni	Human	ST-61 complex
22079	Campylobacter jejuni	Human	ST-403 complex
22080	Campylobacter jejuni	Human	ST-283 complex
22081	Campylobacter jejuni	Human	ST-354 complex
22082	Campylobacter jejuni	Human	ST-21 complex
22083	Campylobacter jejuni	Human	ST-22 complex
22084	Campylobacter jejuni	Human	ST-22 complex
22085	Campylobacter jejuni	Human	ST-574 complex
22086	Campylobacter jejuni	Human	ST-206 complex
22087	Campylobacter jejuni	Human	ST-21 complex
22088	Campylobacter jejuni	Human	ST-257 complex
22089	Campylobacter jejuni	Human	ST-45 complex
22090	Campylobacter jejuni	Human	ST-45 complex
22091	Campylobacter jejuni	Human	ST-45 complex
22092	Campylobacter jejuni	Human	Unassigned
22093	Campylobacter jejuni	Human	ST-574 complex
22094	Campylobacter jejuni	Human	ST-22 complex
22095	Campylobacter jejuni	Human	ST-21 complex
22097	Campylobacter jejuni	Human	ST-22 complex
22098	Campylobacter jejuni	Human	ST-48 complex
22099	Campylobacter jejuni	Human	ST-48 complex
22100	Campylobacter jejuni	Human	ST-48 complex
22101	Campylobacter jejuni	Human	ST-443 complex
22102	Campylobacter jejuni	Human	ST-403 complex
22103	Campylobacter jejuni	Human	ST-52 complex
22104	Campylobacter jejuni	Human	ST-21 complex
22105	Campylobacter jejuni	Human	ST-443 complex
22106	Campylobacter jejuni	Human	ST-403 complex
22107	Campylobacter jejuni	Human	Unassigned
22108	Campylobacter jejuni	Human	ST-353 complex
22109	Campylobacter jejuni	Human	ST-464 complex
22110	Campylobacter jejuni	Human	ST-354 complex
22111	Campylobacter jejuni	Human	ST-45 complex
22112	Campylobacter jejuni	Human	ST-48 complex
22113	Campylobacter jejuni	Human	ST-48 complex
22114	Campylobacter jejuni	Human	ST-443 complex
22116	Campylobacter jejuni	Human	ST-661 complex
22117	Campylobacter jejuni	Human	ST-21 complex
22118	Campylobacter jejuni	Human	ST-464 complex
22119	Campylobacter jejuni	Human	ST-21 complex
22120	Campylobacter jejuni	Human	ST-48 complex
22121	Campylobacter jejuni	Human	ST-464 complex
22122	Campylobacter jejuni	Human	ST-21 complex
22123	Campylobacter jejuni	Human	ST-353 complex
22124	Campylobacter jejuni	Human	ST-22 complex
22125	Campylobacter jejuni	Human	ST-607 complex
22126	Campylobacter jejuni	Human	ST-607 complex
22133	Campylobacter jejuni	Human	ST-61 complex
22134	Campylobacter jejuni	Human	ST-21 complex
22135	Campylobacter jejuni	Human	ST-48 complex
22136	Campylobacter jejuni	Human	ST-61 complex
22137	Campylobacter jejuni	Human	ST-21 complex
22138	Campylobacter jejuni	Human	ST-21 complex
22139	Campylobacter jejuni	Human	ST-61 complex
22140	Campylobacter jejuni	Human	ST-48 complex
22141	Campylobacter jejuni	Human	ST-21 complex
22142	Campylobacter jejuni	Human	Unassigned
22143	Campylobacter jejuni	Human	ST-48 complex
22144	Campylobacter jejuni	Human	ST-21 complex
22145	Campylobacter jejuni	Human	Unassigned
22148	Campylobacter jejuni	Human	ST-21 complex
22149	Campylobacter jejuni	Human	ST-48 complex
22151	Campylobacter jejuni	Human	ST-658 complex
22152	Campylobacter jejuni	Human	ST-257 complex
22156	Campylobacter jejuni	Human	ST-21 complex
22157	Campylobacter jejuni	Human	ST-48 complex
22158	Campylobacter jejuni	Human	ST-21 complex
22159	Campylobacter jejuni	Human	ST-48 complex
22160	Campylobacter jejuni	Human	ST-48 complex
22161	Campylobacter jejuni	Human	ST-574 complex
22162	Campylobacter jejuni	Human	ST-48 complex
22163	Campylobacter jejuni	Human	ST-45 complex
22164	Campylobacter jejuni	Human	ST-48 complex
22165	Campylobacter jejuni	Human	ST-48 complex
22168	Campylobacter jejuni	Human	ST-574 complex
22169	Campylobacter jejuni	Human	ST-354 complex
22170	Campylobacter jejuni	Human	ST-257 complex
22171	Campylobacter jejuni	Human	ST-353 complex
22173	Campylobacter jejuni	Human	ST-658 complex
22174	Campylobacter jejuni	Human	ST-658 complex
22175	Campylobacter jejuni	Human	ST-21 complex
22176	Campylobacter jejuni	Human	ST-21 complex
22177	Campylobacter jejuni	Human	ST-42 complex
22178	Campylobacter jejuni	Human	ST-257 complex
22180	Campylobacter jejuni	Human	ST-48 complex
22181	Campylobacter jejuni	Human	ST-464 complex
22182	Campylobacter jejuni	Human	ST-21 complex
22183	Campylobacter jejuni	Human	ST-257 complex
22184	Campylobacter jejuni	Human	ST-353 complex
22185	Campylobacter jejuni	Human	ST-21 complex
22186	Campylobacter jejuni	Human	ST-42 complex
22187	Campylobacter jejuni	Human	ST-21 complex
22188	Campylobacter jejuni	Human	ST-464 complex
22189	Campylobacter jejuni	Human	ST-21 complex
22190	Campylobacter jejuni	Human	ST-443 complex
22191	Campylobacter jejuni	Human	ST-443 complex
22192	Campylobacter jejuni	Human	ST-48 complex
22193	Campylobacter jejuni	Human	ST-206 complex
22194	Campylobacter jejuni	Human	ST-661 complex
22195	Campylobacter jejuni	Human	ST-460 complex
22196	Campylobacter jejuni	Human	ST-206 complex
22197	Campylobacter jejuni	Human	ST-658 complex
22198	Campylobacter jejuni	Human	ST-464 complex
22199	Campylobacter jejuni	Human	ST-48 complex
22200	Campylobacter jejuni	Human	Unassigned
22201	Campylobacter jejuni	Human	ST-45 complex
22202	Campylobacter jejuni	Human	ST-21 complex
22203	Campylobacter jejuni	Human	ST-48 complex
22204	Campylobacter jejuni	Human	ST-22 complex
22205	Campylobacter jejuni	Human	ST-45 complex
22206	Campylobacter jejuni	Human	ST-61 complex
22207	Campylobacter jejuni	Human	ST-21 complex
22208	Campylobacter jejuni	Human	ST-61 complex
22209	Campylobacter jejuni	Human	ST-48 complex
22210	Campylobacter jejuni	Human	ST-61 complex
22211	Campylobacter jejuni	Human	ST-353 complex
22212	Campylobacter jejuni	Human	ST-45 complex
22213	Campylobacter jejuni	Human	ST-45 complex
22215	Campylobacter jejuni	Human	ST-21 complex
22216	Campylobacter jejuni	Human	ST-283 complex
22217	Campylobacter jejuni	Human	ST-21 complex
22218	Campylobacter jejuni	Human	ST-45 complex
22219	Campylobacter jejuni	Human	ST-353 complex
22220	Campylobacter jejuni	Human	ST-257 complex
22221	Campylobacter jejuni	Human	ST-21 complex
22222	Campylobacter jejuni	Human	ST-206 complex
22223	Campylobacter jejuni	Human	ST-21 complex
22224	Campylobacter jejuni	Human	ST-443 complex
22225	Campylobacter jejuni	Human	ST-206 complex
22226	Campylobacter jejuni	Human	ST-21 complex
22227	Campylobacter jejuni	Human	ST-206 complex
22228	Campylobacter jejuni	Human	ST-48 complex
22229	Campylobacter jejuni	Human	ST-52 complex
22230	Campylobacter jejuni	Human	ST-61 complex
22231	Campylobacter jejuni	Human	ST-21 complex
22232	Campylobacter jejuni	Human	ST-353 complex
22233	Campylobacter jejuni	Human	ST-22 complex
22234	Campylobacter jejuni	Human	ST-21 complex
22235	Campylobacter jejuni	Human	ST-48 complex
22237	Campylobacter jejuni	Human	ST-42 complex
22238	Campylobacter jejuni	Human	ST-283 complex
22241	Campylobacter jejuni	Human	ST-206 complex
22242	Campylobacter jejuni	Human	ST-464 complex
22243	Campylobacter jejuni	Human	ST-21 complex
22244	Campylobacter jejuni	Human	ST-283 complex
22245	Campylobacter jejuni	Human	ST-45 complex
22246	Campylobacter jejuni	Human	ST-464 complex
22247	Campylobacter jejuni	Human	ST-48 complex
22248	Campylobacter jejuni	Human	ST-48 complex
22249	Campylobacter jejuni	Human	ST-21 complex
22250	Campylobacter jejuni	Human	ST-48 complex
22251	Campylobacter jejuni	Human	ST-45 complex
22252	Campylobacter jejuni	Human	ST-21 complex
22253	Campylobacter jejuni	Human	ST-353 complex
22255	Campylobacter jejuni	Human	ST-21 complex
22256	Campylobacter jejuni	Human	ST-607 complex
22257	Campylobacter jejuni	Human	ST-21 complex
22258	Campylobacter jejuni	Human	ST-45 complex
22259	Campylobacter jejuni	Human	ST-61 complex
22260	Campylobacter jejuni	Human	Unassigned
22261	Campylobacter jejuni	Human	Unassigned
22262	Campylobacter jejuni	Human	ST-21 complex
22263	Campylobacter jejuni	Human	ST-574 complex
22264	Campylobacter jejuni	Human	ST-21 complex
22265	Campylobacter jejuni	Human	ST-48 complex
22268	Campylobacter jejuni	Human	ST-21 complex
22269	Campylobacter jejuni	Human	ST-22 complex
22270	Campylobacter jejuni	Human	ST-283 complex
22271	Campylobacter jejuni	Human	ST-443 complex
22272	Campylobacter jejuni	Human	ST-45 complex
22273	Campylobacter jejuni	Human	ST-21 complex
22274	Campylobacter jejuni	Human	ST-42 complex
22275	Campylobacter jejuni	Human	ST-45 complex
22276	Campylobacter jejuni	Human	ST-206 complex
22277	Campylobacter jejuni	Human	ST-677 complex
22278	Campylobacter jejuni	Human	ST-257 complex
22280	Campylobacter jejuni	Human	ST-574 complex
22281	Campylobacter jejuni	Human	ST-45 complex
22282	Campylobacter jejuni	Human	ST-206 complex
22284	Campylobacter jejuni	Human	ST-658 complex
22287	Campylobacter jejuni	Human	ST-257 complex
22288	Campylobacter jejuni	Human	ST-21 complex
22289	Campylobacter jejuni	Human	ST-21 complex
22290	Campylobacter jejuni	Human	ST-42 complex
22291	Campylobacter jejuni	Human	ST-45 complex
22292	Campylobacter jejuni	Human	ST-443 complex
22293	Campylobacter jejuni	Human	ST-206 complex
22294	Campylobacter jejuni	Human	ST-607 complex
22295	Campylobacter jejuni	Human	ST-21 complex
22296	Campylobacter jejuni	Human	ST-283 complex
22297	Campylobacter jejuni	Human	ST-21 complex
22298	Campylobacter jejuni	Human	ST-257 complex
22299	Campylobacter jejuni	Human	Unassigned
22301	Campylobacter jejuni	Human	ST-21 complex
22302	Campylobacter jejuni	Human	ST-658 complex
22303	Campylobacter jejuni	Human	ST-48 complex
22304	Campylobacter jejuni	Human	ST-353 complex
22305	Campylobacter jejuni	Human	ST-21 complex
22306	Campylobacter jejuni	Human	ST-42 complex
22307	Campylobacter jejuni	Human	ST-403 complex
22308	Campylobacter jejuni	Human	ST-45 complex
22309	Campylobacter jejuni	Human	ST-257 complex
22310	Campylobacter jejuni	Human	ST-48 complex
22311	Campylobacter jejuni	Human	ST-21 complex
22312	Campylobacter jejuni	Human	ST-353 complex
22314	Campylobacter jejuni	Human	ST-443 complex
22315	Campylobacter jejuni	Human	ST-354 complex
22316	Campylobacter jejuni	Human	ST-45 complex
22317	Campylobacter jejuni	Human	Unassigned
22318	Campylobacter jejuni	Human	ST-658 complex
22319	Campylobacter jejuni	Human	ST-283 complex
22320	Campylobacter jejuni	Human	ST-48 complex
22321	Campylobacter jejuni	Human	ST-48 complex
22322	Campylobacter jejuni	Human	ST-45 complex
22323	Campylobacter jejuni	Human	ST-48 complex
22324	Campylobacter jejuni	Human	ST-45 complex
22325	Campylobacter jejuni	Human	ST-45 complex
22326	Campylobacter jejuni	Human	ST-21 complex
22327	Campylobacter jejuni	Human	ST-464 complex
22328	Campylobacter jejuni	Human	ST-206 complex
22329	Campylobacter jejuni	Human	ST-48 complex
22330	Campylobacter jejuni	Human	ST-206 complex
22331	Campylobacter jejuni	Human	ST-464 complex
22332	Campylobacter jejuni	Human	ST-257 complex
22333	Campylobacter jejuni	Human	ST-206 complex
22334	Campylobacter jejuni	Human	ST-21 complex
22335	Campylobacter jejuni	Human	ST-61 complex
22336	Campylobacter jejuni	Human	ST-48 complex
22337	Campylobacter jejuni	Human	ST-257 complex
22338	Campylobacter jejuni	Human	ST-464 complex
22339	Campylobacter jejuni	Human	ST-464 complex
22340	Campylobacter jejuni	Human	ST-1034 complex
22341	Campylobacter jejuni	Human	ST-353 complex
22343	Campylobacter jejuni	Human	ST-21 complex
22344	Campylobacter jejuni	Human	ST-45 complex
22345	Campylobacter jejuni	Human	ST-464 complex
22346	Campylobacter jejuni	Human	ST-21 complex
22347	Campylobacter jejuni	Human	ST-21 complex
22348	Campylobacter jejuni	Human	ST-52 complex
22349	Campylobacter jejuni	Human	ST-257 complex
22350	Campylobacter jejuni	Human	ST-45 complex
22351	Campylobacter jejuni	Human	ST-206 complex
22352	Campylobacter jejuni	Human	Unassigned
22353	Campylobacter jejuni	Human	ST-21 complex
22354	Campylobacter jejuni	Human	ST-464 complex
22355	Campylobacter jejuni	Human	ST-464 complex
22356	Campylobacter jejuni	Human	ST-45 complex
22357	Campylobacter jejuni	Human	ST-658 complex
22358	Campylobacter jejuni	Human	ST-574 complex
22359	Campylobacter jejuni	Human	ST-21 complex
22361	Campylobacter jejuni	Human	ST-283 complex
22362	Campylobacter jejuni	Human	ST-607 complex
22363	Campylobacter jejuni	Human	ST-42 complex
22364	Campylobacter jejuni	Human	ST-61 complex
22365	Campylobacter jejuni	Human	ST-45 complex
22366	Campylobacter jejuni	Human	ST-460 complex
22367	Campylobacter jejuni	Human	ST-21 complex
22368	Campylobacter jejuni	Human	ST-21 complex
22369	Campylobacter jejuni	Human	ST-45 complex
22370	Campylobacter jejuni	Human	ST-353 complex
22372	Campylobacter jejuni	Human	ST-206 complex
22373	Campylobacter jejuni	Human	ST-21 complex
22374	Campylobacter jejuni	Human	ST-21 complex
22375	Campylobacter jejuni	Human	ST-257 complex
22376	Campylobacter jejuni	Human	ST-443 complex
22377	Campylobacter jejuni	Human	ST-45 complex
22378	Campylobacter jejuni	Human	ST-48 complex
22660	Campylobacter jejuni	Human	ST-21 complex
22661	Campylobacter jejuni	Human	ST-45 complex
22662	Campylobacter jejuni	Human	ST-464 complex
22663	Campylobacter jejuni	Human	ST-464 complex
22664	Campylobacter jejuni	Human	ST-21 complex
22665	Campylobacter jejuni	Human	ST-48 complex
22666	Campylobacter jejuni	Human	ST-464 complex
22667	Campylobacter jejuni	Human	ST-48 complex
22669	Campylobacter jejuni	Human	ST-22 complex
22670	Campylobacter jejuni	Human	ST-45 complex
22671	Campylobacter jejuni	Human	ST-658 complex
22672	Campylobacter jejuni	Human	ST-48 complex
22673	Campylobacter jejuni	Human	ST-206 complex
22674	Campylobacter jejuni	Human	ST-464 complex
22675	Campylobacter jejuni	Human	ST-353 complex
22676	Campylobacter jejuni	Human	ST-45 complex
22677	Campylobacter jejuni	Human	ST-45 complex
22678	Campylobacter jejuni	Human	ST-21 complex
22679	Campylobacter jejuni	Human	ST-21 complex
22680	Campylobacter jejuni	Human	ST-52 complex
22681	Campylobacter jejuni	Human	ST-21 complex
22682	Campylobacter jejuni	Human	ST-42 complex
22683	Campylobacter jejuni	Human	ST-1034 complex
22684	Campylobacter jejuni	Human	ST-206 complex
22685	Campylobacter jejuni	Human	ST-42 complex
22686	Campylobacter jejuni	Human	ST-21 complex
22687	Campylobacter jejuni	Human	ST-257 complex
22688	Campylobacter jejuni	Human	ST-49 complex
22689	Campylobacter jejuni	Human	ST-283 complex
22692	Campylobacter jejuni	Human	ST-443 complex
22693	Campylobacter jejuni	Human	ST-464 complex
22694	Campylobacter jejuni	Human	ST-206 complex
22695	Campylobacter jejuni	Human	ST-354 complex
22696	Campylobacter jejuni	Human	Unassigned
22697	Campylobacter jejuni	Human	ST-48 complex
22698	Campylobacter jejuni	Human	ST-42 complex
22699	Campylobacter jejuni	Human	ST-48 complex
22700	Campylobacter jejuni	Human	ST-353 complex
22701	Campylobacter jejuni	Human	ST-607 complex
22702	Campylobacter jejuni	Human	ST-21 complex
22703	Campylobacter jejuni	Human	ST-21 complex
22705	Campylobacter jejuni	Human	ST-21 complex
22706	Campylobacter jejuni	Human	ST-42 complex
22707	Campylobacter jejuni	Human	ST-45 complex
22708	Campylobacter jejuni	Human	ST-607 complex
22710	Campylobacter jejuni	Human	ST-1034 complex
22711	Campylobacter jejuni	Human	ST-21 complex
22712	Campylobacter jejuni	Human	ST-464 complex
22713	Campylobacter jejuni	Human	ST-353 complex
22714	Campylobacter jejuni	Human	ST-21 complex
22715	Campylobacter jejuni	Human	ST-464 complex
22716	Campylobacter jejuni	Human	ST-45 complex
22717	Campylobacter jejuni	Human	ST-353 complex
22718	Campylobacter jejuni	Human	ST-48 complex
22720	Campylobacter jejuni	Human	ST-21 complex
22721	Campylobacter jejuni	Human	ST-353 complex
22722	Campylobacter jejuni	Human	Unassigned
22723	Campylobacter jejuni	Human	ST-45 complex
22724	Campylobacter jejuni	Human	ST-283 complex
22725	Campylobacter jejuni	Human	ST-45 complex
22726	Campylobacter jejuni	Human	ST-21 complex
22727	Campylobacter jejuni	Human	ST-464 complex
22729	Campylobacter jejuni	Human	ST-45 complex
22905	Campylobacter jejuni	Human	ST-21 complex
23493	Campylobacter jejuni	Human	ST-48 complex
23495	Campylobacter jejuni	Human	ST-1034 complex
23496	Campylobacter jejuni	Human	ST-61 complex
23497	Campylobacter jejuni	Human	ST-21 complex
23498	Campylobacter jejuni	Human	ST-257 complex
23499	Campylobacter jejuni	Human	ST-21 complex
23500	Campylobacter jejuni	Human	ST-353 complex
23501	Campylobacter jejuni	Human	ST-354 complex
23503	Campylobacter jejuni	Human	ST-52 complex
23504	Campylobacter jejuni	Human	ST-61 complex
23505	Campylobacter jejuni	Human	ST-48 complex
23506	Campylobacter jejuni	Human	ST-574 complex
23507	Campylobacter jejuni	Human	ST-21 complex
23508	Campylobacter jejuni	Human	ST-21 complex
23509	Campylobacter jejuni	Human	ST-443 complex
23510	Campylobacter jejuni	Human	Unassigned
23511	Campylobacter jejuni	Human	ST-21 complex
23512	Campylobacter jejuni	Human	ST-21 complex
23513	Campylobacter jejuni	Human	ST-48 complex
23514	Campylobacter jejuni	Human	ST-21 complex
23516	Campylobacter jejuni	Human	ST-464 complex
23517	Campylobacter jejuni	Human	ST-464 complex
23518	Campylobacter jejuni	Human	ST-257 complex
23519	Campylobacter jejuni	Human	ST-353 complex
23520	Campylobacter jejuni	Human	ST-353 complex
23522	Campylobacter jejuni	Human	ST-48 complex
23523	Campylobacter jejuni	Human	ST-353 complex
23524	Campylobacter jejuni	Human	ST-21 complex
23525	Campylobacter jejuni	Human	ST-48 complex
23526	Campylobacter jejuni	Human	ST-257 complex
23527	Campylobacter jejuni	Human	Unassigned
23528	Campylobacter jejuni	Human	ST-257 complex
23529	Campylobacter jejuni	Human	ST-464 complex
23530	Campylobacter jejuni	Human	ST-443 complex
23531	Campylobacter jejuni	Human	ST-21 complex
23533	Campylobacter jejuni	Human	ST-21 complex
23534	Campylobacter jejuni	Human	ST-21 complex
23535	Campylobacter jejuni	Human	ST-21 complex
23536	Campylobacter jejuni	Human	ST-574 complex
23537	Campylobacter jejuni	Human	ST-42 complex
23538	Campylobacter jejuni	Human	ST-353 complex
23539	Campylobacter jejuni	Human	ST-574 complex
23540	Campylobacter jejuni	Human	ST-257 complex
23541	Campylobacter jejuni	Human	ST-607 complex
23542	Campylobacter jejuni	Human	ST-21 complex
23543	Campylobacter jejuni	Human	ST-574 complex
23544	Campylobacter jejuni	Human	ST-658 complex
23545	Campylobacter jejuni	Human	ST-573 complex
23547	Campylobacter jejuni	Human	ST-354 complex
23548	Campylobacter jejuni	Human	Unassigned
23549	Campylobacter jejuni	Human	ST-21 complex
23550	Campylobacter jejuni	Human	ST-1034 complex
23551	Campylobacter jejuni	Human	ST-443 complex
23552	Campylobacter jejuni	Human	ST-354 complex
23554	Campylobacter jejuni	Human	ST-443 complex
23555	Campylobacter jejuni	Human	ST-464 complex
23556	Campylobacter jejuni	Human	ST-21 complex
23557	Campylobacter jejuni	Human	ST-443 complex
23559	Campylobacter jejuni	Human	ST-21 complex
23560	Campylobacter jejuni	Human	ST-574 complex
23561	Campylobacter jejuni	Human	ST-353 complex
23562	Campylobacter jejuni	Human	ST-48 complex
23563	Campylobacter jejuni	Human	ST-574 complex
23564	Campylobacter jejuni	Human	ST-45 complex
23565	Campylobacter jejuni	Human	ST-257 complex
23566	Campylobacter jejuni	Human	ST-21 complex
23567	Campylobacter jejuni	Human	ST-21 complex
23568	Campylobacter jejuni	Human	ST-257 complex
23569	Campylobacter jejuni	Human	ST-21 complex
23570	Campylobacter jejuni	Human	ST-21 complex
23571	Campylobacter jejuni	Human	ST-21 complex
23572	Campylobacter jejuni	Human	Unassigned
23573	Campylobacter jejuni	Human	ST-21 complex
23575	Campylobacter jejuni	Human	ST-21 complex
23576	Campylobacter jejuni	Human	ST-353 complex
23578	Campylobacter jejuni	Human	ST-464 complex
23579	Campylobacter jejuni	Human	ST-21 complex
23581	Campylobacter jejuni	Human	ST-48 complex
23582	Campylobacter jejuni	Human	ST-353 complex
23583	Campylobacter jejuni	Human	ST-21 complex
23584	Campylobacter jejuni	Human	ST-21 complex
23586	Campylobacter jejuni	Human	ST-21 complex
23587	Campylobacter jejuni	Human	ST-61 complex
23588	Campylobacter jejuni	Human	ST-21 complex
23589	Campylobacter jejuni	Human	ST-354 complex
23590	Campylobacter jejuni	Human	ST-21 complex
23592	Campylobacter jejuni	Human	ST-464 complex
23594	Campylobacter jejuni	Human	ST-49 complex
23597	Campylobacter jejuni	Human	ST-52 complex
23599	Campylobacter jejuni	Human	ST-257 complex
23600	Campylobacter jejuni	Human	ST-61 complex
23601	Campylobacter jejuni	Human	ST-464 complex
23603	Campylobacter jejuni	Human	ST-257 complex
23604	Campylobacter jejuni	Human	ST-257 complex
23605	Campylobacter jejuni	Human	ST-257 complex
23607	Campylobacter jejuni	Human	ST-257 complex
23608	Campylobacter jejuni	Human	ST-443 complex
23609	Campylobacter jejuni	Human	ST-48 complex
23610	Campylobacter jejuni	Human	ST-48 complex
23611	Campylobacter jejuni	Human	ST-48 complex
23612	Campylobacter jejuni	Human	ST-21 complex
23613	Campylobacter jejuni	Human	ST-21 complex
23614	Campylobacter jejuni	Human	ST-658 complex
23615	Campylobacter jejuni	Human	ST-206 complex
23616	Campylobacter jejuni	Human	ST-257 complex
23617	Campylobacter jejuni	Human	ST-353 complex
23618	Campylobacter jejuni	Human	ST-21 complex
23619	Campylobacter jejuni	Human	ST-21 complex
23620	Campylobacter jejuni	Human	ST-257 complex
23621	Campylobacter jejuni	Human	ST-42 complex
23622	Campylobacter jejuni	Human	ST-206 complex
23623	Campylobacter jejuni	Human	Unassigned
23624	Campylobacter jejuni	Human	ST-573 complex
23625	Campylobacter jejuni	Human	ST-21 complex
23627	Campylobacter jejuni	Human	Unassigned
23628	Campylobacter jejuni	Human	ST-52 complex
23629	Campylobacter jejuni	Human	ST-52 complex
23630	Campylobacter jejuni	Human	ST-257 complex
23631	Campylobacter jejuni	Human	ST-21 complex
23632	Campylobacter jejuni	Human	ST-21 complex
23633	Campylobacter jejuni	Human	ST-257 complex
23634	Campylobacter jejuni	Human	ST-283 complex
23635	Campylobacter jejuni	Human	ST-21 complex
23636	Campylobacter jejuni	Human	ST-464 complex
23637	Campylobacter jejuni	Human	ST-353 complex
23638	Campylobacter jejuni	Human	ST-403 complex
23639	Campylobacter jejuni	Human	ST-574 complex
23640	Campylobacter jejuni	Human	ST-257 complex
23641	Campylobacter jejuni	Human	ST-257 complex
23642	Campylobacter jejuni	Human	ST-52 complex
23643	Campylobacter jejuni	Human	ST-21 complex
23644	Campylobacter jejuni	Human	ST-464 complex
23647	Campylobacter jejuni	Human	ST-21 complex
23648	Campylobacter jejuni	Human	ST-21 complex
23649	Campylobacter jejuni	Human	ST-354 complex
23650	Campylobacter jejuni	Human	ST-443 complex
23651	Campylobacter jejuni	Human	ST-48 complex
23652	Campylobacter jejuni	Human	ST-353 complex
23653	Campylobacter jejuni	Human	ST-257 complex
23654	Campylobacter jejuni	Human	ST-22 complex
23655	Campylobacter jejuni	Human	ST-353 complex
23656	Campylobacter jejuni	Human	ST-21 complex
23657	Campylobacter jejuni	Human	ST-206 complex
23658	Campylobacter jejuni	Human	ST-48 complex
23659	Campylobacter jejuni	Human	ST-257 complex
23660	Campylobacter jejuni	Human	ST-21 complex
23662	Campylobacter jejuni	Human	ST-21 complex
23664	Campylobacter jejuni	Human	ST-21 complex
23666	Campylobacter jejuni	Human	ST-460 complex
23667	Campylobacter jejuni	Human	ST-45 complex
23668	Campylobacter jejuni	Human	ST-658 complex
23669	Campylobacter jejuni	Human	ST-48 complex
23670	Campylobacter jejuni	Human	ST-21 complex
23671	Campylobacter jejuni	Human	ST-21 complex
23672	Campylobacter jejuni	Human	ST-61 complex
23673	Campylobacter jejuni	Human	ST-658 complex
23674	Campylobacter jejuni	Human	ST-257 complex
23675	Campylobacter jejuni	Human	ST-403 complex
23676	Campylobacter jejuni	Human	ST-21 complex
23677	Campylobacter jejuni	Human	ST-21 complex
23678	Campylobacter jejuni	Human	Unassigned
23679	Campylobacter jejuni	Human	ST-21 complex
23680	Campylobacter jejuni	Human	ST-21 complex
23681	Campylobacter jejuni	Human	ST-21 complex
23682	Campylobacter jejuni	Human	ST-464 complex
23683	Campylobacter jejuni	Human	ST-45 complex
23883	Campylobacter jejuni	Human	ST-45 complex
23884	Campylobacter jejuni	Human	ST-45 complex
23885	Campylobacter jejuni	Human	ST-677 complex
23886	Campylobacter jejuni	Human	ST-45 complex
23888	Campylobacter jejuni	Human	ST-21 complex
23889	Campylobacter jejuni	Human	ST-21 complex
23890	Campylobacter jejuni	Human	ST-206 complex
23891	Campylobacter jejuni	Human	ST-21 complex
23892	Campylobacter jejuni	Human	ST-658 complex
23893	Campylobacter jejuni	Human	ST-257 complex
23894	Campylobacter jejuni	Human	ST-206 complex
23895	Campylobacter jejuni	Human	ST-21 complex
23896	Campylobacter jejuni	Human	ST-257 complex
23897	Campylobacter jejuni	Human	ST-677 complex
23898	Campylobacter jejuni	Human	ST-353 complex
23899	Campylobacter jejuni	Human	ST-353 complex
23900	Campylobacter jejuni	Human	ST-61 complex
23901	Campylobacter jejuni	Human	ST-21 complex
23903	Campylobacter jejuni	Human	ST-22 complex
23904	Campylobacter jejuni	Human	ST-21 complex
23905	Campylobacter jejuni	Human	ST-21 complex
23906	Campylobacter jejuni	Human	ST-22 complex
23907	Campylobacter jejuni	Human	ST-45 complex
23908	Campylobacter jejuni	Human	ST-21 complex
23909	Campylobacter jejuni	Human	ST-45 complex
23910	Campylobacter jejuni	Human	ST-21 complex
23911	Campylobacter jejuni	Human	ST-21 complex
23912	Campylobacter jejuni	Human	ST-48 complex
23913	Campylobacter jejuni	Human	ST-22 complex
23914	Campylobacter jejuni	Human	ST-45 complex
23915	Campylobacter jejuni	Human	ST-45 complex
23916	Campylobacter jejuni	Human	ST-443 complex
23917	Campylobacter jejuni	Human	ST-464 complex
23918	Campylobacter jejuni	Human	ST-353 complex
23919	Campylobacter jejuni	Human	ST-464 complex
23921	Campylobacter jejuni	Human	ST-48 complex
23922	Campylobacter jejuni	Human	ST-21 complex
23923	Campylobacter jejuni	Human	ST-353 complex
23924	Campylobacter jejuni	Human	Unassigned
23925	Campylobacter jejuni	Human	ST-21 complex
23926	Campylobacter jejuni	Human	ST-48 complex
23927	Campylobacter jejuni	Human	ST-574 complex
23928	Campylobacter jejuni	Human	ST-257 complex
23929	Campylobacter jejuni	Human	ST-283 complex
23930	Campylobacter jejuni	Human	ST-283 complex
23931	Campylobacter jejuni	Human	ST-283 complex
23933	Campylobacter jejuni	Human	ST-574 complex
23934	Campylobacter jejuni	Human	ST-21 complex
23935	Campylobacter jejuni	Human	ST-21 complex
23936	Campylobacter jejuni	Human	ST-42 complex
23937	Campylobacter jejuni	Human	ST-45 complex
23940	Campylobacter jejuni	Human	ST-48 complex
23941	Campylobacter jejuni	Human	ST-21 complex
23942	Campylobacter jejuni	Human	ST-354 complex
23943	Campylobacter jejuni	Human	ST-354 complex
23944	Campylobacter jejuni	Human	ST-354 complex
23945	Campylobacter jejuni	Human	ST-257 complex
23947	Campylobacter jejuni	Human	ST-21 complex
23948	Campylobacter jejuni	Human	ST-354 complex
23949	Campylobacter jejuni	Human	ST-21 complex
23950	Campylobacter jejuni	Human	ST-42 complex
23951	Campylobacter jejuni	Human	ST-21 complex
23952	Campylobacter jejuni	Human	ST-464 complex
23953	Campylobacter jejuni	Human	ST-21 complex
23954	Campylobacter jejuni	Human	ST-21 complex
23955	Campylobacter jejuni	Human	ST-464 complex
23956	Campylobacter jejuni	Human	ST-508 complex
23957	Campylobacter jejuni	Human	ST-21 complex
23958	Campylobacter jejuni	Human	ST-257 complex
23959	Campylobacter jejuni	Human	ST-45 complex
23960	Campylobacter jejuni	Human	ST-21 complex
23961	Campylobacter jejuni	Human	ST-21 complex
23963	Campylobacter jejuni	Human	ST-48 complex
23964	Campylobacter jejuni	Human	ST-21 complex
23965	Campylobacter jejuni	Human	ST-283 complex
23966	Campylobacter jejuni	Human	ST-61 complex
23968	Campylobacter jejuni	Human	ST-443 complex
23969	Campylobacter jejuni	Human	ST-464 complex
23970	Campylobacter jejuni	Human	ST-354 complex
23971	Campylobacter jejuni	Human	ST-21 complex
23972	Campylobacter jejuni	Human	ST-206 complex
23973	Campylobacter jejuni	Human	ST-257 complex
23974	Campylobacter jejuni	Human	ST-607 complex
23976	Campylobacter jejuni	Human	ST-464 complex
23978	Campylobacter jejuni	Human	ST-353 complex
23979	Campylobacter jejuni	Human	ST-460 complex
23980	Campylobacter jejuni	Human	ST-443 complex
23981	Campylobacter jejuni	Human	ST-257 complex
23982	Campylobacter jejuni	Human	ST-61 complex
23984	Campylobacter jejuni	Human	Unassigned
23985	Campylobacter jejuni	Human	ST-353 complex
23986	Campylobacter jejuni	Human	ST-692 complex
23988	Campylobacter jejuni	Human	Unassigned
23989	Campylobacter jejuni	Human	ST-658 complex
23990	Campylobacter jejuni	Human	ST-48 complex
23991	Campylobacter jejuni	Human	ST-658 complex
23992	Campylobacter jejuni	Human	ST-22 complex
23993	Campylobacter jejuni	Human	ST-21 complex
23994	Campylobacter jejuni	Human	ST-48 complex
23995	Campylobacter jejuni	Human	ST-658 complex
23996	Campylobacter jejuni	Human	ST-464 complex
23997	Campylobacter jejuni	Human	ST-21 complex
23998	Campylobacter jejuni	Human	ST-49 complex
23999	Campylobacter jejuni	Human	ST-21 complex
24000	Campylobacter jejuni	Human	ST-354 complex
24001	Campylobacter jejuni	Human	ST-61 complex
24002	Campylobacter jejuni	Human	ST-508 complex
24004	Campylobacter jejuni	Human	Unassigned
24006	Campylobacter jejuni	Human	ST-21 complex
24007	Campylobacter jejuni	Human	Unassigned
24008	Campylobacter jejuni	Human	ST-21 complex
24009	Campylobacter jejuni	Human	ST-443 complex
24010	Campylobacter jejuni	Human	ST-21 complex
24011	Campylobacter jejuni	Human	ST-61 complex
24012	Campylobacter jejuni	Human	ST-45 complex
24013	Campylobacter jejuni	Human	ST-353 complex
24014	Campylobacter jejuni	Human	ST-48 complex
24015	Campylobacter jejuni	Human	ST-443 complex
24016	Campylobacter jejuni	Human	ST-21 complex
24017	Campylobacter jejuni	Human	ST-21 complex
24018	Campylobacter jejuni	Human	ST-22 complex
24019	Campylobacter jejuni	Human	ST-257 complex
24020	Campylobacter jejuni	Human	ST-257 complex
24021	Campylobacter jejuni	Human	ST-443 complex
24022	Campylobacter jejuni	Human	Unassigned
24024	Campylobacter jejuni	Human	ST-45 complex
24025	Campylobacter jejuni	Human	ST-61 complex
24026	Campylobacter jejuni	Human	ST-21 complex
24027	Campylobacter jejuni	Human	ST-464 complex
24028	Campylobacter jejuni	Human	ST-464 complex
24029	Campylobacter jejuni	Human	ST-508 complex
24030	Campylobacter jejuni	Human	ST-21 complex
24031	Campylobacter jejuni	Human	ST-574 complex
24033	Campylobacter jejuni	Human	ST-257 complex
24034	Campylobacter jejuni	Human	ST-21 complex
24035	Campylobacter jejuni	Human	ST-206 complex
24036	Campylobacter jejuni	Human	ST-607 complex
24037	Campylobacter jejuni	Human	ST-21 complex
24038	Campylobacter jejuni	Human	ST-658 complex
24119	Campylobacter jejuni	Human	ST-21 complex
24120	Campylobacter jejuni	Human	Unassigned
24121	Campylobacter jejuni	Human	ST-353 complex
24122	Campylobacter jejuni	Human	Unassigned
24123	Campylobacter jejuni	Human	ST-443 complex
24124	Campylobacter jejuni	Human	ST-353 complex
24125	Campylobacter jejuni	Human	ST-464 complex
24127	Campylobacter jejuni	Human	ST-45 complex
24128	Campylobacter jejuni	Human	ST-48 complex
24129	Campylobacter jejuni	Human	ST-48 complex
24130	Campylobacter jejuni	Human	ST-21 complex
24131	Campylobacter jejuni	Human	ST-508 complex
24132	Campylobacter jejuni	Human	ST-52 complex
24133	Campylobacter jejuni	Human	ST-21 complex
24134	Campylobacter jejuni	Human	ST-21 complex
24171	Campylobacter jejuni	Human	ST-403 complex
24172	Campylobacter jejuni	Human	ST-403 complex
24173	Campylobacter jejuni	Human	ST-353 complex
24174	Campylobacter jejuni	Human	ST-353 complex
24175	Campylobacter jejuni	Human	ST-573 complex
24176	Campylobacter jejuni	Human	ST-573 complex
24178	Campylobacter jejuni	Human	ST-658 complex
24181	Campylobacter jejuni	Human	ST-403 complex
24182	Campylobacter jejuni	Human	ST-403 complex
24183	Campylobacter jejuni	Human	ST-353 complex
24184	Campylobacter jejuni	Human	ST-353 complex
24185	Campylobacter jejuni	Human	ST-573 complex
24186	Campylobacter jejuni	Human	ST-573 complex
24188	Campylobacter jejuni	Human	ST-658 complex
24236	Campylobacter jejuni	Unassigned	ST-353 complex
24237	Campylobacter jejuni	Unassigned	ST-403 complex
24459	Campylobacter jejuni	Human	ST-45 complex
24460	Campylobacter jejuni	Human	ST-48 complex
24461	Campylobacter jejuni	Human	ST-257 complex
24462	Campylobacter jejuni	Human	ST-21 complex
24463	Campylobacter jejuni	Human	ST-658 complex
24464	Campylobacter jejuni	Human	ST-21 complex
24465	Campylobacter jejuni	Human	ST-658 complex
24466	Campylobacter jejuni	Human	Unassigned
24467	Campylobacter jejuni	Human	ST-45 complex
24468	Campylobacter jejuni	Human	ST-460 complex
24469	Campylobacter jejuni	Human	ST-21 complex
24470	Campylobacter jejuni	Human	ST-283 complex
24471	Campylobacter jejuni	Human	ST-21 complex
24473	Campylobacter jejuni	Human	ST-257 complex
24474	Campylobacter jejuni	Human	ST-508 complex
24475	Campylobacter jejuni	Human	ST-206 complex
24476	Campylobacter jejuni	Human	ST-257 complex
24477	Campylobacter jejuni	Human	ST-464 complex
24478	Campylobacter jejuni	Human	ST-21 complex
24479	Campylobacter jejuni	Human	ST-508 complex
24480	Campylobacter jejuni	Human	ST-443 complex
24481	Campylobacter jejuni	Human	ST-21 complex
24482	Campylobacter jejuni	Human	ST-464 complex
24484	Campylobacter jejuni	Human	ST-21 complex
24485	Campylobacter jejuni	Human	ST-464 complex
24486	Campylobacter jejuni	Human	ST-21 complex
24487	Campylobacter jejuni	Human	ST-403 complex
24488	Campylobacter jejuni	Human	ST-464 complex
24489	Campylobacter jejuni	Human	ST-283 complex
24490	Campylobacter jejuni	Human	ST-607 complex
24492	Campylobacter jejuni	Human	Unassigned
24493	Campylobacter jejuni	Human	ST-353 complex
24494	Campylobacter jejuni	Human	ST-464 complex
24495	Campylobacter jejuni	Human	ST-21 complex
24496	Campylobacter jejuni	Human	ST-49 complex
24497	Campylobacter jejuni	Human	ST-206 complex
24498	Campylobacter jejuni	Human	ST-21 complex
24499	Campylobacter jejuni	Human	ST-692 complex
24501	Campylobacter jejuni	Human	ST-464 complex
24502	Campylobacter jejuni	Human	ST-464 complex
24503	Campylobacter jejuni	Human	ST-257 complex
24504	Campylobacter jejuni	Human	ST-52 complex
24505	Campylobacter jejuni	Human	ST-464 complex
24506	Campylobacter jejuni	Human	ST-353 complex
24507	Campylobacter jejuni	Human	ST-464 complex
24508	Campylobacter jejuni	Human	ST-48 complex
24510	Campylobacter jejuni	Human	ST-21 complex
24513	Campylobacter jejuni	Human	ST-206 complex
24514	Campylobacter jejuni	Human	ST-21 complex
24515	Campylobacter jejuni	Human	ST-206 complex
24517	Campylobacter jejuni	Human	ST-354 complex
24518	Campylobacter jejuni	Human	ST-45 complex
24519	Campylobacter jejuni	Human	ST-257 complex
24520	Campylobacter jejuni	Human	ST-353 complex
24521	Campylobacter jejuni	Human	ST-45 complex
24522	Campylobacter jejuni	Human	ST-206 complex
24523	Campylobacter jejuni	Human	ST-464 complex
24524	Campylobacter jejuni	Human	Unassigned
24526	Campylobacter jejuni	Human	ST-354 complex
24527	Campylobacter jejuni	Human	ST-21 complex
24528	Campylobacter jejuni	Human	ST-21 complex
24529	Campylobacter jejuni	Human	ST-353 complex
24531	Campylobacter jejuni	Human	ST-206 complex
24532	Campylobacter jejuni	Human	ST-464 complex
24533	Campylobacter jejuni	Human	ST-257 complex
24534	Campylobacter jejuni	Human	ST-21 complex
24535	Campylobacter jejuni	Human	ST-257 complex
24536	Campylobacter jejuni	Human	ST-21 complex
24537	Campylobacter jejuni	Human	ST-257 complex
24538	Campylobacter jejuni	Human	ST-21 complex
24540	Campylobacter jejuni	Human	ST-61 complex
24542	Campylobacter jejuni	Human	ST-21 complex
24543	Campylobacter jejuni	Human	ST-21 complex
24545	Campylobacter jejuni	Human	ST-42 complex
24546	Campylobacter jejuni	Human	ST-464 complex
24548	Campylobacter jejuni	Human	ST-353 complex
24549	Campylobacter jejuni	Human	ST-206 complex
24550	Campylobacter jejuni	Human	ST-206 complex
24553	Campylobacter jejuni	Human	ST-21 complex
24554	Campylobacter jejuni	Human	ST-257 complex
24555	Campylobacter jejuni	Human	ST-22 complex
24556	Campylobacter jejuni	Human	ST-21 complex
24557	Campylobacter jejuni	Human	ST-354 complex
24559	Campylobacter jejuni	Human	ST-353 complex
24560	Campylobacter jejuni	Human	ST-21 complex
24561	Campylobacter jejuni	Human	ST-403 complex
24562	Campylobacter jejuni	Human	ST-464 complex
24563	Campylobacter jejuni	Human	ST-45 complex
24564	Campylobacter jejuni	Human	ST-464 complex
24566	Campylobacter jejuni	Human	ST-21 complex
24567	Campylobacter jejuni	Human	ST-354 complex
24568	Campylobacter jejuni	Human	ST-21 complex
24569	Campylobacter jejuni	Human	ST-574 complex
24570	Campylobacter jejuni	Human	ST-257 complex
24571	Campylobacter jejuni	Human	ST-353 complex
24572	Campylobacter jejuni	Human	ST-257 complex
24573	Campylobacter jejuni	Human	ST-21 complex
24574	Campylobacter jejuni	Human	ST-354 complex
24575	Campylobacter jejuni	Human	ST-45 complex
24576	Campylobacter jejuni	Human	ST-257 complex
24577	Campylobacter jejuni	Human	ST-353 complex
24578	Campylobacter jejuni	Human	ST-48 complex
24579	Campylobacter jejuni	Human	ST-464 complex
24580	Campylobacter jejuni	Human	ST-48 complex
24582	Campylobacter jejuni	Human	ST-443 complex
24583	Campylobacter jejuni	Human	ST-45 complex
24584	Campylobacter jejuni	Human	ST-257 complex
24585	Campylobacter jejuni	Human	ST-21 complex
24586	Campylobacter jejuni	Human	ST-42 complex
24587	Campylobacter jejuni	Human	ST-45 complex
24588	Campylobacter jejuni	Human	ST-257 complex
24589	Campylobacter jejuni	Human	ST-45 complex
24590	Campylobacter jejuni	Human	ST-45 complex
24591	Campylobacter jejuni	Human	ST-45 complex
24592	Campylobacter jejuni	Human	ST-508 complex
24593	Campylobacter jejuni	Human	ST-353 complex
24594	Campylobacter jejuni	Human	ST-206 complex
24595	Campylobacter jejuni	Human	ST-257 complex
24596	Campylobacter jejuni	Human	ST-45 complex
24597	Campylobacter jejuni	Human	ST-257 complex
24598	Campylobacter jejuni	Human	ST-21 complex
24599	Campylobacter jejuni	Human	ST-658 complex
24600	Campylobacter jejuni	Human	ST-48 complex
24601	Campylobacter jejuni	Human	ST-206 complex
24602	Campylobacter jejuni	Human	ST-206 complex
24605	Campylobacter jejuni	Human	ST-658 complex
24606	Campylobacter jejuni	Human	ST-464 complex
24607	Campylobacter jejuni	Human	ST-22 complex
24608	Campylobacter jejuni	Human	ST-21 complex
24609	Campylobacter jejuni	Human	ST-464 complex
24610	Campylobacter jejuni	Human	ST-45 complex
24611	Campylobacter jejuni	Human	ST-45 complex
24612	Campylobacter jejuni	Human	ST-206 complex
24613	Campylobacter jejuni	Human	ST-21 complex
24614	Campylobacter jejuni	Human	ST-464 complex
24615	Campylobacter jejuni	Human	ST-22 complex
24616	Campylobacter jejuni	Human	ST-354 complex
24617	Campylobacter jejuni	Human	ST-48 complex
24618	Campylobacter jejuni	Human	ST-48 complex
24619	Campylobacter jejuni	Human	ST-206 complex
24622	Campylobacter jejuni	Human	Unassigned
24623	Campylobacter jejuni	Human	ST-257 complex
24624	Campylobacter jejuni	Human	ST-574 complex
24625	Campylobacter jejuni	Human	ST-257 complex
24626	Campylobacter jejuni	Human	ST-283 complex
24627	Campylobacter jejuni	Human	ST-353 complex
24630	Campylobacter jejuni	Human	ST-61 complex
24631	Campylobacter jejuni	Human	ST-48 complex
24632	Campylobacter jejuni	Human	ST-21 complex
24633	Campylobacter jejuni	Human	ST-21 complex
24634	Campylobacter jejuni	Human	ST-21 complex
24635	Campylobacter jejuni	Human	ST-22 complex
24636	Campylobacter jejuni	Human	ST-61 complex
24638	Campylobacter jejuni	Human	ST-21 complex
24640	Campylobacter jejuni	Human	ST-354 complex
24641	Campylobacter jejuni	Human	ST-257 complex
24642	Campylobacter jejuni	Human	ST-21 complex
24643	Campylobacter jejuni	Human	ST-257 complex
24644	Campylobacter jejuni	Human	ST-464 complex
24645	Campylobacter jejuni	Human	ST-353 complex
24646	Campylobacter jejuni	Human	ST-354 complex
24647	Campylobacter jejuni	Human	ST-257 complex
24648	Campylobacter jejuni	Human	ST-464 complex
24649	Campylobacter jejuni	Human	Unassigned
24660	Campylobacter jejuni	Human	ST-574 complex
24661	Campylobacter jejuni	Human	ST-354 complex
24662	Campylobacter jejuni	Human	ST-354 complex
24663	Campylobacter jejuni	Human	ST-353 complex
24664	Campylobacter jejuni	Human	ST-21 complex
24665	Campylobacter jejuni	Human	ST-353 complex
24666	Campylobacter jejuni	Human	ST-206 complex
24667	Campylobacter jejuni	Human	ST-48 complex
24668	Campylobacter jejuni	Human	ST-48 complex
24669	Campylobacter jejuni	Human	ST-22 complex
24670	Campylobacter jejuni	Human	ST-443 complex
24671	Campylobacter jejuni	Human	ST-48 complex
24672	Campylobacter jejuni	Human	ST-353 complex
24673	Campylobacter jejuni	Human	ST-21 complex
24674	Campylobacter jejuni	Human	Unassigned
24676	Campylobacter jejuni	Human	ST-353 complex
24677	Campylobacter jejuni	Human	ST-257 complex
24678	Campylobacter jejuni	Human	ST-257 complex
24679	Campylobacter jejuni	Human	ST-21 complex
24680	Campylobacter jejuni	Human	ST-1034 complex
24681	Campylobacter jejuni	Human	ST-21 complex
24682	Campylobacter jejuni	Human	ST-52 complex
24684	Campylobacter jejuni	Human	ST-21 complex
24685	Campylobacter jejuni	Human	ST-283 complex
24686	Campylobacter jejuni	Human	ST-42 complex
24687	Campylobacter jejuni	Human	ST-283 complex
24688	Campylobacter jejuni	Human	ST-257 complex
24689	Campylobacter jejuni	Human	ST-460 complex
24690	Campylobacter jejuni	Human	ST-21 complex
24691	Campylobacter jejuni	Human	ST-257 complex
24692	Campylobacter jejuni	Human	ST-257 complex
24693	Campylobacter jejuni	Human	ST-257 complex
24694	Campylobacter jejuni	Human	ST-443 complex
24695	Campylobacter jejuni	Human	ST-257 complex
24697	Campylobacter jejuni	Human	ST-206 complex
24698	Campylobacter jejuni	Human	ST-257 complex
24700	Campylobacter jejuni	Human	Unassigned
24702	Campylobacter jejuni	Human	ST-48 complex
24703	Campylobacter jejuni	Human	ST-42 complex
24704	Campylobacter jejuni	Human	ST-48 complex
24705	Campylobacter jejuni	Human	ST-21 complex
24706	Campylobacter jejuni	Human	ST-257 complex
24707	Campylobacter jejuni	Human	ST-21 complex
24708	Campylobacter jejuni	Human	ST-21 complex
24709	Campylobacter jejuni	Human	ST-22 complex
24711	Campylobacter jejuni	Human	ST-21 complex
24712	Campylobacter jejuni	Human	ST-443 complex
24713	Campylobacter jejuni	Human	ST-257 complex
24714	Campylobacter jejuni	Human	ST-257 complex
24715	Campylobacter jejuni	Human	ST-353 complex
24716	Campylobacter jejuni	Human	ST-443 complex
24717	Campylobacter jejuni	Human	ST-257 complex
24718	Campylobacter jejuni	Human	ST-443 complex
24719	Campylobacter jejuni	Human	ST-21 complex
24720	Campylobacter jejuni	Human	ST-464 complex
24721	Campylobacter jejuni	Human	ST-21 complex
24722	Campylobacter jejuni	Human	ST-283 complex
24723	Campylobacter jejuni	Human	ST-353 complex
24724	Campylobacter jejuni	Human	ST-354 complex
24725	Campylobacter jejuni	Human	ST-21 complex
24726	Campylobacter jejuni	Human	ST-21 complex
24727	Campylobacter jejuni	Human	ST-443 complex
24728	Campylobacter jejuni	Human	ST-354 complex
24729	Campylobacter jejuni	Human	Unassigned
24730	Campylobacter jejuni	Human	ST-353 complex
24731	Campylobacter jejuni	Human	ST-45 complex
24732	Campylobacter jejuni	Human	ST-45 complex
24733	Campylobacter jejuni	Human	ST-21 complex
24734	Campylobacter jejuni	Human	ST-257 complex
24735	Campylobacter jejuni	Human	ST-21 complex
24736	Campylobacter jejuni	Human	ST-21 complex
24737	Campylobacter jejuni	Human	ST-257 complex
24738	Campylobacter jejuni	Human	ST-21 complex
24739	Campylobacter jejuni	Human	ST-61 complex
24740	Campylobacter jejuni	Human	ST-21 complex
24741	Campylobacter jejuni	Human	ST-21 complex
24742	Campylobacter jejuni	Human	ST-21 complex
24743	Campylobacter jejuni	Human	ST-353 complex
24744	Campylobacter jejuni	Human	ST-464 complex
24745	Campylobacter jejuni	Human	ST-257 complex
24746	Campylobacter jejuni	Human	ST-21 complex
24747	Campylobacter jejuni	Human	ST-21 complex
24748	Campylobacter jejuni	Human	ST-21 complex
24749	Campylobacter jejuni	Human	ST-21 complex
24750	Campylobacter jejuni	Human	ST-354 complex
24751	Campylobacter jejuni	Human	ST-45 complex
24752	Campylobacter jejuni	Human	ST-45 complex
24753	Campylobacter jejuni	Human	ST-21 complex
24754	Campylobacter jejuni	Human	ST-21 complex
24755	Campylobacter jejuni	Human	ST-21 complex
24756	Campylobacter jejuni	Human	ST-52 complex
24757	Campylobacter jejuni	Human	ST-443 complex
24759	Campylobacter jejuni	Human	ST-354 complex
24760	Campylobacter jejuni	Human	ST-574 complex
24762	Campylobacter jejuni	Human	ST-21 complex
24763	Campylobacter jejuni	Human	ST-21 complex
24764	Campylobacter jejuni	Human	ST-48 complex
24765	Campylobacter jejuni	Human	ST-61 complex
24766	Campylobacter jejuni	Human	ST-45 complex
24767	Campylobacter jejuni	Human	ST-21 complex
24768	Campylobacter jejuni	Human	ST-353 complex
24769	Campylobacter jejuni	Human	ST-21 complex
24770	Campylobacter jejuni	Human	ST-21 complex
24771	Campylobacter jejuni	Human	ST-403 complex
24772	Campylobacter jejuni	Human	ST-45 complex
24773	Campylobacter jejuni	Human	ST-353 complex
24774	Campylobacter jejuni	Human	ST-61 complex
24775	Campylobacter jejuni	Human	ST-52 complex
24776	Campylobacter jejuni	Human	ST-658 complex
24777	Campylobacter jejuni	Human	ST-45 complex
24778	Campylobacter jejuni	Human	ST-257 complex
24779	Campylobacter jejuni	Human	ST-48 complex
24780	Campylobacter jejuni	Human	ST-21 complex
24781	Campylobacter jejuni	Human	ST-21 complex
24782	Campylobacter jejuni	Human	ST-257 complex
24783	Campylobacter jejuni	Human	ST-48 complex
24784	Campylobacter jejuni	Human	ST-21 complex
24785	Campylobacter jejuni	Human	ST-21 complex
24786	Campylobacter jejuni	Human	Unassigned
24787	Campylobacter jejuni	Human	ST-45 complex
24788	Campylobacter jejuni	Human	ST-574 complex
24789	Campylobacter jejuni	Human	ST-354 complex
24790	Campylobacter jejuni	Human	ST-353 complex
24791	Campylobacter jejuni	Human	ST-206 complex
24792	Campylobacter jejuni	Human	ST-21 complex
24793	Campylobacter jejuni	Human	ST-21 complex
24795	Campylobacter jejuni	Human	ST-52 complex
24796	Campylobacter jejuni	Human	ST-354 complex
24797	Campylobacter jejuni	Human	ST-354 complex
24798	Campylobacter jejuni	Human	ST-45 complex
24799	Campylobacter jejuni	Human	ST-257 complex
24800	Campylobacter jejuni	Human	ST-573 complex
24801	Campylobacter jejuni	Human	ST-48 complex
24802	Campylobacter jejuni	Human	ST-353 complex
24803	Campylobacter jejuni	Human	ST-52 complex
24805	Campylobacter jejuni	Human	ST-21 complex
24806	Campylobacter jejuni	Human	ST-21 complex
24807	Campylobacter jejuni	Human	ST-21 complex
24808	Campylobacter jejuni	Human	ST-21 complex
24809	Campylobacter jejuni	Human	ST-443 complex
24810	Campylobacter jejuni	Human	ST-45 complex
24811	Campylobacter jejuni	Human	ST-45 complex
24812	Campylobacter jejuni	Human	ST-353 complex
24813	Campylobacter jejuni	Human	ST-353 complex
24814	Campylobacter jejuni	Human	ST-48 complex
24815	Campylobacter jejuni	Human	ST-21 complex
24816	Campylobacter jejuni	Human	ST-21 complex
24817	Campylobacter jejuni	Human	ST-45 complex
24818	Campylobacter jejuni	Human	ST-257 complex
24819	Campylobacter jejuni	Human	ST-45 complex
24821	Campylobacter jejuni	Human	ST-464 complex
24822	Campylobacter jejuni	Human	ST-21 complex
24824	Campylobacter jejuni	Human	ST-48 complex
24825	Campylobacter jejuni	Human	ST-354 complex
24826	Campylobacter jejuni	Human	ST-48 complex
24828	Campylobacter jejuni	Human	ST-48 complex
24829	Campylobacter jejuni	Human	ST-206 complex
24830	Campylobacter jejuni	Human	ST-21 complex
24833	Campylobacter jejuni	Human	ST-206 complex
24834	Campylobacter jejuni	Human	ST-574 complex
24837	Campylobacter jejuni	Human	ST-21 complex
24838	Campylobacter jejuni	Human	ST-206 complex
24839	Campylobacter jejuni	Human	ST-354 complex
24840	Campylobacter jejuni	Human	ST-658 complex
24841	Campylobacter jejuni	Human	Unassigned
24842	Campylobacter jejuni	Human	ST-354 complex
24843	Campylobacter jejuni	Human	ST-257 complex
24844	Campylobacter jejuni	Human	ST-573 complex
24845	Campylobacter jejuni	Human	ST-353 complex
24846	Campylobacter jejuni	Human	ST-21 complex
24847	Campylobacter jejuni	Human	ST-353 complex
24850	Campylobacter jejuni	Human	ST-443 complex
24898	Campylobacter jejuni	Human	ST-21 complex
24899	Campylobacter jejuni	Human	ST-464 complex
24900	Campylobacter jejuni	Human	ST-353 complex
24901	Campylobacter jejuni	Human	ST-61 complex
24902	Campylobacter jejuni	Human	ST-21 complex
24903	Campylobacter jejuni	Human	ST-353 complex
24904	Campylobacter jejuni	Human	ST-48 complex
24909	Campylobacter jejuni	Human	ST-353 complex
24910	Campylobacter jejuni	Human	ST-257 complex
24911	Campylobacter jejuni	Human	ST-21 complex
24912	Campylobacter jejuni	Human	ST-21 complex
24913	Campylobacter jejuni	Human	ST-464 complex
24914	Campylobacter jejuni	Human	ST-45 complex
24915	Campylobacter jejuni	Human	ST-21 complex
24916	Campylobacter jejuni	Human	ST-353 complex
24917	Campylobacter jejuni	Human	ST-353 complex
24918	Campylobacter jejuni	Human	Unassigned
24919	Campylobacter jejuni	Human	ST-354 complex
24920	Campylobacter jejuni	Human	ST-257 complex
24921	Campylobacter jejuni	Human	ST-22 complex
24922	Campylobacter jejuni	Human	ST-21 complex
24923	Campylobacter jejuni	Human	ST-206 complex
24924	Campylobacter jejuni	Human	ST-21 complex
24925	Campylobacter jejuni	Human	ST-21 complex
24926	Campylobacter jejuni	Human	ST-21 complex
24927	Campylobacter jejuni	Human	ST-48 complex
24928	Campylobacter jejuni	Human	ST-257 complex
24929	Campylobacter jejuni	Human	ST-574 complex
24930	Campylobacter jejuni	Human	ST-573 complex
24931	Campylobacter jejuni	Human	ST-21 complex
24932	Campylobacter jejuni	Human	ST-206 complex
24933	Campylobacter jejuni	Human	ST-354 complex
24934	Campylobacter jejuni	Human	ST-48 complex
24935	Campylobacter jejuni	Human	ST-574 complex
24936	Campylobacter jejuni	Human	ST-460 complex
24937	Campylobacter jejuni	Human	ST-21 complex
24939	Campylobacter jejuni	Human	ST-658 complex
24940	Campylobacter jejuni	Human	ST-48 complex
24941	Campylobacter jejuni	Human	ST-21 complex
24943	Campylobacter jejuni	Human	ST-21 complex
24944	Campylobacter jejuni	Human	ST-1034 complex
24945	Campylobacter jejuni	Human	ST-22 complex
24946	Campylobacter jejuni	Human	ST-353 complex
24947	Campylobacter jejuni	Human	ST-21 complex
24948	Campylobacter jejuni	Human	ST-21 complex
24951	Campylobacter jejuni	Human	ST-206 complex
24952	Campylobacter jejuni	Human	ST-42 complex
24954	Campylobacter jejuni	Human	ST-257 complex
24955	Campylobacter jejuni	Human	ST-48 complex
24956	Campylobacter jejuni	Human	ST-48 complex
24957	Campylobacter jejuni	Human	ST-257 complex
24958	Campylobacter jejuni	Human	ST-21 complex
24959	Campylobacter jejuni	Human	ST-206 complex
24960	Campylobacter jejuni	Human	ST-21 complex
24961	Campylobacter jejuni	Human	Unassigned
24962	Campylobacter jejuni	Human	ST-21 complex
24963	Campylobacter jejuni	Human	ST-48 complex
24964	Campylobacter jejuni	Human	ST-353 complex
24965	Campylobacter jejuni	Human	ST-206 complex
24967	Campylobacter jejuni	Human	ST-21 complex
24968	Campylobacter jejuni	Human	ST-206 complex
24969	Campylobacter jejuni	Human	ST-658 complex
24970	Campylobacter jejuni	Human	ST-21 complex
24972	Campylobacter jejuni	Human	ST-464 complex
24973	Campylobacter jejuni	Human	ST-45 complex
24974	Campylobacter jejuni	Human	ST-464 complex
24975	Campylobacter jejuni	Human	ST-257 complex
24976	Campylobacter jejuni	Human	ST-354 complex
24977	Campylobacter jejuni	Human	ST-354 complex
24978	Campylobacter jejuni	Human	ST-52 complex
24979	Campylobacter jejuni	Human	ST-446 complex
24980	Campylobacter jejuni	Human	ST-45 complex
24981	Campylobacter jejuni	Human	ST-21 complex
24982	Campylobacter jejuni	Human	ST-48 complex
24983	Campylobacter jejuni	Human	ST-21 complex
24984	Campylobacter jejuni	Human	ST-443 complex
24985	Campylobacter jejuni	Human	ST-48 complex
24986	Campylobacter jejuni	Human	ST-45 complex
24987	Campylobacter jejuni	Human	ST-464 complex
24988	Campylobacter jejuni	Human	ST-257 complex
24989	Campylobacter jejuni	Human	ST-21 complex
24990	Campylobacter jejuni	Human	ST-658 complex
24991	Campylobacter jejuni	Human	ST-21 complex
24992	Campylobacter jejuni	Human	ST-443 complex
24993	Campylobacter jejuni	Human	ST-658 complex
24999	Campylobacter jejuni	Human	ST-61 complex
25000	Campylobacter jejuni	Human	ST-574 complex
25001	Campylobacter jejuni	Human	ST-21 complex
25002	Campylobacter jejuni	Human	ST-21 complex
25003	Campylobacter jejuni	Human	ST-464 complex
25004	Campylobacter jejuni	Human	ST-206 complex
25005	Campylobacter jejuni	Human	ST-658 complex
25006	Campylobacter jejuni	Human	ST-21 complex
25007	Campylobacter jejuni	Human	ST-206 complex
25009	Campylobacter jejuni	Human	ST-353 complex
25010	Campylobacter jejuni	Human	ST-257 complex
25012	Campylobacter jejuni	Human	ST-460 complex
25013	Campylobacter jejuni	Human	ST-42 complex
25014	Campylobacter jejuni	Human	ST-45 complex
25015	Campylobacter jejuni	Human	ST-464 complex
25017	Campylobacter jejuni	Human	ST-658 complex
25018	Campylobacter jejuni	Human	ST-21 complex
25019	Campylobacter jejuni	Human	ST-464 complex
25020	Campylobacter jejuni	Human	ST-257 complex
25022	Campylobacter jejuni	Human	ST-353 complex
25023	Campylobacter jejuni	Human	ST-21 complex
25025	Campylobacter jejuni	Human	ST-257 complex
25026	Campylobacter jejuni	Human	ST-661 complex
25027	Campylobacter jejuni	Human	ST-21 complex
25028	Campylobacter jejuni	Human	ST-21 complex
25030	Campylobacter jejuni	Human	ST-206 complex
25031	Campylobacter jejuni	Human	ST-658 complex
25032	Campylobacter jejuni	Human	Unassigned
25033	Campylobacter jejuni	Human	ST-353 complex
25034	Campylobacter jejuni	Human	ST-206 complex
25035	Campylobacter jejuni	Human	ST-257 complex
25036	Campylobacter jejuni	Human	ST-21 complex
25039	Campylobacter jejuni	Human	ST-257 complex
25040	Campylobacter jejuni	Human	ST-21 complex
25041	Campylobacter jejuni	Human	ST-45 complex
25042	Campylobacter jejuni	Human	ST-464 complex
25044	Campylobacter jejuni	Human	ST-48 complex
25045	Campylobacter jejuni	Human	ST-21 complex
25046	Campylobacter jejuni	Human	ST-354 complex
25047	Campylobacter jejuni	Human	ST-354 complex
25048	Campylobacter jejuni	Human	ST-206 complex
[truncated: 14,131 more rows]

## Sheet: Pse+Leg-Distribution-Data
	Isolate ID	FlaA	MAF2	MAF3	MAF4	MAF5	MAF6	MAF7	CJ1295	CJ1296	CJ1305	CJ1306	CJ1310	CJ1325	pseA	pseB	pseC	pseF	pseG	pseI	legB	legC	legF	legG	legI	ptmA	ptmE
	48	1	1	1	1	1	1	1	1	1	1	1	1	1	1	1	1	1	1	1	1	1	1	1	1	1	1
	1220	1	0	0	0	0	0	1	1	0	0	0	0	0	1	1	1	1	1	1	0	0	0	0	0	0	0
	1481	1	0	0	0	0	0	1	1	0	1	1	0	0	1	1	1	1	1	1	0	0	0	0	0	0	0
	2607	1	1	1	1	1	0	1	1	1	1	1	1	1	1	1	1	1	1	1	1	1	1	1	1	1	1
	2640	1	1	1	1	1	1	1	1	1	1	1	1	1	1	1	1	1	1	1	1	1	1	1	1	1	1
	2642	1	0	0	0	0	0	1	1	0	1	1	1	0	0	1	1	1	1	1	1	1	1	1	0	0	0
	2659	1	1	1	1	1	1	1	1	1	0	0	1	1	1	1	1	1	1	1	1	1	1	1	1	1	1
	2661	1	1	1	1	1	1	1	1	1	1	1	1	1	1	1	1	1	1	1	1	1	1	1	1	1	1
	2662	1	1	1	1	1	1	1	1	0	1	1	1	1	1	1	1	1	1	1	1	1	1	1	1	1	1
	2663	1	1	1	1	1	1	1	1	1	0	1	1	1	1	1	1	1	1	1	1	1	1	1	1	1	1
	2666	1	1	1	1	1	1	1	1	1	1	0	1	1	1	1	1	1	1	1	1	1	1	1	1	1	1
	2667	1	1	1	1	1	1	1	1	1	0	0	1	1	1	1	1	1	1	1	1	1	1	1	1	1	1
	2669	1	1	1	1	1	1	1	1	1	1	1	1	1	1	1	1	1	1	1	1	1	1	1	1	1	1
	2670	1	1	1	1	1	1	1	1	1	1	1	1	1	1	1	1	1	1	1	1	1	1	1	1	1	1
	2671	1	0	1	1	1	1	1	1	1	1	1	1	1	1	1	1	1	1	1	1	1	1	1	1	1	1
	2672	1	1	1	1	1	1	1	1	0	1	0	1	0	1	1	1	1	1	1	1	1	1	1	1	1	1
	2675	1	1	1	1	1	1	0	1	1	1	1	1	1	1	1	1	1	1	1	1	1	1	1	1	1	1
	2684	1	0	1	1	1	1	1	1	0	1	1	1	0	1	1	1	1	1	1	1	1	1	1	1	1	1
	2685	1	1	1	1	1	1	1	1	0	1	1	1	0	1	1	1	1	1	1	1	1	1	1	1	1	1
	2686	1	1	1	1	1	1	1	1	0	1	1	1	0	1	1	1	1	1	1	1	1	1	1	1	1	1
	2689	1	1	1	1	1	1	1	1	0	1	1	1	0	1	1	1	1	1	1	1	1	1	1	1	1	1
	2690	1	1	1	1	1	1	1	1	0	1	1	1	0	1	1	1	1	1	1	1	1	1	1	1	1	1
	2691	1	0	1	1	1	1	1	1	0	1	1	1	0	1	1	1	1	1	1	1	1	1	1	1	1	1
	5293	1	1	1	1	1	1	1	1	1	1	1	1	1	1	1	1	1	1	1	1	1	1	1	1	1	1
	10935	1	1	1	1	1	1	1	1	0	1	1	1	1	1	1	1	1	1	1	1	1	1	1	1	1	1
	12880	1	1	1	1	1	0	1	1	1	1	1	1	0	1	1	1	1	1	1	1	1	1	1	1	1	1
	12881	1	1	1	1	1	1	1	1	0	1	1	1	1	1	1	1	1	1	1	1	1	1	1	1	1	1
	12882	1	1	1	1	1	1	1	1	1	1	1	1	1	1	1	1	1	1	1	1	1	1	1	1	1	1
	12883	1	1	1	1	1	0	1	1	1	1	1	1	1	1	1	1	1	1	1	1	1	1	1	1	1	1
	12884	1	1	1	1	1	1	1	1	1	1	1	1	1	1	1	1	1	1	1	1	1	1	1	1	1	1
	12885	1	1	1	1	1	1	1	1	1	1	1	1	1	1	1	1	1	1	1	1	1	1	1	1	1	1
	12887	1	1	1	1	1	0	1	1	1	1	1	1	1	1	1	1	1	1	1	1	1	1	1	1	1	1
	12888	1	1	1	1	1	1	1	1	1	1	1	1	1	1	1	1	1	1	1	1	1	1	1	1	1	1
	12889	1	1	1	1	1	1	1	1	1	1	1	1	1	1	1	1	1	1	1	1	1	1	1	1	1	1
	12890	1	1	1	1	1	1	1	1	1	1	1	1	1	1	1	1	1	1	1	1	1	1	1	1	1	1
	12891	1	1	1	1	1	1	1	1	0	1	1	1	1	1	1	1	1	1	1	1	1	1	1	1	1	1
	12892	1	1	1	1	1	0	0	1	1	1	1	1	1	1	1	1	1	1	1	1	1	1	1	1	1	1
	12893	1	1	1	1	1	0	1	1	1	1	1	1	1	1	1	1	1	1	1	1	1	1	1	1	1	1
	12895	1	1	1	1	1	0	1	1	0	1	1	1	1	1	1	1	1	1	1	1	1	1	1	1	1	1
	12896	1	1	1	1	1	0	0	1	0	1	1	0	0	1	1	1	1	1	1	1	1	1	1	1	1	1
	12897	1	1	1	1	1	1	1	1	1	1	1	1	1	1	1	1	1	1	1	1	1	1	1	1	1	1
	12898	1	1	1	1	1	0	1	1	1	1	1	1	1	1	1	1	1	1	1	1	1	1	1	1	1	1
	12899	1	1	1	1	1	1	1	1	1	1	1	1	1	1	1	1	1	1	1	1	1	1	1	1	1	1
	12900	1	1	1	1	1	1	0	1	1	1	1	1	1	1	1	1	1	1	1	1	1	1	1	1	1	1
	12901	1	1	1	1	1	1	1	1	1	1	1	1	1	1	1	1	1	1	1	1	1	1	1	1	1	1
	12902	1	1	1	1	1	1	1	1	0	1	0	1	0	1	1	1	1	1	1	1	1	1	1	1	1	1
	12904	1	1	0	0	0	0	1	1	0	1	1	0	0	1	1	1	1	1	1	0	0	0	0	0	0	0
	12905	1	0	0	0	0	0	1	1	1	1	1	1	0	1	1	1	1	1	1	0	0	0	0	0	0	0
	12906	1	1	1	1	1	0	1	1	1	1	1	1	1	1	1	1	1	1	1	1	1	1	1	1	1	1
	12907	1	1	1	1	1	1	0	1	1	1	1	1	1	1	1	1	1	1	1	1	1	1	1	1	1	1
	12908	1	1	1	1	1	0	1	1	1	1	1	1	1	1	1	1	1	1	1	1	1	1	1	1	1	1
	12909	1	1	1	1	1	1	1	1	0	1	1	1	1	1	1	1	1	1	1	1	1	1	1	1	1	1
	12910	1	1	1	1	1	1	1	1	1	1	1	1	1	1	1	1	1	1	1	1	1	1	1	1	1	1
	12913	1	1	1	1	1	1	1	1	0	1	1	1	0	1	1	1	1	1	1	1	1	1	1	1	1	1
	12916	1	0	0	0	0	0	1	1	1	1	1	1	0	1	1	1	1	1	1	0	0	0	0	0	0	0
	12917	1	1	1	1	1	1	1	1	1	1	1	1	1	1	1	1	1	1	1	1	1	1	1	1	1	1
	12918	1	1	1	1	1	1	0	1	1	1	1	1	1	1	1	1	1	1	1	1	1	1	1	1	1	1
	12919	1	0	0	0	0	0	1	1	0	1	1	1	1	0	1	1	1	1	1	1	1	1	1	0	0	0
	12920	1	0	0	0	0	0	1	1	0	1	1	1	0	0	1	1	1	1	1	1	1	1	1	0	0	0
	12921	1	1	1	1	1	1	0	1	1	1	1	1	1	1	1	1	1	1	1	1	1	1	1	1	1	1
	12922	1	1	1	1	1	1	1	1	1	1	1	1	1	1	1	1	1	1	1	1	1	1	1	1	1	1
	12923	1	1	1	1	1	1	0	1	0	1	1	1	1	1	1	1	1	1	1	1	1	1	1	1	1	1
	16048	1	0	0	0	0	0	1	1	0	1	1	1	0	0	1	1	1	1	1	1	1	1	1	0	0	0
	16049	1	1	1	1	1	1	1	1	1	1	1	1	1	1	1	1	1	1	1	1	1	1	1	1	1	1
	16050	1	1	1	1	1	1	1	1	1	1	1	1	1	1	1	1	1	1	1	1	1	1	1	1	1	1
	16052	1	0	0	0	0	0	1	1	0	1	1	1	0	0	1	1	1	1	1	1	1	1	1	0	0	0
	16053	1	1	1	1	1	1	1	1	1	1	1	1	0	1	1	1	1	1	1	1	1	1	1	1	1	1
	16054	1	1	1	1	1	1	1	1	1	1	1	1	1	1	1	1	1	1	1	1	1	1	1	1	1	1
	16056	1	1	1	1	1	1	1	1	0	1	1	1	0	1	1	1	1	1	1	1	1	1	1	1	1	1
	16057	1	1	1	1	1	1	1	1	1	1	1	1	1	1	1	1	1	1	1	1	1	1	1	1	1	1
	16058	1	1	1	1	1	1	1	1	0	1	1	1	0	1	1	1	1	1	1	1	1	1	1	1	1	1
	16059	1	1	1	1	1	1	1	1	0	1	1	1	1	1	1	1	1	1	1	1	1	1	1	1	1	1
	16061	1	0	0	0	0	0	1	1	1	1	1	1	0	1	1	1	1	1	1	0	0	0	0	0	0	0
	16062	1	1	1	1	1	0	1	1	1	1	1	1	1	1	1	1	1	1	1	1	1	1	1	1	1	1
	16063	1	1	1	1	1	0	1	1	1	1	1	1	1	1	1	1	1	1	1	1	1	1	1	1	1	1
	16065	1	0	0	0	0	0	1	1	1	1	1	1	0	1	1	1	1	1	1	0	0	0	0	0	0	0
	16066	1	1	1	1	1	0	1	1	1	1	1	1	1	1	1	1	1	1	1	1	1	1	1	1	1	1
	16067	1	1	1	1	1	0	1	1	1	1	1	1	1	1	1	1	1	1	1	1	1	1	1	1	1	1
	16068	1	1	1	1	1	0	0	1	0	1	1	0	0	1	1	1	1	1	1	1	1	1	1	1	1	1
	16069	1	1	1	1	1	0	1	1	1	1	0	1	1	1	1	1	1	1	1	1	1	1	1	1	1	1
	16070	1	1	1	1	1	0	0	1	0	1	1	0	0	1	1	1	1	1	1	1	1	1	1	1	1	1
	16071	1	1	1	1	1	0	0	1	0	1	1	1	0	1	1	1	1	1	1	1	1	1	1	1	1	1
	16072	1	1	1	1	1	1	1	1	1	1	1	1	1	1	1	1	1	1	1	1	1	1	1	1	1	1
	16074	1	1	1	1	1	0	0	1	1	1	1	1	1	1	1	1	1	1	1	1	1	1	1	1	1	1
	16075	1	1	1	1	1	1	1	1	0	1	1	1	0	1	1	1	1	1	1	1	1	1	1	1	1	1
	16076	1	0	0	0	0	0	0	1	1	1	1	1	0	1	1	1	1	1	1	0	0	0	0	0	0	0
	16078	1	1	1	1	1	1	0	1	1	1	1	1	0	1	1	1	1	1	1	1	1	1	1	1	1	1
	16079	1	1	1	1	1	0	1	1	1	1	1	1	1	1	1	1	1	1	1	1	1	1	1	1	1	1
	16080	1	0	0	0	0	0	1	1	1	1	1	1	0	1	1	1	1	1	1	0	0	0	0	0	0	0
	16081	1	1	1	1	1	0	1	1	1	1	1	1	1	1	1	1	1	1	1	1	1	1	1	1	1	1
	16082	1	1	1	1	1	1	1	1	1	1	1	1	1	1	1	1	1	1	1	1	1	1	1	1	1	1
	16083	1	1	1	1	1	0	1	1	1	1	1	1	1	1	1	1	1	1	1	1	1	1	1	1	1	1
	16084	1	1	1	1	1	1	1	1	0	1	0	1	0	1	1	1	1	1	1	1	1	1	1	1	1	1
	16085	1	1	1	1	1	1	1	1	1	1	1	1	0	1	1	1	1	1	1	1	1	1	1	1	1	1
	16086	1	1	1	1	1	0	1	1	1	1	1	1	1	1	1	1	1	1	1	1	1	1	1	1	1	1
	16087	1	0	0	0	0	0	1	1	0	1	1	1	0	0	1	1	1	1	1	1	1	1	1	0	0	0
	16088	1	0	0	0	0	0	1	1	0	1	1	1	0	0	1	1	1	1	1	1	1	1	1	0	0	0
	16089	1	1	1	1	1	0	1	1	1	1	1	1	1	1	1	1	1	1	1	1	1	1	1	1	1	1
	16090	1	1	1	1	1	1	0	1	0	0	0	0	0	1	1	1	1	1	1	1	1	1	1	1	1	1
	16091	1	0	0	0	0	0	1	1	0	0	0	0	0	1	1	1	1	1	1	0	0	0	0	0	0	0
	16095	1	1	1	1	1	1	1	1	0	1	0	1	0	1	1	1	1	1	1	1	1	1	1	1	1	1
	16096	1	1	1	1	1	1	1	1	0	1	0	1	0	1	1	1	1	1	1	1	1	1	1	1	1	1
	16097	1	1	1	1	1	0	1	1	1	1	1	1	1	1	1	1	1	1	1	1	1	1	1	1	1	1
	16098	1	1	1	1	1	0	1	1	1	1	1	1	1	1	1	1	1	1	1	1	1	1	1	1	1	1
	16099	1	0	1	1	1	0	0	1	0	1	1	1	0	1	1	1	1	1	1	1	1	1	1	1	1	1
	16100	1	1	1	1	1	0	1	1	1	1	1	1	1	1	1	1	1	1	1	1	1	1	1	1	1	1
	16101	1	1	1	1	1	1	1	1	0	1	1	0	1	1	1	1	1	1	1	1	1	1	1	1	1	1
	16102	1	1	1	1	1	0	1	1	1	1	1	1	1	1	1	1	1	1	1	1	1	1	1	1	1	1
	16103	1	1	1	1	1	1	1	1	1	1	1	1	1	1	1	1	1	1	1	1	1	1	1	1	1	1
	16104	1	1	1	1	1	1	1	1	1	1	1	1	1	1	1	1	1	1	1	1	1	1	1	1	1	1
	16107	1	1	1	1	1	1	1	1	1	1	1	1	1	1	1	1	1	1	1	1	1	1	1	1	1	1
	16108	1	0	1	1	1	0	0	1	0	1	1	1	0	1	1	1	1	1	1	1	1	1	1	1	1	1
	16110	1	1	1	1	1	1	1	1	0	1	1	1	0	1	1	1	1	1	1	1	1	1	1	1	1	1
	16111	1	1	1	1	1	1	1	1	0	0	1	1	0	1	1	1	1	1	1	1	1	1	1	1	1	1
	16112	1	1	1	1	1	1	1	1	1	1	1	1	1	1	1	1	1	1	1	1	1	1	1	1	1	1
	16113	1	1	1	1	1	0	0	1	0	1	1	1	0	1	1	1	1	1	1	1	1	1	1	1	1	1
	16114	1	1	1	1	1	0	1	1	1	1	1	1	1	1	1	1	1	1	1	1	1	1	1	1	1	1
	16115	1	1	1	1	1	0	0	1	1	1	1	1	1	1	1	1	1	1	1	1	1	1	1	1	1	1
	16116	1	1	1	1	1	0	1	1	0	1	1	1	1	1	1	1	1	1	1	1	1	1	1	1	1	1
	16117	1	0	0	0	0	0	0	1	0	0	0	0	0	1	1	1	1	1	1	0	0	0	0	0	0	0
	16118	1	1	1	1	1	1	1	1	0	0	1	1	0	1	1	1	1	1	1	1	1	1	1	1	1	1
	16119	1	1	1	1	1	1	1	1	1	1	1	1	0	1	1	1	1	1	1	1	1	1	1	1	1	1
	16120	1	1	1	1	1	1	1	1	0	1	1	1	1	1	1	1	1	1	1	1	1	1	1	1	1	1
	16121	1	1	1	1	1	0	1	1	1	1	1	1	1	1	1	1	1	1	1	1	1	1	1	1	1	1
	16122	1	1	1	1	1	0	1	1	1	1	1	1	1	1	1	1	1	1	1	1	1	1	1	1	1	1
	16123	1	1	1	1	1	0	1	1	1	1	1	1	1	1	1	1	1	1	1	1	1	1	1	1	1	1
	16125	1	1	1	1	1	0	1	1	1	1	1	1	1	1	1	1	1	1	1	1	1	1	1	1	1	1
	16126	1	1	1	1	1	1	1	1	1	1	1	1	1	1	1	1	1	1	1	1	1	1	1	1	1	1
	16127	1	0	0	0	0	0	1	1	0	0	0	0	0	1	1	1	1	1	1	0	0	0	0	0	0	0
	16128	1	1	1	1	1	0	1	1	1	1	1	1	1	1	1	1	1	1	1	1	1	1	1	1	1	1
	16129	1	0	0	0	0	0	0	1	0	0	0	0	0	1	1	1	1	1	1	0	0	0	0	0	0	0
	16130	1	0	0	0	0	0	1	1	0	1	0	0	0	1	1	1	1	1	1	0	0	0	0	0	0	0
	16131	1	1	1	1	1	1	1	1	1	1	1	1	1	1	1	1	1	1	1	1	1	1	1	1	1	1
	16132	1	1	1	1	1	1	1	1	1	1	1	1	1	1	1	1	1	1	1	1	1	1	1	1	1	1
	16133	1	0	0	0	0	0	0	1	0	0	0	0	0	1	1	1	1	1	1	0	0	0	0	0	0	0
	16136	1	1	1	1	1	1	1	1	0	1	1	1	0	1	1	1	1	1	1	1	1	1	1	1	1	1
	16137	1	1	1	1	1	0	1	1	1	1	1	1	1	1	1	1	1	1	1	1	1	1	1	1	1	1
	16138	1	1	1	1	1	1	1	1	0	1	1	1	1	1	1	1	1	1	1	1	1	1	1	1	1	1
	16139	1	0	1	1	1	0	0	1	0	1	1	1	0	1	1	1	1	1	1	1	1	1	1	1	1	1
	16141	1	0	0	0	0	0	1	1	0	1	1	1	0	0	1	1	1	1	1	1	1	1	1	0	0	0
	16142	1	1	1	1	1	0	1	1	1	1	1	1	1	1	1	1	1	1	1	1	1	1	1	1	1	1
	16143	1	0	0	0	0	0	0	1	1	1	1	1	0	1	1	1	1	1	1	0	0	0	0	0	0	0
	16144	1	1	1	1	1	1	1	1	1	1	1	1	1	1	1	1	1	1	1	1	1	1	1	1	1	1
	16145	1	1	1	1	1	0	1	1	1	1	1	1	1	1	1	1	1	1	1	1	1	1	1	1	1	1
	16146	1	1	1	1	1	1	1	1	1	1	1	0	1	1	1	1	1	1	1	1	1	1	1	1	1	1
	16147	1	0	0	0	0	0	1	1	0	1	1	0	0	1	1	1	1	1	1	0	0	0	0	0	0	0
	16148	1	0	1	1	1	1	0	1	0	0	0	0	0	1	1	1	1	1	1	1	1	1	1	1	1	1
	16149	1	1	1	1	1	1	0	1	1	1	1	1	1	1	1	1	1	1	1	1	1	1	1	1	1	1
	16150	1	1	1	1	1	1	1	1	1	1	1	1	1	1	1	1	1	1	1	1	1	1	1	1	1	1
	16151	1	1	1	1	1	1	1	1	1	1	1	1	1	1	1	1	1	1	1	1	1	1	1	1	1	1
	16152	1	1	1	1	1	1	1	1	1	1	1	1	1	1	1	1	1	1	1	1	1	1	1	1	1	1
	16153	1	1	1	1	1	1	1	1	1	1	1	1	1	1	1	1	1	1	1	1	1	1	1	1	1	1
	16154	1	1	1	1	1	1	1	1	0	1	1	1	1	1	1	1	1	1	1	1	1	1	1	1	1	1
	16155	1	1	1	1	1	1	1	1	0	1	0	1	0	1	1	1	1	1	1	1	1	1	1	1	1	1
	16156	1	1	1	1	1	1	1	1	0	1	1	1	1	1	1	1	1	1	1	1	1	1	1	1	1	1
	16157	1	1	1	1	1	1	1	1	1	1	1	1	0	1	1	1	1	1	1	1	1	1	1	1	1	1
	16158	1	1	1	1	1	0	1	1	0	1	1	1	0	1	1	1	1	1	1	1	1	1	1	1	1	1
	16159	1	0	0	0	0	0	1	1	0	1	1	1	0	0	1	1	1	1	1	1	1	1	1	0	0	0
	16160	1	1	1	1	1	0	1	1	1	1	1	1	0	1	1	1	1	1	1	1	1	1	1	1	1	1
	16161	1	1	1	1	1	0	0	1	0	1	1	0	0	1	1	1	1	1	1	1	1	1	1	1	1	1
	16162	1	0	1	1	1	0	0	1	0	0	0	0	0	1	1	1	1	1	1	1	1	1	1	1	1	1
	16163	1	1	1	1	1	1	0	1	0	1	1	1	0	1	1	1	1	1	1	1	1	1	1	1	1	1
	16164	1	1	1	1	1	1	1	1	1	1	1	1	1	1	1	1	1	1	1	1	1	1	1	1	1	1
	16165	1	1	1	1	1	1	1	1	0	1	1	1	0	1	1	1	1	1	1	1	1	1	1	1	1	1
	16166	1	0	0	0	0	0	1	1	0	0	0	0	0	1	1	1	1	1	1	0	0	0	0	0	0	0
	16167	1	1	1	1	1	1	1	1	1	1	1	1	1	1	1	1	1	1	1	1	1	1	1	1	1	1
	16170	1	0	0	0	0	0	1	1	0	0	0	0	0	1	1	1	1	1	1	0	0	0	0	0	0	0
	16171	1	1	1	1	1	0	1	1	0	1	1	0	1	1	1	1	1	1	1	1	1	1	1	1	1	1
	16172	1	0	0	0	0	0	1	1	0	1	1	1	0	0	1	1	1	1	1	1	1	1	1	0	0	0
	16174	1	1	1	1	1	1	1	1	1	1	1	1	1	1	1	1	1	1	1	1	1	1	1	1	1	1
	16176	1	1	1	1	1	1	1	1	1	1	1	1	1	1	1	1	1	1	1	1	1	1	1	1	1	1
	16178	1	1	1	1	1	0	0	1	1	1	1	1	1	1	1	1	1	1	1	1	1	1	1	1	1	1
	16179	1	1	1	1	1	1	1	1	1	1	1	1	1	1	1	1	1	1	1	1	1	1	1	1	1	1
	16180	1	1	1	1	1	1	1	1	1	1	1	1	1	1	1	1	1	1	1	1	1	1	1	1	1	1
	16181	1	1	1	1	1	1	1	1	1	1	1	1	1	1	1	1	1	1	1	1	1	1	1	1	1	1
	16184	1	1	1	1	1	1	1	1	0	1	1	1	1	1	1	1	1	1	1	1	1	1	1	1	1	1
	16185	1	0	0	0	0	0	1	1	0	1	0	0	0	1	1	1	1	1	1	0	0	0	0	0	0	0
	16186	1	1	1	1	1	1	1	1	1	1	1	1	1	1	1	1	1	1	1	1	1	1	1	1	1	1
	16187	1	0	0	0	0	0	1	1	0	1	1	1	1	0	1	1	1	1	1	1	1	1	1	0	0	0
	16188	1	1	1	1	1	1	1	1	0	1	1	1	1	1	1	1	1	1	1	1	1	1	1	1	1	1
	16189	1	1	1	1	1	1	1	1	0	1	1	1	1	1	1	1	1	1	1	1	1	1	1	1	1	1
	16190	1	1	1	1	1	1	1	1	1	1	1	1	1	1	1	1	1	1	1	1	1	1	1	1	1	1
	16191	1	1	1	1	1	1	1	1	1	1	1	1	1	1	1	1	1	1	1	1	1	1	1	1	1	1
	16193	1	0	1	1	1	1	0	1	0	1	1	1	0	1	1	1	1	1	1	1	1	1	1	1	1	1
	16194	1	1	1	1	1	1	1	1	0	1	1	1	1	1	1	1	1	1	1	1	1	1	1	1	1	1
	16196	1	0	0	0	0	0	1	1	0	1	1	1	1	0	1	1	1	1	1	1	1	1	1	0	0	0
	16197	1	0	0	0	0	0	1	1	1	1	0	1	0	1	1	1	1	1	1	0	0	0	0	0	0	0
	16198	1	1	1	1	1	0	1	1	1	1	1	1	1	1	1	1	1	1	1	1	1	1	1	1	1	1
	16199	1	0	0	0	0	0	1	1	0	1	1	1	0	0	1	1	1	1	1	1	1	1	1	0	0	0
	16200	1	1	1	1	1	1	1	1	1	1	1	1	1	1	1	1	1	1	1	1	1	1	1	1	1	1
	16201	1	0	0	0	0	0	0	1	1	1	1	1	0	1	1	1	1	1	1	0	0	0	0	0	0	0
	16202	1	0	0	0	0	0	1	1	0	1	1	1	0	0	1	1	1	1	1	1	1	1	1	0	0	0
	16203	1	1	1	1	1	1	1	1	0	1	1	0	0	1	1	1	1	1	1	1	1	1	1	1	1	1
	16204	1	0	0	0	0	0	1	1	0	1	0	0	0	1	1	1	1	1	1	0	0	0	0	0	0	0
	16205	1	1	1	1	1	1	0	1	1	1	1	1	1	1	1	1	1	1	1	1	1	1	1	1	1	1
	16206	1	1	1	1	1	1	1	1	1	1	1	1	1	1	1	1	1	1	1	1	1	1	1	1	1	1
	16207	1	0	0	0	0	0	1	1	0	1	1	1	0	0	1	1	1	1	1	1	1	1	1	0	0	0
	16208	1	1	1	1	1	1	0	1	1	1	1	1	1	1	1	1	1	1	1	1	1	1	1	1	1	1
	16209	1	0	0	0	0	0	1	1	1	1	1	1	0	1	1	1	1	1	1	0	0	0	0	0	0	0
	16210	1	0	0	0	0	0	0	1	0	1	0	0	0	1	1	1	1	1	1	0	0	0	0	0	0	0
	16212	1	0	0	0	0	0	1	1	0	1	0	0	0	1	1	1	1	1	1	0	0	0	0	0	0	0
	16213	1	1	1	1	1	1	1	1	0	1	0	1	0	1	1	1	1	1	1	1	1	1	1	1	1	1
	16214	1	0	1	1	1	1	1	1	0	0	0	0	0	1	1	1	1	1	1	1	1	1	1	1	1	1
	16215	1	1	1	1	1	1	1	1	1	1	1	1	1	1	1	1	1	1	1	1	1	1	1	1	1	1
	16216	1	1	1	1	1	0	1	1	1	1	1	1	1	1	1	1	1	1	1	1	1	1	1	1	1	1
	16217	1	1	1	1	1	1	1	1	1	1	1	1	1	1	1	1	1	1	1	1	1	1	1	1	1	1
	16218	1	1	1	1	1	1	1	1	1	1	1	1	1	1	1	1	1	1	1	1	1	1	1	1	1	1
	16222	1	1	1	1	1	1	1	1	1	1	1	1	1	1	1	1	1	1	1	1	1	1	1	1	1	1
	16224	1	1	1	1	1	0	1	1	1	1	1	1	1	1	1	1	1	1	1	1	1	1	1	1	1	1
	16225	1	1	1	1	1	1	1	1	1	1	1	1	1	1	1	1	1	1	1	1	1	1	1	1	1	1
	16226	1	1	1	1	1	1	1	1	0	1	1	1	0	1	1	1	1	1	1	1	1	1	1	1	1	1
	16227	1	1	1	1	1	1	0	1	1	1	1	1	1	1	1	1	1	1	1	1	1	1	1	1	1	1
	16228	1	1	1	1	1	1	1	1	0	1	1	1	0	1	1	1	1	1	1	1	1	1	1	1	1	1
	16230	1	1	1	1	1	1	1	1	0	1	1	1	0	1	1	1	1	1	1	1	1	1	1	1	1	1
	16231	1	1	1	1	1	1	1	1	1	1	1	1	0	1	1	1	1	1	1	1	1	1	1	1	1	1
	16232	1	1	1	1	1	1	1	1	0	1	1	1	0	1	1	1	1	1	1	1	1	1	1	1	1	1
	16233	1	1	1	1	1	1	1	1	1	1	1	1	1	1	1	1	1	1	1	1	1	1	1	1	1	1
	16234	1	1	1	1	1	0	0	1	0	1	1	1	0	1	1	1	1	1	1	1	1	1	1	1	1	1
	16235	1	1	1	1	1	1	1	1	0	1	1	1	0	1	1	1	1	1	1	1	1	1	1	1	1	1
	16239	1	1	1	1	1	1	1	1	0	1	1	1	1	1	1	1	1	1	1	1	1	1	1	1	1	1
	16241	1	0	0	0	0	0	0	1	0	0	0	0	0	1	1	1	1	1	1	0	0	0	0	0	0	0
	16242	1	1	1	1	1	1	1	1	1	1	1	1	1	1	1	1	1	1	1	1	1	1	1	1	1	1
	16243	1	0	0	0	0	0	1	1	0	1	1	1	0	0	1	1	1	1	1	1	1	1	1	0	0	0
	16244	1	1	1	1	1	1	1	1	0	1	0	1	0	1	1	1	1	1	1	1	1	1	1	1	1	1
	16245	1	0	0	0	0	0	1	1	1	1	1	1	0	1	1	1	1	1	1	0	0	0	0	0	0	0
	16246	1	1	1	1	1	0	1	1	1	1	1	1	1	1	1	1	1	1	1	1	1	1	1	1	1	1
	16247	1	1	1	1	1	1	1	1	1	1	1	1	1	1	1	1	1	1	1	1	1	1	1	1	1	1
	16248	1	1	1	1	1	0	1	1	1	1	1	1	1	1	1	1	1	1	1	1	1	1	1	1	1	1
	16249	1	1	1	1	1	0	1	1	1	1	1	1	1	1	1	1	1	1	1	1	1	1	1	1	1	1
	16250	1	1	1	1	1	1	1	1	1	1	1	1	1	1	1	1	1	1	1	1	1	1	1	1	1	1
	16251	1	1	1	1	1	0	1	1	1	1	1	1	1	1	1	1	1	1	1	1	1	1	1	1	1	1
	16253	1	1	1	1	1	1	1	1	1	1	1	1	1	1	1	1	1	1	1	1	1	1	1	1	1	1
	16254	1	1	1	1	1	0	1	1	1	1	1	1	1	1	1	1	1	1	1	1	1	1	1	1	1	1
	16255	1	1	1	1	1	1	1	1	0	1	1	1	0	1	1	1	1	1	1	1	1	1	1	1	1	1
	16256	1	1	1	1	1	1	1	1	1	1	1	1	1	1	1	1	1	1	1	1	1	1	1	1	1	1
	16257	1	1	1	1	1	0	1	1	1	1	1	1	1	1	1	1	1	1	1	1	1	1	1	1	1	1
	16258	1	1	1	1	1	1	1	1	0	1	1	1	1	1	1	1	1	1	1	1	1	1	1	1	1	1
	16259	1	0	0	0	0	0	0	1	0	1	1	1	0	0	1	1	1	1	1	1	1	1	1	0	0	0
	16260	1	1	1	1	1	1	1	1	1	1	1	1	1	1	1	1	1	1	1	1	1	1	1	1	1	1
	16261	1	0	0	0	0	0	1	1	0	1	1	1	1	0	1	1	1	1	1	1	1	1	1	0	0	0
	16262	1	1	1	1	1	1	1	1	1	1	1	1	1	1	1	1	1	1	1	1	1	1	1	1	1	1
	16265	1	1	1	1	1	1	1	1	1	1	1	1	1	1	1	1	1	1	1	1	1	1	1	1	1	1
	16267	1	1	1	1	1	1	0	1	1	1	1	1	1	1	1	1	1	1	1	1	1	1	1	1	1	1
	16269	1	1	1	1	1	0	1	1	1	1	1	1	1	1	1	1	1	1	1	1	1	1	1	1	1	1
	16270	1	1	1	1	1	1	1	1	1	1	1	1	1	1	1	1	1	1	1	1	1	1	1	1	1	1
	16271	1	1	1	1	1	1	0	1	1	1	1	0	1	1	1	1	1	1	1	1	1	1	1	1	1	1
	16272	1	1	1	1	1	1	1	1	0	1	1	0	0	1	1	1	1	1	1	1	1	1	1	1	1	1
	16273	1	0	1	1	1	1	0	1	0	1	1	1	0	1	1	1	1	1	1	1	1	1	1	1	1	1
	16274	1	1	1	1	1	1	1	1	1	1	1	1	0	1	1	1	1	1	1	1	1	1	1	1	1	1
	16275	1	1	1	1	1	1	1	1	1	1	1	1	1	1	1	1	1	1	1	1	1	1	1	1	1	1
	16276	1	1	1	1	1	1	1	1	0	1	1	0	1	1	1	1	1	1	1	1	1	1	1	1	1	1
	16277	1	0	1	1	1	1	1	1	0	1	1	0	1	1	1	1	1	1	1	1	1	1	1	1	1	1
	16278	1	1	1	1	1	1	1	1	1	1	1	1	0	1	1	1	1	1	1	1	1	1	1	1	1	1
	16279	1	1	1	1	1	1	1	1	1	1	1	1	1	1	1	1	1	1	1	1	1	1	1	1	1	1
	16280	1	1	1	1	1	0	1	1	1	1	1	1	1	1	1	1	1	1	1	1	1	1	1	1	1	1
	16281	1	1	1	1	1	1	0	1	1	1	1	1	1	1	1	1	1	1	1	1	1	1	1	1	1	1
	16282	1	0	0	0	0	0	1	1	1	1	1	1	0	1	1	1	1	1	1	0	0	0	0	0	0	0
	16283	1	0	0	0	0	0	1	1	0	1	1	1	0	0	1	1	1	1	1	1	1	1	1	0	0	0
	16284	1	1	1	1	1	1	1	1	1	1	1	1	0	1	1	1	1	1	1	1	1	1	1	1	1	1
	16285	1	1	1	1	1	1	1	1	1	1	1	1	1	1	1	1	1	1	1	1	1	1	1	1	1	1
	16286	1	1	1	1	1	1	1	1	0	1	1	0	0	1	1	1	1	1	1	1	1	1	1	1	1	1
	16287	1	1	1	1	1	0	1	1	1	1	1	1	1	1	1	1	1	1	1	1	1	1	1	1	1	1
	16288	1	1	1	1	1	0	1	1	1	1	1	1	1	1	1	1	1	1	1	1	1	1	1	1	1	1
	16289	1	1	1	1	1	1	1	1	1	1	1	1	1	1	1	1	1	1	1	1	1	1	1	1	1	1
	16290	1	1	1	1	1	1	1	1	0	1	1	0	0	1	1	1	1	1	1	1	1	1	1	1	1	1
	16291	1	0	0	0	0	0	1	1	0	1	1	1	0	0	1	1	1	1	1	1	1	1	1	0	0	0
	16292	1	1	1	1	1	1	1	1	1	1	1	1	1	1	1	1	1	1	1	1	1	1	1	1	1	1
	16293	1	1	1	1	1	0	1	1	1	1	1	1	1	1	1	1	1	1	1	1	1	1	1	1	1	1
	16294	1	1	1	1	1	1	1	1	1	1	1	1	1	1	1	1	1	1	1	1	1	1	1	1	1	1
	16295	1	0	1	1	1	0	0	1	0	1	1	1	0	1	1	1	1	1	1	1	1	1	1	1	1	1
	16297	1	1	1	1	1	1	1	1	1	1	1	1	1	1	1	1	1	1	1	1	1	1	1	1	1	1
	16298	1	1	1	1	1	0	1	1	1	1	1	1	0	1	1	1	1	1	1	1	1	1	1	1	1	1
	16299	1	1	1	1	1	1	1	1	1	1	1	1	1	1	1	1	1	1	1	1	1	1	1	1	1	1
	16300	1	1	1	1	1	1	1	1	1	1	1	1	1	1	1	1	1	1	1	1	1	1	1	1	1	1
	16301	1	1	1	1	1	0	1	1	1	1	1	1	1	1	1	1	1	1	1	1	1	1	1	1	1	1
	16302	1	0	0	0	0	0	1	1	0	0	0	0	0	1	1	1	1	1	1	0	0	0	0	0	0	0
	16303	1	0	0	0	0	0	1	1	0	0	0	0	0	1	1	1	1	1	1	0	0	0	0	0	0	0
	16304	1	0	0	0	0	0	1	1	0	0	0	0	0	1	1	1	1	1	1	0	0	0	0	0	0	0
	16306	1	1	1	1	1	1	0	1	0	1	1	1	1	1	1	1	1	1	1	1	1	1	1	1	1	1
	16307	1	0	1	1	1	1	1	1	0	1	1	1	0	1	1	1	1	1	1	1	1	1	1	1	1	1
	16308	1	1	1	1	1	1	1	1	1	1	1	1	1	1	1	1	1	1	1	1	1	1	1	1	1	1
	16309	1	1	1	1	1	1	1	1	0	1	0	1	0	1	1	1	1	1	1	1	1	1	1	1	1	1
	16310	1	1	1	1	1	1	1	1	0	1	0	1	0	1	1	1	1	1	1	1	1	1	1	1	1	1
	16311	1	1	1	1	1	0	1	1	1	1	1	1	1	1	1	1	1	1	1	1	1	1	1	1	1	1
	16312	1	1	1	1	1	1	1	1	1	1	1	1	1	1	1	1	1	1	1	1	1	1	1	1	1	1
	16313	1	1	1	1	1	0	0	1	1	1	1	1	1	1	1	1	1	1	1	1	1	1	1	1	1	1
	16314	1	1	1	1	1	1	1	1	1	1	1	1	1	1	1	1	1	1	1	1	1	1	1	1	1	1
	16316	1	1	1	1	1	1	1	1	1	1	1	1	1	1	1	1	1	1	1	1	1	1	1	1	1	1
	16317	1	1	1	1	1	1	1	1	0	1	1	1	1	1	1	1	1	1	1	1	1	1	1	1	1	1
	16318	1	0	0	0	0	0	0	1	0	1	1	1	0	0	1	1	1	1	1	1	1	1	1	0	0	0
	16319	1	1	1	1	1	1	1	1	1	1	1	1	1	1	1	1	1	1	1	1	1	1	1	1	1	1
	16320	1	1	1	1	1	1	1	1	1	1	1	1	1	1	1	1	1	1	1	1	1	1	1	1	1	1
	16321	1	1	1	1	1	1	1	1	0	1	0	1	0	1	1	1	1	1	1	1	1	1	1	1	1	1
	16322	1	1	1	1	1	1	1	1	1	1	1	1	1	1	1	1	1	1	1	1	1	1	1	1	1	1
	16323	1	1	1	1	1	0	1	1	1	1	1	1	1	1	1	1	1	1	1	1	1	1	1	1	1	1
	16324	1	1	1	1	1	1	1	1	1	1	1	1	1	1	1	1	1	1	1	1	1	1	1	1	1	1
	16325	1	1	1	1	1	0	1	1	1	1	1	1	0	1	1	1	1	1	1	1	1	1	1	1	1	1
	16326	1	1	1	1	1	1	1	1	0	1	1	1	1	1	1	1	1	1	1	1	1	1	1	1	1	1
	16327	1	0	0	0	0	0	0	1	1	1	1	1	0	1	1	1	1	1	1	0	0	0	0	0	0	0
	16328	1	1	1	1	1	1	1	1	0	0	1	1	0	1	1	1	1	1	1	1	1	1	1	1	1	1
	16330	1	1	1	1	1	1	1	1	1	1	1	1	1	1	1	1	1	1	1	1	1	1	1	1	1	1
	16331	1	1	1	1	1	1	1	1	1	1	1	1	1	1	1	1	1	1	1	1	1	1	1	1	1	1
	16332	1	1	0	0	0	0	1	1	0	1	1	0	0	1	1	1	1	1	1	0	0	0	0	0	0	0
	16333	1	1	1	1	1	1	0	1	1	1	1	1	1	1	1	1	1	1	1	1	1	1	1	1	1	1
	16334	1	1	1	1	1	0	1	1	0	1	1	1	1	1	1	1	1	1	1	1	1	1	1	1	1	1
	16335	1	1	1	1	1	0	1	1	1	1	1	1	1	1	1	1	1	1	1	1	1	1	1	1	1	1
	16336	1	1	1	1	1	1	1	1	1	1	1	1	1	1	1	1	1	1	1	1	1	1	1	1	1	1
	16341	1	1	1	1	1	1	0	1	1	1	1	1	1	1	1	1	1	1	1	1	1	1	1	1	1	1
	16342	1	1	1	1	1	1	1	1	1	1	1	1	1	1	1	1	1	1	1	1	1	1	1	1	1	1
	16343	1	0	0	0	0	0	1	1	0	1	1	0	0	0	1	1	1	1	1	1	1	1	1	0	0	0
	16345	1	0	1	1	1	1	1	1	0	1	0	1	0	1	1	1	1	1	1	1	1	1	1	1	1	1
	16346	1	1	1	1	1	1	1	1	0	1	1	1	1	1	1	1	1	1	1	1	1	1	1	1	1	1
	16347	1	1	1	1	1	0	1	1	1	1	1	1	1	1	1	1	1	1	1	1	1	1	1	1	1	1
	16349	1	1	1	1	1	1	1	1	1	1	1	1	1	1	1	1	1	1	1	1	1	1	1	1	1	1
	16350	1	1	1	1	1	1	1	1	0	1	1	1	0	1	1	1	1	1	1	1	1	1	1	1	1	1
	16351	1	1	1	1	1	0	1	1	1	1	1	1	1	1	1	1	1	1	1	1	1	1	1	1	1	1
	16353	1	1	1	1	1	1	1	1	1	1	1	1	1	1	1	1	1	1	1	1	1	1	1	1	1	1
	16354	1	1	1	1	1	1	1	1	1	1	1	1	1	1	1	1	1	1	1	1	1	1	1	1	1	1
	16355	1	1	1	1	1	0	1	1	1	1	1	1	1	1	1	1	1	1	1	1	1	1	1	1	1	1
	16357	1	1	1	1	1	1	0	1	0	1	1	1	1	1	1	1	1	1	1	1	1	1	1	1	1	1
	16358	1	0	1	1	1	1	1	1	0	1	0	1	0	1	1	1	1	1	1	1	1	1	1	1	1	1
	16359	1	1	1	1	1	1	0	1	0	1	1	1	0	1	1	1	1	1	1	1	1	1	1	1	1	1
	16360	1	1	1	1	1	1	1	1	0	1	1	1	1	1	1	1	1	1	1	1	1	1	1	1	1	1
	16361	1	1	1	1	1	1	1	1	0	1	1	1	1	1	1	1	1	1	1	1	1	1	1	1	1	1
	16362	1	0	0	0	0	0	1	1	0	1	1	1	0	0	1	1	1	1	1	1	1	1	1	0	0	0
	16363	1	1	1	1	1	1	1	1	1	1	1	1	1	1	1	1	1	1	1	1	1	1	1	1	1	1
	16364	1	1	1	1	1	1	1	1	0	1	0	1	0	1	1	1	1	1	1	1	1	1	1	1	1	1
	16365	1	1	1	1	1	1	1	1	1	1	1	1	1	1	1	1	1	1	1	1	1	1	1	1	1	1
	16366	1	1	1	1	1	1	1	1	1	1	1	1	1	1	1	1	1	1	1	1	1	1	1	1	1	1
	16367	1	1	1	1	1	1	1	1	0	1	1	0	1	1	1	1	1	1	1	1	1	1	1	1	1	1
	16368	1	1	1	1	1	1	1	1	1	1	1	1	1	1	1	1	1	1	1	1	1	1	1	1	1	1
	16369	1	1	1	1	1	1	0	1	0	1	1	1	0	1	1	1	1	1	1	1	1	1	1	1	1	1
	16370	1	1	1	1	1	1	0	1	1	1	1	1	1	1	1	1	1	1	1	1	1	1	1	1	1	1
	16371	1	1	1	1	1	1	1	1	1	1	1	1	1	1	1	1	1	1	1	1	1	1	1	1	1	1
	16372	1	1	1	1	1	0	1	1	1	1	1	1	1	1	1	1	1	1	1	1	1	1	1	1	1	1
	16373	1	0	1	1	1	1	1	1	0	0	0	0	0	1	1	1	1	1	1	1	1	1	1	1	1	1
	16374	1	1	1	1	1	0	1	1	1	1	1	1	1	1	1	1	1	1	1	1	1	1	1	1	1	1
	16375	1	0	0	0	0	0	1	1	1	1	1	1	0	1	1	1	1	1	1	0	0	0	0	0	0	0
	16376	1	1	1	1	1	1	1	1	1	1	1	1	1	1	1	1	1	1	1	1	1	1	1	1	1	1
	16377	1	1	1	1	1	1	1	1	1	1	1	1	1	1	1	1	1	1	1	1	1	1	1	1	1	1
	16378	1	1	1	1	1	0	1	1	1	1	1	1	1	1	1	1	1	1	1	1	1	1	1	1	1	1
	16380	1	0	0	0	0	0	1	1	0	0	0	1	0	1	1	1	1	1	1	0	0	0	0	0	0	0
	16381	1	0	0	0	0	0	1	1	1	1	1	1	0	1	1	1	1	1	1	0	0	0	0	0	0	0
	16382	1	1	1	1	1	0	1	1	1	1	1	1	1	1	1	1	1	1	1	1	1	1	1	1	1	1
	16383	1	0	0	0	0	0	0	1	1	1	1	1	0	1	1	1	1	1	1	0	0	0	0	0	0	0
	16384	1	1	1	1	1	1	0	1	1	1	1	1	1	1	1	1	1	1	1	1	1	1	1	1	1	1
	16385	1	1	1	1	1	1	1	1	1	1	1	1	1	1	1	1	1	1	1	1	1	1	1	1	1	1
	16386	1	1	1	1	1	1	1	1	1	1	1	1	1	1	1	1	1	1	1	1	1	1	1	1	1	1
	16387	1	1	1	1	1	1	1	1	1	1	1	1	1	1	1	1	1	1	1	1	1	1	1	1	1	1
	16388	1	1	1	1	1	1	0	1	0	1	1	0	0	1	1	1	1	1	1	1	1	1	1	1	1	1
	16389	1	1	1	1	1	1	0	1	1	1	1	1	1	1	1	1	1	1	1	1	1	1	1	1	1	1
	16390	1	0	0	0	0	0	1	1	1	1	1	1	0	1	1	1	1	1	1	0	0	0	0	0	0	0
	18182	1	1	1	1	1	1	1	1	0	1	1	1	0	1	1	1	1	1	1	1	1	1	1	1	1	1
	18184	1	0	0	0	0	0	1	1	0	0	0	0	0	1	1	1	1	1	1	0	0	0	0	0	0	0
	18199	1	1	1	1	1	0	1	1	1	1	1	1	1	1	1	1	1	1	1	1	1	1	1	1	1	1
	18200	1	1	1	1	1	0	1	1	1	1	1	1	1	1	1	1	1	1	1	1	1	1	1	1	1	1
	18201	1	0	0	0	0	0	1	1	1	1	1	1	0	1	1	1	1	1	1	0	0	0	0	0	0	0
	18202	1	0	0	0	0	0	1	1	1	1	1	1	0	1	1	1	1	1	1	0	0	0	0	0	0	0
	18203	1	1	1	1	1	1	1	1	1	1	1	1	1	1	1	1	1	1	1	1	1	1	1	1	1	1
	18204	1	1	1	1	1	1	1	1	0	1	0	1	0	1	1	1	1	1	1	1	1	1	1	1	1	1
	18205	1	1	1	1	1	0	1	1	1	1	1	1	1	1	1	1	1	1	1	1	1	1	1	1	1	1
	18206	1	1	1	1	1	0	0	1	0	1	1	1	0	1	1	1	1	1	1	1	1	1	1	1	1	1
	18207	1	0	0	0	0	0	0	1	0	1	1	1	1	0	1	1	1	1	1	1	1	1	1	0	0	0
	18209	1	1	1	1	1	0	1	1	1	1	1	1	1	1	1	1	1	1	1	1	1	1	1	1	1	1
	18210	1	1	1	1	1	1	1	1	1	1	1	1	1	1	1	1	1	1	1	1	1	1	1	1	1	1
	18211	1	0	0	0	0	0	1	1	0	1	1	1	0	0	1	1	1	1	1	1	1	1	1	0	0	0
	18212	1	1	1	1	1	1	1	1	0	1	0	1	0	1	1	1	1	1	1	1	1	1	1	1	1	1
	18213	1	1	1	1	1	0	1	1	1	1	1	1	1	1	1	1	1	1	1	1	1	1	1	1	1	1
	18214	1	1	1	1	1	1	1	1	1	1	1	1	1	1	1	1	1	1	1	1	1	1	1	1	1	1
	18215	1	1	1	1	1	1	1	1	0	1	1	1	1	1	1	1	1	1	1	1	1	1	1	1	1	1
	18217	1	1	1	1	1	1	0	1	0	1	1	0	0	1	1	1	1	1	1	1	1	1	1	1	1	1
	18218	1	1	1	1	1	1	1	1	1	1	1	1	1	1	1	1	1	1	1	1	1	1	1	1	1	1
	18219	1	1	1	1	1	1	1	1	1	1	1	1	1	1	1	1	1	1	1	1	1	1	1	1	1	1
	18220	1	1	1	1	1	1	1	1	1	1	1	1	1	1	1	1	1	1	1	1	1	1	1	1	1	1
	18221	1	1	1	1	1	1	1	1	1	1	1	1	1	1	1	1	1	1	1	1	1	1	1	1	1	1
	18222	1	1	1	1	1	0	1	1	1	1	1	1	1	1	1	1	1	1	1	1	1	1	1	1	1	1
	18223	1	1	1	1	1	1	0	1	1	0	1	1	1	1	1	1	1	1	1	1	1	1	1	1	1	1
	18224	1	1	1	1	1	1	1	1	1	1	1	1	1	1	1	1	1	1	1	1	1	1	1	1	1	1
	18225	1	1	1	1	1	0	0	1	0	1	1	1	0	1	1	1	1	1	1	1	1	1	1	1	1	1
	18226	1	1	1	1	1	1	1	1	0	1	1	1	0	1	1	1	1	1	1	1	1	1	1	1	1	1
	18227	1	1	1	1	1	1	1	1	1	1	1	1	1	1	1	1	1	1	1	1	1	1	1	1	1	1
	18228	1	1	1	1	1	1	1	1	1	1	1	1	1	1	1	1	1	1	1	1	1	1	1	1	1	1
	18229	1	1	1	1	1	1	0	1	1	1	1	1	1	1	1	1	1	1	1	1	1	1	1	1	1	1
	18230	1	1	1	1	1	0	1	1	1	1	1	1	1	1	1	1	1	1	1	1	1	1	1	1	1	1
	18231	1	1	1	1	1	1	1	1	1	1	1	1	1	1	1	1	1	1	1	1	1	1	1	1	1	1
	18232	1	1	1	1	1	1	1	1	1	1	1	1	0	1	1	1	1	1	1	1	1	1	1	1	1	1
	18233	1	1	1	1	1	0	1	1	1	1	1	1	1	1	1	1	1	1	1	1	1	1	1	1	1	1
	18234	1	1	1	1	1	0	1	1	1	1	1	1	1	1	1	1	1	1	1	1	1	1	1	1	1	1
	18235	1	1	1	1	1	1	1	1	1	1	1	1	1	1	1	1	1	1	1	1	1	1	1	1	1	1
	18236	1	1	1	1	1	1	1	1	1	1	1	1	0	1	1	1	1	1	1	1	1	1	1	1	1	1
	18237	1	1	1	1	1	1	1	1	0	1	1	1	1	1	1	1	1	1	1	1	1	1	1	1	1	1
	18238	1	1	1	1	1	1	1	1	1	1	1	1	1	1	1	1	1	1	1	1	1	1	1	1	1	1
	18239	1	1	1	1	1	1	1	1	1	1	1	1	1	1	1	1	1	1	1	1	1	1	1	1	1	1
	18240	1	1	1	1	1	1	1	1	0	1	1	0	1	1	1	1	1	1	1	1	1	1	1	1	1	1
	18245	1	0	0	0	0	0	1	1	1	1	1	1	0	1	1	1	1	1	1	0	0	0	0	0	0	0
	18246	1	1	1	1	1	1	0	1	1	1	1	1	1	1	1	1	1	1	1	1	1	1	1	1	1	1
	18247	1	1	1	1	1	1	1	1	1	1	1	1	1	1	1	1	1	1	1	1	1	1	1	1	1	1
	18248	1	1	1	1	1	1	1	1	1	1	1	1	1	1	1	1	1	1	1	1	1	1	1	1	1	1
	18249	1	1	1	1	1	1	1	1	1	1	1	1	1	1	1	1	1	1	1	1	1	1	1	1	1	1
	18250	1	1	1	1	1	0	1	1	1	1	1	1	1	1	1	1	1	1	1	1	1	1	1	1	1	1
	18251	1	1	1	1	1	1	0	1	1	1	1	1	1	1	1	1	1	1	1	1	1	1	1	1	1	1
	18252	1	1	1	1	1	1	1	1	1	1	1	1	1	1	1	1	1	1	1	1	1	1	1	1	1	1
	18253	1	0	0	0	0	0	1	1	0	1	1	1	1	0	1	1	1	1	1	1	1	1	1	0	0	0
	18254	1	1	1	1	1	1	1	1	1	1	1	1	0	1	1	1	1	1	1	1	1	1	1	1	1	1
	18255	1	1	1	1	1	1	1	1	0	1	0	0	0	1	1	1	1	1	1	1	1	1	1	1	1	1
	18256	1	1	1	1	1	1	0	1	1	1	1	1	1	1	1	1	1	1	1	1	1	1	1	1	1	1
	18257	1	1	1	1	1	0	1	1	1	1	1	1	1	1	1	1	1	1	1	1	1	1	1	1	1	1
	18258	1	1	1	1	1	1	0	1	1	1	1	1	1	1	1	1	1	1	1	1	1	1	1	1	1	1
	18259	1	1	1	1	1	1	1	1	1	1	1	1	1	1	1	1	1	1	1	1	1	1	1	1	1	1
	18260	1	1	1	1	1	1	1	1	1	1	1	1	1	1	1	1	1	1	1	1	1	1	1	1	1	1
	18261	1	1	1	1	1	0	1	1	0	1	1	1	1	1	1	1	1	1	1	1	1	1	1	1	1	1
	18263	1	1	1	1	1	0	1	1	1	1	1	1	1	1	1	1	1	1	1	1	1	1	1	1	1	1
	18264	1	1	1	1	1	1	1	1	1	1	1	1	1	1	1	1	1	1	1	1	1	1	1	1	1	1
	18265	1	0	0	0	0	0	1	1	1	1	1	1	0	1	1	1	1	1	1	0	0	0	0	0	0	0
	18266	1	0	0	0	0	0	1	1	0	1	1	1	0	0	1	1	1	1	1	1	1	1	1	0	0	0
	18268	1	1	1	1	1	0	1	1	1	1	1	1	1	1	1	1	1	1	1	1	1	1	1	1	1	1
	18269	1	1	1	1	1	0	1	1	1	1	1	1	1	1	1	1	1	1	1	1	1	1	1	1	1	1
	18270	1	1	1	1	1	0	1	1	1	1	1	1	1	1	1	1	1	1	1	1	1	1	1	1	1	1
	18271	1	1	1	1	1	1	1	1	1	1	1	1	1	1	1	1	1	1	1	1	1	1	1	1	1	1
	18272	1	0	0	0	0	0	1	1	0	1	1	1	0	0	1	1	1	1	1	1	1	1	1	0	0	0
	18273	1	1	1	1	1	1	1	1	0	1	0	1	0	1	1	1	1	1	1	1	1	1	1	1	1	1
	18274	1	1	1	1	1	1	1	1	0	1	0	1	0	1	1	1	1	1	1	1	1	1	1	1	1	1
	18275	1	1	1	1	1	1	1	1	1	1	1	1	1	1	1	1	1	1	1	1	1	1	1	1	1	1
	18276	1	1	1	1	1	0	1	1	1	1	1	1	1	1	1	1	1	1	1	1	1	1	1	1	1	1
	18277	1	1	1	1	1	0	1	1	1	1	1	1	1	1	1	1	1	1	1	1	1	1	1	1	1	1
	18278	1	1	1	1	1	1	1	1	1	1	1	1	1	1	1	1	1	1	1	1	1	1	1	1	1	1
	18279	1	1	1	1	1	1	0	1	1	1	1	1	1	1	1	1	1	1	1	1	1	1	1	1	1	1
	18280	1	1	1	1	1	1	1	1	1	1	1	1	1	1	1	1	1	1	1	1	1	1	1	1	1	1
	18281	1	0	0	0	0	0	1	1	0	1	1	1	1	0	1	1	1	1	1	1	1	1	1	0	0	0
	18283	1	1	1	1	1	1	0	1	0	1	1	1	0	1	1	1	1	1	1	1	1	1	1	1	1	1
	18284	1	1	1	1	1	0	1	1	1	1	1	1	1	1	1	1	1	1	1	1	1	1	1	1	1	1
	18285	1	1	1	1	1	1	1	1	1	1	1	1	1	1	1	1	1	1	1	1	1	1	1	1	1	1
	18286	1	1	1	1	1	1	1	1	0	1	1	1	0	1	1	1	1	1	1	1	1	1	1	1	1	1
	18287	1	1	1	1	1	0	1	1	1	1	1	1	1	1	1	1	1	1	1	1	1	1	1	1	1	1
	18288	1	1	1	1	1	1	1	1	1	1	1	1	1	1	1	1	1	1	1	1	1	1	1	1	1	1
	18289	1	1	1	1	1	1	0	1	1	1	1	1	1	1	1	1	1	1	1	1	1	1	1	1	1	1
	18290	1	1	1	1	1	1	0	1	0	1	1	1	1	1	1	1	1	1	1	1	1	1	1	1	1	1
	18291	1	1	1	1	1	0	1	1	1	1	1	1	1	1	1	1	1	1	1	1	1	1	1	1	1	1
	18293	1	0	0	0	0	0	1	1	0	1	1	1	0	0	1	1	1	1	1	1	1	1	1	0	0	0
	18294	1	1	1	1	1	0	1	1	0	1	1	1	0	1	1	1	1	1	1	1	1	1	1	1	1	1
	18296	1	1	1	1	1	1	1	1	0	1	1	1	1	1	1	1	1	1	1	1	1	1	1	1	1	1
	18297	1	1	1	1	1	1	1	1	1	1	1	0	1	1	1	1	1	1	1	1	1	1	1	1	1	1
	18298	1	1	1	1	1	0	1	1	1	1	1	1	1	1	1	1	1	1	1	1	1	1	1	1	1	1
	18299	1	1	1	1	1	0	1	1	0	1	1	1	0	1	1	1	1	1	1	1	1	1	1	1	1	1
	18300	1	1	1	1	1	1	1	1	0	1	0	1	0	1	1	1	1	1	1	1	1	1	1	1	1	1
	18302	1	1	1	1	1	0	1	1	1	1	1	1	1	1	1	1	1	1	1	1	1	1	1	1	1	1
	18303	1	1	1	1	1	1	1	1	0	1	1	1	1	1	1	1	1	1	1	1	1	1	1	1	1	1
	18304	1	0	0	0	0	0	1	1	0	1	1	1	0	0	1	1	1	1	1	1	1	1	1	0	0	0
	18305	1	1	1	1	1	1	0	1	1	1	1	1	1	1	1	1	1	1	1	1	1	1	1	1	1	1
	18306	1	0	0	0	0	0	1	1	0	1	1	1	0	0	1	1	1	1	1	1	1	1	1	0	0	0
	18307	1	1	1	1	1	1	1	1	1	1	1	1	1	1	1	1	1	1	1	1	1	1	1	1	1	1
	18308	1	1	1	1	1	1	1	1	1	1	1	1	1	1	1	1	1	1	1	1	1	1	1	1	1	1
	18309	1	1	1	1	1	1	1	1	1	0	0	1	1	1	1	1	1	1	1	1	1	1	1	1	1	1
	18310	1	1	1	1	1	1	1	1	0	0	0	1	0	1	1	1	1	1	1	1	1	1	1	1	1	1
	18311	1	1	1	1	1	0	1	1	0	1	1	1	1	1	1	1	1	1	1	1	1	1	1	1	1	1
	18312	1	0	0	0	0	0	1	1	1	1	1	1	0	1	1	1	1	1	1	0	0	0	0	0	0	0
	18313	1	1	1	1	1	1	0	1	1	1	1	1	1	1	1	1	1	1	1	1	1	1	1	1	1	1
	18314	1	1	1	1	1	1	1	1	1	1	1	1	1	1	1	1	1	1	1	1	1	1	1	1	1	1
	18315	1	1	1	1	1	1	0	1	1	1	1	1	1	1	1	1	1	1	1	1	1	1	1	1	1	1
	18316	1	1	1	1	1	1	0	1	0	1	1	1	0	1	1	1	1	1	1	1	1	1	1	1	1	1
	18317	1	0	0	0	0	0	1	1	0	1	1	1	0	0	1	1	1	1	1	1	1	1	1	0	0	0
	18320	1	1	1	1	1	0	1	1	1	1	1	1	1	1	1	1	1	1	1	1	1	1	1	1	1	1
	18321	1	1	1	1	1	1	1	1	1	1	1	1	1	1	1	1	1	1	1	1	1	1	1	1	1	1
	18323	1	1	1	1	1	0	1	1	1	1	1	1	1	1	1	1	1	1	1	1	1	1	1	1	1	1
	18324	1	1	1	1	1	0	1	1	1	1	1	1	1	1	1	1	1	1	1	1	1	1	1	1	1	1
	18325	1	1	1	1	1	0	0	1	1	1	1	1	1	1	1	1	1	1	1	1	1	1	1	1	1	1
	18326	1	0	0	0	0	0	1	1	1	0	1	1	0	1	1	1	1	1	1	0	0	0	0	0	0	0
	18327	1	1	1	1	1	1	1	1	1	1	1	1	1	1	1	1	1	1	1	1	1	1	1	1	1	1
	18328	1	1	1	1	1	1	1	1	0	1	1	0	1	1	1	1	1	1	1	1	1	1	1	1	1	1
	18329	1	0	0	0	0	0	1	1	0	1	1	1	1	0	1	1	1	1	1	1	1	1	1	0	0	0
	18330	1	1	1	1	1	0	0	1	0	1	1	0	0	1	1	1	1	1	1	1	1	1	1	1	1	1
	18331	1	1	1	1	1	1	0	1	1	1	1	1	1	1	1	1	1	1	1	1	1	1	1	1	1	1
	18332	1	0	0	0	0	0	1	1	1	1	1	1	0	1	1	1	1	1	1	0	0	0	0	0	0	0
	18333	1	1	1	1	1	1	1	1	1	1	1	1	1	1	1	1	1	1	1	1	1	1	1	1	1	1
	18334	1	1	1	1	1	1	1	1	0	1	1	0	0	1	1	1	1	1	1	1	1	1	1	1	1	1
	18335	1	1	1	1	1	1	0	1	1	1	1	1	1	1	1	1	1	1	1	1	1	1	1	1	1	1
	18336	1	1	1	1	1	0	1	1	1	1	1	1	1	1	1	1	1	1	1	1	1	1	1	1	1	1
	18337	1	1	1	1	1	1	0	1	1	1	1	1	1	1	1	1	1	1	1	1	1	1	1	1	1	1
	18338	1	1	1	1	1	1	1	1	1	0	1	1	1	1	1	1	1	1	1	1	1	1	1	1	1	1
	18339	1	1	1	1	1	1	1	1	1	0	1	1	1	1	1	1	1	1	1	1	1	1	1	1	1	1
	18340	1	0	0	0	0	0	1	1	0	1	1	1	0	0	1	1	1	1	1	1	1	1	1	0	0	0
	18341	1	0	0	0	0	0	1	1	0	1	1	1	1	0	1	1	1	1	1	1	1	1	1	0	0	0
	18343	1	1	1	1	1	1	1	1	1	1	1	1	1	1	1	1	1	1	1	1	1	1	1	1	1	1
	18344	1	1	1	1	1	1	0	1	0	1	1	1	0	1	1	1	1	1	1	1	1	1	1	1	1	1
	18345	1	1	1	1	1	1	1	1	0	1	1	1	1	1	1	1	1	1	1	1	1	1	1	1	1	1
	18346	1	1	1	1	1	0	1	1	1	1	1	1	1	1	1	1	1	1	1	1	1	1	1	1	1	1
	18347	1	1	1	1	1	1	1	1	0	1	1	1	1	1	1	1	1	1	1	1	1	1	1	1	1	1
	18348	1	1	1	1	1	1	1	1	1	1	1	1	1	1	1	1	1	1	1	1	1	1	1	1	1	1
	18349	1	0	0	0	0	0	1	1	0	1	1	1	0	0	1	1	1	1	1	1	1	1	1	0	0	0
	18350	1	1	1	1	1	1	1	1	1	1	1	1	1	1	1	1	1	1	1	1	1	1	1	1	1	1
	18351	1	1	1	1	1	1	1	1	0	1	1	1	1	1	1	1	1	1	1	1	1	1	1	1	1	1
	18352	1	1	1	1	1	1	1	1	1	1	1	0	0	1	1	1	1	1	1	1	1	1	1	1	1	1
	18353	1	0	0	0	0	0	1	1	1	1	1	1	0	1	1	1	1	1	1	0	0	0	0	0	0	0
	18354	1	1	1	1	1	1	1	1	0	0	1	1	0	1	1	1	1	1	1	1	1	1	1	1	1	1
	18355	1	1	1	1	1	0	1	1	1	1	1	1	1	1	1	1	1	1	1	1	1	1	1	1	1	1
	18356	1	1	1	1	1	1	1	1	0	1	1	1	1	1	1	1	1	1	1	1	1	1	1	1	1	1
	18357	1	1	1	1	1	1	0	1	1	1	1	1	1	1	1	1	1	1	1	1	1	1	1	1	1	1
	18358	1	1	1	1	1	1	1	1	0	1	0	1	0	1	1	1	1	1	1	1	1	1	1	1	1	1
	18359	1	1	1	1	1	1	1	1	1	1	1	1	1	1	1	1	1	1	1	1	1	1	1	1	1	1
	18360	1	0	0	0	0	0	1	1	0	1	1	0	0	1	1	1	1	1	1	0	0	0	0	0	0	0
	18361	1	1	1	1	1	1	1	1	1	1	1	1	1	1	1	1	1	1	1	1	1	1	1	1	1	1
	18362	1	1	1	1	1	1	1	1	1	1	1	1	1	1	1	1	1	1	1	1	1	1	1	1	1	1
	18363	1	1	1	1	1	0	1	1	1	1	1	1	1	1	1	1	1	1	1	1	1	1	1	1	1	1
	18364	1	1	1	1	1	0	0	1	1	1	1	1	1	1	1	1	1	1	1	1	1	1	1	1	1	1
	18365	1	0	0	0	0	0	1	1	1	1	1	1	0	1	1	1	1	1	1	0	0	0	0	0	0	0
	18366	1	1	1	1	1	1	1	1	0	1	1	1	1	1	1	1	1	1	1	1	1	1	1	1	1	1
	18368	1	1	1	1	1	1	1	1	0	1	1	1	0	1	1	1	1	1	1	1	1	1	1	1	1	1
	18369	1	1	1	1	1	1	1	1	1	1	1	1	1	1	1	1	1	1	1	1	1	1	1	1	1	1
	18370	1	1	1	1	1	1	0	1	1	1	1	1	1	1	1	1	1	1	1	1	1	1	1	1	1	1
	18371	1	1	1	1	1	0	1	1	0	1	1	1	1	1	1	1	1	1	1	1	1	1	1	1	1	1
	18372	1	1	1	1	1	0	1	1	1	1	1	1	1	1	1	1	1	1	1	1	1	1	1	1	1	1
	18373	1	0	0	0	0	0	1	1	0	1	1	1	0	0	1	1	1	1	1	1	1	1	1	0	0	0
	18375	1	1	1	1	1	0	1	1	0	1	1	1	1	1	1	1	1	1	1	1	1	1	1	1	1	1
	18376	1	0	0	0	0	0	1	1	0	0	0	0	0	1	1	1	1	1	1	0	0	0	0	0	0	0
	18377	1	1	1	1	1	0	1	1	1	1	1	1	1	1	1	1	1	1	1	1	1	1	1	1	1	1
	18378	1	1	1	1	1	1	1	1	0	1	1	1	1	1	1	1	1	1	1	1	1	1	1	1	1	1
	18379	1	1	1	1	1	0	1	1	0	1	1	1	1	1	1	1	1	1	1	1	1	1	1	1	1	1
	18380	1	1	1	1	1	0	1	1	1	1	1	1	1	1	1	1	1	1	1	1	1	1	1	1	1	1
	18381	1	1	1	1	1	0	1	1	1	1	1	1	1	1	1	1	1	1	1	1	1	1	1	1	1	1
	18383	1	0	0	0	0	0	1	1	0	0	0	0	0	1	1	1	1	1	1	0	0	0	0	0	0	0
	18384	1	0	0	0	0	0	1	1	0	1	1	0	0	1	1	1	1	1	1	0	0	0	0	0	0	0
	18385	1	1	1	1	1	0	1	1	1	1	1	1	1	1	1	1	1	1	1	1	1	1	1	1	1	1
	18386	1	1	1	1	1	1	0	1	0	1	1	0	0	1	1	1	1	1	1	1	1	1	1	1	1	1
	18387	1	1	1	1	1	1	1	1	1	1	1	1	0	1	1	1	1	1	1	1	1	1	1	1	1	1
	18388	1	0	0	0	0	0	1	1	0	1	1	1	0	1	1	1	1	1	1	0	0	0	0	0	0	0
	18389	1	1	1	1	1	0	1	1	1	1	1	1	1	1	1	1	1	1	1	1	1	1	1	1	1	1
	18390	1	1	1	1	1	0	0	1	0	1	1	1	0	1	1	1	1	1	1	1	1	1	1	1	1	1
	21106	1	1	1	1	1	1	1	1	1	1	1	1	1	1	1	1	1	1	1	1	1	1	1	1	1	1
	21108	1	1	1	1	1	1	1	1	0	1	0	1	0	1	1	1	1	1	1	1	1	1	1	1	1	1
	21109	1	1	1	1	1	1	0	1	1	1	1	1	1	1	1	1	1	1	1	1	1	1	1	1	1	1
	21110	1	0	0	0	0	0	1	1	1	1	1	1	0	1	1	1	1	1	1	0	0	0	0	0	0	0
	21112	1	1	1	0	0	0	0	1	0	1	1	0	0	1	1	1	1	1	1	0	0	0	0	0	0	0
	21113	1	1	1	1	1	1	1	1	1	1	1	1	1	1	1	1	1	1	1	1	1	1	1	1	1	1
	21114	1	1	1	1	1	1	0	1	1	1	1	1	1	1	1	1	1	1	1	1	1	1	1	1	1	1
	21115	1	1	1	1	1	0	1	1	1	1	1	1	1	1	1	1	1	1	1	1	1	1	1	1	1	1
	21116	1	1	1	1	1	0	0	1	1	1	1	1	1	1	1	1	1	1	1	1	1	1	1	1	1	1
	21117	1	1	1	1	1	0	1	1	1	1	1	1	1	1	1	1	1	1	1	1	1	1	1	1	1	1
	21118	1	0	1	1	1	1	1	1	0	1	1	1	0	1	1	1	1	1	1	1	1	1	1	1	1	1
	21119	1	1	1	1	1	1	1	1	1	1	1	1	1	1	1	1	1	1	1	1	1	1	1	1	1	1
	21120	1	1	1	1	1	1	1	1	1	1	1	1	1	1	1	1	1	1	1	1	1	1	1	1	1	1
	21121	1	1	1	1	1	1	1	1	1	1	1	1	1	1	1	1	1	1	1	1	1	1	1	1	1	1
	21122	1	1	1	1	1	1	1	1	1	1	1	1	1	1	1	1	1	1	1	1	1	1	1	1	1	1
	21123	1	1	1	1	1	1	1	1	1	1	1	1	1	1	1	1	1	1	1	1	1	1	1	1	1	1
	21124	1	1	1	1	1	1	1	1	0	1	1	1	1	1	1	1	1	1	1	1	1	1	1	1	1	1
	21125	1	1	1	1	1	1	0	1	0	1	1	1	0	1	1	1	1	1	1	1	1	1	1	1	1	1
	21126	1	0	1	1	1	1	0	1	0	1	1	1	0	1	1	1	1	1	1	1	1	1	1	1	1	1
	21127	1	1	1	1	1	0	1	1	1	1	1	1	0	1	1	1	1	1	1	1	1	1	1	1	1	1
	21128	1	1	1	1	1	1	1	1	1	1	1	1	0	1	1	1	1	1	1	1	1	1	1	1	1	1
	21129	1	1	1	1	1	1	0	1	1	1	1	1	1	1	1	1	1	1	1	1	1	1	1	1	1	1
	21130	1	1	1	1	1	1	1	1	1	1	1	1	1	1	1	1	1	1	1	1	1	1	1	1	1	1
	21131	1	1	1	1	1	1	1	1	0	1	1	1	1	1	1	1	1	1	1	1	1	1	1	1	1	1
	21132	1	1	1	1	1	1	0	1	1	1	1	1	1	1	1	1	1	1	1	1	1	1	1	1	1	1
	21133	1	1	1	1	1	0	1	1	1	1	1	1	1	1	1	1	1	1	1	1	1	1	1	1	1	1
	21134	1	1	1	1	1	1	1	1	1	1	1	1	1	1	1	1	1	1	1	1	1	1	1	1	1	1
	21135	1	1	1	1	1	1	1	1	1	1	1	1	1	1	1	1	1	1	1	1	1	1	1	1	1	1
	21137	1	1	1	1	1	1	0	1	0	1	1	1	0	1	1	1	1	1	1	1	1	1	1	1	1	1
	21138	1	1	1	1	1	1	1	1	1	1	1	1	1	1	1	1	1	1	1	1	1	1	1	1	1	1
	21139	1	1	1	1	1	1	1	1	0	1	1	1	1	1	1	1	1	1	1	1	1	1	1	1	1	1
	21140	1	0	0	0	0	0	1	1	1	1	1	1	0	1	1	1	1	1	1	0	0	0	0	0	0	0
	21141	1	0	0	0	0	0	1	1	0	1	1	1	0	0	1	1	1	1	1	1	1	1	1	0	0	0
	21142	1	1	1	1	1	1	0	1	1	1	1	1	1	1	1	1	1	1	1	1	1	1	1	1	1	1
	21143	1	1	1	1	1	1	0	1	1	1	1	1	1	1	1	1	1	1	1	1	1	1	1	1	1	1
	21144	1	0	0	0	0	0	1	1	0	0	0	0	0	1	1	1	1	1	1	0	0	0	0	0	0	0
	21145	1	1	1	1	1	1	0	1	1	1	1	1	1	1	1	1	1	1	1	1	1	1	1	1	1	1
	21146	1	1	1	1	1	0	1	1	1	1	1	1	1	1	1	1	1	1	1	1	1	1	1	1	1	1
	21147	1	0	0	0	0	0	1	1	0	1	1	1	1	0	1	1	1	1	1	1	1	1	1	0	0	0
	21148	1	0	0	0	0	0	1	1	0	1	1	1	0	0	1	1	1	1	1	1	1	1	1	0	0	0
	21149	1	1	1	1	1	1	1	1	0	1	1	1	1	1	1	1	1	1	1	1	1	1	1	1	1	1
	21150	1	1	1	1	1	1	1	1	1	1	1	1	1	1	1	1	1	1	1	1	1	1	1	1	1	1
	21151	1	0	0	0	0	0	1	1	1	1	1	1	0	1	1	1	1	1	1	0	0	0	0	0	0	0
	21152	1	1	1	1	1	1	1	1	1	1	1	1	1	1	1	1	1	1	1	1	1	1	1	1	1	1
	21153	1	1	1	1	1	0	0	1	1	1	1	1	1	1	1	1	1	1	1	1	1	1	1	1	1	1
	21154	1	1	1	1	1	1	1	1	1	1	1	1	1	1	1	1	1	1	1	1	1	1	1	1	1	1
	21155	1	0	0	0	0	0	1	1	0	1	1	1	0	0	1	1	1	1	1	1	1	1	1	0	0	0
	21156	1	1	1	1	1	0	1	1	1	1	1	1	1	1	1	1	1	1	1	1	1	1	1	1	1	1
	21158	1	1	1	1	1	0	1	1	1	1	1	1	1	1	1	1	1	1	1	1	1	1	1	1	1	1
	21159	1	1	1	1	1	1	1	1	1	1	1	1	1	1	1	1	1	1	1	1	1	1	1	1	1	1
	21161	1	1	1	1	1	0	1	1	1	1	1	1	1	1	1	1	1	1	1	1	1	1	1	1	1	1
	21162	1	0	0	0	0	0	1	1	0	1	1	1	0	0	1	1	1	1	1	1	1	1	1	0	0	0
	21163	1	1	1	1	1	1	1	1	0	1	1	1	0	1	1	1	1	1	1	1	1	1	1	1	1	1
	21164	1	1	1	1	1	1	1	1	1	1	1	1	1	1	1	1	1	1	1	1	1	1	1	1	1	1
	21165	1	1	1	1	1	0	1	1	1	1	1	1	1	1	1	1	1	1	1	1	1	1	1	1	1	1
	21166	1	1	1	1	1	1	1	1	1	1	1	1	1	1	1	1	1	1	1	1	1	1	1	1	1	1
	21168	1	1	1	1	1	1	1	1	1	1	1	1	0	1	1	1	1	1	1	1	1	1	1	1	1	1
	21169	1	1	1	1	1	1	1	1	1	1	1	1	1	1	1	1	1	1	1	1	1	1	1	1	1	1
	21170	1	0	0	0	0	0	1	1	0	1	1	1	0	0	1	1	1	1	1	1	1	1	1	0	0	0
	21171	1	1	1	1	1	1	1	1	1	1	1	1	1	1	1	1	1	1	1	1	1	1	1	1	1	1
	21172	1	1	1	1	1	1	0	1	0	1	1	1	0	1	1	1	1	1	1	1	1	1	1	1	1	1
	21175	1	1	1	1	1	1	1	1	0	1	1	0	1	1	1	1	1	1	1	1	1	1	1	1	1	1
	21176	1	1	1	1	1	1	1	1	0	1	1	0	1	1	1	1	1	1	1	1	1	1	1	1	1	1
	21177	1	1	1	1	1	1	1	1	1	1	1	1	1	1	1	1	1	1	1	1	1	1	1	1	1	1
	21178	1	1	1	1	1	1	1	1	1	1	1	1	1	1	1	1	1	1	1	1	1	1	1	1	1	1
	21179	1	1	1	1	1	1	1	1	0	1	1	1	1	1	1	1	1	1	1	1	1	1	1	1	1	1
	21180	1	1	1	1	1	1	1	1	0	1	1	1	1	1	1	1	1	1	1	1	1	1	1	1	1	1
	21182	1	1	1	1	1	1	1	1	0	1	1	1	0	1	1	1	1	1	1	1	1	1	1	1	1	1
	21183	1	1	1	1	1	0	1	1	0	1	1	1	1	1	1	1	1	1	1	1	1	1	1	1	1	1
	21184	1	1	1	1	1	0	1	1	0	1	0	1	0	1	1	1	1	1	1	1	1	1	1	1	1	1
	21185	1	1	1	1	1	1	0	1	0	0	0	0	0	1	1	1	1	1	1	1	1	1	1	1	1	1
	21186	1	1	1	1	1	0	1	1	1	1	1	1	1	1	1	1	1	1	1	1	1	1	1	1	1	1
	21187	1	1	1	1	1	0	1	1	1	1	1	1	1	1	1	1	1	1	1	1	1	1	1	1	1	1
	21188	1	0	0	0	0	0	1	1	0	1	1	1	1	0	1	1	1	1	1	1	1	1	1	0	0	0
	21189	1	0	0	0	0	0	1	1	0	1	1	0	0	1	1	1	1	1	1	0	0	0	0	0	0	0
	21190	1	1	1	1	1	1	1	1	1	1	1	1	1	1	1	1	1	1	1	1	1	1	1	1	1	1
	21191	1	1	1	1	1	1	1	1	1	1	1	1	1	1	1	1	1	1	1	1	1	1	1	1	1	1
	21193	1	1	1	1	1	0	1	1	1	1	1	1	1	1	1	1	1	1	1	1	1	1	1	1	1	1
	21194	1	1	1	1	1	0	1	1	1	1	0	1	1	1	1	1	1	1	1	1	1	1	1	1	1	1
	21195	1	0	0	0	0	0	1	1	0	1	1	0	0	0	1	1	1	1	1	1	1	1	1	0	0	0
	21196	1	1	1	1	1	1	1	1	1	1	1	1	1	1	1	1	1	1	1	1	1	1	1	1	1	1
	21197	1	1	1	1	1	0	1	1	1	1	1	1	1	1	1	1	1	1	1	1	1	1	1	1	1	1
	21198	1	1	1	1	1	1	0	1	1	1	1	1	1	1	1	1	1	1	1	1	1	1	1	1	1	1
	21199	1	1	1	1	1	1	1	1	0	1	1	1	1	1	1	1	1	1	1	1	1	1	1	1	1	1
	21200	1	1	1	1	1	0	1	1	1	1	1	1	1	1	1	1	1	1	1	1	1	1	1	1	1	1
	21201	1	1	1	1	1	0	1	1	1	1	1	1	1	1	1	1	1	1	1	1	1	1	1	1	1	1
	21202	1	0	0	0	0	0	1	1	0	1	1	1	1	0	1	1	1	1	1	1	1	1	1	0	0	0
	21203	1	1	1	1	1	1	0	1	1	1	1	1	1	1	1	1	1	1	1	1	1	1	1	1	1	1
	21204	1	1	1	1	1	0	1	1	1	1	1	1	1	1	1	1	1	1	1	1	1	1	1	1	1	1
	21205	1	1	1	1	1	1	1	1	0	1	1	1	0	1	1	1	1	1	1	1	1	1	1	1	1	1
	21207	1	1	1	1	1	1	1	1	0	1	1	1	0	1	1	1	1	1	1	1	1	1	1	1	1	1
	21208	1	1	1	1	1	1	0	1	1	1	1	1	1	1	1	1	1	1	1	1	1	1	1	1	1	1
	21209	1	1	1	1	1	1	1	1	0	1	1	1	1	1	1	1	1	1	1	1	1	1	1	1	1	1
	21210	1	1	1	1	1	1	1	1	0	0	1	1	0	1	1	1	1	1	1	1	1	1	1	1	1	1
	21213	1	1	1	1	1	0	1	1	1	1	1	1	1	1	1	1	1	1	1	1	1	1	1	1	1	1
	21214	1	0	0	0	0	0	1	1	0	1	1	0	0	1	1	1	1	1	1	0	0	0	0	0	0	0
	21215	1	1	1	1	1	0	0	1	1	1	1	1	1	1	1	1	1	1	1	1	1	1	1	1	1	1
	21216	1	1	1	1	1	1	0	1	1	1	1	1	1	1	1	1	1	1	1	1	1	1	1	1	1	1
	21217	1	1	1	1	1	1	1	1	1	1	1	1	1	1	1	1	1	1	1	1	1	1	1	1	1	1
	21218	1	1	1	1	1	1	1	1	1	1	1	1	1	1	1	1	1	1	1	1	1	1	1	1	1	1
	21219	1	0	0	0	0	0	1	1	0	1	1	1	0	0	1	1	1	1	1	1	1	1	1	0	0	0
	21220	1	1	1	1	1	0	1	1	1	1	1	1	1	1	1	1	1	1	1	1	1	1	1	1	1	1
	21221	1	1	1	1	1	1	1	1	1	1	1	1	1	1	1	1	1	1	1	1	1	1	1	1	1	1
	21222	1	1	1	1	1	1	1	1	1	1	1	1	1	1	1	1	1	1	1	1	1	1	1	1	1	1
	21223	1	1	1	1	1	1	1	1	1	1	1	1	1	1	1	1	1	1	1	1	1	1	1	1	1	1
	21224	1	1	1	1	1	0	1	1	1	1	1	1	1	1	1	1	1	1	1	1	1	1	1	1	1	1
	21225	1	0	0	0	0	0	1	1	0	0	0	0	0	1	1	1	1	1	1	0	0	0	0	0	0	0
	21226	1	1	1	1	1	1	1	1	0	1	1	1	0	1	1	1	1	1	1	1	1	1	1	1	1	1
	21227	1	0	0	0	0	0	1	1	0	1	1	1	0	0	1	1	1	1	1	1	1	1	1	0	0	0
	21228	1	1	1	1	1	1	1	1	1	1	1	1	1	1	1	1	1	1	1	1	1	1	1	1	1	1
	21229	1	1	1	1	1	1	1	1	1	0	1	1	1	1	1	1	1	1	1	1	1	1	1	1	1	1
	21230	1	1	1	1	1	1	1	1	0	1	1	0	0	1	1	1	1	1	1	1	1	1	1	1	1	1
	21231	1	1	1	1	1	1	1	1	1	1	1	1	1	1	1	1	1	1	1	1	1	1	1	1	1	1
	21232	1	1	1	1	1	0	1	1	1	1	1	1	1	1	1	1	1	1	1	1	1	1	1	1	1	1
	21233	1	0	0	0	0	0	1	1	0	0	0	0	0	1	1	1	1	1	1	0	0	0	0	0	0	0
	21234	1	1	1	1	1	0	1	1	1	1	1	1	1	1	1	1	1	1	1	1	1	1	1	1	1	1
	21236	1	0	0	0	0	0	1	1	0	0	0	0	0	1	1	1	1	1	1	0	0	0	0	0	0	0
	21237	1	0	0	0	0	0	1	1	0	1	1	0	0	1	1	1	1	1	1	0	0	0	0	0	0	0
	21238	1	1	1	1	1	0	0	1	0	1	1	1	0	1	1	1	1	1	1	1	1	1	1	1	1	1
	21239	1	0	0	0	0	0	1	1	1	1	1	1	0	1	1	1	1	1	1	0	0	0	0	0	0	0
	21240	1	1	1	1	1	0	1	1	0	1	1	1	1	1	1	1	1	1	1	1	1	1	1	1	1	1
	21241	1	1	1	1	1	0	1	1	1	1	1	1	1	1	1	1	1	1	1	1	1	1	1	1	1	1
	21242	1	1	1	1	1	1	1	1	1	1	1	1	1	1	1	1	1	1	1	1	1	1	1	1	1	1
	21243	1	1	1	1	1	1	1	1	0	1	1	1	0	1	1	1	1	1	1	1	1	1	1	1	1	1
	21244	1	1	1	1	1	0	1	1	1	1	1	1	1	1	1	1	1	1	1	1	1	1	1	1	1	1
	21246	1	1	1	1	1	1	1	1	1	1	1	1	1	1	1	1	1	1	1	1	1	1	1	1	1	1
	21247	1	1	1	1	1	1	0	1	1	1	1	1	1	1	1	1	1	1	1	1	1	1	1	1	1	1
	21248	1	1	1	1	1	0	0	1	0	0	0	0	0	1	1	1	1	1	1	1	1	1	1	1	1	1
	21249	1	1	1	1	1	1	1	1	1	1	1	1	1	1	1	1	1	1	1	1	1	1	1	1	1	1
	21250	1	0	1	1	1	1	1	1	0	0	0	1	0	1	1	1	1	1	1	1	1	1	1	1	1	1
	21311	1	1	1	1	1	1	0	1	0	1	1	1	0	1	1	1	1	1	1	1	1	1	1	1	1	1
	21312	1	0	1	1	1	0	1	1	1	0	1	1	1	1	1	1	1	1	1	1	1	1	1	1	1	1
	21313	1	1	1	1	1	1	1	1	1	1	1	1	0	1	1	1	1	1	1	1	1	1	1	1	1	1
	21314	1	1	1	1	1	1	1	1	0	0	0	1	0	1	1	1	1	1	1	0	0	0	0	0	0	0
	21315	1	0	0	0	0	0	0	1	0	0	0	0	0	1	1	1	1	1	1	0	0	0	0	0	0	0
	21316	1	1	1	1	1	1	1	1	0	0	0	0	0	1	1	1	1	1	1	1	1	1	1	1	1	1
	21317	1	1	1	1	1	1	1	1	1	1	1	1	1	1	1	1	1	1	1	1	1	1	1	1	1	1
	21318	1	1	1	1	1	1	1	1	1	1	1	1	1	1	1	1	1	1	1	1	1	1	1	1	1	1
	21319	1	1	1	1	1	1	1	1	1	1	1	1	1	1	1	1	1	1	1	1	1	1	1	1	1	1
	21320	1	0	0	0	0	0	1	1	1	1	1	1	0	1	1	1	1	1	1	0	0	0	0	0	0	0
	21321	1	0	0	0	0	0	1	1	1	1	1	1	0	1	1	1	1	1	1	0	0	0	0	0	0	0
	21323	1	0	0	0	0	0	0	1	0	0	0	0	0	1	1	1	1	1	1	0	0	0	0	0	0	0
	21324	1	1	1	1	1	1	0	1	1	1	1	1	1	1	1	1	1	1	1	1	1	1	1	1	1	1
	21325	1	0	0	0	0	0	1	1	0	1	1	1	0	0	1	1	1	1	1	1	1	1	1	0	0	0
	21326	1	1	1	1	1	1	1	1	1	1	1	1	1	1	1	1	1	1	1	1	1	1	1	1	1	1
	21327	1	0	1	1	1	1	1	1	1	1	0	1	1	1	1	1	1	1	1	1	1	1	1	1	1	1
	21329	1	1	1	1	1	1	1	1	1	1	1	1	1	1	1	1	1	1	1	1	1	1	1	1	1	1
	21330	1	1	1	1	1	1	1	1	1	1	1	1	1	1	1	1	1	1	1	1	1	1	1	1	1	1
	21333	1	1	1	1	1	1	1	1	1	1	1	1	1	1	1	1	1	1	1	1	1	1	1	1	1	1
	21335	1	1	1	1	1	1	1	1	1	1	1	1	1	1	1	1	1	1	1	1	1	1	1	1	1	1
	21336	1	1	1	1	1	1	1	1	1	1	1	1	0	1	1	1	1	1	1	1	1	1	1	1	1	1
	21338	1	1	1	1	1	1	0	1	1	1	1	1	1	1	1	1	1	1	1	1	1	1	1	1	1	1
	21339	1	1	1	1	1	1	1	1	1	1	1	1	1	1	1	1	1	1	1	1	1	1	1	1	1	1
	21340	1	1	1	1	1	1	1	1	1	1	1	1	1	1	1	1	1	1	1	1	1	1	1	1	1	1
	21341	1	1	1	1	1	1	0	1	1	1	1	1	1	1	1	1	1	1	1	1	1	1	1	1	1	1
	21342	1	0	0	0	0	0	1	1	0	1	1	1	0	0	1	1	1	1	1	1	1	1	1	0	0	0
	21343	1	1	1	1	1	1	1	1	1	1	1	1	1	1	1	1	1	1	1	1	1	1	1	1	1	1
	21344	1	1	1	1	1	1	1	1	1	1	1	1	1	1	1	1	1	1	1	1	1	1	1	1	1	1
	21345	1	1	1	1	1	1	1	1	0	1	1	1	1	1	1	1	1	1	1	1	1	1	1	1	1	1
	21346	1	1	1	1	1	1	1	1	1	1	1	1	1	1	1	1	1	1	1	1	1	1	1	1	1	1
	21347	1	0	0	0	0	0	1	1	1	1	1	1	0	1	1	1	1	1	1	0	0	0	0	0	0	0
	21348	1	1	1	1	1	1	1	1	0	1	0	1	0	1	1	1	1	1	1	1	1	1	1	1	1	1
	21350	1	0	0	0	0	0	1	1	0	1	1	1	0	0	1	1	1	1	1	1	1	1	1	0	0	0
	21352	1	0	0	0	0	0	1	1	0	1	1	1	0	1	1	1	1	1	1	0	0	0	0	0	0	0
	21353	1	1	1	1	1	1	1	1	1	1	1	1	1	1	1	1	1	1	1	1	1	1	1	1	1	1
	21354	1	1	1	1	1	1	1	1	0	1	1	1	0	1	1	1	1	1	1	1	1	1	1	1	1	1
	21355	1	0	0	0	0	0	1	1	0	1	1	1	1	0	1	1	1	1	1	1	1	1	1	0	0	0
	21356	1	1	1	1	1	1	1	1	1	1	1	1	0	1	1	1	1	1	1	1	1	1	1	1	1	1
	21357	1	1	1	1	1	0	0	1	1	1	1	1	1	1	1	1	1	1	1	1	1	1	1	1	1	1
	21358	1	0	0	0	0	0	1	1	0	1	1	1	1	0	1	1	1	1	1	1	1	1	1	0	0	0
	21359	1	1	1	1	1	1	1	1	0	1	0	1	0	1	1	1	1	1	1	1	1	1	1	1	1	1
	21360	1	1	1	1	1	1	1	1	0	1	1	1	1	1	1	1	1	1	1	1	1	1	1	1	1	1
	21361	1	0	1	1	1	1	1	1	1	1	1	1	1	1	1	1	1	1	1	1	1	1	1	1	1	1
	21362	1	1	1	1	1	1	1	1	0	1	1	1	1	1	1	1	1	1	1	1	1	1	1	1	1	1
	21363	1	1	1	1	1	1	1	1	1	1	1	1	0	1	1	1	1	1	1	1	1	1	1	1	1	1
	21364	1	0	0	0	0	0	1	1	0	1	1	1	0	0	1	1	1	1	1	1	1	1	1	0	0	0
	21365	1	0	0	0	0	0	1	1	1	1	1	1	0	1	1	1	1	1	1	0	0	0	0	0	0	0
	21366	1	1	1	1	1	1	0	1	0	1	1	1	1	1	1	1	1	1	1	1	1	1	1	1	1	1
	21367	1	1	1	1	1	1	0	1	1	1	1	1	1	1	1	1	1	1	1	1	1	1	1	1	1	1
	21368	1	1	1	1	1	1	1	1	1	1	1	1	1	1	1	1	1	1	1	1	1	1	1	1	1	1
	21369	1	1	1	1	1	1	1	1	1	1	1	1	1	1	1	1	1	1	1	1	1	1	1	1	1	1
	21370	1	1	1	1	1	1	1	1	1	1	1	1	1	1	1	1	1	1	1	1	1	1	1	1	1	1
	21371	1	0	0	0	0	0	1	1	0	1	1	1	0	0	1	1	1	1	1	1	1	1	1	0	0	0
	21372	1	1	1	1	1	0	1	1	0	1	1	1	0	1	1	1	1	1	1	1	1	1	1	1	1	1
	21373	1	0	0	0	0	0	1	1	0	1	1	1	1	0	1	1	1	1	1	1	1	1	1	0	0	0
	21374	1	1	1	1	1	1	1	1	1	1	1	1	1	1	1	1	1	1	1	1	1	1	1	1	1	1
	21375	1	1	1	1	1	1	1	1	0	1	1	1	0	1	1	1	1	1	1	1	1	1	1	1	1	1
	21376	1	1	1	1	1	1	1	1	1	1	1	1	1	1	1	1	1	1	1	1	1	1	1	1	1	1
	21377	1	1	1	1	1	1	1	1	1	1	1	1	1	1	1	1	1	1	1	1	1	1	1	1	1	1
	21378	1	1	1	1	1	1	1	1	1	1	1	1	1	1	1	1	1	1	1	1	1	1	1	1	1	1
	21379	1	1	1	1	1	0	1	1	1	1	1	1	1	1	1	1	1	1	1	1	1	1	1	1	1	1
	21380	1	0	0	0	0	0	0	1	0	0	0	0	0	1	1	1	1	1	1	0	0	0	0	0	0	0
	21381	1	1	1	1	1	1	1	1	1	1	1	1	1	1	1	1	1	1	1	1	1	1	1	1	1	1
	21382	1	1	1	1	1	0	1	1	1	1	1	1	1	1	1	1	1	1	1	1	1	1	1	1	1	1
	21383	1	1	1	1	1	0	1	1	1	1	1	1	1	1	1	1	1	1	1	1	1	1	1	1	1	1
	21384	1	0	0	0	0	0	1	1	1	1	1	1	0	1	1	1	1	1	1	0	0	0	0	0	0	0
	21387	1	0	0	0	0	0	1	1	1	1	1	1	0	1	1	1	1	1	1	0	0	0	0	0	0	0
	21388	1	1	1	1	1	1	1	1	1	1	0	1	1	1	1	1	1	1	1	1	1	1	1	1	1	1
	21389	1	1	1	1	1	1	1	1	1	1	1	1	1	1	1	1	1	1	1	1	1	1	1	1	1	1
	21390	1	1	1	1	1	1	1	1	1	1	1	1	1	1	1	1	1	1	1	1	1	1	1	1	1	1
	21391	1	1	1	1	1	1	1	1	0	1	1	1	0	1	1	1	1	1	1	1	1	1	1	1	1	1
	21392	1	1	1	1	1	1	1	1	1	1	1	1	1	1	1	1	1	1	1	1	1	1	1	1	1	1
	21393	1	1	1	1	1	1	1	1	1	1	1	1	1	1	1	1	1	1	1	1	1	1	1	1	1	1
	21394	1	1	1	1	1	1	1	1	1	1	1	1	1	1	1	1	1	1	1	1	1	1	1	1	1	1
	21395	1	0	1	1	1	0	1	1	0	1	1	1	0	1	1	1	1	1	1	1	1	1	1	1	1	1
	21396	1	1	1	1	1	1	0	1	1	1	1	1	1	1	1	1	1	1	1	1	1	1	1	1	1	1
	21397	1	0	1	1	1	1	0	1	0	1	1	1	0	1	1	1	1	1	1	1	1	1	1	1	1	1
	21398	1	1	1	1	1	1	1	1	1	1	1	1	1	1	1	1	1	1	1	1	1	1	1	1	1	1
	21399	1	1	1	1	1	1	1	1	1	1	1	1	1	1	1	1	1	1	1	1	1	1	1	1	1	1
	21400	1	1	1	1	1	1	1	1	1	1	1	1	1	1	1	1	1	1	1	1	1	1	1	1	1	1
	21401	1	1	1	1	1	1	1	1	1	1	1	1	1	1	1	1	1	1	1	1	1	1	1	1	1	1
	21402	1	1	1	1	1	1	1	1	0	1	0	1	0	1	1	1	1	1	1	1	1	1	1	1	1	1
	21403	1	1	1	1	1	1	1	1	1	1	1	1	1	1	1	1	1	1	1	1	1	1	1	1	1	1
	21404	1	1	1	1	1	1	1	1	1	1	1	1	1	1	1	1	1	1	1	1	1	1	1	1	1	1
	21406	1	1	1	1	1	1	1	1	1	1	1	1	1	1	1	1	1	1	1	1	1	1	1	1	1	1
	21407	1	1	1	1	1	1	1	1	0	1	0	1	0	1	1	1	1	1	1	1	1	1	1	1	1	1
	21408	1	1	1	1	1	1	1	1	1	1	1	1	1	1	1	1	1	1	1	1	1	1	1	1	1	1
	21409	1	1	1	1	1	1	1	1	1	1	1	1	1	1	1	1	1	1	1	1	1	1	1	1	1	1
	21410	1	0	1	1	1	1	0	1	1	1	1	1	1	1	1	1	1	1	1	1	1	1	1	1	1	1
	21411	1	1	1	1	1	1	0	1	1	1	1	1	1	1	1	1	1	1	1	1	1	1	1	1	1	1
	21412	1	1	1	1	1	1	1	1	0	1	0	1	0	1	1	1	1	1	1	1	1	1	1	1	1	1
	21413	1	1	1	1	1	1	1	1	1	1	1	1	1	1	1	1	1	1	1	1	1	1	1	1	1	1
	21414	1	1	1	1	1	1	1	1	1	1	1	1	1	1	1	1	1	1	1	1	1	1	1	1	1	1
	21415	1	0	0	0	0	0	1	1	1	1	0	1	0	1	1	1	1	1	1	0	0	0	0	0	0	0
	21416	1	1	1	1	1	1	1	1	0	1	1	1	1	1	1	1	1	1	1	1	1	1	1	1	1	1
	21418	1	1	1	1	1	1	1	1	1	1	1	1	1	1	1	1	1	1	1	1	1	1	1	1	1	1
	21419	1	1	1	1	1	1	1	1	1	1	1	1	1	1	1	1	1	1	1	1	1	1	1	1	1	1
	21420	1	1	1	1	1	1	1	1	0	1	0	0	0	1	1	1	1	1	1	1	1	1	1	1	1	1
	21421	1	1	1	1	1	1	1	1	0	1	1	1	0	1	1	1	1	1	1	1	1	1	1	1	1	1
	21422	1	1	1	1	1	1	1	1	1	1	0	1	1	1	1	1	1	1	1	1	1	1	1	1	1	1
	21423	1	0	1	1	1	1	0	1	0	1	1	1	0	1	1	1	1	1	1	1	1	1	1	1	1	1
	21425	1	1	1	1	1	1	1	1	1	1	1	1	1	1	1	1	1	1	1	1	1	1	1	1	1	1
	21426	1	1	1	1	1	1	1	1	1	1	1	1	1	1	1	1	1	1	1	1	1	1	1	1	1	1
	21428	1	0	0	0	0	0	1	1	1	1	1	1	0	1	1	1	1	1	1	0	0	0	0	0	0	0
	21430	1	1	1	1	1	1	0	1	0	1	1	1	1	1	1	1	1	1	1	1	1	1	1	1	1	1
	21432	1	1	1	1	1	1	1	1	1	1	1	1	0	1	1	1	1	1	1	1	1	1	1	1	1	1
	21433	1	1	1	1	1	1	1	1	1	1	1	1	1	1	1	1	1	1	1	1	1	1	1	1	1	1
	21434	1	1	1	1	1	1	1	1	1	1	1	1	1	1	1	1	1	1	1	1	1	1	1	1	1	1
	21435	1	1	1	1	1	1	1	1	1	1	0	1	1	1	1	1	1	1	1	1	1	1	1	1	1	1
	21436	1	1	1	1	1	1	1	1	0	1	0	1	0	1	1	1	1	1	1	1	1	1	1	1	1	1
	21437	1	1	1	1	1	1	1	1	1	1	1	1	1	1	1	1	1	1	1	1	1	1	1	1	1	1
	21438	1	1	1	1	1	1	1	1	1	1	1	1	1	1	1	1	1	1	1	1	1	1	1	1	1	1
	21439	1	1	1	1	1	1	1	1	0	1	0	1	0	1	1	1	1	1	1	1	1	1	1	1	1	1
	21440	1	1	1	1	1	1	1	1	1	1	1	1	1	1	1	1	1	1	1	1	1	1	1	1	1	1
	21441	1	1	1	1	1	1	0	1	0	1	1	1	0	1	1	1	1	1	1	1	1	1	1	1	1	1
	21442	1	0	0	0	0	0	1	1	0	1	1	1	0	0	1	1	1	1	1	1	1	1	1	0	0	0
	21444	1	1	1	1	1	1	1	1	1	1	1	1	1	1	1	1	1	1	1	1	1	1	1	1	1	1
	21445	1	1	1	1	1	1	1	1	1	1	1	1	1	1	1	1	1	1	1	1	1	1	1	1	1	1
	21446	1	0	0	0	0	0	1	1	0	1	1	1	0	0	1	1	1	1	1	1	1	1	1	0	0	0
	21447	1	1	1	1	1	1	1	1	1	1	1	1	1	1	1	1	1	1	1	1	1	1	1	1	1	1
	21448	1	1	1	1	1	1	1	1	1	1	1	1	1	1	1	1	1	1	1	1	1	1	1	1	1	1
	21449	1	1	1	1	1	1	1	1	1	1	1	1	1	1	1	1	1	1	1	1	1	1	1	1	1	1
	21450	1	1	1	1	1	1	1	1	1	0	1	1	1	1	1	1	1	1	1	1	1	1	1	1	1	1
	21451	1	1	1	1	1	1	0	1	1	1	1	1	1	1	1	1	1	1	1	1	1	1	1	1	1	1
	21452	1	1	1	1	1	1	1	1	1	1	1	1	1	1	1	1	1	1	1	1	1	1	1	1	1	1
	21453	1	1	1	1	1	0	0	1	1	1	1	1	1	1	1	1	1	1	1	1	1	1	1	1	1	1
	21454	1	1	1	1	1	1	1	1	1	1	1	1	1	1	1	1	1	1	1	1	1	1	1	1	1	1
	21456	1	1	1	1	1	1	1	1	1	1	1	1	1	1	1	1	1	1	1	1	1	1	1	1	1	1
	21457	1	1	1	1	1	1	1	1	1	1	1	1	1	1	1	1	1	1	1	1	1	1	1	1	1	1
	21458	1	1	1	1	1	1	1	1	1	1	1	1	1	1	1	1	1	1	1	1	1	1	1	1	1	1
	21460	1	1	1	1	1	1	1	1	1	1	1	1	1	1	1	1	1	1	1	1	1	1	1	1	1	1
	21461	1	1	1	1	1	1	1	1	1	1	1	1	1	1	1	1	1	1	1	1	1	1	1	1	1	1
	21462	1	1	1	1	1	1	1	1	1	1	1	1	1	1	1	1	1	1	1	1	1	1	1	1	1	1
	21463	1	1	1	1	1	1	1	1	0	1	1	1	0	1	1	1	1	1	1	1	1	1	1	1	1	1
	21464	1	1	1	1	1	1	1	1	1	1	1	1	1	1	1	1	1	1	1	1	1	1	1	1	1	1
	21465	1	1	1	1	1	1	1	1	1	1	1	1	1	1	1	1	1	1	1	1	1	1	1	1	1	1
	21466	1	1	1	1	1	1	1	1	1	1	1	1	1	1	1	1	1	1	1	1	1	1	1	1	1	1
	21467	1	0	1	1	1	1	1	1	1	1	1	1	1	1	1	1	1	1	1	1	1	1	1	1	1	1
	21468	1	1	1	1	1	1	1	1	0	1	0	1	0	1	1	1	1	1	1	1	1	1	1	1	1	1
	21470	1	0	0	0	0	0	1	1	1	1	1	1	0	1	1	1	1	1	1	0	0	0	0	0	0	0
	21471	1	0	0	0	0	0	0	1	0	0	0	0	0	1	1	1	1	1	1	0	0	0	0	0	0	0
	21472	1	1	1	1	1	1	1	1	1	1	1	1	1	1	1	1	1	1	1	1	1	1	1	1	1	1
	21473	1	1	1	1	1	1	1	1	0	1	1	1	0	1	1	1	1	1	1	1	1	1	1	1	1	1
	21474	1	1	1	1	1	1	1	1	0	1	1	1	0	1	1	1	1	1	1	1	1	1	1	1	1	1
	21475	1	1	1	1	1	1	0	1	0	1	1	1	1	1	1	1	1	1	1	1	1	1	1	1	1	1
	21476	1	1	1	1	1	1	1	1	0	1	1	1	0	1	1	1	1	1	1	1	1	1	1	1	1	1
	21477	1	1	1	1	1	1	1	1	1	1	1	1	1	1	1	1	1	1	1	1	1	1	1	1	1	1
	21478	1	1	1	1	1	1	0	1	1	1	1	1	1	1	1	1	1	1	1	1	1	1	1	1	1	1
	21479	1	1	1	1	1	1	0	1	1	1	1	1	1	1	1	1	1	1	1	1	1	1	1	1	1	1
	21480	1	0	1	1	1	1	0	1	0	1	1	1	0	1	1	1	1	1	1	1	1	1	1	1	1	1
	21481	1	1	1	1	1	1	0	1	1	1	1	1	1	1	1	1	1	1	1	1	1	1	1	1	1	1
	21482	1	0	0	0	0	0	1	1	1	1	1	1	0	1	1	1	1	1	1	0	0	0	0	0	0	0
	21483	1	1	1	1	1	1	0	1	0	1	1	0	0	1	1	1	1	1	1	1	1	1	1	1	1	1
	21485	1	1	1	1	1	1	0	1	0	1	1	1	0	1	1	1	1	1	1	1	1	1	1	1	1	1
	21486	1	0	1	1	1	1	0	1	1	1	1	1	1	1	1	1	1	1	1	1	1	1	1	1	1	1
	21487	1	1	1	1	1	1	1	1	1	1	1	1	1	1	1	1	1	1	1	1	1	1	1	1	1	1
	21488	1	1	1	1	1	1	1	1	1	1	0	1	1	1	1	1	1	1	1	1	1	1	1	1	1	1
	21490	1	1	1	1	1	1	1	1	0	1	1	1	1	1	1	1	1	1	1	1	1	1	1	1	1	1
	21491	1	1	1	1	1	1	1	1	1	1	1	1	1	1	1	1	1	1	1	1	1	1	1	1	1	1
	21492	1	1	1	1	1	1	1	1	1	1	1	1	1	1	1	1	1	1	1	1	1	1	1	1	1	1
	21494	1	1	1	1	1	1	1	1	1	1	1	1	1	1	1	1	1	1	1	1	1	1	1	1	1	1
	21495	1	1	1	1	1	1	1	1	1	1	1	1	0	1	1	1	1	1	1	1	1	1	1	1	1	1
	21496	1	1	1	1	1	1	1	1	0	1	1	1	1	1	1	1	1	1	1	1	1	1	1	1	1	1
	21497	1	1	1	1	1	1	0	1	1	1	1	1	1	1	1	1	1	1	1	1	1	1	1	1	1	1
	21498	1	1	1	1	1	1	1	1	0	1	1	0	0	1	1	1	1	1	1	1	1	1	1	1	1	1
	21499	1	0	0	0	0	0	1	1	0	1	1	1	0	0	1	1	1	1	1	1	1	1	1	0	0	0
	21500	1	1	1	1	1	1	1	1	1	1	1	1	1	1	1	1	1	1	1	1	1	1	1	1	1	1
	21501	1	0	0	0	0	0	1	1	0	1	1	1	0	0	1	1	1	1	1	1	1	1	1	0	0	0
	21507	1	1	1	1	1	1	1	1	0	1	1	1	0	1	1	1	1	1	1	1	1	1	1	1	1	1
	21554	1	1	1	1	1	1	1	1	1	1	1	1	0	1	1	1	1	1	1	1	1	1	1	1	1	1
	21555	1	1	1	1	1	1	1	1	1	1	1	1	1	1	1	1	1	1	1	1	1	1	1	1	1	1
	21556	1	1	1	1	1	0	1	1	1	0	0	1	1	1	1	1	1	1	1	1	1	1	1	1	1	1
	21557	1	1	1	1	1	1	1	1	0	1	1	1	0	1	1	1	1	1	1	1	1	1	1	1	1	1
	21558	1	1	1	1	1	1	1	1	1	1	1	1	1	1	1	1	1	1	1	1	1	1	1	1	1	1
	21559	1	0	1	1	1	0	1	1	0	1	1	1	1	1	1	1	1	1	1	1	1	1	1	1	1	1
	21560	1	1	1	1	1	1	0	1	1	1	1	1	1	1	1	1	1	1	1	1	1	1	1	1	1	1
	21561	1	1	1	1	1	1	1	1	1	1	1	1	0	1	1	1	1	1	1	1	1	1	1	1	1	1
	21562	1	1	1	1	1	1	1	1	1	1	1	1	0	1	1	1	1	1	1	1	1	1	1	1	1	1
	21563	1	1	1	1	1	0	0	1	0	1	1	1	1	1	1	1	1	1	1	1	1	1	1	1	1	1
	21564	1	1	1	1	1	1	1	1	1	1	1	1	1	1	1	1	1	1	1	1	1	1	1	1	1	1
	21565	1	1	1	1	1	1	1	1	0	1	0	1	0	1	1	1	1	1	1	1	1	1	1	1	1	1
	21567	1	0	1	1	1	1	0	1	1	1	1	1	1	1	1	1	1	1	1	1	1	1	1	1	1	1
	21568	1	0	1	1	1	0	1	1	1	0	0	1	1	1	1	1	1	1	1	1	1	1	1	1	1	1
	21569	1	1	1	1	1	0	1	1	1	0	0	1	1	1	1	1	1	1	1	1	1	1	1	1	1	1
	21570	1	1	1	1	1	1	1	1	1	1	1	1	1	1	1	1	1	1	1	1	1	1	1	1	1	1
	21571	1	1	1	1	1	1	1	1	1	1	1	1	1	1	1	1	1	1	1	1	1	1	1	1	1	1
	21572	1	1	1	1	1	1	0	1	1	1	1	1	1	1	1	1	1	1	1	1	1	1	1	1	1	1
	21573	1	1	1	1	1	0	1	1	1	1	1	1	1	1	1	1	1	1	1	1	1	1	1	1	1	1
	21574	1	1	1	1	1	1	1	1	1	1	1	1	1	1	1	1	1	1	1	1	1	1	1	1	1	1
	21575	1	1	1	1	1	0	1	1	1	1	1	1	1	1	1	1	1	1	1	1	1	1	1	1	1	1
	21576	1	0	1	1	1	0	1	1	1	1	1	1	1	1	1	1	1	1	1	1	1	1	1	1	1	1
	21577	1	1	1	1	1	1	1	1	1	1	1	1	1	1	1	1	1	1	1	1	1	1	1	1	1	1
	21578	1	1	1	1	1	1	1	1	1	1	1	1	0	1	1	1	1	1	1	1	1	1	1	1	1	1
	21579	1	1	1	1	1	0	1	1	1	1	1	1	1	1	1	1	1	1	1	1	1	1	1	1	1	1
	21580	1	1	1	1	1	0	1	1	1	1	1	1	1	1	1	1	1	1	1	1	1	1	1	1	1	1
	21581	1	0	1	1	1	0	1	1	1	0	0	1	1	1	1	1	1	1	1	1	1	1	1	1	1	1
	21582	1	0	0	0	0	0	1	1	0	1	1	1	0	0	1	1	1	1	1	1	1	1	1	0	0	0
	21584	1	1	1	1	1	0	1	1	1	1	1	1	1	1	1	1	1	1	1	1	1	1	1	1	1	1
	21585	1	0	0	0	0	0	1	1	1	1	1	1	0	1	1	1	1	1	1	0	0	0	0	0	0	0
	21586	1	1	1	1	1	0	1	1	1	1	1	1	1	1	1	1	1	1	1	1	1	1	1	1	1	1
	21587	1	0	1	1	1	0	1	1	1	1	1	1	1	1	1	1	1	1	1	1	1	1	1	1	1	1
	21588	1	1	1	1	1	1	1	1	0	1	1	0	1	1	1	1	1	1	1	1	1	1	1	1	1	1
	21589	1	1	1	1	1	0	1	1	1	1	1	1	1	1	1	1	1	1	1	1	1	1	1	1	1	1
	21590	1	1	1	1	1	1	1	1	1	1	1	1	1	1	1	1	1	1	1	1	1	1	1	1	1	1
	21591	1	1	1	1	1	1	1	1	1	1	1	1	1	1	1	1	1	1	1	1	1	1	1	1	1	1
	21593	1	1	1	1	1	1	1	1	1	1	1	1	0	1	1	1	1	1	1	1	1	1	1	1	1	1
	21594	1	1	1	1	1	1	1	1	1	1	1	1	0	1	1	1	1	1	1	1	1	1	1	1	1	1
	21595	1	1	1	1	1	0	1	1	1	1	1	1	1	1	1	1	1	1	1	1	1	1	1	1	1	1
	21596	1	1	1	1	1	1	1	1	0	1	0	1	0	1	1	1	1	1	1	1	1	1	1	1	1	1
	21597	1	1	1	1	1	1	1	1	0	1	1	1	0	1	1	1	1	1	1	1	1	1	1	1	1	1
	21598	1	1	1	1	1	0	0	1	1	1	1	1	1	1	1	1	1	1	1	1	1	1	1	1	1	1
	21599	1	0	0	0	0	0	1	1	0	1	1	1	0	0	1	1	1	1	1	1	1	1	1	0	0	0
	21600	1	1	1	1	1	0	1	1	1	1	1	1	1	1	1	1	1	1	1	1	1	1	1	1	1	1
	22078	1	0	0	0	0	0	1	1	1	1	1	1	0	1	1	1	1	1	1	0	0	0	0	0	0	0
	22079	1	1	1	1	1	0	0	1	0	1	1	0	1	1	1	1	1	1	1	1	1	1	1	1	1	1
	22080	1	0	0	0	0	0	1	1	0	0	0	0	0	1	1	1	1	1	1	0	0	0	0	0	0	0
	22081	1	1	1	1	1	1	1	1	0	1	0	1	0	1	1	1	1	1	1	1	1	1	1	1	1	1
	22082	1	1	1	1	1	1	1	1	1	1	1	1	1	1	1	1	1	1	1	1	1	1	1	1	1	1
	22083	1	0	0	0	0	0	1	1	1	1	1	1	0	1	1	1	1	1	1	0	0	0	0	0	0	0
	22084	1	0	0	0	0	0	1	1	1	1	1	1	0	1	1	1	1	1	1	0	0	0	0	0	0	0
	22085	1	1	1	1	1	1	1	1	0	1	1	1	1	1	1	1	1	1	1	1	1	1	1	1	1	1
	22086	1	1	1	1	1	1	1	1	1	1	1	1	1	1	1	1	1	1	1	1	1	1	1	1	1	1
	22087	1	1	1	1	1	0	1	1	1	1	1	1	1	1	1	1	1	1	1	1	1	1	1	1	1	1
	22088	1	0	0	0	0	0	1	1	0	1	1	1	0	0	1	1	1	1	1	1	1	1	1	0	0	0
	22089	1	1	1	1	1	1	1	1	0	1	1	1	0	1	1	1	1	1	1	1	1	1	1	1	1	1
	22090	1	1	1	1	1	0	0	1	0	0	0	0	0	1	1	1	1	1	1	1	1	1	1	1	1	1
	22091	1	0	1	1	1	1	0	1	0	0	0	0	0	1	1	1	1	1	1	1	1	1	1	1	1	1
	22092	1	1	1	1	1	1	1	1	1	1	1	1	0	1	1	1	1	1	1	1	1	1	1	1	1	1
	22093	1	1	1	1	1	1	1	1	0	1	1	1	1	1	1	1	1	1	1	1	1	1	1	1	1	1
	22094	1	0	0	0	0	0	1	1	1	1	1	1	0	1	1	1	1	1	1	0	0	0	0	0	0	0
	22095	1	1	1	1	1	0	1	1	1	1	1	1	1	1	1	1	1	1	1	1	1	1	1	1	1	1
	22097	1	0	0	0	0	0	1	1	1	1	1	1	0	1	1	1	1	1	1	0	0	0	0	0	0	0
	22098	1	1	1	1	1	1	1	1	0	1	1	1	1	1	1	1	1	1	1	1	1	1	1	1	1	1
	22099	1	1	1	1	1	0	1	1	1	1	1	1	1	1	1	1	1	1	1	1	1	1	1	1	1	1
	22100	1	1	1	1	1	1	1	1	1	1	1	1	1	1	1	1	1	1	1	1	1	1	1	1	1	1
	22101	1	1	1	1	1	0	1	1	0	1	1	1	0	1	1	1	1	1	1	1	1	1	1	1	1	1
	22102	1	1	1	1	1	1	1	1	0	1	1	1	1	1	1	1	1	1	1	1	1	1	1	1	1	1
	22103	1	1	1	1	1	0	1	1	0	1	1	1	0	1	1	1	1	1	1	1	1	1	1	1	1	1
	22104	1	1	1	1	1	1	1	1	1	1	1	1	1	1	1	1	1	1	1	1	1	1	1	1	1	1
	22105	1	1	1	1	1	1	1	1	0	1	1	1	1	1	1	1	1	1	1	1	1	1	1	1	1	1
	22106	1	1	1	1	1	1	1	1	0	1	1	1	1	1	1	1	1	1	1	1	1	1	1	1	1	1
	22107	1	1	1	1	1	0	1	1	0	0	0	1	0	1	1	1	1	1	1	1	1	1	1	1	1	1
	22108	1	1	1	1	1	1	1	1	1	1	1	1	1	1	1	1	1	1	1	1	1	1	1	1	1	1
	22109	1	1	1	1	1	1	0	1	1	1	1	1	1	1	1	1	1	1	1	1	1	1	1	1	1	1
	22110	1	1	1	1	1	1	1	1	0	1	0	1	0	1	1	1	1	1	1	1	1	1	1	1	1	1
	22111	1	0	1	1	1	1	1	1	0	0	0	0	0	1	1	1	1	1	1	1	1	1	1	1	1	1
	22112	1	0	1	1	1	0	1	1	1	0	0	1	1	1	1	1	1	1	1	1	1	1	1	1	1	1
	22113	1	1	1	1	1	1	1	1	1	1	1	1	1	1	1	1	1	1	1	1	1	1	1	1	1	1
	22114	1	1	1	1	1	1	0	1	0	1	1	1	0	1	1	1	1	1	1	1	1	1	1	1	1	1
	22116	1	1	1	1	1	1	1	1	1	1	1	0	0	1	1	1	1	1	1	1	1	1	1	1	1	1
	22117	1	1	1	1	1	1	1	1	1	1	1	1	1	1	1	1	1	1	1	1	1	1	1	1	1	1
	22118	1	0	1	1	1	1	0	1	1	0	0	1	1	1	1	1	1	1	1	1	1	1	1	1	1	1
	22119	1	1	1	1	1	0	1	1	1	0	0	1	1	1	1	1	1	1	1	1	1	1	1	1	1	1
	22120	1	1	1	1	1	0	1	1	1	1	1	1	1	1	1	1	1	1	1	1	1	1	1	1	1	1
	22121	1	0	1	1	1	1	0	1	1	0	0	1	1	1	1	1	1	1	1	1	1	1	1	1	1	1
	22122	1	0	1	1	1	0	1	1	1	0	0	1	1	1	1	1	1	1	1	1	1	1	1	1	1	1
	22123	1	1	1	1	1	1	1	1	1	1	1	1	1	1	1	1	1	1	1	1	1	1	1	1	1	1
	22124	1	0	0	0	0	0	0	1	1	1	1	1	0	1	1	1	1	1	1	0	0	0	0	0	0	0
	22125	1	0	1	1	1	0	1	1	1	1	1	1	1	1	1	1	1	1	1	1	1	1	1	1	1	1
	22126	1	1	1	1	1	1	1	1	1	1	1	1	1	1	1	1	1	1	1	1	1	1	1	1	1	1
	22133	1	0	0	0	0	0	1	1	1	1	1	1	0	1	1	1	1	1	1	0	0	0	0	0	0	0
	22134	1	1	1	1	1	1	1	1	1	1	1	1	1	1	1	1	1	1	1	1	1	1	1	1	1	1
	22135	1	1	1	1	1	1	1	1	1	1	1	1	1	1	1	1	1	1	1	1	1	1	1	1	1	1
	22136	1	0	0	0	0	0	1	1	1	1	1	1	0	1	1	1	1	1	1	0	0	0	0	0	0	0
	22137	1	1	1	1	1	1	1	1	1	1	1	1	1	1	1	1	1	1	1	1	1	1	1	1	1	1
	22138	1	1	1	1	1	1	1	1	1	1	1	1	1	1	1	1	1	1	1	1	1	1	1	1	1	1
	22139	1	0	0	0	0	0	1	1	1	1	1	1	0	1	1	1	1	1	1	0	0	0	0	0	0	0
	22140	1	1	1	1	1	1	1	1	1	1	1	1	1	1	1	1	1	1	1	1	1	1	1	1	1	1
	22141	1	1	1	1	1	1	1	1	1	1	1	1	1	1	1	1	1	1	1	1	1	1	1	1	1	1
	22142	1	1	1	1	1	1	1	1	0	1	1	1	0	1	1	1	1	1	1	1	1	1	1	1	1	1
	22143	1	1	1	1	1	1	1	1	1	1	1	1	1	1	1	1	1	1	1	1	1	1	1	1	1	1
	22144	1	1	1	1	1	1	1	1	1	1	1	1	1	1	1	1	1	1	1	1	1	1	1	1	1	1
	22145	1	1	1	1	1	1	0	1	1	1	1	1	0	1	1	1	1	1	1	1	1	1	1	1	1	1
	22148	1	1	1	1	1	1	1	1	1	1	1	1	1	1	1	1	1	1	1	1	1	1	1	1	1	1
	22149	1	1	1	1	1	1	1	1	1	1	1	1	1	1	1	1	1	1	1	1	1	1	1	1	1	1
	22151	1	1	1	1	1	1	1	1	1	1	1	1	0	1	1	1	1	1	1	1	1	1	1	1	1	1
	22152	1	0	0	0	0	0	1	1	0	1	1	1	0	0	1	1	1	1	1	1	1	1	1	0	0	1
	22156	1	1	1	1	1	0	1	1	1	1	1	1	1	1	1	1	1	1	1	1	1	1	1	1	1	1
	22157	1	1	1	1	1	1	1	1	1	1	1	1	1	1	1	1	1	1	1	1	1	1	1	1	1	1
	22158	1	1	1	1	1	1	1	1	1	1	1	1	1	1	1	1	1	1	1	1	1	1	1	1	1	1
	22159	1	1	1	1	1	0	1	1	1	1	1	1	1	1	1	1	1	1	1	1	1	1	1	1	1	1
	22160	1	1	1	1	1	1	1	1	1	1	1	1	1	1	1	1	1	1	1	1	1	1	1	1	1	1
	22161	1	1	1	1	1	1	1	1	1	1	1	1	0	1	1	1	1	1	1	1	1	1	1	1	1	1
	22162	1	1	1	1	1	1	1	1	1	1	1	1	1	1	1	1	1	1	1	1	1	1	1	1	1	1
	22163	1	0	0	0	0	0	1	1	0	0	0	0	0	1	1	1	1	1	1	0	0	0	0	0	0	0
	22164	1	1	1	1	1	1	1	1	1	1	1	1	1	1	1	1	1	1	1	1	1	1	1	1	1	1
	22165	1	1	1	1	1	0	1	1	1	1	1	1	1	1	1	1	1	1	1	1	1	1	1	1	1	1
	22168	1	1	1	1	1	1	1	1	0	1	1	1	1	1	1	1	1	1	1	1	1	1	1	1	1	1
	22169	1	1	1	1	1	1	1	1	0	1	0	1	0	1	1	1	1	1	1	1	1	1	1	1	1	1
	22170	1	0	0	0	0	0	1	1	0	1	1	1	0	0	1	1	1	1	1	1	1	1	1	0	0	0
	22171	1	1	1	1	1	1	1	1	1	1	1	1	1	1	1	1	1	1	1	1	1	1	1	1	1	1
	22173	1	1	1	1	1	1	1	1	1	1	1	1	0	1	1	1	1	1	1	1	1	1	1	1	1	1
	22174	1	1	1	1	1	1	1	1	1	1	1	1	0	1	1	1	1	1	1	1	1	1	1	1	1	1
	22175	1	1	1	1	1	1	1	1	1	1	1	1	1	1	1	1	1	1	1	1	1	1	1	1	1	1
	22176	1	1	1	1	1	1	1	1	1	1	1	1	1	1	1	1	1	1	1	1	1	1	1	1	1	1
	22177	1	0	0	0	0	0	1	1	0	1	1	0	0	1	1	1	1	1	1	0	0	0	0	0	0	0
	22178	1	0	0	0	0	0	1	1	0	1	1	1	0	0	1	1	1	1	1	1	1	1	1	0	0	0
	22180	1	1	1	1	1	1	1	1	1	1	1	1	1	1	1	1	1	1	1	1	1	1	1	1	1	1
	22181	1	1	1	1	1	1	0	1	1	1	1	1	1	1	1	1	1	1	1	1	1	1	1	1	1	1
	22182	1	1	1	1	1	0	1	1	1	1	1	1	1	1	1	1	1	1	1	1	1	1	1	1	1	1
	22183	1	0	0	0	0	0	1	1	0	1	1	1	0	0	1	1	1	1	1	1	1	1	1	0	0	0
	22184	1	1	1	1	1	1	1	1	1	1	1	1	1	1	1	1	1	1	1	1	1	1	1	1	1	1
	22185	1	1	1	1	1	1	1	1	1	1	1	1	1	1	1	1	1	1	1	1	1	1	1	1	1	1
	22186	1	0	0	0	0	0	1	1	0	1	1	0	0	1	1	1	1	1	1	0	0	0	0	0	0	0
	22187	1	1	1	1	1	1	1	1	1	1	1	1	1	1	1	1	1	1	1	1	1	1	1	1	1	1
	22188	1	1	1	1	1	1	0	1	1	1	1	1	1	1	1	1	1	1	1	1	1	1	1	1	1	1
	22189	1	1	1	1	1	1	1	1	1	1	1	1	1	1	1	1	1	1	1	1	1	1	1	1	1	1
	22190	1	1	1	1	1	0	0	1	0	1	1	1	0	1	1	1	1	1	1	1	1	1	1	1	1	1
	22191	1	1	1	1	1	1	0	1	0	1	1	1	0	1	1	1	1	1	1	1	1	1	1	1	1	1
	22192	1	1	1	1	1	0	1	1	1	1	1	1	1	1	1	1	1	1	1	1	1	1	1	1	1	1
	22193	1	1	1	1	1	1	1	1	1	1	1	1	1	1	1	1	1	1	1	1	1	1	1	1	1	1
	22194	1	1	1	1	1	1	1	1	1	1	1	0	1	1	1	1	1	1	1	1	1	1	1	1	1	1
	22195	1	1	1	1	1	1	1	1	1	1	1	1	1	1	1	1	1	1	1	1	1	1	1	1	1	1
	22196	1	1	1	1	1	1	1	1	0	1	1	1	1	1	1	1	1	1	1	1	1	1	1	1	1	1
	22197	1	1	1	1	1	1	1	1	0	1	1	1	0	1	1	1	1	1	1	1	1	1	1	1	1	1
	22198	1	1	1	1	1	1	0	1	1	1	1	1	1	1	1	1	1	1	1	1	1	1	1	1	1	1
	22199	1	1	1	1	1	1	1	1	1	1	1	1	1	1	1	1	1	1	1	1	1	1	1	1	1	1
	22200	1	0	0	0	0	0	1	1	0	1	1	1	0	1	1	1	1	1	1	0	0	0	0	0	0	0
	22201	1	1	1	1	1	1	1	1	0	1	1	1	0	1	1	1	1	1	1	1	1	1	1	1	1	1
	22202	1	1	1	1	1	0	1	1	1	1	1	1	1	1	1	1	1	1	1	1	1	1	1	1	1	1
	22203	1	1	1	1	1	1	1	1	1	1	1	1	1	1	1	1	1	1	1	1	1	1	1	1	1	1
	22204	1	0	0	0	0	0	0	1	1	1	1	1	0	1	1	1	1	1	1	0	0	0	0	0	0	0
	22205	1	1	1	1	1	1	1	1	0	1	1	1	0	1	1	1	1	1	1	1	1	1	1	1	1	1
	22206	1	0	0	0	0	0	1	1	1	1	1	1	0	1	1	1	1	1	1	0	0	0	0	0	0	0
	22207	1	1	1	1	1	1	1	1	1	1	1	1	1	1	1	1	1	1	1	1	1	1	1	1	1	1
	22208	1	0	0	0	0	0	1	1	1	1	1	1	0	1	1	1	1	1	1	0	0	0	0	0	0	0
	22209	1	1	1	1	1	0	1	1	1	1	1	1	1	1	1	1	1	1	1	1	1	1	1	1	1	1
	22210	1	0	0	0	0	0	1	1	1	1	1	1	0	1	1	1	1	1	1	0	0	0	0	0	0	0
	22211	1	1	1	1	1	1	1	1	1	1	1	1	1	1	1	1	1	1	1	1	1	1	1	1	1	1
	22212	1	1	1	1	1	1	1	1	0	1	1	1	0	1	1	1	1	1	1	1	1	1	1	1	1	1
	22213	1	1	1	1	1	1	1	1	0	0	1	0	0	1	1	1	1	1	1	1	1	1	1	1	1	1
	22215	1	1	1	1	1	1	1	1	1	1	1	1	1	1	1	1	1	1	1	1	1	1	1	1	1	1
	22216	1	0	0	0	0	0	1	1	0	0	0	0	0	1	1	1	1	1	1	0	0	0	0	0	0	0
	22217	1	1	1	1	1	1	1	1	1	1	1	1	1	1	1	1	1	1	1	1	1	1	1	1	1	1
	22218	1	0	0	0	0	0	1	1	0	0	0	0	0	1	1	1	1	1	1	0	0	0	0	0	0	0
	22219	1	1	1	1	1	0	1	1	0	1	1	1	1	1	1	1	1	1	1	1	1	1	1	1	1	1
	22220	1	0	0	0	0	0	1	1	0	1	1	1	1	0	1	1	1	1	1	1	1	1	1	0	0	0
	22221	1	1	1	1	1	0	1	1	1	1	1	1	1	1	1	1	1	1	1	1	1	1	1	1	1	1
	22222	1	1	1	1	1	1	1	1	0	1	1	1	1	1	1	1	1	1	1	1	1	1	1	1	1	1
	22223	1	1	1	1	1	1	1	1	1	1	1	1	1	1	1	1	1	1	1	1	1	1	1	1	1	1
	22224	1	1	1	1	1	1	0	1	0	1	1	1	0	1	1	1	1	1	1	1	1	1	1	1	1	1
	22225	1	1	1	1	1	1	1	1	0	1	1	1	1	1	1	1	1	1	1	1	1	1	1	1	1	1
	22226	1	1	1	1	1	0	1	1	1	1	1	1	1	1	1	1	1	1	1	1	1	1	1	1	1	1
	22227	1	1	1	1	1	1	1	1	0	1	1	1	1	1	1	1	1	1	1	1	1	1	1	1	1	1
	22228	1	1	1	1	1	0	1	1	1	1	1	1	1	1	1	1	1	1	1	1	1	1	1	1	1	1
	22229	1	1	1	1	1	1	1	1	0	1	1	1	0	1	1	1	1	1	1	1	1	1	1	1	1	1
	22230	1	0	0	0	0	0	1	1	1	1	0	1	0	1	1	1	1	1	1	0	0	0	0	0	0	0
	22231	1	1	1	1	1	1	1	1	1	0	1	1	1	1	1	1	1	1	1	1	1	1	1	1	1	1
	22232	1	1	1	1	1	1	1	1	1	1	1	1	1	1	1	1	1	1	1	1	1	1	1	1	1	1
	22233	1	0	0	0	0	0	1	1	1	1	1	1	0	1	1	1	1	1	1	0	0	0	0	0	0	0
	22234	1	1	1	1	1	0	1	1	1	1	1	1	1	1	1	1	1	1	1	1	1	1	1	1	1	1
	22235	1	1	1	1	1	0	1	1	1	1	1	1	1	1	1	1	1	1	1	1	1	1	1	1	1	1
	22237	1	0	0	0	0	0	1	1	0	1	1	0	0	1	1	1	1	1	1	0	0	0	0	0	0	0
	22238	1	0	0	0	0	0	1	1	0	0	0	0	0	1	1	1	1	1	1	0	0	0	0	0	0	0
	22241	1	1	1	1	1	1	1	1	1	1	1	1	1	1	1	1	1	1	1	1	1	1	1	1	1	1
	22242	1	1	1	1	1	1	1	1	1	1	1	1	1	1	1	1	1	1	1	1	1	1	1	1	1	1
	22243	1	1	1	1	1	1	1	1	1	1	1	1	1	1	1	1	1	1	1	1	1	1	1	1	1	1
	22244	1	0	0	0	0	0	1	1	0	0	0	0	0	1	1	1	1	1	1	0	0	0	0	0	0	0
	22245	1	1	1	1	1	1	1	1	0	1	1	1	0	1	1	1	1	1	1	1	1	1	1	1	1	1
	22246	1	1	1	1	1	1	0	1	1	1	1	1	1	1	1	1	1	1	1	1	1	1	1	1	1	1
	22247	1	1	1	1	1	0	1	1	1	1	1	1	1	1	1	1	1	1	1	1	1	1	1	1	1	1
	22248	1	1	1	1	1	1	1	1	1	1	1	1	1	1	1	1	1	1	1	1	1	1	1	1	1	1
	22249	1	1	1	1	1	1	1	1	1	1	1	1	1	1	1	1	1	1	1	1	1	1	1	1	1	1
	22250	1	1	1	1	1	1	1	1	1	1	1	1	1	1	1	1	1	1	1	1	1	1	1	1	1	1
	22251	1	0	0	0	0	0	0	1	0	0	0	0	0	1	1	1	1	1	1	0	0	0	0	0	0	0
	22252	1	1	1	1	1	1	1	1	1	1	1	1	1	1	1	1	1	1	1	1	1	1	1	1	1	1
	22253	1	1	1	1	1	1	1	1	1	1	1	1	1	1	1	1	1	1	1	1	1	1	1	1	1	1
	22255	1	1	1	1	1	0	1	1	1	1	1	1	1	1	1	1	1	1	1	1	1	1	1	1	1	1
	22256	1	1	1	1	1	1	1	1	0	1	1	1	1	1	1	1	1	1	1	1	1	1	1	1	1	1
	22257	1	1	1	1	1	1	1	1	1	1	1	1	1	1	1	1	1	1	1	1	1	1	1	1	1	1
	22258	1	1	1	1	1	1	1	1	0	1	1	1	0	1	1	1	1	1	1	1	1	1	1	1	1	1
	22259	1	1	1	1	1	1	0	1	1	1	1	1	1	1	1	1	1	1	1	1	1	1	1	1	1	1
	22260	1	0	0	0	0	0	1	1	0	1	0	1	0	1	1	1	1	1	1	0	0	0	0	0	0	0
	22261	1	0	0	0	0	0	0	1	0	0	0	0	0	1	1	1	1	1	1	0	0	0	0	0	0	0
	22262	1	1	1	1	1	1	1	1	1	1	1	1	1	1	1	1	1	1	1	1	1	1	1	1	1	1
	22263	1	1	1	1	1	1	1	1	0	1	1	1	0	1	1	1	1	1	1	1	1	1	1	1	1	1
	22264	1	1	1	1	1	0	1	1	1	1	1	1	1	1	1	1	1	1	1	1	1	1	1	1	1	1
	22265	1	1	1	1	1	0	1	1	1	1	1	1	1	1	1	1	1	1	1	1	1	1	1	1	1	1
	22268	1	1	1	1	1	0	1	1	1	1	1	1	1	1	1	1	1	1	1	1	1	1	1	1	1	1
	22269	1	0	0	0	0	0	1	1	1	1	1	1	0	1	1	1	1	1	1	0	0	0	0	0	0	0
	22270	1	0	0	0	0	0	1	1	0	0	0	0	0	1	1	1	1	1	1	0	0	0	0	0	0	0
	22271	1	1	1	1	1	0	0	1	0	1	1	1	0	1	1	1	1	1	1	1	1	1	1	1	1	1
	22272	1	1	1	1	1	1	1	1	0	1	1	1	0	1	1	1	1	1	1	1	1	1	1	1	1	1
	22273	1	1	1	1	1	0	1	1	1	1	1	1	1	1	1	1	1	1	1	1	1	1	1	1	1	1
	22274	1	0	0	0	0	0	1	1	0	1	1	0	0	1	1	1	1	1	1	0	0	0	0	0	0	0
	22275	1	1	1	1	1	1	1	1	0	0	1	1	0	1	1	1	1	1	1	1	1	1	1	1	1	1
	22276	1	1	1	1	1	1	1	1	0	1	1	1	1	1	1	1	1	1	1	1	1	1	1	1	1	1
	22277	1	0	0	0	0	0	0	1	0	0	0	0	0	1	1	1	1	1	1	0	0	0	0	0	0	0
	22278	1	0	0	0	0	0	1	1	0	1	1	1	0	0	1	1	1	1	1	1	1	1	1	0	0	0
	22280	1	1	1	1	1	1	1	1	0	1	1	1	1	1	1	1	1	1	1	1	1	1	1	1	1	1
	22281	1	1	1	1	1	1	1	1	0	1	1	1	0	1	1	1	1	1	1	1	1	1	1	1	1	1
	22282	1	1	1	1	1	1	1	1	1	1	1	1	1	1	1	1	1	1	1	1	1	1	1	1	1	1
	22284	1	1	1	1	1	1	1	1	1	1	1	1	0	1	1	1	1	1	1	1	1	1	1	1	1	1
	22287	1	0	0	0	0	0	1	1	0	1	1	1	0	0	1	1	1	1	1	1	1	1	1	0	0	0
	22288	1	1	1	1	1	1	1	1	1	1	1	1	1	1	1	1	1	1	1	1	1	1	1	1	1	1
	22289	1	1	1	1	1	0	0	1	1	1	1	1	1	1	1	1	1	1	1	1	1	1	1	1	1	1
	22290	1	0	0	0	0	0	1	1	0	1	1	0	0	1	1	1	1	1	1	0	0	0	0	0	0	0
	22291	1	0	0	0	0	0	0	1	0	0	0	0	0	1	1	1	1	1	1	0	0	0	0	0	0	0
	22292	1	1	1	1	1	0	0	1	0	1	1	1	0	1	1	1	1	1	1	1	1	1	1	1	1	1
	22293	1	1	1	1	1	1	1	1	0	1	1	1	1	1	1	1	1	1	1	1	1	1	1	1	1	1
	22294	1	1	1	1	1	1	1	1	0	1	1	1	1	1	1	1	1	1	1	1	1	1	1	1	1	1
	22295	1	1	1	1	1	1	1	1	1	1	1	1	1	1	1	1	1	1	1	1	1	1	1	1	1	1
	22296	1	0	0	0	0	0	1	1	0	0	0	0	0	1	1	1	1	1	1	0	0	0	0	0	0	0
	22297	1	0	1	1	1	1	1	1	1	1	1	1	1	1	1	1	1	1	1	1	1	1	1	1	1	1
	22298	1	0	0	0	0	0	1	1	0	1	1	1	0	0	1	1	1	1	1	1	1	1	1	0	0	0
	22299	1	1	1	1	1	1	0	1	1	1	1	1	0	1	1	1	1	1	1	1	1	1	1	1	1	1
	22301	1	1	1	1	1	0	1	1	1	1	1	1	1	1	1	1	1	1	1	1	1	1	1	1	1	1
	22302	1	1	1	1	1	1	1	1	1	1	1	1	0	1	1	1	1	1	1	1	1	1	1	1	1	1
	22303	1	1	1	1	1	1	1	1	1	1	1	1	1	1	1	1	1	1	1	1	1	1	1	1	1	1
	22304	1	1	1	1	1	0	1	1	1	1	1	1	1	1	1	1	1	1	1	1	1	1	1	1	1	1
	22305	1	1	1	1	1	0	1	1	1	1	1	1	1	1	1	1	1	1	1	1	1	1	1	1	1	1
	22306	1	0	0	0	0	0	1	1	0	1	1	0	0	1	1	1	1	1	1	0	0	0	0	0	0	0
	22307	1	1	1	1	1	1	1	1	0	1	1	0	1	1	1	1	1	1	1	1	1	1	1	1	1	1
	22308	1	1	1	1	1	1	1	1	0	1	1	1	0	1	1	1	1	1	1	1	1	1	1	1	1	1
	22309	1	0	0	0	0	0	1	1	0	1	1	1	0	0	1	1	1	1	1	1	1	1	1	0	0	0
	22310	1	1	1	1	1	0	1	1	1	1	1	1	1	1	1	1	1	1	1	1	1	1	1	1	1	1
	22311	1	1	1	1	1	1	1	1	1	1	1	1	1	1	1	1	1	1	1	1	1	1	1	1	1	1
	22312	1	1	1	1	1	1	1	1	1	1	1	1	1	1	1	1	1	1	1	1	1	1	1	1	1	1
	22314	1	1	1	1	1	1	1	1	0	1	1	1	1	1	1	1	1	1	1	1	1	1	1	1	1	1
	22315	1	1	1	1	1	1	1	1	0	1	0	1	0	1	1	1	1	1	1	1	1	1	1	1	1	1
	22316	1	1	1	1	1	1	1	1	0	1	1	0	0	1	1	1	1	1	1	1	1	1	1	1	1	1
	22317	1	1	1	1	1	1	1	1	1	1	1	1	1	1	1	1	1	1	1	1	1	1	1	1	1	1
	22318	1	1	1	1	1	0	1	1	1	1	1	1	0	1	1	1	1	1	1	1	1	1	1	1	1	1
	22319	1	0	0	0	0	0	1	1	0	0	0	0	0	1	1	1	1	1	1	0	0	0	0	0	0	0
	22320	1	1	1	1	1	0	1	1	1	1	1	1	1	1	1	1	1	1	1	1	1	1	1	1	1	1
	22321	1	1	1	1	1	0	1	1	1	1	1	1	1	1	1	1	1	1	1	1	1	1	1	1	1	1
	22322	1	0	0	0	0	0	0	1	0	1	0	0	0	1	1	1	1	1	1	0	0	0	0	0	0	0
	22323	1	1	1	1	1	0	1	1	1	1	1	1	1	1	1	1	1	1	1	1	1	1	1	1	1	1
	22324	1	0	0	0	0	0	0	1	0	0	0	0	0	1	1	1	1	1	1	0	0	0	0	0	0	0
	22325	1	1	1	1	1	1	1	1	0	0	1	1	0	1	1	1	1	1	1	1	1	1	1	1	1	1
	22326	1	1	1	1	1	0	1	1	1	1	1	1	1	1	1	1	1	1	1	1	1	1	1	1	1	1
	22327	1	1	1	1	1	1	0	1	1	1	1	1	1	1	1	1	1	1	1	1	1	1	1	1	1	1
	22328	1	1	1	1	1	1	1	1	1	1	1	1	1	1	1	1	1	1	1	1	1	1	1	1	1	1
	22329	1	1	1	1	1	0	1	1	1	1	1	1	1	1	1	1	1	1	1	1	1	1	1	1	1	1
	22330	1	1	1	1	1	1	1	1	0	1	1	1	1	1	1	1	1	1	1	1	1	1	1	1	1	1
	22331	1	1	1	1	1	1	0	1	1	1	1	1	1	1	1	1	1	1	1	1	1	1	1	1	1	1
	22332	1	0	0	0	0	0	0	1	0	1	1	1	0	0	1	1	1	1	1	1	1	1	1	0	0	0
	22333	1	1	1	1	1	1	1	1	0	1	1	1	1	1	1	1	1	1	1	1	1	1	1	1	1	1
	22334	1	1	1	1	1	1	1	1	1	0	0	1	1	1	1	1	1	1	1	1	1	1	1	1	1	1
	22335	1	0	0	0	0	0	1	1	1	1	1	1	0	1	1	1	1	1	1	0	0	0	0	0	0	0
	22336	1	1	1	1	1	1	1	1	1	1	1	1	1	1	1	1	1	1	1	1	1	1	1	1	1	1
	22337	1	0	0	0	0	0	1	1	0	1	1	1	1	0	1	1	1	1	1	1	1	1	1	0	0	0
	22338	1	1	1	1	1	1	1	1	1	1	1	1	1	1	1	1	1	1	1	1	1	1	1	1	1	1
	22339	1	1	1	1	1	1	0	1	1	1	1	1	1	1	1	1	1	1	1	1	1	1	1	1	1	1
	22340	1	1	1	1	1	1	0	1	0	1	1	1	0	1	1	1	1	1	1	1	1	1	1	1	1	1
	22341	1	1	1	1	1	1	1	1	1	1	1	1	1	1	1	1	1	1	1	1	1	1	1	1	1	1
	22343	1	1	1	1	1	1	1	1	1	1	1	1	1	1	1	1	1	1	1	1	1	1	1	1	1	1
	22344	1	0	1	1	1	0	0	1	0	0	0	0	0	1	1	1	1	1	1	1	1	1	1	1	1	1
	22345	1	1	1	1	1	1	1	1	1	1	1	1	1	1	1	1	1	1	1	1	1	1	1	1	1	1
	22346	1	1	1	1	1	1	1	1	1	1	1	1	1	1	1	1	1	1	1	1	1	1	1	1	1	1
	22347	1	1	1	1	1	0	0	1	1	1	1	1	1	1	1	1	1	1	1	1	1	1	1	1	1	1
	22348	1	1	1	1	1	0	1	1	0	1	1	1	0	1	1	1	1	1	1	1	1	1	1	1	1	1
	22349	1	0	0	0	0	0	1	1	0	1	1	1	1	0	1	1	1	1	1	1	1	1	1	0	0	0
	22350	1	0	1	1	1	1	1	1	0	1	1	0	0	1	1	1	1	1	1	1	1	1	1	1	1	1
	22351	1	1	1	1	1	1	1	1	1	1	1	1	1	1	1	1	1	1	1	1	1	1	1	1	1	1
	22352	1	1	1	1	1	1	1	1	0	1	0	1	1	1	1	1	1	1	1	1	1	1	1	1	1	1
	22353	1	1	1	1	1	1	1	1	1	1	1	1	1	1	1	1	1	1	1	1	1	1	1	1	1	1
	22354	1	1	1	1	1	1	0	1	1	1	1	1	1	1	1	1	1	1	1	1	1	1	1	1	1	1
	22355	1	1	1	1	1	1	0	1	1	1	1	1	1	1	1	1	1	1	1	1	1	1	1	1	1	1
	22356	1	1	1	1	1	1	1	1	0	1	1	1	0	1	1	1	1	1	1	1	1	1	1	1	1	1
	22357	1	1	1	1	1	0	1	1	1	1	1	1	0	1	1	1	1	1	1	1	1	1	1	1	1	1
	22358	1	1	1	1	1	1	1	1	0	1	1	1	0	1	1	1	1	1	1	1	1	1	1	1	1	1
	22359	1	0	1	1	1	1	1	1	1	1	1	1	1	1	1	1	1	1	1	1	1	1	1	1	1	1
	22361	1	0	0	0	0	0	1	1	0	0	0	0	0	1	1	1	1	1	1	0	0	0	0	0	0	0
	22362	1	1	1	1	1	1	1	1	1	1	1	1	1	1	1	1	1	1	1	1	1	1	1	1	1	1
	22363	1	0	0	0	0	0	1	1	0	1	1	0	0	1	1	1	1	1	1	0	0	0	0	0	0	0
	22364	1	0	0	0	0	0	1	1	1	1	1	1	0	1	1	1	1	1	1	0	0	0	0	0	0	0
	22365	1	1	1	1	1	0	0	1	0	0	0	0	0	1	1	1	1	1	1	1	1	1	1	1	1	1
	22366	1	1	1	1	1	1	1	1	1	1	1	1	1	1	1	1	1	1	1	1	1	1	1	1	1	1
	22367	1	1	1	1	1	1	1	1	1	1	1	1	1	1	1	1	1	1	1	1	1	1	1	1	1	1
	22368	1	1	1	1	1	1	1	1	1	1	1	1	1	1	1	1	1	1	1	1	1	1	1	1	1	1
	22369	1	0	0	0	0	0	1	1	0	1	1	0	0	0	1	1	1	1	1	1	1	1	1	0	0	0
	22370	1	1	1	1	1	1	1	1	1	1	1	1	1	1	1	1	1	1	1	1	1	1	1	1	1	1
	22372	1	1	1	1	1	1	1	1	0	1	1	1	1	1	1	1	1	1	1	1	1	1	1	1	1	1
	22373	1	1	1	1	1	1	1	1	1	1	1	1	1	1	1	1	1	1	1	1	1	1	1	1	1	1
	22374	1	1	1	1	1	0	1	1	1	1	1	1	1	1	1	1	1	1	1	1	1	1	1	1	1	1
	22375	1	0	0	0	0	0	0	1	0	1	1	1	0	0	1	1	1	1	1	1	1	1	1	0	0	0
	22376	1	1	1	1	1	1	0	1	0	1	1	1	0	1	1	1	1	1	1	1	1	1	1	1	1	1
	22377	1	0	1	1	1	1	1	1	0	1	1	0	0	1	1	1	1	1	1	1	1	1	1	1	1	1
	22378	1	1	1	1	1	1	1	1	1	1	1	1	1	1	1	1	1	1	1	1	1	1	1	1	1	1
	22660	1	1	1	1	1	0	1	1	1	1	1	1	1	1	1	1	1	1	1	1	1	1	1	1	1	1
	22661	1	0	0	0	0	0	0	1	0	0	0	0	0	1	1	1	1	1	1	0	0	0	0	0	0	0
	22662	1	1	1	1	1	1	0	1	1	1	1	1	1	1	1	1	1	1	1	1	1	1	1	1	1	1
	22663	1	1	1	1	1	1	0	1	1	1	1	1	1	1	1	1	1	1	1	1	1	1	1	1	1	1
	22664	1	1	1	1	1	1	1	1	1	1	1	1	1	1	1	1	1	1	1	1	1	1	1	1	1	1
	22665	1	1	1	1	1	0	1	1	1	1	1	1	1	1	1	1	1	1	1	1	1	1	1	1	1	1
	22666	1	1	1	1	1	1	0	1	1	1	1	1	1	1	1	1	1	1	1	1	1	1	1	1	1	1
	22667	1	1	1	1	1	0	1	1	1	1	1	1	1	1	1	1	1	1	1	1	1	1	1	1	1	1
	22669	1	0	0	0	0	0	1	1	1	1	1	1	0	1	1	1	1	1	1	0	0	0	0	0	0	0
	22670	1	0	1	1	1	1	1	1	0	1	1	0	0	1	1	1	1	1	1	1	1	1	1	1	1	1
	22671	1	1	1	1	1	0	1	1	1	1	1	1	0	1	1	1	1	1	1	1	1	1	1	1	1	1
	22672	1	1	1	1	1	1	1	1	1	1	1	1	1	1	1	1	1	1	1	1	1	1	1	1	1	1
	22673	1	1	1	1	1	1	1	1	0	1	1	1	1	1	1	1	1	1	1	1	1	1	1	1	1	1
	22674	1	1	1	1	1	1	1	1	1	1	1	1	1	1	1	1	1	1	1	1	1	1	1	1	1	1
	22675	1	1	1	1	1	1	1	1	1	1	1	1	1	1	1	1	1	1	1	1	1	1	1	1	1	1
	22676	1	1	1	1	1	0	0	1	0	0	0	0	0	1	1	1	1	1	1	1	1	1	1	1	1	1
	22677	1	1	1	1	1	1	1	1	0	1	1	1	0	1	1	1	1	1	1	1	1	1	1	1	1	1
	22678	1	1	1	1	1	1	1	1	1	1	1	1	1	1	1	1	1	1	1	1	1	1	1	1	1	1
	22679	1	1	1	1	1	1	1	1	1	1	1	1	1	1	1	1	1	1	1	1	1	1	1	1	1	1
	22680	1	1	1	1	1	1	1	1	0	1	1	1	0	1	1	1	1	1	1	1	1	1	1	1	1	1
	22681	1	1	1	1	1	1	1	1	1	1	1	1	1	1	1	1	1	1	1	1	1	1	1	1	1	1
	22682	1	0	0	0	0	0	1	1	0	1	1	0	0	1	1	1	1	1	1	0	0	0	0	0	0	0
	22683	1	1	1	1	1	0	0	1	0	1	1	0	0	1	1	1	1	1	1	1	1	1	1	1	1	1
	22684	1	1	1	1	1	0	1	1	0	1	1	1	1	1	1	1	1	1	1	1	1	1	1	1	1	1
	22685	1	0	0	0	0	0	0	1	0	1	1	0	0	1	1	1	1	1	1	0	0	0	0	0	0	0
	22686	1	1	1	1	1	1	1	1	1	1	1	1	1	1	1	1	1	1	1	1	1	1	1	1	1	1
	22687	1	0	0	0	0	0	1	1	0	1	1	1	0	0	1	1	1	1	1	1	1	1	1	0	0	0
	22688	1	1	1	1	1	1	1	1	0	1	1	1	0	1	1	1	1	1	1	1	1	1	1	1	1	1
	22689	1	0	0	0	0	0	1	1	0	0	0	0	0	1	1	1	1	1	1	0	0	0	0	0	0	0
	22692	1	1	1	1	1	1	0	1	0	1	1	1	0	1	1	1	1	1	1	0	0	0	0	0	0	0
	22693	1	1	1	1	1	1	0	1	1	1	1	1	1	1	1	1	1	1	1	1	1	1	1	1	1	1
	22694	1	1	1	1	1	1	1	1	1	1	1	1	1	1	1	1	1	1	1	1	1	1	1	1	1	1
	22695	1	1	1	1	1	1	1	1	0	1	0	1	0	1	1	1	1	1	1	1	1	1	1	1	1	1
	22696	1	0	0	0	0	0	1	1	1	1	1	1	0	1	1	1	1	1	1	0	0	0	0	0	0	0
	22697	1	1	1	1	1	1	1	1	1	0	0	1	1	1	1	1	1	1	1	1	1	1	1	1	1	1
	22698	1	0	0	0	0	0	1	1	0	1	1	0	0	1	1	1	1	1	1	0	0	0	0	0	0	0
	22699	1	1	1	1	1	1	1	1	1	1	0	1	1	1	1	1	1	1	1	1	1	1	1	1	1	1
	22700	1	1	1	1	1	1	1	1	1	1	1	1	1	1	1	1	1	1	1	1	1	1	1	1	1	1
	22701	1	1	1	1	1	1	1	1	1	1	1	1	1	1	1	1	1	1	1	1	1	1	1	1	1	1
	22702	1	1	1	1	1	1	1	1	1	1	1	1	1	1	1	1	1	1	1	1	1	1	1	1	1	1
	22703	1	1	1	1	1	1	1	1	1	1	1	1	1	1	1	1	1	1	1	1	1	1	1	1	1	1
	22705	1	1	1	1	1	0	1	1	1	1	1	1	1	1	1	1	1	1	1	1	1	1	1	1	1	1
	22706	1	0	0	0	0	0	1	1	0	1	1	0	0	1	1	1	1	1	1	0	0	0	0	0	0	0
	22707	1	1	1	1	1	1	1	1	0	0	1	1	0	1	1	1	1	1	1	1	1	1	1	1	1	1
	22708	1	1	1	1	1	1	1	1	1	0	1	1	1	1	1	1	1	1	1	1	1	1	1	1	1	1
	22710	1	1	1	1	1	1	1	1	0	1	1	1	0	1	1	1	1	1	1	1	1	1	1	1	1	1
	22711	1	1	1	1	1	0	1	1	1	1	1	1	1	1	1	1	1	1	1	1	1	1	1	1	1	1
	22712	1	1	1	1	1	1	0	1	1	1	1	1	1	1	1	1	1	1	1	1	1	1	1	1	1	1
	22713	1	1	1	1	1	1	1	1	1	1	1	1	1	1	1	1	1	1	1	1	1	1	1	1	1	1
	22714	1	1	1	1	1	1	1	1	1	1	1	1	1	1	1	1	1	1	1	1	1	1	1	1	1	1
	22715	1	1	1	1	1	1	0	1	1	1	1	1	1	1	1	1	1	1	1	1	1	1	1	1	1	1
	22716	1	1	1	1	1	1	1	1	0	1	1	1	0	1	1	1	1	1	1	1	1	1	1	1	1	1
	22717	1	1	1	1	1	1	0	1	0	1	1	1	1	1	1	1	1	1	1	1	1	1	1	1	1	1
	22718	1	1	1	1	1	1	1	1	0	1	1	1	1	1	1	1	1	1	1	1	1	1	1	1	1	1
	22720	1	1	1	1	1	0	1	1	1	1	1	1	1	1	1	1	1	1	1	1	1	1	1	1	1	1
	22721	1	1	1	1	1	1	0	1	0	1	1	1	1	1	1	1	1	1	1	1	1	1	1	1	1	1
	22722	1	0	0	0	0	0	1	1	0	0	0	0	0	1	1	1	1	1	1	0	0	0	0	0	0	0
	22723	1	1	1	1	1	1	1	1	0	0	0	1	0	1	1	1	1	1	1	1	1	1	1	1	1	1
	22724	1	0	0	0	0	0	1	1	0	0	0	0	0	1	1	1	1	1	1	0	0	0	0	0	0	0
	22725	1	0	1	1	1	1	1	1	0	0	0	0	0	1	1	1	1	1	1	1	1	1	1	1	1	1
	22726	1	1	1	1	1	0	1	1	1	1	1	1	1	1	1	1	1	1	1	1	1	1	1	1	1	1
	22727	1	1	1	1	1	1	0	1	1	1	1	1	1	1	1	1	1	1	1	1	1	1	1	1	1	1
	22729	1	1	1	1	1	1	1	1	0	1	1	1	0	1	1	1	1	1	1	1	1	1	1	1	1	1
	22905	1	1	1	1	1	0	1	1	1	1	1	1	1	1	1	1	1	1	1	1	1	1	1	1	1	1
	23493	1	1	1	1	1	1	1	1	1	1	1	1	1	1	1	1	1	1	1	1	1	1	1	1	1	1
	23495	1	1	1	1	1	1	1	1	0	1	1	1	1	1	1	1	1	1	1	1	1	1	1	1	1	1
	23496	1	0	0	0	0	0	1	1	1	1	1	1	0	1	1	1	1	1	1	0	0	0	0	0	0	0
	23497	1	1	1	1	1	1	1	1	1	1	1	1	1	1	1	1	1	1	1	1	1	1	1	1	1	1
	23498	1	0	0	0	0	0	1	1	0	1	1	1	0	0	1	1	1	1	1	1	1	1	1	0	0	0
	23499	1	1	1	1	1	1	1	1	1	1	1	1	1	1	1	1	1	1	1	1	1	1	1	1	1	1
	23500	1	1	1	1	1	1	1	1	1	1	1	1	1	1	1	1	1	1	1	1	1	1	1	1	1	1
	23501	1	1	1	1	1	1	1	1	0	1	0	1	0	1	1	1	1	1	1	1	1	1	1	1	1	1
	23503	1	1	1	1	1	1	1	1	0	1	1	1	0	1	1	1	1	1	1	1	1	1	1	1	1	1
	23504	1	0	0	0	0	0	1	1	1	1	0	1	0	1	1	1	1	1	1	0	0	0	0	0	0	0
	23505	1	1	1	1	1	1	1	1	1	1	1	1	1	1	1	1	1	1	1	1	1	1	1	1	1	1
	23506	1	1	1	1	1	1	1	1	0	1	1	1	1	1	1	1	1	1	1	1	1	1	1	1	1	1
	23507	1	1	1	1	1	1	1	1	1	1	1	1	1	1	1	1	1	1	1	1	1	1	1	1	1	1
	23508	1	1	1	1	1	1	1	1	1	1	1	1	1	1	1	1	1	1	1	1	1	1	1	1	1	1
	23509	1	1	1	1	1	1	0	1	0	1	1	1	0	1	1	1	1	1	1	1	1	1	1	1	1	1
	23510	1	1	1	1	1	1	1	1	0	1	1	1	1	1	1	1	1	1	1	1	1	1	1	1	1	1
	23511	1	1	1	1	1	1	1	1	1	1	1	1	1	1	1	1	1	1	1	1	1	1	1	1	1	1
	23512	1	1	1	1	1	1	1	1	1	1	1	1	1	1	1	1	1	1	1	1	1	1	1	1	1	1
	23513	1	1	1	1	1	1	1	1	1	1	1	1	1	1	1	1	1	1	1	1	1	1	1	1	1	1
	23514	1	1	1	1	1	1	1	1	1	1	1	1	1	1	1	1	1	1	1	1	1	1	1	1	1	1
	23516	1	1	1	1	1	1	0	1	1	1	1	1	1	1	1	1	1	1	1	1	1	1	1	1	1	1
	23517	1	1	1	1	1	1	0	1	1	1	1	1	1	1	1	1	1	1	1	1	1	1	1	1	1	1
	23518	1	0	0	0	0	0	0	1	0	1	1	1	0	0	1	1	1	1	1	1	1	1	1	0	0	0
	23519	1	1	1	1	1	1	1	1	1	1	1	1	1	1	1	1	1	1	1	1	1	1	1	1	1	1
	23520	1	1	1	1	1	1	1	1	1	1	1	1	1	1	1	1	1	1	1	1	1	1	1	1	1	1
	23522	1	1	1	1	1	1	1	1	1	1	1	1	1	1	1	1	1	1	1	1	1	1	1	1	1	1
	23523	1	1	1	1	1	1	1	1	0	1	1	1	0	1	1	1	1	1	1	1	1	1	1	1	1	1
	23524	1	1	1	1	1	1	1	1	1	1	1	1	1	1	1	1	1	1	1	1	1	1	1	1	1	1
	23525	1	1	1	1	1	1	1	1	1	1	1	1	1	1	1	1	1	1	1	1	1	1	1	1	1	1
	23526	1	0	0	0	0	0	1	1	0	1	1	1	0	0	1	1	1	1	1	1	1	1	1	0	0	0
	23527	1	1	1	1	1	1	0	1	0	0	0	0	0	1	1	1	1	1	1	1	1	1	1	1	1	1
	23528	1	0	0	0	0	0	1	1	0	1	1	1	0	0	1	1	1	1	1	1	1	1	1	0	0	0
	23529	1	0	1	1	1	1	0	1	1	1	1	1	1	1	1	1	1	1	1	1	1	1	1	1	1	1
	23530	1	1	1	1	1	1	0	1	0	1	1	1	0	1	1	1	1	1	1	1	1	1	1	1	1	1
	23531	1	1	1	1	1	1	1	1	1	1	1	1	1	1	1	1	1	1	1	1	1	1	1	1	1	1
	23533	1	1	1	1	1	1	1	1	1	1	1	1	1	1	1	1	1	1	1	1	1	1	1	1	1	1
	23534	1	1	1	1	1	1	1	1	1	1	1	1	1	1	1	1	1	1	1	1	1	1	1	1	1	1
	23535	1	1	1	1	1	1	1	1	1	1	1	1	1	1	1	1	1	1	1	1	1	1	1	1	1	1
	23536	1	1	1	1	1	1	1	1	0	1	1	1	1	1	1	1	1	1	1	1	1	1	1	1	1	1
	23537	1	0	0	0	0	0	1	1	0	1	1	0	0	1	1	1	1	1	1	0	0	0	0	0	0	0
	23538	1	1	1	1	1	1	0	1	1	1	1	1	1	1	1	1	1	1	1	1	1	1	1	1	1	1
	23539	1	1	1	1	1	1	1	1	0	1	1	1	1	1	1	1	1	1	1	1	1	1	1	1	1	1
	23540	1	0	0	0	0	0	0	1	0	1	1	1	1	0	1	1	1	1	1	1	1	1	1	0	0	0
	23541	1	1	1	1	1	1	1	1	0	1	1	1	1	1	1	1	1	1	1	1	1	1	1	1	1	1
	23542	1	1	1	1	1	1	1	1	1	1	1	1	1	1	1	1	1	1	1	1	1	1	1	1	1	1
	23543	1	1	1	1	1	1	1	1	0	1	1	1	1	1	1	1	1	1	1	1	1	1	1	1	1	1
	23544	1	1	1	1	1	1	0	1	1	1	1	1	1	1	1	1	1	1	1	1	1	1	1	1	1	1
	23545	1	1	1	1	1	1	1	1	0	1	1	1	0	1	1	1	1	1	1	1	1	1	1	1	1	1
	23547	1	1	1	1	1	1	1	1	0	1	0	1	0	1	1	1	1	1	1	1	1	1	1	1	1	1
	23548	1	1	1	1	1	1	1	1	0	1	1	1	1	1	1	1	1	1	1	1	1	1	1	1	1	1
	23549	1	1	1	1	1	1	1	1	1	1	1	1	1	1	1	1	1	1	1	1	1	1	1	1	1	1
	23550	1	1	1	1	1	1	1	1	0	1	1	1	0	1	1	1	1	1	1	1	1	1	1	1	1	1
	23551	1	1	1	1	1	1	0	1	0	1	1	1	0	1	1	1	1	1	1	1	1	1	1	1	1	1
	23552	1	1	1	1	1	1	1	1	0	1	0	1	0	1	1	1	1	1	1	1	1	1	1	1	1	1
	23554	1	1	1	1	1	1	0	1	0	1	1	1	0	1	1	1	1	1	1	1	1	1	1	1	1	1
	23555	1	1	1	1	1	1	0	1	1	1	1	1	1	1	1	1	1	1	1	1	1	1	1	1	1	1
	23556	1	1	1	1	1	1	1	1	1	1	1	1	1	1	1	1	1	1	1	1	1	1	1	1	1	1
	23557	1	1	1	1	1	1	0	1	0	1	1	1	0	1	1	1	1	1	1	1	1	1	1	1	1	1
	23559	1	0	1	1	1	1	1	1	1	0	1	1	1	1	1	1	1	1	1	1	1	1	1	1	1	1
	23560	1	1	1	1	1	1	1	1	0	1	1	1	1	1	1	1	1	1	1	1	1	1	1	1	1	1
	23561	1	1	1	1	1	1	1	1	1	1	1	1	1	1	1	1	1	1	1	1	1	1	1	1	1	1
	23562	1	1	1	1	1	1	1	1	1	1	1	1	1	1	1	1	1	1	1	1	1	1	1	1	1	1
	23563	1	1	1	1	1	1	1	1	0	1	1	1	1	1	1	1	1	1	1	1	1	1	1	1	1	1
	23564	1	1	1	1	1	1	1	1	0	0	1	1	0	1	1	1	1	1	1	1	1	1	1	1	1	1
	23565	1	0	0	0	0	0	1	1	0	1	1	1	0	0	1	1	1	1	1	1	1	1	1	0	0	0
	23566	1	1	1	1	1	1	0	1	1	1	1	1	1	1	1	1	1	1	1	1	1	1	1	1	1	1
	23567	1	0	1	1	1	1	0	1	1	1	1	1	1	1	1	1	1	1	1	1	1	1	1	1	1	1
	23568	1	0	0	0	0	0	1	1	0	1	1	1	0	0	1	1	1	1	1	1	1	1	1	0	0	0
	23569	1	1	1	1	1	1	1	1	1	1	1	1	1	1	1	1	1	1	1	1	1	1	1	1	1	1
	23570	1	1	1	1	1	1	1	1	1	1	1	1	1	1	1	1	1	1	1	1	1	1	1	1	1	1
	23571	1	1	1	1	1	0	1	1	1	0	0	1	1	1	1	1	1	1	1	1	1	1	1	1	1	1
	23572	1	1	1	1	1	1	1	1	0	1	1	1	0	1	1	1	1	1	1	1	1	1	1	1	1	1
	23573	1	1	1	1	1	1	1	1	1	1	1	1	1	1	1	1	1	1	1	1	1	1	1	1	1	1
	23575	1	1	1	1	1	1	1	1	1	1	1	1	1	1	1	1	1	1	1	1	1	1	1	1	1	1
	23576	1	1	1	1	1	1	0	1	0	1	1	1	1	1	1	1	1	1	1	1	1	1	1	1	1	1
	23578	1	1	1	1	1	1	0	1	1	1	1	1	1	1	1	1	1	1	1	1	1	1	1	1	1	1
	23579	1	1	1	1	1	1	1	1	1	1	1	1	1	1	1	1	1	1	1	1	1	1	1	1	1	1
	23581	1	1	1	1	1	1	1	1	0	1	1	1	1	1	1	1	1	1	1	1	1	1	1	1	1	1
	23582	1	1	1	1	1	1	0	1	1	1	1	1	1	1	1	1	1	1	1	1	1	1	1	1	1	1
	23583	1	1	1	1	1	1	1	1	1	1	1	1	1	1	1	1	1	1	1	1	1	1	1	1	1	1
	23584	1	1	1	1	1	1	1	1	1	1	1	1	1	1	1	1	1	1	1	1	1	1	1	1	1	1
	23586	1	1	1	1	1	1	1	1	1	1	1	1	1	1	1	1	1	1	1	1	1	1	1	1	1	1
	23587	1	0	0	0	0	0	1	1	1	1	1	1	0	1	1	1	1	1	1	0	0	0	0	0	0	0
	23588	1	1	1	1	1	1	1	1	1	1	1	1	1	1	1	1	1	1	1	1	1	1	1	1	1	1
	23589	1	1	1	1	1	1	1	1	0	1	0	1	0	1	1	1	1	1	1	1	1	1	1	1	1	1
	23590	1	1	1	1	1	1	1	1	1	1	1	1	1	1	1	1	1	1	1	1	1	1	1	1	1	1
	23592	1	1	1	1	1	1	0	1	1	1	1	1	1	1	1	1	1	1	1	1	1	1	1	1	1	1
	23594	1	1	1	1	1	1	1	1	0	1	1	1	0	1	1	1	1	1	1	1	1	1	1	1	1	1
	23597	1	1	1	1	1	1	1	1	0	1	1	1	0	1	1	1	1	1	1	1	1	1	1	1	1	1
	23599	1	0	0	0	0	0	1	1	0	1	1	1	1	0	1	1	1	1	1	1	1	1	1	0	0	0
	23600	1	0	0	0	0	0	1	1	1	1	1	1	0	1	1	1	1	1	1	0	0	0	0	0	0	0
	23601	1	1	1	1	1	1	0	1	1	1	1	1	1	1	1	1	1	1	1	1	1	1	1	1	1	1
	23603	1	0	0	0	0	0	1	1	0	1	1	1	0	0	1	1	1	1	1	1	1	1	1	0	0	0
	23604	1	0	0	0	0	0	1	1	0	1	1	1	0	0	1	1	1	1	1	1	1	1	1	0	0	0
	23605	1	0	0	0	0	0	1	1	0	1	1	1	0	0	1	1	1	1	1	1	1	1	1	0	0	0
	23607	1	0	0	0	0	0	1	1	0	1	1	1	0	0	1	1	1	1	1	1	1	1	1	0	0	0
	23608	1	1	1	1	1	1	0	1	0	1	1	1	0	1	1	1	1	1	1	1	1	1	1	1	1	1
	23609	1	1	1	1	1	1	0	1	1	1	1	1	1	1	1	1	1	1	1	1	1	1	1	1	1	1
	23610	1	1	1	1	1	1	1	1	1	1	1	1	1	1	1	1	1	1	1	1	1	1	1	1	1	1
	23611	1	1	1	1	1	1	1	1	1	1	1	1	1	1	1	1	1	1	1	1	1	1	1	1	1	1
	23612	1	1	1	1	1	1	1	1	1	1	1	1	1	1	1	1	1	1	1	1	1	1	1	1	1	1
	23613	1	1	1	1	1	1	1	1	1	1	1	1	1	1	1	1	1	1	1	1	1	1	1	1	1	1
	23614	1	1	1	1	1	1	1	1	0	1	1	1	0	1	1	1	1	1	1	1	1	1	1	1	1	1
	23615	1	1	1	0	0	1	1	1	1	1	1	1	1	1	1	1	1	1	1	1	1	1	1	1	1	1
	23616	1	0	0	0	0	0	1	1	0	1	1	1	0	0	1	1	1	1	1	1	1	1	1	0	0	0
	23617	1	1	1	1	1	1	1	1	1	1	1	1	1	1	1	1	1	1	1	1	1	1	1	1	1	1
	23618	1	1	1	1	1	1	1	1	1	1	1	1	1	1	1	1	1	1	1	1	1	1	1	1	1	1
	23619	1	1	1	1	1	1	1	1	1	1	1	1	1	1	1	1	1	1	1	1	1	1	1	1	1	1
	23620	1	0	0	0	0	0	1	1	0	1	1	1	0	0	1	1	1	1	1	1	1	1	1	0	0	0
	23621	1	0	0	0	0	0	1	1	0	1	1	0	0	1	1	1	1	1	1	0	0	0	0	0	0	0
	23622	1	1	1	1	1	1	1	1	1	1	1	1	1	1	1	1	1	1	1	1	1	1	1	1	1	1
	23623	1	0	0	0	0	0	0	1	1	1	1	1	0	1	1	1	1	1	1	0	0	0	0	0	0	0
	23624	1	1	1	1	1	1	1	1	0	1	0	1	0	1	1	1	1	1	1	1	1	1	1	1	1	1
	23625	1	1	1	1	1	1	1	1	1	1	1	1	1	1	1	1	1	1	1	1	1	1	1	1	1	1
	23627	1	1	1	1	1	1	0	1	1	1	1	1	1	1	1	1	1	1	1	1	1	1	1	1	1	1
	23628	1	1	1	1	1	1	1	1	0	1	1	1	0	1	1	1	1	1	1	1	1	1	1	1	1	1
	23629	1	1	1	1	1	1	1	1	0	1	1	1	0	1	1	1	1	1	1	1	1	1	1	1	1	1
	23630	1	0	0	0	0	0	1	1	0	1	1	1	0	0	1	1	1	1	1	1	1	1	1	0	0	0
	23631	1	1	1	1	1	1	1	1	1	1	1	1	1	1	1	1	1	1	1	1	1	1	1	1	1	1
	23632	1	1	1	1	1	1	1	1	1	1	1	1	1	1	1	1	1	1	1	1	1	1	1	1	1	1
	23633	1	0	0	0	0	0	1	1	0	1	1	1	1	0	1	1	1	1	1	1	1	1	1	0	0	0
	23634	1	0	0	0	0	0	1	1	0	0	0	0	0	1	1	1	1	1	1	0	0	0	0	0	0	0
	23635	1	1	1	1	1	1	1	1	0	1	1	1	1	1	1	1	1	1	1	1	1	1	1	1	1	1
	23636	1	1	1	1	1	1	0	1	1	1	1	1	1	1	1	1	1	1	1	1	1	1	1	1	1	1
	23637	1	1	1	1	1	1	1	1	1	1	1	1	1	1	1	1	1	1	1	1	1	1	1	1	1	1
	23638	1	1	1	1	1	1	1	1	1	1	1	0	1	1	1	1	1	1	1	1	1	1	1	1	1	1
	23639	1	1	1	1	1	1	1	1	0	1	1	1	1	1	1	1	1	1	1	1	1	1	1	1	1	1
	23640	1	0	0	0	0	0	1	1	0	1	1	1	0	0	1	1	1	1	1	1	1	1	1	0	0	0
	23641	1	0	0	0	0	0	1	1	0	1	1	1	0	0	1	1	1	1	1	1	1	1	1	0	0	0
	23642	1	1	1	1	1	1	1	1	0	1	1	1	0	1	1	1	1	1	1	1	1	1	1	1	1	1
	23643	1	1	1	1	1	1	1	1	1	1	1	1	1	1	1	1	1	1	1	1	1	1	1	1	1	1
	23644	1	1	1	1	1	1	0	1	1	1	1	1	1	1	1	1	1	1	1	1	1	1	1	1	1	1
	23647	1	1	1	1	1	1	1	1	1	1	1	1	1	1	1	1	1	1	1	1	1	1	1	1	1	1
	23648	1	1	1	1	1	1	1	1	1	1	1	1	1	1	1	1	1	1	1	1	1	1	1	1	1	1
	23649	1	1	1	1	1	1	1	1	0	0	0	1	0	1	1	1	1	1	1	1	1	1	1	1	1	1
	23650	1	0	1	1	1	1	0	1	0	1	1	1	0	1	1	1	1	1	1	1	1	1	1	1	1	1
	23651	1	1	1	1	1	1	1	1	1	1	1	1	1	1	1	1	1	1	1	1	1	1	1	1	1	1
	23652	1	1	1	1	1	1	0	1	1	1	1	1	1	1	1	1	1	1	1	1	1	1	1	1	1	1
	23653	1	0	0	0	0	0	1	1	0	1	1	1	0	0	1	1	1	1	1	1	1	1	1	0	0	0
	23654	1	0	0	0	0	0	1	1	1	1	1	1	0	1	1	1	1	1	1	0	0	0	0	0	0	0
	23655	1	1	1	1	1	1	1	1	1	1	1	1	1	1	1	1	1	1	1	1	1	1	1	1	1	1
	23656	1	1	1	1	1	1	1	1	1	1	1	1	1	1	1	1	1	1	1	1	1	1	1	1	1	1
	23657	1	1	1	1	1	1	1	1	1	1	1	1	1	1	1	1	1	1	1	1	1	1	1	1	1	1
	23658	1	1	1	1	1	1	1	1	1	1	1	1	1	1	1	1	1	1	1	1	1	1	1	1	1	1
	23659	1	0	0	0	0	0	1	1	0	1	1	1	0	0	1	1	1	1	1	1	1	1	1	0	0	0
	23660	1	1	1	1	1	1	1	1	1	1	1	1	1	1	1	1	1	1	1	1	1	1	1	1	1	1
	23662	1	1	1	1	1	1	1	1	1	1	1	1	1	1	1	1	1	1	1	1	1	1	1	1	1	1
	23664	1	1	1	1	1	1	1	1	0	1	1	1	1	1	1	1	1	1	1	1	1	1	1	1	1	1
	23666	1	1	1	1	1	1	1	1	1	1	1	1	1	1	1	1	1	1	1	1	1	1	1	1	1	1
	23667	1	1	1	1	1	1	1	1	0	1	1	1	0	1	1	1	1	1	1	1	1	1	1	1	1	1
	23668	1	1	1	1	1	1	1	1	1	1	1	1	0	1	1	1	1	1	1	1	1	1	1	1	1	1
	23669	1	1	1	1	1	1	1	1	1	1	1	1	1	1	1	1	1	1	1	1	1	1	1	1	1	1
	23670	1	1	1	1	1	1	1	1	1	1	1	1	1	1	1	1	1	1	1	1	1	1	1	1	1	1
	23671	1	1	1	1	1	1	1	1	1	1	1	1	1	1	1	1	1	1	1	1	1	1	1	1	1	1
	23672	1	1	1	1	1	1	1	1	1	1	1	1	1	1	1	1	1	1	1	1	1	1	1	1	1	1
	23673	1	0	0	0	0	0	1	1	1	1	1	1	0	1	1	1	1	1	1	0	0	0	0	0	0	0
	23674	1	1	1	1	1	1	1	1	1	1	1	1	0	1	1	1	1	1	1	1	1	1	1	1	1	1
	23675	1	1	1	1	1	1	1	1	0	0	1	0	1	1	1	1	1	1	1	1	1	1	1	1	1	1
	23676	1	1	1	1	1	1	1	1	0	1	1	1	1	1	1	1	1	1	1	1	1	1	1	1	1	1
	23677	1	1	1	1	1	1	1	1	1	1	1	1	1	1	1	1	1	1	1	1	1	1	1	1	1	1
	23678	1	1	1	1	1	1	1	1	1	1	1	1	0	1	1	1	1	1	1	1	1	1	1	1	1	1
	23679	1	1	1	1	1	1	1	1	1	1	1	1	1	1	1	1	1	1	1	1	1	1	1	1	1	1
	23680	1	1	1	1	1	1	1	1	1	1	1	1	1	1	1	1	1	1	1	1	1	1	1	1	1	1
	23681	1	1	1	1	1	1	1	1	1	1	1	1	1	1	1	1	1	1	1	1	1	1	1	1	1	1
	23682	1	1	1	1	1	1	0	1	1	1	1	1	1	1	1	1	1	1	1	1	1	1	1	1	1	1
	23683	1	1	1	1	1	1	1	1	0	1	0	1	0	1	1	1	1	1	1	1	1	1	1	1	1	1
	23883	1	1	1	1	1	0	0	1	0	0	0	0	0	1	1	1	1	1	1	1	1	1	1	1	1	1
	23884	1	0	0	0	0	0	1	1	0	0	0	0	0	1	1	1	1	1	1	0	0	0	0	0	0	0
	23885	1	0	0	0	0	0	0	1	0	0	0	0	0	1	1	1	1	1	1	0	0	0	0	0	0	0
	23886	1	0	0	0	0	0	1	1	0	0	0	0	0	1	1	1	1	1	1	0	0	0	0	0	0	0
	23888	1	1	1	1	1	0	1	1	1	1	1	1	1	1	1	1	1	1	1	1	1	1	1	1	1	1
	23889	1	1	1	1	1	1	1	1	1	1	1	1	1	1	1	1	1	1	1	1	1	1	1	1	1	1
	23890	1	1	1	1	1	0	1	1	0	1	1	1	1	1	1	1	1	1	1	1	1	1	1	1	1	1
	23891	1	1	1	1	1	1	1	1	1	1	1	1	1	1	1	1	1	1	1	1	1	1	1	1	1	1
	23892	1	1	1	1	1	1	1	1	1	1	1	1	0	1	1	1	1	1	1	1	1	1	1	1	1	1
	23893	1	0	0	0	0	0	1	1	0	1	1	1	0	0	1	1	1	1	1	1	1	1	1	0	0	0
	23894	1	1	1	1	1	1	1	1	0	1	1	1	1	1	1	1	1	1	1	1	1	1	1	1	1	1
	23895	1	1	1	1	1	0	1	1	1	1	1	1	1	1	1	1	1	1	1	1	1	1	1	1	1	1
	23896	1	0	0	0	0	0	1	1	0	1	1	1	0	0	1	1	1	1	1	1	1	1	1	0	0	0
	23897	1	0	0	0	0	0	0	1	0	0	0	0	0	1	1	1	1	1	1	0	0	0	0	0	0	0
	23898	1	1	1	1	1	1	1	1	1	1	1	1	1	1	1	1	1	1	1	1	1	1	1	1	1	1
	23899	1	1	1	1	1	1	1	1	1	1	1	1	1	1	1	1	1	1	1	1	1	1	1	1	1	1
	23900	1	0	0	0	0	0	1	1	1	1	1	1	0	1	1	1	1	1	1	0	0	0	0	0	0	0
	23901	1	1	1	1	1	0	1	1	1	1	1	1	1	1	1	1	1	1	1	1	1	1	1	1	1	1
	23903	1	0	0	0	0	0	1	1	1	1	1	1	0	1	1	1	1	1	1	0	0	0	0	0	0	0
	23904	1	1	1	1	1	1	1	1	1	1	1	1	1	1	1	1	1	1	1	1	1	1	1	1	1	1
	23905	1	1	1	1	1	1	1	1	1	1	1	1	1	1	1	1	1	1	1	1	1	1	1	1	1	1
	23906	1	0	0	0	0	0	1	1	1	1	1	1	0	1	1	1	1	1	1	0	0	0	0	0	0	0
	23907	1	1	1	1	1	1	1	1	0	1	1	1	0	1	1	1	1	1	1	1	1	1	1	1	1	1
	23908	1	1	1	1	1	0	1	1	1	1	1	1	1	1	1	1	1	1	1	1	1	1	1	1	1	1
	23909	1	0	0	0	0	0	1	1	0	1	1	1	1	0	1	1	1	1	1	1	1	1	1	0	0	0
	23910	1	1	1	1	1	0	1	1	1	1	1	1	1	1	1	1	1	1	1	1	1	1	1	1	1	1
	23911	1	1	1	1	1	1	1	1	1	1	1	1	1	1	1	1	1	1	1	1	1	1	1	1	1	1
	23912	1	1	1	1	1	0	1	1	1	1	1	1	1	1	1	1	1	1	1	1	1	1	1	1	1	1
	23913	1	0	0	0	0	0	1	1	1	1	1	1	0	1	1	1	1	1	1	0	0	0	0	0	0	0
	23914	1	0	0	0	0	0	1	1	0	1	1	1	0	0	1	1	1	1	1	1	1	1	1	0	0	0
	23915	1	0	0	0	0	0	1	1	0	1	1	1	0	0	1	1	1	1	1	1	1	1	1	0	0	0
	23916	1	1	1	1	1	1	1	1	0	1	1	1	1	1	1	1	1	1	1	1	1	1	1	1	1	1
	23917	1	1	1	1	1	1	0	1	1	1	1	1	1	1	1	1	1	1	1	1	1	1	1	1	1	1
	23918	1	1	1	1	1	1	0	1	0	1	1	1	1	1	1	1	1	1	1	1	1	1	1	1	1	1
	23919	1	1	1	1	1	0	0	1	1	1	1	1	1	1	1	1	1	1	1	1	1	1	1	1	1	1
	23921	1	1	1	1	1	1	1	1	1	1	1	1	1	1	1	1	1	1	1	1	1	1	1	1	1	1
	23922	1	1	1	1	1	1	1	1	1	1	1	1	1	1	1	1	1	1	1	1	1	1	1	1	1	1
	23923	1	1	1	1	1	1	1	1	1	1	1	1	0	1	1	1	1	1	1	1	1	1	1	1	1	1
	23924	1	1	1	1	1	1	1	1	0	1	1	1	0	1	1	1	1	1	1	1	1	1	1	1	1	1
	23925	1	1	1	1	1	1	1	1	1	1	1	1	1	1	1	1	1	1	1	1	1	1	1	1	1	1
	23926	1	1	1	1	1	1	1	1	1	1	1	1	1	1	1	1	1	1	1	1	1	1	1	1	1	1
	23927	1	1	1	1	1	0	1	1	0	1	1	1	0	1	1	1	1	1	1	1	1	1	1	1	1	1
	23928	1	0	0	0	0	0	1	1	0	1	1	1	0	0	1	1	1	1	1	1	1	1	1	0	0	0
	23929	1	0	0	0	0	0	1	1	0	0	0	0	0	1	1	1	1	1	1	0	0	0	0	0	0	0
	23930	1	0	0	0	0	0	1	1	0	0	0	0	0	1	1	1	1	1	1	0	0	0	0	0	0	0
	23931	1	0	0	0	0	0	1	1	0	0	0	0	0	1	1	1	1	1	1	0	0	0	0	0	0	0
	23933	1	1	1	1	1	0	1	1	0	1	1	1	0	1	1	1	1	1	1	1	1	1	1	1	1	1
	23934	1	1	1	1	1	1	1	1	1	1	1	1	1	1	1	1	1	1	1	1	1	1	1	1	1	1
	23935	1	1	1	1	1	0	1	1	1	1	1	1	1	1	1	1	1	1	1	1	1	1	1	1	1	1
	23936	1	0	0	0	0	0	1	1	0	1	1	0	0	1	1	1	1	1	1	0	0	0	0	0	0	0
	23937	1	0	1	1	1	1	1	1	0	0	0	0	0	1	1	1	1	1	1	1	1	1	1	1	1	1
	23940	1	1	1	1	1	1	1	1	1	1	1	1	1	1	1	1	1	1	1	1	1	1	1	1	1	1
	23941	1	1	1	1	1	1	1	1	1	1	1	1	1	1	1	1	1	1	1	1	1	1	1	1	1	1
	23942	1	1	1	1	1	1	1	1	0	1	0	0	0	1	1	1	1	1	1	1	1	1	1	1	1	1
	23943	1	1	1	1	1	1	1	1	0	1	0	1	0	1	1	1	1	1	1	1	1	1	1	1	1	1
	23944	1	1	1	1	1	1	1	1	0	0	0	1	0	1	1	1	1	1	1	1	1	1	1	1	1	1
	23945	1	0	0	0	0	0	1	1	0	1	1	1	0	0	1	1	1	1	1	1	1	1	1	0	0	0
	23947	1	1	1	1	1	1	1	1	1	1	1	1	1	1	1	1	1	1	1	1	1	1	1	1	1	1
	23948	1	1	1	1	1	1	1	1	0	1	0	1	0	1	1	1	1	1	1	1	1	1	1	1	1	1
	23949	1	1	1	1	1	1	1	1	1	1	1	1	1	1	1	1	1	1	1	1	1	1	1	1	1	1
	23950	1	0	0	0	0	0	1	1	0	1	1	0	0	1	1	1	1	1	1	0	0	0	0	0	0	0
	23951	1	1	1	1	1	1	1	1	1	1	1	1	1	1	1	1	1	1	1	1	1	1	1	1	1	1
	23952	1	1	1	1	1	1	1	1	1	1	1	1	1	1	1	1	1	1	1	1	1	1	1	1	1	1
	23953	1	1	1	1	1	0	1	1	1	1	1	1	1	1	1	1	1	1	1	1	1	1	1	1	1	1
	23954	1	1	1	1	1	0	1	1	1	1	1	1	1	1	1	1	1	1	1	1	1	1	1	1	1	1
	23955	1	1	1	1	1	1	1	1	1	1	1	1	0	1	1	1	1	1	1	1	1	1	1	1	1	1
	23956	1	1	1	1	1	0	0	1	0	1	1	0	0	1	1	1	1	1	1	1	1	1	1	1	1	1
	23957	1	1	1	1	1	1	1	1	1	1	1	1	1	1	1	1	1	1	1	1	1	1	1	1	1	1
	23958	1	0	0	0	0	0	1	1	0	1	1	1	0	0	1	1	1	1	1	1	1	1	1	0	0	0
	23959	1	0	0	0	0	0	0	1	0	0	0	0	0	1	1	1	1	1	1	0	0	0	0	0	0	0
	23960	1	1	1	1	1	0	1	1	1	1	1	1	1	1	1	1	1	1	1	1	1	1	1	1	1	1
	23961	1	1	1	1	1	0	1	1	1	1	1	1	1	1	1	1	1	1	1	1	1	1	1	1	1	1
	23963	1	1	1	1	1	1	1	1	0	1	1	1	1	1	1	1	1	1	1	1	1	1	1	1	1	1
	23964	1	1	1	1	1	0	0	1	0	1	1	1	1	1	1	1	1	1	1	1	1	1	1	1	1	1
	23965	1	0	0	0	0	0	1	1	0	0	0	0	0	1	1	1	1	1	1	0	0	0	0	0	0	0
	23966	1	0	0	0	0	0	1	1	1	1	1	1	0	1	1	1	1	1	1	0	0	0	0	0	0	0
	23968	1	1	1	1	1	0	0	1	0	1	1	1	0	1	1	1	1	1	1	1	1	1	1	1	1	1
	23969	1	1	1	1	1	1	0	1	1	1	1	1	1	1	1	1	1	1	1	1	1	1	1	1	1	1
	23970	1	1	1	1	1	1	1	1	0	1	0	1	0	1	1	1	1	1	1	1	1	1	1	1	1	1
	23971	1	1	1	1	1	0	1	1	1	1	1	1	1	1	1	1	1	1	1	1	1	1	1	1	1	1
	23972	1	1	1	1	1	0	1	1	1	1	1	1	1	1	1	1	1	1	1	1	1	1	1	1	1	1
	23973	1	0	0	0	0	0	1	1	0	1	1	1	0	0	1	1	1	1	1	1	1	1	1	0	0	0
	23974	1	1	1	1	1	1	1	1	1	1	1	1	1	1	1	1	1	1	1	1	1	1	1	1	1	1
	23976	1	1	1	1	1	0	0	1	1	1	1	1	1	1	1	1	1	1	1	1	1	1	1	1	1	1
	23978	1	1	1	1	1	1	1	1	1	1	1	1	1	1	1	1	1	1	1	1	1	1	1	1	1	1
	23979	1	1	1	1	1	1	1	1	1	1	1	1	1	1	1	1	1	1	1	1	1	1	1	1	1	1
	23980	1	1	1	1	1	0	0	1	0	1	1	1	0	1	1	1	1	1	1	1	1	1	1	1	1	1
	23981	1	0	0	0	0	0	1	1	0	1	1	1	0	0	1	1	1	1	1	1	1	1	1	0	0	0
	23982	1	0	0	0	0	0	0	1	1	1	1	1	0	1	1	1	1	1	1	0	0	0	0	0	0	0
	23984	1	1	1	1	1	1	1	1	1	1	1	1	0	1	1	1	1	1	1	1	1	1	1	1	1	1
	23985	1	1	1	1	1	0	1	1	1	1	1	1	1	1	1	1	1	1	1	1	1	1	1	1	1	1
	23986	1	1	1	1	1	1	1	1	0	1	1	0	0	1	1	1	1	1	1	1	1	1	1	1	1	1
	23988	1	1	1	1	1	1	1	1	0	1	1	0	1	1	1	1	1	1	1	1	1	1	1	1	1	1
	23989	1	1	1	1	1	0	1	1	1	1	1	1	0	1	1	1	1	1	1	1	1	1	1	1	1	1
	23990	1	1	1	1	1	1	1	1	1	1	1	1	1	1	1	1	1	1	1	1	1	1	1	1	1	1
	23991	1	1	1	1	1	1	1	1	1	1	1	1	0	1	1	1	1	1	1	1	1	1	1	1	1	1
	23992	1	0	0	0	0	0	1	1	1	1	1	1	0	1	1	1	1	1	1	0	0	0	0	0	0	0
	23993	1	1	1	1	1	0	1	1	1	1	1	1	1	1	1	1	1	1	1	1	1	1	1	1	1	1
	23994	1	1	1	1	1	0	1	1	1	1	1	1	1	1	1	1	1	1	1	1	1	1	1	1	1	1
	23995	1	1	1	1	1	0	1	1	1	1	1	1	0	1	1	1	1	1	1	1	1	1	1	1	1	1
	23996	1	1	1	1	1	1	0	1	0	1	1	1	1	1	1	1	1	1	1	1	1	1	1	1	1	1
	23997	1	1	1	1	1	1	1	1	1	1	1	1	1	1	1	1	1	1	1	1	1	1	1	1	1	1
	23998	1	1	1	1	1	1	1	1	0	1	1	1	0	1	1	1	1	1	1	1	1	1	1	1	1	1
	23999	1	1	1	1	1	0	1	1	1	1	1	1	1	1	1	1	1	1	1	1	1	1	1	1	1	1
	24000	1	1	1	1	1	1	1	1	0	1	0	1	0	1	1	1	1	1	1	1	1	1	1	1	1	1
	24001	1	0	0	0	0	0	1	1	1	1	1	1	0	1	1	1	1	1	1	0	0	0	0	0	0	0
	24002	1	1	1	1	1	0	0	1	0	1	1	0	0	1	1	1	1	1	1	1	1	1	1	1	1	1
	24004	1	0	0	0	0	0	0	1	1	1	1	1	0	1	1	1	1	1	1	0	0	0	0	0	0	0
	24006	1	1	1	1	1	0	1	1	1	1	1	1	1	1	1	1	1	1	1	1	1	1	1	1	1	1
	24007	1	0	0	0	0	0	1	1	1	1	1	1	0	1	1	1	1	1	1	0	0	0	0	0	0	0
	24008	1	1	1	1	1	0	1	1	1	1	1	1	1	1	1	1	1	1	1	1	1	1	1	1	1	1
	24009	1	0	1	1	1	1	0	1	0	1	1	1	0	1	1	1	1	1	1	1	1	1	1	1	1	1
	24010	1	1	1	1	1	0	1	1	1	1	1	1	1	1	1	1	1	1	1	1	1	1	1	1	1	1
	24011	1	0	0	0	0	0	1	1	1	1	1	1	0	1	1	1	1	1	1	0	0	0	0	0	0	0
	24012	1	1	1	1	1	1	1	1	0	1	1	1	0	1	1	1	1	1	1	1	1	1	1	1	1	1
	24013	1	1	1	1	1	1	1	1	1	1	1	1	1	1	1	1	1	1	1	1	1	1	1	1	1	1
	24014	1	1	1	1	1	0	1	1	1	1	1	1	1	1	1	1	1	1	1	1	1	1	1	1	1	1
	24015	1	0	1	1	1	0	0	1	0	1	1	1	0	1	1	1	1	1	1	1	1	1	1	1	1	1
	24016	1	1	1	1	1	0	1	1	1	1	1	1	1	1	1	1	1	1	1	1	1	1	1	1	1	1
	24017	1	1	1	1	1	1	1	1	1	1	1	1	1	1	1	1	1	1	1	1	1	1	1	1	1	1
	24018	1	0	0	0	0	0	1	1	1	1	1	1	0	1	1	1	1	1	1	0	0	0	0	0	0	0
	24019	1	1	1	1	1	1	0	1	1	1	1	1	1	1	1	1	1	1	1	1	1	1	1	1	1	1
	24020	1	1	1	1	1	0	0	1	1	1	1	1	1	1	1	1	1	1	1	1	1	1	1	1	1	1
	24021	1	0	1	1	1	0	0	1	0	1	1	1	0	1	1	1	1	1	1	1	1	1	1	1	1	1
	24022	1	1	1	1	1	1	1	1	0	1	1	1	0	1	1	1	1	1	1	1	1	1	1	1	1	1
	24024	1	1	1	1	1	0	0	1	0	1	0	0	0	1	1	1	1	1	1	1	1	1	1	1	1	1
	24025	1	1	1	1	1	1	0	1	1	1	1	1	1	1	1	1	1	1	1	1	1	1	1	1	1	1
	24026	1	1	1	1	1	0	1	1	1	1	1	1	1	1	1	1	1	1	1	1	1	1	1	1	1	1
	24027	1	1	1	1	1	1	0	1	1	1	1	1	1	1	1	1	1	1	1	1	1	1	1	1	1	1
	24028	1	1	1	1	1	1	0	1	1	1	1	1	1	1	1	1	1	1	1	1	1	1	1	1	1	1
	24029	1	1	1	1	1	0	0	1	0	1	1	0	0	1	1	1	1	1	1	1	1	1	1	1	1	1
	24030	1	1	1	1	1	1	1	1	1	1	1	1	1	1	1	1	1	1	1	1	1	1	1	1	1	1
	24031	1	1	1	1	1	1	1	1	1	1	1	1	1	1	1	1	1	1	1	1	1	1	1	1	1	1
	24033	1	0	0	0	0	0	1	1	0	1	1	1	0	0	1	1	1	1	1	1	1	1	1	0	0	0
	24034	1	0	1	1	1	1	0	1	1	1	1	1	1	1	1	1	1	1	1	1	1	1	1	1	1	1
	24035	1	1	1	1	1	1	1	1	0	1	1	1	1	1	1	1	1	1	1	1	1	1	1	1	1	1
	24036	1	1	1	1	1	1	1	1	0	1	1	1	1	1	1	1	1	1	1	1	1	1	1	1	1	1
	24037	1	1	1	1	1	1	1	1	1	1	1	1	1	1	1	1	1	1	1	1	1	1	1	1	1	1
	24038	1	1	1	1	1	1	1	1	1	1	1	1	0	1	1	1	1	1	1	1	1	1	1	1	1	1
	24119	1	1	1	1	1	1	1	1	1	1	1	1	1	1	1	1	1	1	1	1	1	1	1	1	1	1
	24120	1	1	1	1	1	1	0	1	1	1	1	1	0	1	1	1	1	1	1	1	1	1	1	1	1	1
	24121	1	1	1	1	1	1	0	1	0	1	1	1	1	1	1	1	1	1	1	1	1	1	1	1	1	1
	24122	1	0	0	0	0	0	0	1	1	1	1	1	0	1	1	1	1	1	1	0	0	0	0	0	0	0
	24123	1	1	1	1	1	0	0	1	0	1	1	1	0	1	1	1	1	1	1	1	1	1	1	1	1	1
	24124	1	1	1	1	1	1	1	1	1	1	1	1	1	1	1	1	1	1	1	1	1	1	1	1	1	1
	24125	1	1	1	1	1	1	1	1	1	1	1	1	0	1	1	1	1	1	1	1	1	1	1	1	1	1
	24127	1	0	1	1	1	1	1	1	0	1	0	1	0	1	1	1	1	1	1	1	1	1	1	1	1	1
	24128	1	1	1	1	1	1	1	1	1	1	1	1	1	1	1	1	1	1	1	1	1	1	1	1	1	1
	24129	1	1	1	1	1	0	1	1	1	1	1	1	1	1	1	1	1	1	1	1	1	1	1	1	1	1
	24130	1	1	1	1	1	0	1	1	1	1	1	1	1	1	1	1	1	1	1	1	1	1	1	1	1	1
	24131	1	1	1	1	1	0	0	1	0	1	1	0	0	1	1	1	1	1	1	1	1	1	1	1	1	1
	24132	1	1	1	1	1	0	1	1	0	1	1	1	0	1	1	1	1	1	1	1	1	1	1	1	1	1
	24133	1	1	1	1	1	1	1	1	1	1	1	1	1	1	1	1	1	1	1	1	1	1	1	1	1	1
	24134	1	1	1	1	1	0	0	1	1	1	1	1	1	1	1	1	1	1	1	1	1	1	1	1	1	1
	24171	1	1	1	1	1	1	1	1	0	1	1	0	1	1	1	1	1	1	1	1	1	1	1	1	1	1
	24172	1	0	1	1	1	1	1	1	0	1	1	0	1	1	1	1	1	1	1	1	1	1	1	1	1	1
	24173	1	1	1	1	1	1	1	1	1	1	1	1	1	1	1	1	1	1	1	1	1	1	1	1	1	1
	24174	1	1	1	1	1	1	1	1	1	1	1	1	1	1	1	1	1	1	1	1	1	1	1	1	1	1
	24175	1	1	1	1	1	1	1	1	0	1	1	1	1	1	1	1	1	1	1	1	1	1	1	1	1	1
	24176	1	1	1	1	1	1	1	1	0	1	1	1	1	1	1	1	1	1	1	1	1	1	1	1	1	1
	24178	1	1	1	1	1	1	1	1	0	1	1	1	0	1	1	1	1	1	1	1	1	1	1	1	1	1
	24181	1	1	1	1	1	1	1	1	0	1	1	0	1	1	1	1	1	1	1	1	1	1	1	1	1	1
	24182	1	1	1	1	1	1	1	1	0	1	1	0	1	1	1	1	1	1	1	1	1	1	1	1	1	1
	24183	1	1	1	1	1	1	1	1	1	1	1	1	1	1	1	1	1	1	1	1	1	1	1	1	1	1
	24184	1	1	1	1	1	1	1	1	1	1	1	1	1	1	1	1	1	1	1	1	1	1	1	1	1	1
	24185	1	1	1	1	1	1	1	1	0	1	1	1	1	1	1	1	1	1	1	1	1	1	1	1	1	1
	24186	1	1	1	1	1	1	1	1	0	1	1	1	1	1	1	1	1	1	1	1	1	1	1	1	1	1
	24188	1	1	1	1	1	1	1	1	0	1	1	1	0	1	1	1	1	1	1	1	1	1	1	1	1	1
	24236	1	1	1	1	1	1	1	1	1	1	1	1	1	1	1	1	1	1	1	1	1	1	1	1	1	1
	24237	1	1	1	1	1	1	1	1	0	1	1	0	1	1	1	1	1	1	1	1	1	1	1	1	1	1
	24459	1	1	1	1	1	1	1	1	0	0	1	1	0	1	1	1	1	1	1	1	1	1	1	1	1	1
	24460	1	1	1	1	1	0	1	1	1	1	1	1	1	1	1	1	1	1	1	1	1	1	1	1	1	1
	24461	1	0	0	0	0	0	1	1	0	1	1	1	0	0	1	1	1	1	1	1	1	1	1	0	0	0
	24462	1	1	1	1	1	1	1	1	1	1	1	1	1	1	1	1	1	1	1	1	1	1	1	1	1	1
	24463	1	1	1	1	1	0	1	1	1	1	1	1	0	1	1	1	1	1	1	1	1	1	1	1	1	1
	24464	1	1	1	1	1	1	1	1	1	1	1	1	1	1	1	1	1	1	1	1	1	1	1	1	1	1
	24465	1	1	1	1	1	0	1	1	1	1	1	1	0	1	1	1	1	1	1	1	1	1	1	1	1	1
	24466	1	1	1	1	1	1	1	1	0	1	1	1	1	1	1	1	1	1	1	1	1	1	1	1	1	1
	24467	1	0	0	0	0	0	0	1	0	1	1	1	0	1	1	1	1	1	1	0	0	0	0	0	0	0
	24468	1	1	1	1	1	1	1	1	1	1	1	1	1	1	1	1	1	1	1	1	1	1	1	1	1	1
	24469	1	1	1	1	1	1	1	1	1	1	1	1	1	1	1	1	1	1	1	1	1	1	1	1	1	1
	24470	1	0	0	0	0	0	1	1	0	0	0	0	0	1	1	1	1	1	1	0	0	0	0	0	0	0
	24471	1	1	1	1	1	0	1	1	1	1	1	1	1	1	1	1	1	1	1	1	1	1	1	1	1	1
	24473	1	0	0	0	0	0	1	1	0	1	1	1	0	0	1	1	1	1	1	1	1	1	1	0	0	0
	24474	1	1	1	1	1	0	0	1	0	1	1	0	0	1	1	1	1	1	1	1	1	1	1	1	1	1
	24475	1	1	1	1	1	1	1	1	0	1	1	1	1	1	1	1	1	1	1	1	1	1	1	1	1	1
	24476	1	1	1	1	1	0	1	1	1	1	1	1	1	1	1	1	1	1	1	1	1	1	1	1	1	1
	24477	1	1	1	1	1	1	0	1	1	1	1	1	1	1	1	1	1	1	1	1	1	1	1	1	1	1
	24478	1	1	1	1	1	1	1	1	1	1	1	1	1	1	1	1	1	1	1	1	1	1	1	1	1	1
	24479	1	1	1	1	1	0	0	1	0	1	1	0	0	1	1	1	1	1	1	1	1	1	1	1	1	1
	24480	1	1	1	1	1	0	0	1	0	1	1	1	0	1	1	1	1	1	1	1	1	1	1	1	1	1
	24481	1	1	1	1	1	0	1	1	1	1	1	1	1	1	1	1	1	1	1	1	1	1	1	1	1	1
	24482	1	0	1	1	1	1	0	1	1	1	1	1	1	1	1	1	1	1	1	1	1	1	1	1	1	1
	24484	1	1	1	1	1	1	1	1	1	1	1	1	1	1	1	1	1	1	1	1	1	1	1	1	1	1
	24485	1	1	1	1	1	1	0	1	1	1	1	1	1	1	1	1	1	1	1	1	1	1	1	1	1	1
	24486	1	1	1	1	1	1	1	1	1	1	1	1	1	1	1	1	1	1	1	1	1	1	1	1	1	1
	24487	1	0	1	1	1	1	1	1	1	1	1	0	1	1	1	1	1	1	1	1	1	1	1	1	1	1
	24488	1	1	1	1	1	1	0	1	1	1	1	1	1	1	1	1	1	1	1	1	1	1	1	1	1	1
	24489	1	0	0	0	0	0	1	1	0	0	0	0	0	1	1	1	1	1	1	0	0	0	0	0	0	0
	24490	1	1	1	1	1	1	1	1	0	1	1	1	1	1	1	1	1	1	1	1	1	1	1	1	1	1
	24492	1	1	1	1	1	1	1	1	0	1	1	1	0	1	1	1	1	1	1	1	1	1	1	1	1	1
	24493	1	1	1	1	1	1	1	1	1	1	1	1	1	1	1	1	1	1	1	1	1	1	1	1	1	1
	24494	1	1	1	1	1	1	0	1	1	1	1	1	1	1	1	1	1	1	1	1	1	1	1	1	1	1
	24495	1	1	1	1	1	0	0	1	1	1	1	1	1	1	1	1	1	1	1	1	1	1	1	1	1	1
	24496	1	1	1	1	1	1	1	1	1	1	1	1	0	1	1	1	1	1	1	1	1	1	1	1	1	1
	24497	1	1	1	1	1	1	1	1	1	1	1	1	1	1	1	1	1	1	1	1	1	1	1	1	1	1
	24498	1	1	1	1	1	0	1	1	1	1	1	1	1	1	1	1	1	1	1	1	1	1	1	1	1	1
	24499	1	1	1	1	1	1	1	1	0	1	1	1	0	1	1	1	1	1	1	1	1	1	1	1	1	1
	24501	1	1	1	1	1	1	0	1	1	1	1	1	1	1	1	1	1	1	1	1	1	1	1	1	1	1
	24502	1	1	1	1	1	1	1	1	1	1	1	1	1	1	1	1	1	1	1	1	1	1	1	1	1	1
	24503	1	0	0	0	0	0	1	1	0	1	1	1	0	0	1	1	1	1	1	1	1	1	1	0	0	0
	24504	1	1	1	1	1	0	1	1	0	1	1	1	0	1	1	1	1	1	1	1	1	1	1	1	1	1
	24505	1	1	1	1	1	1	0	1	1	1	1	1	1	1	1	1	1	1	1	1	1	1	1	1	1	1
	24506	1	1	1	1	1	1	1	1	1	1	1	1	1	1	1	1	1	1	1	1	1	1	1	1	1	1
	24507	1	1	1	1	1	1	0	1	1	1	1	1	1	1	1	1	1	1	1	1	1	1	1	1	1	1
	24508	1	1	1	1	1	0	1	1	1	1	1	1	1	1	1	1	1	1	1	1	1	1	1	1	1	1
	24510	1	1	1	1	1	0	1	1	1	1	1	1	1	1	1	1	1	1	1	1	1	1	1	1	1	1
	24513	1	1	1	1	1	0	1	1	1	1	1	1	1	1	1	1	1	1	1	1	1	1	1	1	1	1
	24514	1	1	1	1	1	0	1	1	1	1	1	1	1	1	1	1	1	1	1	1	1	1	1	1	1	1
	24515	1	1	1	1	1	0	1	1	1	1	1	1	1	1	1	1	1	1	1	1	1	1	1	1	1	1
	24517	1	1	1	1	1	1	1	1	0	1	0	1	0	1	1	1	1	1	1	1	1	1	1	1	1	1
	24518	1	0	0	0	0	0	1	1	0	0	0	0	0	1	1	1	1	1	1	0	0	0	0	0	0	0
	24519	1	0	0	0	0	0	1	1	0	1	1	1	1	0	1	1	1	1	1	1	1	1	1	0	0	0
	24520	1	1	1	1	1	1	1	1	1	1	1	1	1	1	1	1	1	1	1	1	1	1	1	1	1	1
	24521	1	0	0	0	0	0	1	1	0	0	0	0	0	1	1	1	1	1	1	0	0	0	0	0	0	0
	24522	1	1	1	1	1	1	1	1	1	1	1	1	1	1	1	1	1	1	1	1	1	1	1	1	1	1
	24523	1	1	1	1	1	1	0	1	1	1	1	1	1	1	1	1	1	1	1	1	1	1	1	1	1	1
	24524	1	1	1	1	1	1	1	1	1	1	1	1	0	1	1	1	1	1	1	1	1	1	1	1	1	1
	24526	1	1	1	1	1	1	1	1	0	1	0	1	0	1	1	1	1	1	1	1	1	1	1	1	1	1
	24527	1	1	1	1	1	0	1	1	1	1	1	1	1	1	1	1	1	1	1	1	1	1	1	1	1	1
	24528	1	1	1	1	1	1	1	1	1	1	1	1	1	1	1	1	1	1	1	1	1	1	1	1	1	1
	24529	1	1	1	1	1	1	1	1	0	1	1	1	0	1	1	1	1	1	1	1	1	1	1	1	1	1
	24531	1	1	1	1	1	1	1	1	0	1	1	1	1	1	1	1	1	1	1	1	1	1	1	1	1	1
	24532	1	1	1	1	1	1	0	1	1	1	1	1	1	1	1	1	1	1	1	1	1	1	1	1	1	1
	24533	1	0	0	0	0	0	1	1	0	1	1	1	1	0	1	1	1	1	1	1	1	1	1	0	0	0
	24534	1	1	1	1	1	0	1	1	1	1	1	1	1	1	1	1	1	1	1	1	1	1	1	1	1	1
	24535	1	0	0	0	0	0	1	1	0	1	1	1	0	0	1	1	1	1	1	1	1	1	1	0	0	0
	24536	1	1	1	1	1	0	1	1	1	1	1	1	1	1	1	1	1	1	1	1	1	1	1	1	1	1
	24537	1	1	1	1	1	0	0	1	1	1	1	1	1	1	1	1	1	1	1	1	1	1	1	1	1	1
	24538	1	1	1	1	1	1	1	1	1	1	1	1	1	1	1	1	1	1	1	1	1	1	1	1	1	1
	24540	1	0	0	0	0	0	1	1	1	1	0	1	0	1	1	1	1	1	1	0	0	0	0	0	0	0
	24542	1	1	1	1	1	0	1	1	1	1	1	1	1	1	1	1	1	1	1	1	1	1	1	1	1	1
	24543	1	1	1	1	1	1	1	1	1	1	1	1	1	1	1	1	1	1	1	1	1	1	1	1	1	1
	24545	1	0	0	0	0	0	1	1	0	1	1	0	0	1	1	1	1	1	1	0	0	0	0	0	0	0
	24546	1	1	1	1	1	1	0	1	1	1	1	1	1	1	1	1	1	1	1	1	1	1	1	1	1	1
	24548	1	1	1	1	1	1	1	1	1	1	1	1	1	1	1	1	1	1	1	1	1	1	1	1	1	1
	24549	1	1	1	1	1	1	1	1	0	1	1	1	1	1	1	1	1	1	1	1	1	1	1	1	1	1
	24550	1	1	1	1	1	0	1	1	0	1	1	1	1	1	1	1	1	1	1	1	1	1	1	1	1	1
	24553	1	1	1	1	1	0	1	1	1	1	1	1	1	1	1	1	1	1	1	1	1	1	1	1	1	1
	24554	1	0	0	0	0	0	1	1	0	1	1	1	1	0	1	1	1	1	1	1	1	1	1	0	0	0
	24555	1	0	0	0	0	0	0	1	1	1	1	1	0	1	1	1	1	1	1	0	0	0	0	0	0	0
	24556	1	1	1	1	1	0	1	1	1	1	1	1	1	1	1	1	1	1	1	1	1	1	1	1	1	1
	24557	1	1	1	1	1	1	1	1	0	1	0	1	0	1	1	1	1	1	1	1	1	1	1	1	1	1
	24559	1	1	1	1	1	1	0	1	1	1	1	1	1	1	1	1	1	1	1	1	1	1	1	1	1	1
	24560	1	1	1	1	1	1	1	1	1	1	1	1	1	1	1	1	1	1	1	1	1	1	1	1	1	1
	24561	1	1	1	1	1	1	1	1	0	1	1	0	1	1	1	1	1	1	1	1	1	1	1	1	1	1
	24562	1	1	1	1	1	1	0	1	1	1	1	1	1	1	1	1	1	1	1	1	1	1	1	1	1	1
	24563	1	1	1	1	1	1	1	1	0	1	1	1	0	1	1	1	1	1	1	1	1	1	1	1	1	1
	24564	1	1	1	1	1	1	0	1	1	1	1	1	1	1	1	1	1	1	1	1	1	1	1	1	1	1
	24566	1	1	1	1	1	0	1	1	1	1	1	1	1	1	1	1	1	1	1	1	1	1	1	1	1	1
	24567	1	1	1	1	1	1	1	1	0	1	0	1	0	1	1	1	1	1	1	1	1	1	1	1	1	1
	24568	1	1	1	1	1	0	1	1	1	1	1	1	1	1	1	1	1	1	1	1	1	1	1	1	1	1
	24569	1	1	1	1	1	0	1	1	0	1	1	1	0	1	1	1	1	1	1	1	1	1	1	1	1	1
	24570	1	0	0	0	0	0	1	1	0	1	1	1	0	0	1	1	1	1	1	1	1	1	1	0	0	0
	24571	1	1	1	1	1	1	1	1	1	1	1	1	1	1	1	1	1	1	1	1	1	1	1	1	1	1
	24572	1	0	0	0	0	0	1	1	0	1	1	1	0	0	1	1	1	1	1	1	1	1	1	0	0	0
	24573	1	1	1	1	1	1	1	1	1	1	1	1	0	1	1	1	1	1	1	0	0	0	0	0	0	0
	24574	1	1	1	1	1	1	1	1	0	1	0	1	0	1	1	1	1	1	1	1	1	1	1	1	1	1
	24575	1	1	1	1	1	1	1	1	0	1	1	1	0	1	1	1	1	1	1	1	1	1	1	1	1	1
	24576	1	0	0	0	0	0	1	1	0	1	1	1	1	0	1	1	1	1	1	1	1	1	1	0	0	0
	24577	1	1	1	1	1	1	1	1	1	1	1	1	1	1	1	1	1	1	1	1	1	1	1	1	1	1
	24578	1	1	1	1	1	0	1	1	1	1	1	1	1	1	1	1	1	1	1	1	1	1	1	1	1	1
	24579	1	1	1	1	1	1	0	1	1	1	1	1	1	1	1	1	1	1	1	1	1	1	1	1	1	1
	24580	1	1	1	1	1	0	1	1	1	1	1	1	1	1	1	1	1	1	1	1	1	1	1	1	1	1
	24582	1	1	1	1	1	1	0	1	0	1	1	1	0	1	1	1	1	1	1	1	1	1	1	1	1	1
	24583	1	1	1	1	1	1	1	1	0	1	1	1	0	1	1	1	1	1	1	1	1	1	1	1	1	1
	24584	1	0	0	0	0	0	1	1	0	1	1	1	1	0	1	1	1	1	1	1	1	1	1	0	0	0
	24585	1	1	1	1	1	0	0	1	1	1	1	1	1	1	1	1	1	1	1	1	1	1	1	1	1	1
	24586	1	0	0	0	0	0	1	1	0	1	1	0	0	1	1	1	1	1	1	0	0	0	0	0	0	0
	24587	1	0	0	0	0	0	1	1	0	1	1	0	0	0	1	1	1	1	1	1	1	1	1	0	0	0
	24588	1	0	0	0	0	0	1	1	0	1	1	1	0	0	1	1	1	1	1	1	1	1	1	0	0	0
	24589	1	0	0	0	0	0	1	1	0	1	0	0	0	0	1	1	1	1	1	1	1	1	1	0	0	0
	24590	1	0	0	0	0	0	0	1	0	0	0	0	0	1	1	1	1	1	1	0	0	0	0	0	0	0
	24591	1	1	1	1	1	1	1	1	0	0	1	1	0	1	1	1	1	1	1	1	1	1	1	1	1	1
	24592	1	1	1	1	1	0	0	1	0	1	1	0	0	1	1	1	1	1	1	1	1	1	1	1	1	1
	24593	1	1	1	1	1	1	1	1	1	1	1	1	1	1	1	1	1	1	1	1	1	1	1	1	1	1
	24594	1	1	1	1	1	1	1	1	0	1	1	1	1	1	1	1	1	1	1	1	1	1	1	1	1	1
	24595	1	0	0	0	0	0	1	1	0	1	1	1	0	0	1	1	1	1	1	1	1	1	1	0	0	0
	24596	1	1	1	1	1	1	1	1	0	1	1	1	0	1	1	1	1	1	1	1	1	1	1	1	1	1
	24597	1	0	0	0	0	0	1	1	0	1	1	1	0	0	1	1	1	1	1	1	1	1	1	0	0	0
	24598	1	1	1	1	1	0	0	1	1	1	1	1	1	1	1	1	1	1	1	1	1	1	1	1	1	1
	24599	1	1	1	1	1	0	1	1	1	1	1	1	0	1	1	1	1	1	1	1	1	1	1	1	1	1
	24600	1	1	1	1	1	1	1	1	1	1	0	1	1	1	1	1	1	1	1	1	1	1	1	1	1	1
	24601	1	1	1	1	1	1	1	1	1	1	1	1	1	1	1	1	1	1	1	1	1	1	1	1	1	1
	24602	1	1	1	1	1	0	1	1	1	1	1	1	1	1	1	1	1	1	1	1	1	1	1	1	1	1
	24605	1	1	1	1	1	0	1	1	1	1	1	1	0	1	1	1	1	1	1	1	1	1	1	1	1	1
	24606	1	1	1	1	1	1	0	1	1	0	1	1	1	1	1	1	1	1	1	1	1	1	1	1	1	1
	24607	1	0	0	0	0	0	1	1	1	1	1	1	0	1	1	1	1	1	1	0	0	0	0	0	0	0
	24608	1	1	1	1	1	1	0	1	1	1	1	1	1	1	1	1	1	1	1	1	1	1	1	1	1	1
	24609	1	1	1	1	1	1	0	1	1	1	1	1	1	1	1	1	1	1	1	1	1	1	1	1	1	1
	24610	1	1	1	1	1	1	0	1	0	0	1	1	0	1	1	1	1	1	1	1	1	1	1	1	1	1
	24611	1	0	1	1	1	1	1	1	0	0	0	0	0	1	1	1	1	1	1	1	1	1	1	1	1	1
	24612	1	1	1	1	1	1	1	1	1	1	1	1	1	1	1	1	1	1	1	1	1	1	1	1	1	1
	24613	1	1	1	1	1	0	0	1	1	1	1	1	1	1	1	1	1	1	1	1	1	1	1	1	1	1
	24614	1	1	1	1	1	1	0	1	1	1	1	1	1	1	1	1	1	1	1	1	1	1	1	1	1	1
	24615	1	0	0	0	0	0	1	1	1	1	1	1	0	1	1	1	1	1	1	0	0	0	0	0	0	0
	24616	1	1	1	1	1	1	1	1	0	1	0	1	0	1	1	1	1	1	1	1	1	1	1	1	1	1
	24617	1	1	1	1	1	0	1	1	1	1	1	1	1	1	1	1	1	1	1	1	1	1	1	1	1	1
	24618	1	1	1	1	1	0	1	1	1	1	1	1	1	1	1	1	1	1	1	1	1	1	1	1	1	1
	24619	1	1	1	1	1	1	1	1	0	1	1	1	1	1	1	1	1	1	1	1	1	1	1	1	1	1
	24622	1	1	1	1	1	0	1	1	1	1	1	1	0	1	1	1	1	1	1	1	1	1	1	1	1	1
	24623	1	0	0	0	0	0	0	1	0	1	1	1	1	0	1	1	1	1	1	1	1	1	1	0	0	0
	24624	1	1	1	1	1	1	1	1	0	1	1	1	1	1	1	1	1	1	1	1	1	1	1	1	1	1
	24625	1	0	0	0	0	0	1	1	0	1	1	1	1	0	1	1	1	1	1	1	1	1	1	0	0	0
	24626	1	0	0	0	0	0	1	1	0	0	0	0	0	1	1	1	1	1	1	0	0	0	0	0	0	0
	24627	1	1	1	1	1	0	0	1	1	1	1	1	1	1	1	1	1	1	1	1	1	1	1	1	1	1
	24630	1	0	0	0	0	0	1	1	1	1	1	1	0	1	1	1	1	1	1	0	0	0	0	0	0	0
	24631	1	1	1	1	1	1	1	1	1	1	1	1	1	1	1	1	1	1	1	1	1	1	1	1	1	1
	24632	1	1	1	1	1	1	1	1	1	1	1	1	1	1	1	1	1	1	1	1	1	1	1	1	1	1
	24633	1	1	1	1	1	1	1	1	1	1	1	1	1	1	1	1	1	1	1	1	1	1	1	1	1	1
	24634	1	1	1	1	1	1	1	1	1	1	1	1	1	1	1	1	1	1	1	1	1	1	1	1	1	1
	24635	1	0	0	0	0	0	1	1	1	1	1	1	0	1	1	1	1	1	1	0	0	0	0	0	0	0
	24636	1	0	0	0	0	0	0	1	1	0	1	1	0	1	1	1	1	1	1	0	0	0	0	0	0	0
	24638	1	1	1	1	1	0	1	1	1	1	1	1	1	1	1	1	1	1	1	1	1	1	1	1	1	1
	24640	1	1	1	1	1	1	1	1	0	1	0	1	0	1	1	1	1	1	1	1	1	1	1	1	1	1
	24641	1	0	0	0	0	0	1	1	0	1	1	1	0	0	1	1	1	1	1	1	1	1	1	0	0	0
	24642	1	1	1	1	1	0	1	1	1	1	1	1	1	1	1	1	1	1	1	1	1	1	1	1	1	1
	24643	1	0	0	0	0	0	1	1	0	1	1	1	1	0	1	1	1	1	1	1	1	1	1	0	0	0
	24644	1	1	1	1	1	1	0	1	1	1	1	1	1	1	1	1	1	1	1	1	1	1	1	1	1	1
	24645	1	1	1	1	1	1	1	1	1	1	1	1	1	1	1	1	1	1	1	1	1	1	1	1	1	1
	24646	1	1	1	1	1	1	1	1	0	1	0	1	0	1	1	1	1	1	1	1	1	1	1	1	1	1
	24647	1	0	0	0	0	0	1	1	0	1	1	1	1	0	1	1	1	1	1	1	1	1	1	0	0	0
	24648	1	1	1	1	1	1	0	1	1	1	1	1	1	1	1	1	1	1	1	1	1	1	1	1	1	1
	24649	1	1	1	1	1	1	1	1	0	1	1	1	0	1	1	1	1	1	1	1	1	1	1	1	1	1
	24660	1	0	0	0	0	0	0	1	1	1	1	1	0	1	1	1	1	1	1	0	0	0	0	0	0	0
	24661	1	1	1	1	1	1	1	1	0	1	0	1	0	1	1	1	1	1	1	1	1	1	1	1	1	1
	24662	1	1	1	1	1	1	1	1	0	1	0	1	0	1	1	1	1	1	1	1	1	1	1	1	1	1
	24663	1	1	1	1	1	1	1	1	1	1	1	1	1	1	1	1	1	1	1	1	1	1	1	1	1	1
	24664	1	1	1	1	1	1	1	1	1	1	1	1	1	1	1	1	1	1	1	1	1	1	1	1	1	1
	24665	1	1	1	1	1	1	1	1	1	1	1	1	1	1	1	1	1	1	1	1	1	1	1	1	1	1
	24666	1	1	0	1	1	1	1	1	1	1	1	1	1	1	1	1	1	1	1	1	1	1	1	1	1	1
	24667	1	1	1	1	1	1	1	1	1	1	1	1	1	1	1	1	1	1	1	1	1	1	1	1	1	1
	24668	1	1	1	1	1	1	1	1	1	1	1	1	1	1	1	1	1	1	1	1	1	1	1	1	1	1
	24669	1	0	0	0	0	0	0	1	1	1	1	1	0	1	1	1	1	1	1	0	0	0	0	0	0	0
	24670	1	1	1	1	1	1	0	1	0	1	1	1	0	1	1	1	1	1	1	1	1	1	1	1	1	1
	24671	1	1	1	1	1	1	1	1	1	1	1	1	1	1	1	1	1	1	1	1	1	1	1	1	1	1
	24672	1	1	1	1	1	1	1	1	1	1	1	1	1	1	1	1	1	1	1	1	1	1	1	1	1	1
	24673	1	1	1	1	1	0	1	1	1	1	1	1	1	1	1	1	1	1	1	1	1	1	1	1	1	1
	24674	1	1	1	1	1	1	1	1	1	1	1	1	1	1	1	1	1	1	1	1	1	1	1	1	1	1
	24676	1	1	1	1	1	1	1	1	1	1	1	1	1	1	1	1	1	1	1	1	1	1	1	1	1	1
	24677	1	0	0	0	0	0	1	1	0	1	1	1	0	0	1	1	1	1	1	1	1	1	1	0	0	0
	24678	1	0	0	0	0	0	1	1	0	1	1	1	0	0	1	1	1	1	1	1	1	1	1	0	0	0
	24679	1	1	1	1	1	1	1	1	1	1	1	1	1	1	1	1	1	1	1	1	1	1	1	1	1	1
	24680	1	1	1	1	1	1	1	1	1	1	1	1	0	1	1	1	1	1	1	1	1	1	1	1	1	1
	24681	1	1	1	1	1	1	1	1	1	1	1	1	1	1	1	1	1	1	1	1	1	1	1	1	1	1
	24682	1	1	1	1	1	1	1	1	0	1	1	1	0	1	1	1	1	1	1	1	1	1	1	1	1	1
	24684	1	1	1	1	1	1	1	1	1	1	1	1	1	1	1	1	1	1	1	1	1	1	1	1	1	1
	24685	1	0	0	0	0	0	1	1	0	0	0	0	0	1	1	1	1	1	1	0	0	0	0	0	0	0
	24686	1	0	0	0	0	0	1	1	0	1	1	0	0	1	1	1	1	1	1	0	0	0	0	0	0	0
	24687	1	0	0	0	0	0	1	1	0	0	0	0	0	1	1	1	1	1	1	0	0	0	0	0	0	0
	24688	1	0	0	0	0	0	1	1	0	1	1	1	0	0	1	1	1	1	1	1	1	1	1	0	0	0
	24689	1	1	1	1	1	1	1	1	1	1	1	1	1	1	1	1	1	1	1	1	1	1	1	1	1	1
	24690	1	1	1	1	1	1	1	1	1	1	1	1	1	1	1	1	1	1	1	1	1	1	1	1	1	1
	24691	1	0	0	0	0	0	1	1	0	1	1	1	1	0	1	1	1	1	1	1	1	1	1	0	0	0
	24692	1	0	0	0	0	0	1	1	0	1	1	1	1	0	1	1	1	1	1	1	1	1	1	0	0	0
	24693	1	0	0	0	0	0	1	1	0	1	1	1	1	0	1	1	1	1	1	1	1	1	1	0	0	0
	24694	1	1	1	1	1	1	0	1	0	1	1	1	0	1	1	1	1	1	1	1	1	1	1	1	1	1
	24695	1	0	0	0	0	0	0	1	0	1	1	1	0	0	1	1	1	1	1	1	1	1	1	0	0	0
	24697	1	1	1	1	1	0	1	1	1	1	1	1	1	1	1	1	1	1	1	1	1	1	1	1	1	1
	24698	1	0	0	0	0	0	1	1	0	1	1	1	0	0	1	1	1	1	1	1	1	1	1	0	0	0
	24700	1	0	0	0	0	0	1	1	1	1	1	1	0	1	1	1	1	1	1	0	0	0	0	0	0	0
	24702	1	1	1	1	1	0	1	1	1	1	1	1	1	1	1	1	1	1	1	1	1	1	1	1	1	1
	24703	1	0	0	0	0	0	1	1	0	1	1	0	0	1	1	1	1	1	1	0	0	0	0	0	0	0
	24704	1	1	1	1	1	1	1	1	1	1	1	1	1	1	1	1	1	1	1	1	1	1	1	1	1	1
	24705	1	1	1	1	1	1	1	1	1	1	1	1	1	1	1	1	1	1	1	1	1	1	1	1	1	1
	24706	1	0	0	0	0	0	1	1	0	1	1	1	0	0	1	1	1	1	1	1	1	1	1	0	0	0
	24707	1	1	1	1	1	1	1	1	1	1	1	1	1	1	1	1	1	1	1	1	1	1	1	1	1	1
	24708	1	1	1	1	1	1	1	1	1	1	1	1	1	1	1	1	1	1	1	1	1	1	1	1	1	1
	24709	1	0	0	0	0	0	0	1	1	1	1	1	0	1	1	1	1	1	1	0	0	0	0	0	0	0
	24711	1	1	1	1	1	0	1	1	1	1	1	1	1	1	1	1	1	1	1	1	1	1	1	1	1	1
	24712	1	1	1	1	1	1	0	1	0	1	1	1	0	1	1	1	1	1	1	1	1	1	1	1	1	1
	24713	1	0	0	0	0	0	1	1	0	1	1	1	0	0	1	1	1	1	1	1	1	1	1	0	0	0
	24714	1	0	0	0	0	0	1	1	0	1	1	1	0	0	1	1	1	1	1	1	1	1	1	0	0	0
	24715	1	1	1	1	1	1	1	1	1	1	1	1	1	1	1	1	1	1	1	1	1	1	1	1	1	1
	24716	1	1	1	1	1	1	0	1	0	1	1	1	0	1	1	1	1	1	1	1	1	1	1	1	1	1
	24717	1	0	0	0	0	0	1	1	0	1	1	1	0	0	1	1	1	1	1	1	1	1	1	0	0	0
	24718	1	1	1	1	1	1	0	1	0	1	1	1	0	1	1	1	1	1	1	1	1	1	1	1	1	1
	24719	1	1	1	1	1	1	1	1	1	1	1	1	1	1	1	1	1	1	1	1	1	1	1	1	1	1
	24720	1	1	1	1	1	1	0	1	1	1	0	1	1	1	1	1	1	1	1	1	1	1	1	1	1	1
	24721	1	1	1	1	1	1	1	1	1	1	1	1	1	1	1	1	1	1	1	1	1	1	1	1	1	1
	24722	1	0	0	0	0	0	1	1	0	0	0	0	0	1	1	1	1	1	1	0	0	0	0	0	0	0
	24723	1	1	1	1	1	1	1	1	0	1	1	1	1	1	1	1	1	1	1	1	1	1	1	1	1	1
	24724	1	1	1	1	1	0	1	1	0	1	0	1	0	1	1	1	1	1	1	1	1	1	1	1	1	1
	24725	1	1	1	1	1	1	1	1	1	1	1	1	1	1	1	1	1	1	1	1	1	1	1	1	1	1
	24726	1	1	1	1	1	1	1	1	1	1	1	1	1	1	1	1	1	1	1	1	1	1	1	1	1	1
	24727	1	1	1	1	1	1	0	1	0	1	1	1	0	1	1	1	1	1	1	1	1	1	1	1	1	1
	24728	1	1	1	1	1	1	1	1	0	1	0	1	0	1	1	1	1	1	1	1	1	1	1	1	1	1
	24729	1	1	1	1	1	0	1	1	0	1	1	1	1	1	1	1	1	1	1	1	1	1	1	1	1	1
	24730	1	1	1	1	1	1	1	1	1	1	1	1	1	1	1	1	1	1	1	1	1	1	1	1	1	1
	24731	1	1	1	1	1	1	1	1	0	0	1	1	0	1	1	1	1	1	1	1	1	1	1	1	1	1
	24732	1	0	0	0	0	0	1	1	0	0	0	0	0	1	1	1	1	1	1	0	0	0	0	0	0	0
	24733	1	1	1	1	1	1	1	1	1	1	1	1	1	1	1	1	1	1	1	1	1	1	1	1	1	1
	24734	1	0	0	0	0	0	1	1	0	1	1	1	0	0	1	1	1	1	1	1	1	1	1	0	0	0
	24735	1	0	1	1	1	1	0	1	1	1	1	1	1	1	1	1	1	1	1	1	1	1	1	1	1	1
	24736	1	1	0	1	1	1	1	1	1	1	1	1	1	1	1	1	1	1	1	1	1	1	1	1	1	1
	24737	1	0	0	0	0	0	1	1	0	1	1	1	0	0	1	1	1	1	1	1	1	1	1	0	0	0
	24738	1	1	1	1	1	0	1	1	1	1	1	1	1	1	1	1	1	1	1	1	1	1	1	1	1	1
	24739	1	0	0	0	0	0	1	1	1	1	1	1	0	1	1	1	1	1	1	0	0	0	0	0	0	0
	24740	1	1	1	1	1	1	1	1	1	1	1	1	1	1	1	1	1	1	1	1	1	1	1	1	1	1
	24741	1	1	1	1	1	0	1	1	1	1	1	1	1	1	1	1	1	1	1	1	1	1	1	1	1	1
	24742	1	0	1	1	1	1	0	1	1	1	1	1	1	1	1	1	1	1	1	1	1	1	1	1	1	1
	24743	1	1	1	1	1	1	1	1	1	1	1	1	1	1	1	1	1	1	1	1	1	1	1	1	1	1
	24744	1	1	1	1	1	1	0	1	1	1	1	1	1	1	1	1	1	1	1	1	1	1	1	1	1	1
	24745	1	0	0	0	0	0	1	1	0	1	1	1	0	0	1	1	1	1	1	1	1	1	1	0	0	0
	24746	1	1	1	1	1	1	1	1	1	1	1	1	1	1	1	1	1	1	1	1	1	1	1	1	1	1
	24747	1	1	1	1	1	1	1	1	1	1	1	1	1	1	1	1	1	1	1	1	1	1	1	1	1	1
	24748	1	1	1	1	1	1	1	1	1	1	1	1	1	1	1	1	1	1	1	1	1	1	1	1	1	1
	24749	1	1	1	1	1	0	1	1	1	1	1	1	1	1	1	1	1	1	1	1	1	1	1	1	1	1
	24750	1	1	1	1	1	1	1	1	0	0	0	1	0	1	1	1	1	1	1	1	1	1	1	1	1	1
	24751	1	0	0	0	0	0	1	1	0	0	0	0	0	1	1	1	1	1	1	0	0	0	0	0	0	0
	24752	1	1	1	1	1	1	1	1	0	0	1	1	0	1	1	1	1	1	1	1	1	1	1	1	1	1
	24753	1	1	1	1	1	1	1	1	1	1	1	1	1	1	1	1	1	1	1	1	1	1	1	1	1	1
	24754	1	1	1	1	1	1	1	1	1	1	1	1	1	1	1	1	1	1	1	1	1	1	1	1	1	1
	24755	1	1	1	1	1	0	1	1	1	1	1	1	1	1	1	1	1	1	1	1	1	1	1	1	1	1
	24756	1	1	1	1	1	1	1	1	0	1	1	1	0	1	1	1	1	1	1	1	1	1	1	1	1	1
	24757	1	1	1	1	1	1	0	1	0	1	1	1	0	1	1	1	1	1	1	1	1	1	1	1	1	1
	24759	1	1	1	1	1	1	1	1	0	1	1	1	0	1	1	1	1	1	1	1	1	1	1	1	1	1
	24760	1	1	1	1	1	1	1	1	0	1	1	0	1	1	1	1	1	1	1	1	1	1	1	1	1	1
	24762	1	1	1	1	1	1	1	1	1	1	1	1	1	1	1	1	1	1	1	1	1	1	1	1	1	1
	24763	1	1	1	1	1	1	1	1	1	0	1	1	1	1	1	1	1	1	1	1	1	1	1	1	1	1
	24764	1	0	1	1	1	1	1	1	1	1	1	1	1	1	1	1	1	1	1	1	1	1	1	1	1	1
	24765	1	0	0	0	0	0	1	1	1	1	1	1	0	1	1	1	1	1	1	0	0	0	0	0	0	0
	24766	1	1	1	1	1	0	1	1	0	0	1	1	0	1	1	1	1	1	1	1	1	1	1	1	1	1
	24767	1	1	1	1	1	1	1	1	1	1	1	1	1	1	1	1	1	1	1	1	1	1	1	1	1	1
	24768	1	1	1	1	1	1	1	1	1	1	1	1	1	1	1	1	1	1	1	1	1	1	1	1	1	1
	24769	1	1	1	1	1	0	1	1	1	1	1	1	1	1	1	1	1	1	1	1	1	1	1	1	1	1
	24770	1	1	1	1	1	1	1	1	1	1	1	1	1	1	1	1	1	1	1	1	1	1	1	1	1	1
	24771	1	1	1	1	1	1	1	1	1	1	1	0	1	1	1	1	1	1	1	1	1	1	1	1	1	1
	24772	1	1	1	1	1	1	1	1	0	1	1	1	0	1	1	1	1	1	1	1	1	1	1	1	1	1
	24773	1	1	1	1	1	1	1	1	1	1	1	1	1	1	1	1	1	1	1	1	1	1	1	1	1	1
	24774	1	0	0	0	0	0	1	1	1	1	1	1	0	1	1	1	1	1	1	0	0	0	0	0	0	0
	24775	1	1	1	1	1	1	1	1	0	1	1	1	0	1	1	1	1	1	1	1	1	1	1	1	1	1
	24776	1	1	1	1	1	1	1	1	1	1	1	1	0	1	1	1	1	1	1	1	1	1	1	1	1	1
	24777	1	1	1	1	1	1	1	1	0	1	1	1	0	1	1	1	1	1	1	1	1	1	1	1	1	1
	24778	1	0	0	0	0	0	1	1	0	1	1	1	0	0	1	1	1	1	1	1	1	1	1	0	0	0
	24779	1	1	1	1	1	1	1	1	1	1	1	1	1	1	1	1	1	1	1	1	1	1	1	1	1	1
	24780	1	1	1	1	1	1	1	1	1	1	1	1	1	1	1	1	1	1	1	1	1	1	1	1	1	1
	24781	1	1	0	1	1	1	1	1	1	1	1	1	1	1	1	1	1	1	1	1	1	1	1	1	1	1
	24782	1	0	0	0	0	0	1	1	0	1	1	1	0	0	1	1	1	1	1	1	1	1	1	0	0	0
	24783	1	1	1	1	1	1	1	1	1	1	1	1	1	1	1	1	1	1	1	1	1	1	1	1	1	1
	24784	1	1	1	1	1	1	1	1	1	1	1	1	1	1	1	1	1	1	1	1	1	1	1	1	1	1
	24785	1	1	1	1	1	1	1	1	1	1	1	1	1	1	1	1	1	1	1	1	1	1	1	1	1	1
	24786	1	1	1	1	1	1	1	1	0	1	1	1	0	1	1	1	1	1	1	1	1	1	1	1	1	1
	24787	1	1	1	1	1	1	0	1	0	0	0	0	0	1	1	1	1	1	1	1	1	1	1	1	1	1
	24788	1	1	1	1	1	1	1	1	0	1	1	1	1	1	1	1	1	1	1	1	1	1	1	1	1	1
	24789	1	1	1	1	1	1	1	1	0	1	0	1	0	1	1	1	1	1	1	1	1	1	1	1	1	1
	24790	1	1	1	1	1	1	1	1	1	1	1	1	1	1	1	1	1	1	1	1	1	1	1	1	1	1
	24791	1	1	1	1	1	1	1	1	1	1	1	1	1	1	1	1	1	1	1	1	1	1	1	1	1	1
	24792	1	1	1	1	1	1	1	1	1	1	1	1	1	1	1	1	1	1	1	1	1	1	1	1	1	1
	24793	1	1	1	1	1	1	1	1	1	1	1	1	1	1	1	1	1	1	1	1	1	1	1	1	1	1
	24795	1	1	1	1	1	0	1	1	0	1	1	1	0	1	1	1	1	1	1	1	1	1	1	1	1	1
	24796	1	1	1	1	1	1	1	1	0	1	0	1	0	1	1	1	1	1	1	1	1	1	1	1	1	1
	24797	1	1	1	1	1	1	1	1	0	1	0	1	0	1	1	1	1	1	1	1	1	1	1	1	1	1
	24798	1	0	0	0	0	0	1	1	0	0	0	1	1	0	1	1	1	1	1	1	1	1	1	0	0	0
	24799	1	0	0	0	0	0	1	1	0	1	1	1	0	0	1	1	1	1	1	1	1	1	1	0	0	0
	24800	1	1	1	1	1	1	1	1	0	1	1	1	0	1	1	1	1	1	1	1	1	1	1	1	1	1
	24801	1	1	1	1	1	0	1	1	1	1	1	1	1	1	1	1	1	1	1	1	1	1	1	1	1	1
	24802	1	1	1	1	1	1	1	1	1	1	1	1	1	1	1	1	1	1	1	1	1	1	1	1	1	1
	24803	1	1	1	1	1	1	1	1	0	1	1	1	0	1	1	1	1	1	1	1	1	1	1	1	1	1
	24805	1	1	1	1	1	1	1	1	1	1	1	1	1	1	1	1	1	1	1	1	1	1	1	1	1	1
	24806	1	1	1	1	1	1	1	1	1	1	1	1	1	1	1	1	1	1	1	1	1	1	1	1	1	1
	24807	1	1	1	1	1	1	1	1	1	1	1	1	1	1	1	1	1	1	1	1	1	1	1	1	1	1
	24808	1	1	1	1	1	0	1	1	1	1	1	1	1	1	1	1	1	1	1	1	1	1	1	1	1	1
	24809	1	1	1	1	1	1	0	1	0	1	1	1	0	1	1	1	1	1	1	1	1	1	1	1	1	1
	24810	1	0	0	0	0	0	1	1	0	0	0	0	0	1	1	1	1	1	1	0	0	0	0	0	0	0
	24811	1	1	1	1	1	1	1	1	0	1	1	1	0	1	1	1	1	1	1	1	1	1	1	1	1	1
	24812	1	1	1	1	1	1	0	1	0	1	1	1	1	1	1	1	1	1	1	1	1	1	1	1	1	1
	24813	1	1	1	1	1	1	1	1	1	1	1	1	1	1	1	1	1	1	1	1	1	1	1	1	1	1
	24814	1	1	1	1	1	0	1	1	1	1	1	1	1	1	1	1	1	1	1	1	1	1	1	1	1	1
	24815	1	1	1	1	1	1	1	1	1	1	1	1	1	1	1	1	1	1	1	1	1	1	1	1	1	1
	24816	1	1	1	1	1	0	1	1	1	1	1	1	1	1	1	1	1	1	1	1	1	1	1	1	1	1
	24817	1	1	1	1	1	1	1	1	0	1	1	1	0	1	1	1	1	1	1	1	1	1	1	1	1	1
	24818	1	0	0	0	0	0	1	1	0	1	1	1	0	0	1	1	1	1	1	1	1	1	1	0	0	0
	24819	1	1	1	1	1	1	1	1	0	1	1	1	0	1	1	1	1	1	1	1	1	1	1	1	1	1
	24821	1	1	1	1	1	1	1	1	1	1	1	1	1	1	1	1	1	1	1	1	1	1	1	1	1	1
	24822	1	1	1	1	1	1	1	1	1	1	1	1	1	1	1	1	1	1	1	1	1	1	1	1	1	1
	24824	1	1	1	1	1	1	0	1	1	1	1	1	1	1	1	1	1	1	1	1	1	1	1	1	1	1
	24825	1	1	1	1	1	1	1	1	0	1	0	1	0	1	1	1	1	1	1	1	1	1	1	1	1	1
	24826	1	1	1	1	1	1	1	1	1	1	1	1	1	1	1	1	1	1	1	1	1	1	1	1	1	1
	24828	1	1	1	1	1	1	1	1	1	1	1	1	1	1	1	1	1	1	1	1	1	1	1	1	1	1
	24829	1	0	0	1	1	1	1	1	1	1	1	1	1	1	1	1	1	1	1	1	1	1	1	1	1	1
	24830	1	1	1	1	1	1	1	1	1	1	1	1	1	1	1	1	1	1	1	1	1	1	1	1	1	1
	24833	1	1	1	1	1	1	1	1	1	1	1	1	1	1	1	1	1	1	1	1	1	1	1	1	1	1
	24834	1	1	1	1	1	1	1	1	0	1	1	1	1	1	1	1	1	1	1	1	1	1	1	1	1	1
	24837	1	1	1	1	1	1	1	1	1	1	1	1	1	1	1	1	1	1	1	1	1	1	1	1	1	1
	24838	1	1	1	1	1	1	1	1	1	1	1	1	1	1	1	1	1	1	1	1	1	1	1	1	1	1
	24839	1	1	1	1	1	1	1	1	0	1	0	1	0	1	1	1	1	1	1	1	1	1	1	1	1	1
	24840	1	1	1	1	1	1	1	1	1	1	1	1	0	1	1	1	1	1	1	1	1	1	1	1	1	1
	24841	1	1	1	1	1	1	1	1	0	0	1	1	0	1	1	1	1	1	1	1	1	1	1	1	1	1
	24842	1	1	1	1	1	1	1	1	0	1	0	1	0	1	1	1	1	1	1	1	1	1	1	1	1	1
	24843	1	0	0	0	0	0	1	1	0	1	1	1	0	0	1	1	1	1	1	1	1	1	1	0	0	0
	24844	1	1	1	1	1	1	1	1	0	1	1	1	1	1	1	1	1	1	1	1	1	1	1	1	1	1
	24845	1	1	1	1	1	1	1	1	0	1	1	1	1	1	1	1	1	1	1	1	1	1	1	1	1	1
	24846	1	1	1	1	1	1	1	1	1	1	1	1	1	1	1	1	1	1	1	1	1	1	1	1	1	1
	24847	1	1	1	1	1	1	1	1	1	1	1	1	1	1	1	1	1	1	1	1	1	1	1	1	1	1
	24850	1	1	1	1	1	1	1	1	0	1	1	1	1	1	1	1	1	1	1	1	1	1	1	1	1	1
	24898	1	1	1	1	1	0	1	1	1	1	1	1	1	1	1	1	1	1	1	1	1	1	1	1	1	1
	24899	1	1	1	1	1	1	0	1	1	1	1	1	1	1	1	1	1	1	1	1	1	1	1	1	1	1
	24900	1	1	1	1	1	1	1	1	1	1	1	1	1	1	1	1	1	1	1	1	1	1	1	1	1	1
	24901	1	0	0	0	0	0	1	1	1	1	1	1	0	1	1	1	1	1	1	0	0	0	0	0	0	0
	24902	1	1	1	1	1	0	1	1	1	1	1	1	1	1	1	1	1	1	1	1	1	1	1	1	1	1
	24903	1	1	1	1	1	0	1	1	0	1	1	1	1	1	1	1	1	1	1	1	1	1	1	1	1	1
	24904	1	1	1	1	1	0	1	1	1	1	1	1	1	1	1	1	1	1	1	1	1	1	1	1	1	1
	24909	1	1	1	1	1	1	1	1	0	1	1	1	0	1	1	1	1	1	1	1	1	1	1	1	1	1
	24910	1	0	0	0	0	0	1	1	0	1	1	1	0	0	1	1	1	1	1	1	1	1	1	0	0	0
	24911	1	1	1	1	1	0	1	1	1	1	1	1	1	1	1	1	1	1	1	1	1	1	1	1	1	1
	24912	1	0	1	1	1	0	1	1	1	1	1	1	1	1	1	1	1	1	1	1	1	1	1	1	1	1
	24913	1	1	1	1	1	1	0	1	1	1	1	1	1	1	1	1	1	1	1	1	1	1	1	1	1	1
	24914	1	1	1	1	1	1	1	1	0	1	1	1	0	1	1	1	1	1	1	1	1	1	1	1	1	1
	24915	1	1	1	1	1	0	1	1	1	1	1	1	1	1	1	1	1	1	1	1	1	1	1	1	1	1
	24916	1	1	1	1	1	0	1	1	1	1	1	1	1	1	1	1	1	1	1	1	1	1	1	1	1	1
	24917	1	1	1	1	1	0	1	1	1	1	1	1	1	1	1	1	1	1	1	1	1	1	1	1	1	1
	24918	1	1	1	1	1	1	1	1	1	1	1	1	0	1	1	1	1	1	1	1	1	1	1	1	1	1
	24919	1	1	1	1	1	1	1	1	0	1	1	1	0	1	1	1	1	1	1	1	1	1	1	1	1	1
	24920	1	0	0	0	0	0	1	1	0	1	1	1	0	0	1	1	1	1	1	1	1	1	1	0	0	0
	24921	1	0	0	0	0	0	1	1	1	1	1	1	0	1	1	1	1	1	1	0	0	0	0	0	0	0
	24922	1	1	1	1	1	1	1	1	1	1	1	1	1	1	1	1	1	1	1	1	1	1	1	1	1	1
	24923	1	1	1	1	1	0	1	1	1	1	1	1	1	1	1	1	1	1	1	1	1	1	1	1	1	1
	24924	1	1	1	1	1	0	1	1	1	1	1	1	1	1	1	1	1	1	1	1	1	1	1	1	1	1
	24925	1	1	1	1	1	0	1	1	1	1	1	1	1	1	1	1	1	1	1	1	1	1	1	1	1	1
	24926	1	1	1	1	1	1	1	1	1	1	1	1	1	1	1	1	1	1	1	1	1	1	1	1	1	1
	24927	1	1	1	1	1	0	1	1	1	1	1	1	1	1	1	1	1	1	1	1	1	1	1	1	1	1
	24928	1	0	0	0	0	0	1	1	0	1	1	1	0	0	1	1	1	1	1	1	1	1	1	0	0	0
	24929	1	1	1	1	1	1	1	1	0	1	1	1	1	1	1	1	1	1	1	1	1	1	1	1	1	1
	24930	1	1	1	1	1	1	1	1	0	1	1	1	0	1	1	1	1	1	1	1	1	1	1	1	1	1
	24931	1	1	1	1	1	0	1	1	1	1	1	1	1	1	1	1	1	1	1	1	1	1	1	1	1	1
	24932	1	1	1	1	1	1	1	1	0	1	1	1	1	1	1	1	1	1	1	1	1	1	1	1	1	1
	24933	1	1	1	1	1	1	1	1	0	1	0	1	0	1	1	1	1	1	1	1	1	1	1	1	1	1
	24934	1	1	1	1	1	1	1	1	1	1	1	1	1	1	1	1	1	1	1	1	1	1	1	1	1	1
	24935	1	1	1	1	1	0	1	1	0	1	1	1	0	1	1	1	1	1	1	1	1	1	1	1	1	1
	24936	1	1	1	1	1	0	1	1	1	1	1	1	1	1	1	1	1	1	1	1	1	1	1	1	1	1
	24937	1	1	1	1	1	1	1	1	1	1	1	1	1	1	1	1	1	1	1	1	1	1	1	1	1	1
	24939	1	1	1	1	1	0	1	1	1	1	1	1	0	1	1	1	1	1	1	1	1	1	1	1	1	1
	24940	1	1	1	1	1	0	1	1	1	1	1	0	1	1	1	1	1	1	1	1	1	1	1	1	1	1
	24941	1	1	1	1	1	1	1	1	1	1	1	1	1	1	1	1	1	1	1	1	1	1	1	1	1	1
	24943	1	1	1	1	1	0	1	1	1	1	1	1	1	1	1	1	1	1	1	1	1	1	1	1	1	1
	24944	1	1	1	1	1	1	1	1	0	1	1	0	0	1	1	1	1	1	1	1	1	1	1	1	1	1
	24945	1	0	0	0	0	0	1	1	1	1	1	1	0	1	1	1	1	1	1	0	0	0	0	0	0	0
	24946	1	1	1	1	1	1	1	1	1	1	1	1	1	1	1	1	1	1	1	1	1	1	1	1	1	1
	24947	1	1	1	1	1	0	1	1	1	1	1	1	1	1	1	1	1	1	1	1	1	1	1	1	1	1
	24948	1	1	1	1	1	0	1	1	1	1	1	1	1	1	1	1	1	1	1	1	1	1	1	1	1	1
	24951	1	1	1	1	1	1	1	1	1	1	1	1	1	1	1	1	1	1	1	1	1	1	1	1	1	1
	24952	1	0	0	0	0	0	1	1	0	1	1	0	0	1	1	1	1	1	1	0	0	0	0	0	0	0
	24954	1	0	0	0	0	0	1	1	0	1	1	1	0	0	1	1	1	1	1	1	1	1	1	0	0	0
	24955	1	1	1	1	1	0	1	1	1	1	1	1	1	1	1	1	1	1	1	1	1	1	1	1	1	1
	24956	1	1	1	1	1	0	1	1	1	1	1	1	1	1	1	1	1	1	1	1	1	1	1	1	1	1
	24957	1	1	1	1	1	1	0	1	1	1	1	1	1	1	1	1	1	1	1	1	1	1	1	1	1	1
	24958	1	1	1	1	1	1	1	1	1	1	1	1	1	1	1	1	1	1	1	1	1	1	1	1	1	1
	24959	1	1	1	1	1	0	1	1	0	1	1	1	1	1	1	1	1	1	1	1	1	1	1	1	1	1
	24960	1	1	1	1	1	0	0	1	1	1	1	1	1	1	1	1	1	1	1	1	1	1	1	1	1	1
	24961	1	1	1	1	1	1	1	1	1	1	1	1	0	1	1	1	1	1	1	1	1	1	1	1	1	1
	24962	1	1	1	1	1	1	1	1	1	1	1	1	1	1	1	1	1	1	1	1	1	1	1	1	1	1
	24963	1	1	1	1	1	0	1	1	1	1	1	1	1	1	1	1	1	1	1	1	1	1	1	1	1	1
	24964	1	1	1	1	1	1	1	1	1	1	1	1	1	1	1	1	1	1	1	1	1	1	1	1	1	1
	24965	1	1	1	1	1	1	1	1	1	1	1	1	1	1	1	1	1	1	1	1	1	1	1	1	1	1
	24967	1	1	1	1	1	0	0	1	1	1	1	1	1	1	1	1	1	1	1	1	1	1	1	1	1	1
	24968	1	1	1	1	1	1	1	1	0	1	1	1	1	1	1	1	1	1	1	1	1	1	1	1	1	1
	24969	1	1	1	1	1	1	0	1	1	1	1	1	1	1	1	1	1	1	1	1	1	1	1	1	1	1
	24970	1	1	1	1	1	0	1	1	1	1	1	1	1	1	1	1	1	1	1	1	1	1	1	1	1	1
	24972	1	1	1	1	1	1	0	1	1	1	1	1	1	1	1	1	1	1	1	1	1	1	1	1	1	1
	24973	1	1	1	1	1	0	1	1	0	1	1	1	0	1	1	1	1	1	1	1	1	1	1	1	1	1
	24974	1	1	1	1	1	1	0	1	1	1	1	1	1	1	1	1	1	1	1	1	1	1	1	1	1	1
	24975	1	0	0	0	0	0	1	1	0	1	1	1	0	0	1	1	1	1	1	1	1	1	1	0	0	0
	24976	1	1	1	1	1	1	1	1	0	0	1	1	0	1	1	1	1	1	1	1	1	1	1	1	1	1
	24977	1	1	1	1	1	1	1	1	0	1	0	0	0	1	1	1	1	1	1	1	1	1	1	1	1	1
	24978	1	1	1	1	1	0	1	1	0	1	1	1	0	1	1	1	1	1	1	1	1	1	1	1	1	1
	24979	1	1	1	1	1	1	1	1	1	1	1	1	0	1	1	1	1	1	1	1	1	1	1	1	1	1
	24980	1	1	1	1	1	1	1	1	0	0	1	1	0	1	1	1	1	1	1	1	1	1	1	1	1	1
	24981	1	1	1	1	1	0	1	1	1	1	1	1	1	1	1	1	1	1	1	1	1	1	1	1	1	1
	24982	1	1	1	1	1	1	1	1	1	1	1	1	1	1	1	1	1	1	1	1	1	1	1	1	1	1
	24983	1	1	1	1	1	0	1	1	1	1	1	1	1	1	1	1	1	1	1	1	1	1	1	1	1	1
	24984	1	1	1	1	1	0	0	1	0	1	1	1	0	1	1	1	1	1	1	1	1	1	1	1	1	1
	24985	1	1	1	1	1	0	1	1	1	1	1	1	1	1	1	1	1	1	1	1	1	1	1	1	1	1
	24986	1	0	0	0	0	0	1	1	0	1	1	0	1	0	1	1	1	1	1	1	1	1	1	0	0	0
	24987	1	0	1	1	1	0	0	1	1	1	1	1	1	1	1	1	1	1	1	1	1	1	1	1	1	1
	24988	1	0	0	0	0	0	1	1	0	1	1	1	0	0	1	1	1	1	1	1	1	1	1	0	0	0
	24989	1	1	1	1	1	1	1	1	1	1	1	1	1	1	1	1	1	1	1	1	1	1	1	1	1	1
	24990	1	1	1	1	1	1	1	1	1	1	1	1	0	1	1	1	1	1	1	1	1	1	1	1	1	1
	24991	1	1	1	1	1	0	0	1	1	1	1	1	1	1	1	1	1	1	1	1	1	1	1	1	1	1
	24992	1	1	1	1	1	0	0	1	0	1	1	1	0	1	1	1	1	1	1	1	1	1	1	1	1	1
	24993	1	1	1	1	1	0	1	1	1	1	1	1	0	1	1	1	1	1	1	1	1	1	1	1	1	1
	24999	1	0	0	0	0	0	1	1	1	1	1	1	0	1	1	1	1	1	1	0	0	0	0	0	0	0
	25000	1	1	1	1	1	1	1	1	0	1	1	1	1	1	1	1	1	1	1	1	1	1	1	1	1	1
	25001	1	1	1	1	1	0	1	1	1	1	1	1	1	1	1	1	1	1	1	1	1	1	1	1	1	1
	25002	1	1	1	1	1	0	1	1	1	1	1	1	1	1	1	1	1	1	1	1	1	1	1	1	1	1
	25003	1	1	1	1	1	0	1	1	1	1	1	1	1	1	1	1	1	1	1	1	1	1	1	1	1	1
	25004	1	1	1	1	1	1	1	1	0	1	1	1	1	1	1	1	1	1	1	1	1	1	1	1	1	1
	25005	1	1	1	1	1	1	1	1	1	1	1	1	0	1	1	1	1	1	1	1	1	1	1	1	1	1
	25006	1	1	1	1	1	0	1	1	1	1	1	1	1	1	1	1	1	1	1	1	1	1	1	1	1	1
	25007	1	1	1	1	1	0	1	1	0	0	1	1	1	1	1	1	1	1	1	1	1	1	1	1	1	1
	25009	1	1	1	1	1	1	1	1	1	1	1	1	1	1	1	1	1	1	1	1	1	1	1	1	1	1
	25010	1	0	0	0	0	0	1	1	0	1	1	1	0	0	1	1	1	1	1	1	1	1	1	0	0	0
	25012	1	1	1	1	1	1	1	1	1	1	1	1	1	1	1	1	1	1	1	1	1	1	1	1	1	1
	25013	1	0	0	0	0	0	1	1	0	0	0	0	0	1	1	1	1	1	1	0	0	0	0	0	0	0
	25014	1	0	0	0	0	0	1	1	0	0	0	0	0	1	1	1	1	1	1	0	0	0	0	0	0	0
	25015	1	1	1	1	1	1	0	1	1	1	1	1	1	1	1	1	1	1	1	1	1	1	1	1	1	1
	25017	1	1	1	1	1	1	1	1	1	1	1	1	0	1	1	1	1	1	1	1	1	1	1	1	1	1
	25018	1	1	1	1	1	0	1	1	1	1	1	1	1	1	1	1	1	1	1	1	1	1	1	1	1	1
	25019	1	1	1	1	1	1	0	1	1	1	1	1	1	1	1	1	1	1	1	1	1	1	1	1	1	1
	25020	1	0	0	0	0	0	1	1	0	1	1	1	0	0	1	1	1	1	1	1	1	1	1	0	0	0
	25022	1	1	1	1	1	1	1	1	1	1	1	1	1	1	1	1	1	1	1	1	1	1	1	1	1	1
	25023	1	1	1	1	1	1	1	1	0	1	1	1	1	1	1	1	1	1	1	1	1	1	1	1	1	1
	25025	1	0	0	0	0	0	1	1	0	1	1	1	0	0	1	1	1	1	1	1	1	1	1	0	0	0
	25026	1	1	1	1	1	1	1	1	1	1	1	0	0	1	1	1	1	1	1	1	1	1	1	1	1	1
	25027	1	1	1	1	1	1	1	1	1	1	1	1	1	1	1	1	1	1	1	1	1	1	1	1	1	1
	25028	1	1	1	1	1	1	1	1	1	1	1	1	1	1	1	1	1	1	1	1	1	1	1	1	1	1
	25030	1	1	1	1	1	1	1	1	1	1	1	1	1	1	1	1	1	1	1	1	1	1	1	1	1	1
	25031	1	1	1	1	1	0	1	1	1	1	1	1	0	1	1	1	1	1	1	1	1	1	1	1	1	1
	25032	1	1	1	1	1	1	1	1	0	1	1	1	1	1	1	1	1	1	1	1	1	1	1	1	1	1
	25033	1	1	1	1	1	1	1	1	1	1	1	1	1	1	1	1	1	1	1	1	1	1	1	1	1	1
	25034	1	1	1	1	1	1	1	1	1	1	1	1	1	1	1	1	1	1	1	1	1	1	1	1	1	1
	25035	1	0	0	0	0	0	1	1	0	1	1	1	0	0	1	1	1	1	1	1	1	1	1	0	0	0
	25036	1	1	1	1	1	1	1	1	1	1	1	1	0	1	1	1	1	1	1	0	0	0	0	0	0	0
	25039	1	0	0	0	0	0	1	1	0	1	1	1	0	0	1	1	1	1	1	1	1	1	1	0	0	0
	25040	1	1	1	1	1	0	1	1	1	1	1	1	1	1	1	1	1	1	1	1	1	1	1	1	1	1
	25041	1	1	1	1	1	1	1	1	0	1	1	1	0	1	1	1	1	1	1	1	1	1	1	1	1	1
	25042	1	1	1	1	1	1	0	1	1	1	1	1	1	1	1	1	1	1	1	1	1	1	1	1	1	1
	25044	1	1	1	1	1	0	1	1	1	1	1	1	1	1	1	1	1	1	1	1	1	1	1	1	1	1
	25045	1	1	1	1	1	0	1	1	1	1	1	1	1	1	1	1	1	1	1	1	1	1	1	1	1	1
	25046	1	1	1	1	1	1	1	1	0	1	0	1	0	1	1	1	1	1	1	1	1	1	1	1	1	1
	25047	1	1	1	1	1	1	1	1	0	1	0	1	0	1	1	1	1	1	1	1	1	1	1	1	1	1
	25048	1	1	1	1	1	0	1	1	0	1	1	1	1	1	1	1	1	1	1	1	1	1	1	1	1	1
[truncated: 14,137 more rows]

## Sheet: Sequence Bin Statistics
Isolate id	Isolate	Contigs	Total length	Min	Max	Mean	StdDev	N50	L50	N90	L90	N95	L95
48	NCTC11168	3	1647283	2890	1641481	549094	946035	1641481	1	1641481	1	1641481	1
1220	81116	1	1628115	1628115	1628115	1628115		1628115	1	1628115	1	1628115	1
1481	81-176	1	1616554	1616554	1616554	1616554		1616554	1	1616554	1	1616554	1
2607	H143040420	181	1654467	189	56694	9141	10285	18424	30	5108	96	3172	116
2640	H122580779	60	1668020	144	188161	27800	41109	89054	8	31450	20	14162	24
2642	H122620624	46	1750020	160	222299	38044	65049	150548	5	42941	12	20230	14
2659	H133940557	46	1648555	125	330543	35838	63808	111610	5	43270	14	24260	17
2661	H134120022	76	1725621	125	281923	22706	47870	102896	6	35397	17	11395	23
2662	H134340385	186	1670324	133	102611	8980	15495	29897	18	9565	56	5234	68
2663	H134660450	49	1685776	133	188030	34404	50697	101357	7	48173	15	20435	18
2666	H134900243	57	1695981	125	221351	29754	50624	104617	6	42525	15	39962	17
2667	H135060411	66	1658293	137	191396	25126	40636	79897	7	26360	21	20140	25
2669	H135060412	57	1659044	141	188131	29106	48721	104560	6	42329	16	24253	19
2670	H140620012	39	1658639	144	189331	42529	61569	132335	5	78729	12	45151	14
2671	H140940807	69	1675251	129	189615	24279	37991	78088	8	22597	24	16566	28
2672	H140940808	48	1702352	129	247332	35466	64676	156517	5	50163	11	42090	13
2675	H142240928	95	1745836	129	185252	18377	39207	95537	7	15981	20	6358	27
2684	UoH6237	44	1680260	88	245189	38188	67747	157292	5	40828	11	26056	13
2685	UoH6236	55	1689314	88	209520	30715	51979	119151	6	39698	15	12037	19
2686	UoH6538	49	1688170	85	245167	34452	65495	188839	4	40809	11	32483	13
2689	UoH6541	48	1633886	81	210563	34039	57930	133379	5	39698	13	22230	16
2690	UoH6498	38	1657603	88	211498	43621	62703	119811	5	42801	14	32422	16
2691	UoH6497	45	1649611	83	243376	36658	60409	140497	5	40827	13	23943	15
5293	IA3902	1	1635045	1635045	1635045	1635045		1635045	1	1635045	1	1635045	1
10935	OXC6544	48	1732244	206	335151	36088	68049	137523	5	42074	12	19539	14
12880	OXC6545	36	1653604	210	526089	45933	108115	325450	2	96884	7	92368	8
12881	OXC6546	120	1784331	205	301459	14869	47580	157147	5	19576	12	3285	25
12882	OXC6547	26	1643506	206	313360	63212	86519	171906	4	67835	10	50225	11
12883	OXC6548	50	1661818	200	351232	33236	66840	147331	4	78052	11	21568	13
12884	OXC6549	31	1647649	206	316718	53150	86605	154524	4	80326	9	21512	12
12885	OXC6550	121	1844974	202	353474	15248	49662	155501	4	19555	15	3566	28
12887	OXC6552	45	1697749	206	348583	37728	72841	159884	4	74353	11	66513	12
12888	OXC6553	38	1753070	206	342476	46133	75982	154501	4	42126	12	22061	15
12889	OXC6554	121	1843273	200	326911	15234	49012	179973	4	13347	18	4911	29
12890	OXC6555	116	1843717	202	359414	15894	51484	169953	4	13412	16	5429	26
12891	OXC6556	80	1696583	201	221087	21207	47293	135834	5	35545	14	15997	17
12892	OXC6557	47	1729608	202	341701	36800	84927	281259	3	76690	8	27514	9
12893	OXC6558	41	1696847	206	499451	41387	92484	180660	3	80717	9	29617	11
12895	OXC6560	47	1768296	205	340167	37623	77379	151631	4	86891	10	18464	12
12896	OXC6561	48	1686904	200	278013	35144	64680	164227	5	32471	12	20203	16
12897	OXC6562	32	1743523	224	626369	54485	117789	154449	3	79906	9	20416	12
12898	OXC6563	51	1706490	202	256920	33461	62998	128757	5	36861	12	20416	15
12899	OXC6564	38	1740339	206	542885	45798	97703	154441	3	79898	10	26945	12
12900	OXC6565	38	1664472	206	460054	43802	85082	106637	4	42494	11	20290	14
12901	OXC6566	45	1731114	203	341886	38469	75804	149801	4	72859	10	29273	12
12902	OXC6567	35	1747121	206	348524	49918	95421	229054	3	81999	8	42060	9
12904	OXC6569	67	1638114	202	322697	24449	52793	95944	5	21858	15	10253	20
12905	OXC6570	16	1652064	206	558378	103254	156274	285573	2	113856	6	89721	7
12906	OXC6571	42	1679665	206	521867	39992	89880	162207	3	78118	10	23306	13
12907	OXC6572	51	1789101	206	328376	35080	74194	177993	4	42596	10	8736	14
12908	OXC6573	54	1707463	206	312505	31620	59369	128761	5	36718	14	18322	17
12909	OXC6574	102	1768434	208	515165	17338	60438	170637	3	22435	13	15096	18
12910	OXC6575	51	1731910	206	331174	33959	74491	149797	4	94379	9	91473	10
12913	OXC6578	41	1635678	205	339182	39895	77584	150694	4	47211	10	19557	13
12916	OXC6579	16	1613532	206	637690	100846	157597	184936	2	89728	7	50093	9
12917	OXC6580	55	1703198	206	219072	30967	54079	115447	6	33591	14	16066	17
12918	OXC6581	73	1787476	206	219701	24486	50188	131031	6	15051	17	7151	26
12919	OXC6582	31	1740960	206	336522	56160	87813	179294	4	43109	10	21834	12
12920	OXC6583	31	1730133	206	331880	55811	95709	212287	3	88890	8	34578	10
12921	OXC6584	76	1816180	203	505203	23897	66611	106529	4	25879	14	9884	19
12922	OXC6585	40	1696145	204	292476	42404	77545	177124	4	92350	9	30754	11
12923	OXC6586	42	1741162	202	286941	41456	74849	154998	4	75888	10	23518	12
16048	OXC6250	34	1681531	206	333571	49457	82553	178234	4	88896	9	26793	11
16049	OXC6251	51	1660238	200	188021	32554	52082	116052	6	25256	16	18143	19
16050	OXC6252	40	1679404	206	219039	41985	58461	106516	6	42527	14	22676	17
16052	OXC6254	43	1712245	206	286236	39820	72007	178530	4	23474	11	16101	15
16053	OXC6256	109	1815901	206	223964	16660	40142	111197	6	11632	21	5317	33
16054	OXC6257	42	1698457	203	315860	40439	71099	154749	4	71627	11	20420	13
16056	OXC6259	42	1648864	203	235698	39259	65231	153464	5	56254	11	19558	14
16057	OXC6260	55	1728863	206	292887	31434	67649	148591	4	29273	11	21070	15
16058	OXC6261	40	1621134	201	553309	40528	98173	167852	3	88695	8	84631	9
16059	OXC6262	53	1787325	206	334281	33723	78109	259604	3	87886	9	10823	12
16061	OXC6264	45	1682193	210	259039	37382	67429	184844	4	45892	11	20520	14
16062	OXC6265	42	1687847	206	314835	40187	72968	156106	4	50225	11	20416	13
16063	OXC6266	47	1678041	206	351635	35703	67274	147200	4	42498	12	18684	16
16065	OXC6268	24	1689734	206	357191	70406	97429	184922	4	60391	10	26798	12
16066	OXC6269	52	1719312	206	464013	33064	76926	154535	4	26770	12	13926	17
16067	OXC6270	59	1662446	206	222262	28177	51876	104800	6	61925	13	20445	16
16068	OXC6271	50	1654342	210	287006	33087	66484	164809	4	34948	12	18843	16
16069	OXC6272	45	1691725	206	469645	37594	89564	197802	3	50229	9	18981	12
16070	OXC6273	45	1655567	210	278047	36790	66777	164809	4	46046	11	18707	15
16071	OXC6274	36	1641825	206	406754	45606	86251	190014	3	90807	9	41391	11
16072	OXC6275	37	1660816	206	313645	44887	72489	135068	5	79854	11	42862	12
16074	OXC6277	43	1659853	206	351688	38601	69928	111635	5	78759	11	20412	14
16075	OXC6278	33	1610563	205	344340	48805	85742	185012	4	56258	9	22616	11
16076	OXC6279	19	1644736	205	519647	86565	125626	188148	3	92680	8	80389	9
16078	OXC6281	119	1836452	204	266552	15432	46227	152251	5	13274	14	4899	25
16079	OXC6282	88	1723421	203	219355	19584	47250	141453	5	38617	13	13146	18
16080	OXC6283	23	1651741	206	324301	71815	101214	244473	3	83184	8	71050	9
16081	OXC6284	32	1688204	206	470116	52756	107138	197671	3	82551	8	50217	9
16082	OXC6285	56	1659362	200	189372	29631	45876	98871	7	30549	16	10599	21
16083	OXC6286	46	1677881	206	349426	36476	66771	106529	5	27544	13	23001	16
16084	OXC6287	43	1709783	206	302797	39762	76492	179611	4	42056	10	20447	13
16085	OXC6288	68	1738876	206	442332	25572	71422	179922	3	42811	10	8740	15
16086	OXC6289	50	1703986	206	305132	34080	62840	106454	5	42498	12	20218	16
16087	OXC6290	29	1697097	206	285876	58521	91370	221092	4	74568	9	26753	10
16088	OXC6291	39	1734856	206	330496	44483	82780	187726	4	60716	9	20218	12
16089	OXC6292	49	1677500	206	351638	34235	66609	147200	4	42482	12	20396	15
16090	OXC6293	51	1640344	209	184901	32164	48776	114478	6	25219	17	14792	21
16091	OXC6294	26	1609052	210	236841	61887	74475	159909	5	87298	10	38271	12
16095	OXC6298	56	1748719	206	353185	31227	67989	165610	4	92445	10	19048	13
16096	OXC6299	61	1750331	206	203249	28694	57335	151697	5	92453	11	17999	14
16097	OXC6300	71	1722251	206	226396	24257	48971	103677	6	27945	15	17174	19
16098	OXC6301	69	1695207	206	196488	24568	49416	115796	6	38678	14	8276	18
16099	OXC6302	44	1640504	206	406760	37284	78268	186835	3	41523	11	24397	13
16100	OXC6303	49	1655973	209	263266	33795	59541	120414	5	44320	13	38694	15
16101	OXC6304	40	1739157	208	293023	43479	71781	127286	5	78600	11	31428	13
16102	OXC6305	70	1696134	202	332636	24230	54830	106744	5	38693	14	12945	18
16103	OXC6306	53	1706602	206	216656	32200	53702	148708	5	25907	17	11563	21
16104	OXC6307	53	1706602	206	216656	32200	53702	148708	5	25907	17	11563	21
16107	OXC6310	43	1659822	206	177941	38601	57722	135086	6	42505	13	20408	15
16108	OXC6311	48	1702992	206	222283	35479	63692	155786	5	58044	11	41385	13
16110	OXC6313	38	1610532	203	331590	42382	68431	149310	4	36971	14	30756	16
16111	OXC6314	48	1611236	210	337319	33567	68785	146098	4	38328	11	18780	14
16112	OXC6315	41	1715814	276	266891	41849	64887	136697	5	42138	14	20424	17
16113	OXC6316	41	1712205	206	371638	41761	87870	219910	3	81495	9	41836	10
16114	OXC6317	86	1829923	206	315993	21278	51319	115725	5	20437	16	8556	22
16115	OXC6318	40	1723387	206	382292	43085	89154	183826	3	82529	9	29181	10
16116	OXC6319	35	1712541	206	334508	48930	92991	227737	3	91565	8	82527	9
16117	OXC6320	44	1728610	205	407375	39287	83090	183063	3	34437	11	19851	15
16118	OXC6321	42	1654895	227	269124	39402	65413	148045	5	43629	13	27969	15
16119	OXC6322	60	1800830	206	286360	30014	61722	130934	5	53079	12	12168	16
16120	OXC6323	37	1739827	208	516787	47022	100538	207422	3	78614	9	43606	10
16121	OXC6324	45	1697114	206	352370	37714	79563	153435	4	80639	9	20433	11
16122	OXC6325	75	1697780	200	262350	22637	50358	115951	5	17730	18	6650	25
16123	OXC6326	50	1664892	206	353833	33298	66071	122108	5	78239	11	20880	13
16125	OXC6328	34	1694269	206	464074	49831	100305	197761	3	50225	9	21525	11
16126	OXC6329	40	1697571	203	313643	42439	71589	154453	4	71640	11	20420	14
16127	OXC6330	28	1607982	210	339246	57428	87499	165503	4	84694	9	38275	11
16128	OXC6331	43	1678926	206	353854	39045	69814	148680	4	42382	12	20415	15
16129	OXC6332	40	1637479	210	218004	40937	59435	144336	5	44553	13	19549	16
16130	OXC6333	36	1627141	210	321708	45198	75231	152180	4	46032	11	20440	14
16131	OXC6334	35	1743810	206	313635	49823	75592	177942	4	79902	11	20412	14
16132	OXC6335	44	1711273	206	352930	38893	69526	115876	5	43738	12	20408	15
16133	OXC6336	37	1728791	205	424118	46724	102363	217923	3	75579	8	20489	11
16136	OXC6339	31	1611785	210	325683	51993	81483	175270	4	56258	10	37456	12
16137	OXC6340	40	1732279	206	448208	43307	93671	184605	3	79174	9	34767	11
16138	OXC6341	47	1781388	206	334148	37902	78612	157475	4	88822	10	16833	12
16139	OXC6342	36	1666771	205	583343	46299	113733	293639	2	90038	7	89342	8
16141	OXC6344	36	1682398	206	287017	46733	80012	187195	4	44972	10	40816	12
16142	OXC6345	30	1695502	206	485532	56517	107481	197753	3	50217	9	31159	11
16143	OXC6346	20	1614074	206	542965	80704	133934	285594	2	81404	7	71035	8
16144	OXC6347	34	1678654	206	524000	49372	98598	161017	3	78158	10	28758	12
16145	OXC6348	34	1656537	206	550758	48722	110201	285653	2	80793	8	22035	10
16146	OXC6349	51	1827157	205	264213	35827	64474	160514	5	44675	13	19982	16
16147	OXC6350	35	1628949	210	321794	46541	76883	152188	4	66685	10	26301	12
16148	OXC6351	42	1645994	205	210866	39190	66932	174919	5	56238	11	36883	13
16149	OXC6352	54	1781099	224	249095	32983	58077	136993	6	38237	14	15191	18
16150	OXC6353	37	1670390	205	231024	45146	67270	152577	5	89668	11	81212	12
16151	OXC6354	30	1644890	206	471379	54830	96387	154528	3	61478	10	23631	12
16152	OXC6355	47	1664757	200	266812	35420	60746	127724	5	44135	13	21443	15
16153	OXC6356	76	1739720	206	290590	22891	57509	154584	4	18619	14	8064	21
16154	OXC6357	32	1640611	206	406874	51269	90654	187482	3	90802	9	66238	10
16155	OXC6358	43	1632767	206	339593	37971	66741	127954	4	33841	15	21336	18
16156	OXC6359	65	1873007	206	340107	28815	69547	187393	4	47855	11	11443	14
16157	OXC6360	58	1758050	201	349612	30311	73555	245651	3	82007	9	14774	13
16158	OXC6361	55	1730064	208	216885	31456	53397	116255	6	51084	14	21138	16
16159	OXC6362	36	1712104	206	321146	47558	88454	212084	4	88886	8	20269	11
16160	OXC6363	31	1613474	210	526874	52048	114906	285453	2	92360	6	82202	7
16161	OXC6364	41	1658117	210	383151	40442	82575	190026	3	45373	10	21440	12
16162	OXC6365	43	1607266	201	338913	37378	75913	184948	4	43808	10	36887	12
16163	OXC6366	30	1711622	206	331270	57054	101911	231758	3	103064	7	89955	8
16164	OXC6367	45	1696637	206	312824	37703	71862	180659	4	50716	11	21906	13
16165	OXC6368	35	1723362	206	337026	49239	86483	151405	4	75185	10	21123	12
16166	OXC6369	30	1595463	210	342325	53182	83445	156033	4	55414	10	32581	12
16167	OXC6370	36	1619700	209	461734	44992	87992	120403	4	77964	10	21538	12
16170	OXC6373	32	1632748	210	342334	51023	77310	156003	4	36563	13	21707	16
16171	OXC6374	47	1712059	206	314098	36427	80564	263426	3	91428	8	86623	9
16172	OXC6375	29	1732233	206	337838	59732	99854	225729	3	88952	8	23207	10
16174	OXC6377	29	1696341	206	315036	58495	90251	170548	4	84265	9	31159	11
16176	OXC6379	33	1618707	209	310873	49052	74072	153906	4	56999	11	42492	13
16178	OXC6381	68	1868057	201	226831	27471	51340	130904	6	42062	15	7029	21
16179	OXC6382	54	1694443	200	497111	31379	76219	115149	4	43257	12	20404	14
16180	OXC6383	45	1743060	206	313638	38735	65772	115885	5	42696	13	20416	16
16181	OXC6384	36	1616030	210	310862	44890	69485	119440	5	42492	12	21242	15
16184	OXC6387	30	1726059	206	386726	57535	86533	136693	4	88073	11	79200	12
16185	OXC6388	33	1628625	210	313763	49352	76771	152180	4	56245	11	21930	13
16186	OXC6389	35	1643239	202	538161	46950	99338	154428	3	49668	10	22341	12
16187	OXC6390	38	1682725	206	292246	44282	74044	170524	4	49242	10	38551	12
16188	OXC6391	183	1776440	201	69448	9707	12944	24996	24	6063	81	3372	100
16189	OXC6392	75	1769085	208	307952	23588	50909	106454	6	31416	15	12109	20
16190	OXC6393	41	1666714	206	310691	40652	67532	106482	5	42486	12	23294	15
16191	OXC6394	40	1700037	201	313114	42501	72018	153904	4	77974	11	42488	13
16193	OXC6396	37	1679849	206	406866	45401	88711	186543	4	80459	9	36232	10
16194	OXC6397	35	1711726	201	595808	48906	107797	161672	3	32222	11	24159	14
16196	OXC6401	34	1644107	206	310645	48356	81558	178289	4	88885	9	42924	10
16197	OXC6402	21	1642256	206	529445	78203	126567	163333	3	89266	8	81923	9
16198	OXC6403	42	1734556	206	241525	41299	63158	139927	5	50217	13	20408	15
16199	OXC6404	41	1735574	201	287032	42331	75873	178240	4	37172	11	20202	14
16200	OXC6405	56	1790500	203	308406	31973	59389	129704	5	40971	14	13530	19
16201	OXC6406	34	1637734	200	336031	48169	78459	151620	4	79789	10	23483	13
16202	OXC6407	19	1606854	206	522164	84571	138248	293401	2	104761	6	88951	7
16203	OXC6408	39	1673704	210	332423	42915	79636	165065	4	56255	10	22453	12
16204	OXC6409	29	1586292	203	212298	54700	71992	149694	5	69262	10	23225	12
16205	OXC6410	75	1751961	218	323963	23359	61134	189305	4	38834	11	7106	15
16206	OXC6411	33	1643785	206	313109	49812	77616	152895	4	50217	11	21532	13
16207	OXC6412	27	1699983	206	338672	62962	103424	217217	3	88881	8	42920	9
16208	OXC6413	28	1665925	205	490578	59497	104040	160932	3	92637	9	42867	11
16209	OXC6414	32	1647130	210	425074	51473	88935	151251	4	56222	10	21805	13
16210	OXC6415	36	1658748	232	320935	46076	73387	186569	4	30643	14	20444	17
16212	OXC6417	31	1664322	203	321441	53688	86411	186574	4	56245	10	29306	11
16213	OXC6418	44	1701015	206	302464	38659	72873	162102	4	77425	10	29784	12
16214	OXC6419	49	1606817	206	225612	32792	60837	160231	5	56217	11	38289	13
16215	OXC6420	44	1709875	206	202276	38861	58968	104420	6	44664	14	20408	16
16216	OXC6421	32	1724177	206	516034	53881	108847	197706	3	59953	9	50205	10
16217	OXC6422	51	1706596	206	339611	33463	66439	153870	4	49508	12	31222	14
16218	OXC6423	61	1715964	206	310072	28131	66958	180000	4	43331	10	8968	14
16222	OXC6427	46	1764724	206	373929	38364	81285	172931	4	88531	9	17895	13
16224	OXC6429	46	1698395	206	486958	36922	82967	142613	4	42627	11	25972	13
16225	OXC6430	63	1707546	206	191235	27104	46089	99237	7	27679	17	14545	21
16226	OXC6431	30	1660869	206	505202	55362	109182	177250	3	79354	8	69491	9
16227	OXC6432	41	1766407	206	342381	43083	85005	185167	4	46379	10	46283	11
16228	OXC6433	130	1827742	203	278162	14060	38272	103904	6	19144	21	4498	33
16230	OXC6435	129	1827511	202	178332	14167	36143	125490	7	12345	21	3956	35
16231	OXC6436	32	1651718	210	544169	51616	115632	285425	2	105791	6	27212	8
16232	OXC6437	35	1645152	206	283823	47004	78288	167408	4	86430	9	31977	11
16233	OXC6438	36	1724894	206	330880	47914	89561	248278	3	105467	8	92560	9
16234	OXC6440	33	1717236	206	558071	52037	117166	337244	2	89959	7	89258	8
16235	OXC6441	29	1681174	206	469423	57972	112569	219237	3	81853	8	42552	9
16239	OXC6446	44	1596080	205	471247	36275	88587	178355	3	80952	8	20257	11
16241	OXC6448	18	1638368	210	554051	91020	136471	184011	3	88018	8	65909	9
16242	OXC6449	38	1632397	206	313011	42958	79856	153314	4	41953	10	22985	12
16243	OXC6450	39	1682626	206	293359	43144	70643	150136	5	42936	11	26820	13
16244	OXC6451	49	1741588	206	453594	35543	83001	179591	3	32482	10	20451	14
16245	OXC6453	21	1695692	206	382962	80747	106860	185644	3	83531	9	44676	10
16246	OXC6454	54	1705590	206	208992	31585	55486	114887	6	43265	13	20412	15
16247	OXC6455	68	1828746	210	297481	26893	56817	127067	5	32709	14	10840	18
16248	OXC6456	47	1742137	206	330919	37067	76669	167007	4	92536	9	92110	10
16249	OXC6457	51	1732880	206	209994	33978	54308	104406	6	42490	14	22991	17
16250	OXC6458	90	1766599	203	291984	19629	50317	152554	5	19287	15	5218	24
16251	OXC6459	41	1667823	206	493155	40679	87051	106502	4	77526	10	28777	13
16253	OXC6461	46	1668358	206	373017	36269	66953	106493	5	42498	13	28770	15
16254	OXC6462	66	1694408	202	497116	25673	69538	115161	4	43269	12	15137	15
16255	OXC6463	34	1625148	206	295634	47798	82207	174628	4	81750	9	76177	10
16256	OXC6464	38	1661927	206	308371	43735	71820	142603	5	79898	11	42615	12
16257	OXC6465	62	1704681	206	189861	27495	47494	104161	6	40558	16	20396	19
16258	OXC6466	55	1786691	206	260886	32485	62660	154099	5	38342	12	13622	16
16259	OXC6467	36	1734594	206	265050	48183	75483	178196	4	42916	11	20309	14
16260	OXC6468	71	1745854	205	285300	24589	56969	157055	5	50286	11	7134	16
16261	OXC6469	37	1735491	206	330536	46905	78444	187730	4	42936	11	20222	14
16262	OXC6470	50	1677774	200	259156	33555	54406	104167	6	42523	14	16822	18
16265	OXC6473	41	1695132	206	331182	41345	87690	290296	3	92541	8	86508	9
16267	OXC6475	61	1713997	201	289018	28098	65127	179987	4	50834	10	11440	15
16269	OXC6477	61	1706154	206	174239	27970	48949	113877	6	27074	15	12693	19
16270	OXC6478	49	1687505	204	310788	34439	68514	176596	4	32304	12	16443	15
16271	OXC6479	42	1666753	206	414485	39685	84716	186288	3	44295	10	17649	13
16272	OXC6480	29	1572388	210	477950	54220	103730	146058	3	63049	9	55185	10
16273	OXC6481	30	1712233	206	487772	57074	126599	453577	2	89963	6	57962	7
16274	OXC6482	61	1686439	210	259520	27647	58275	122886	5	65658	12	19984	14
16275	OXC6483	56	1701247	206	197597	30379	48117	98774	7	42489	16	20396	19
16276	OXC6484	56	1745126	205	289530	31163	64700	160828	4	31104	13	14748	17
16277	OXC6485	54	1747140	210	317172	32354	73334	188336	4	85219	9	12962	13
16278	OXC6486	54	1800281	206	265013	33339	68409	183868	4	60471	11	10980	14
16279	OXC6487	25	1650022	206	463752	66001	112739	197746	3	89118	8	30930	10
16280	OXC6488	37	1643591	206	327767	44421	71625	154536	4	45085	13	20420	15
16281	OXC6489	33	1621500	220	508694	49136	98827	159849	3	78112	9	20295	11
16282	OXC6490	25	1739159	206	324623	69566	91021	163617	4	58277	10	30458	12
16283	OXC6491	37	1726001	206	322589	46649	76747	178229	4	42920	12	23502	15
16284	OXC6492	66	1650517	210	156754	25008	34799	72101	9	12673	26	9392	33
16285	OXC6493	140	1677755	201	141682	11984	22943	44347	11	9014	40	6101	51
16286	OXC6494	45	1735347	206	291320	38563	69622	152103	5	61556	11	13696	15
16287	OXC6495	39	1712475	206	370860	43910	74152	114889	5	43274	12	38024	14
16288	OXC6496	51	1703387	206	308281	33400	64572	189343	4	50040	12	18665	15
16289	OXC6497	44	1725342	206	323829	39212	76851	164846	4	80167	10	21785	12
16290	OXC6498	35	1725758	206	324762	49307	87643	199894	4	81002	9	79352	10
16291	OXC6499	37	1735320	206	330539	46901	79483	185478	4	42932	11	20218	13
16292	OXC6500	61	1723045	206	226798	28247	53062	103192	6	41834	14	18032	17
16293	OXC6501	35	1649162	206	303178	47119	72078	157469	5	32345	12	20416	15
16294	OXC6502	37	1659716	206	386342	44857	78811	153895	4	48237	11	30521	13
16295	OXC6503	38	1670293	206	273240	43955	75474	190052	4	66177	10	65475	11
16297	OXC6505	46	1676209	206	204347	36439	57473	115588	6	42493	13	20408	16
16298	OXC6506	39	1645519	210	372970	42193	89725	241087	3	105970	7	92360	8
16299	OXC6507	57	1730552	206	198905	30361	45402	99258	7	31129	19	18163	23
16300	OXC6508	42	1666796	206	521803	39686	90511	154147	3	79876	10	42517	11
16301	OXC6509	44	1702954	206	301088	38704	67532	118168	5	80283	12	33324	13
16302	OXC6510	29	1594840	210	225574	54994	69049	156003	5	56225	12	38274	13
16303	OXC6511	31	1595031	210	342339	51453	78179	156003	4	56225	11	31716	13
16304	OXC6512	38	1585418	210	216880	41722	58210	149609	5	32842	15	20730	17
16306	OXC6514	40	1653408	204	282589	41335	61364	105163	5	40279	14	19094	17
16307	OXC6515	40	1635738	205	300975	40893	67646	151785	4	30538	13	16883	17
16308	OXC6516	42	1697507	206	539808	40417	102607	336734	2	79065	8	42522	9
16309	OXC6517	44	1708355	206	313512	38826	83047	243077	3	92451	8	20447	10
16310	OXC6518	64	1776332	202	243776	27755	53575	140542	5	20427	16	12343	21
16311	OXC6519	52	1704034	206	308296	32770	62251	115591	5	41087	13	19664	17
16312	OXC6520	36	1688681	204	592043	46908	113914	286476	2	93628	7	92565	8
16313	OXC6521	30	1664847	206	482287	55495	113507	253104	3	90984	7	42495	8
16314	OXC6522	38	1674409	206	335081	44063	82401	154508	4	42132	10	24284	12
16316	OXC6524	37	1667828	206	491230	45076	89830	106486	4	42490	11	20210	14
16317	OXC6525	38	1729976	248	513326	45526	89896	104165	4	32152	14	23863	17
16318	OXC6526	36	1692758	207	338629	47021	87406	194677	3	79263	9	21107	11
16319	OXC6527	41	1668569	206	461541	40697	83004	149387	4	31418	12	27056	15
16320	OXC6528	40	1625207	206	329714	40630	68868	121289	5	42813	12	20402	14
16321	OXC6529	45	1703442	206	316785	37854	71698	175806	4	92517	10	42048	11
16322	OXC6530	40	1667402	206	312886	41685	67601	106482	5	42486	12	21769	15
16323	OXC6531	80	1672022	206	267159	20900	47068	104174	6	40497	14	9071	19
16324	OXC6532	32	1669979	206	297238	52187	79125	186113	4	90288	10	42122	11
16325	OXC6533	29	1659830	210	544397	57236	124471	331560	2	92356	6	82201	7
16326	OXC6534	32	1645992	202	562533	51437	105128	119429	3	79156	10	70008	11
16327	OXC6535	44	1647011	210	328216	37432	66818	151699	4	21747	16	15519	20
16328	OXC6536	44	1657233	210	175999	37664	52475	103332	6	38295	15	21811	18
16330	OXC6538	48	1650825	210	306530	34392	62022	121726	5	26544	14	14151	18
16331	OXC6539	38	1775318	203	523075	46719	97121	224578	3	32296	12	20404	15
16332	OXC6540	36	1632230	209	181973	45340	62105	154187	5	38179	13	17661	16
16333	OXC6541	59	1721412	206	293352	29176	66293	180000	4	19555	11	10185	16
16334	OXC6542	149	1834945	200	282454	12315	39945	132787	5	16661	16	3046	31
16335	OXC6543	43	1668133	206	312915	38794	68589	149407	4	42506	12	28778	15
16336	OXC6255	31	1697373	203	227871	54754	68721	143066	5	79233	12	42485	13
16341	OXC6590	39	1669576	206	312894	42810	68346	106453	5	42498	12	20218	15
16342	OXC6591	41	1726663	202	328510	42114	86325	286484	3	93340	8	39789	10
16343	OXC6592	24	1651191	210	502543	68800	122576	212443	3	86420	7	38268	9
16345	OXC6594	33	1619639	210	234349	49080	72554	188369	4	56225	11	38275	13
16346	OXC6595	148	1838592	200	282462	12423	42571	148656	5	20425	13	3587	25
16347	OXC6596	44	1704937	206	350622	38749	71814	156036	4	79950	11	20437	13
16349	OXC6598	35	1664384	206	479598	47554	89521	104893	4	38683	12	23212	14
16350	OXC6599	26	1625559	205	505950	62522	117230	177265	3	100310	7	84942	8
16351	OXC6600	44	1663976	206	467980	37818	80909	106456	4	42506	11	20226	14
16353	OXC6602	50	1667479	202	271029	33350	58091	127715	5	45101	13	22257	15
16354	OXC6603	39	1699188	200	351054	43569	73597	153916	4	77987	11	42500	13
16355	OXC6604	42	1704185	206	491017	40576	87425	138096	4	79928	10	39763	12
16357	OXC6607	39	1684266	206	308976	43186	85587	268218	3	94220	8	92533	9
16358	OXC6608	34	1651399	206	483415	48571	106550	185873	3	81663	7	72755	8
16359	OXC6609	35	1641959	206	406874	46913	82046	111339	4	80418	11	41389	13
16360	OXC6610	130	1834027	200	282453	14108	44251	178091	5	15869	15	3295	29
16361	OXC6611	46	1735771	200	308783	37734	82801	286939	3	92487	9	92487	9
16362	OXC6612	26	1732240	206	337858	66625	105368	231255	3	88980	8	46089	9
16363	OXC6613	47	1727363	206	304880	36752	62773	119165	5	42487	13	15976	17
16364	OXC6614	25	1647208	206	351493	65888	103266	244874	3	63589	8	48108	9
16365	OXC6615	36	1640614	206	313137	45573	73975	160375	4	78060	11	23320	13
16366	OXC6616	36	1743510	206	358765	48431	78588	138376	4	79910	11	20873	14
16367	OXC6618	28	1686415	200	472205	60229	114420	371210	2	92148	8	88090	9
16368	OXC6619	44	1697448	200	247418	38578	67610	154449	4	79904	11	32729	13
16369	OXC6620	34	1679226	206	406871	49389	92954	185533	4	90802	8	66238	9
16370	OXC6621	88	1821808	204	359678	20702	60179	180019	4	19547	11	6055	19
16371	OXC6622	49	1744959	200	217920	35611	55139	109142	6	49016	15	43994	16
16372	OXC6623	41	1753734	206	356364	42774	75703	154944	4	79151	11	42496	13
16373	OXC6624	42	1613791	206	340839	38424	74420	160232	4	56225	10	38320	12
16374	OXC6625	49	1706153	206	307555	34819	68804	154449	4	79872	11	42504	12
16375	OXC6626	35	1617986	210	335999	46228	78449	151512	4	56233	10	29375	12
16376	OXC6627	44	1706300	206	459459	38780	82721	116188	4	60377	11	42504	12
16377	OXC6628	32	1636834	202	570276	51151	107941	149777	3	89705	9	81225	10
16378	OXC6629	52	1705857	206	521808	32805	83540	154744	3	60716	10	20416	13
16380	OXC6631	79	1752907	210	451201	22189	61222	127796	4	20896	13	9765	18
16381	OXC6632	18	1689946	206	455267	93886	141270	323570	3	71060	7	26785	8
16382	OXC6633	42	1695697	206	470955	40374	94238	180658	3	80637	8	25663	11
16383	OXC6634	53	1692537	206	406820	31935	71163	148435	4	48136	11	20475	13
16384	OXC6635	62	1713549	206	290547	27638	64428	180000	4	51022	10	10168	16
16385	OXC6636	43	1669091	206	312892	38816	65179	104884	5	38687	13	21181	16
16386	OXC6637	38	1750426	206	514267	46064	93615	126639	4	79904	10	20416	13
16387	OXC6638	30	1685771	206	310423	56192	89872	170790	4	85733	9	50221	10
16388	OXC6639	34	1651755	210	491857	48581	101322	190033	3	46027	9	21779	11
16389	OXC6640	69	1834032	200	293167	26580	59079	161361	5	23102	13	8732	19
16390	OXC6641	23	1619990	210	465417	70434	113929	184837	3	58856	8	22517	11
18182	RM1221	1	1777831	1777831	1777831	1777831		1777831	1	1777831	1	1777831	1
18184	M1	1	1616648	1616648	1616648	1616648		1616648	1	1616648	1	1616648	1
18199	OXC6642	57	1711271	206	316083	30022	58720	115577	5	20485	16	14497	20
18200	OXC6643	66	1828156	203	203034	27699	52010	119759	6	42561	15	21758	18
18201	OXC6644	30	1620739	210	463977	54025	103395	184896	3	85131	8	21723	11
18202	OXC6645	28	1620748	210	464058	57884	106127	184896	3	88062	8	21421	11
18203	OXC6646	28	1650314	206	464044	58940	108457	197804	3	83338	8	21510	10
18204	OXC6647	68	1761239	206	179683	25901	49112	129527	6	31547	15	12613	20
18205	OXC6648	37	1683025	206	310723	45487	82977	194263	4	84325	9	20460	11
18206	OXC6649	37	1679687	205	528518	45397	106112	190081	3	89289	7	82210	8
18207	OXC6650	41	1726883	200	315592	42119	80194	178293	4	40899	11	20270	14
18209	OXC6652	40	1682663	206	500517	42067	91434	179807	3	76663	9	13186	12
18210	OXC6653	91	1791961	201	529112	19692	68685	179539	3	18305	12	6476	20
18211	OXC6654	30	1650743	206	299370	55025	90076	187253	4	43039	9	21353	11
18212	OXC6655	51	1581944	210	296461	31019	58679	112409	5	38205	13	10513	16
18213	OXC6656	48	1697519	206	303705	35365	73971	180735	4	71646	10	20460	12
18214	OXC6657	71	1742290	206	328884	24539	57290	140413	5	42818	12	7239	18
18215	OXC6658	55	1737824	214	312377	31597	73261	168782	4	86411	9	20508	11
18217	OXC6660	35	1658580	210	325619	47388	83305	167977	4	85073	9	20264	12
18218	OXC6661	34	1677568	203	348087	49340	88952	170232	4	85997	9	42174	10
18219	OXC6662	57	1719148	202	480835	30160	80102	181344	3	23942	12	15206	16
18220	OXC6663	59	1759354	205	547612	29820	98214	491157	2	83549	7	16196	11
18221	OXC6664	52	1634071	234	454555	31424	73123	115605	4	37996	12	16887	16
18222	OXC6665	44	1706794	206	343533	38791	76226	106473	4	42550	11	20300	14
18223	OXC6666	40	1665261	206	312919	41632	65542	112673	5	42538	13	20258	15
18224	OXC6667	34	1671387	206	384581	49158	81265	154725	4	77537	11	21887	13
18225	OXC6668	40	1680658	206	227573	42016	68896	157014	5	66290	11	40920	13
18226	OXC6669	36	1607159	210	450714	44643	95064	181292	3	63528	8	18803	11
18227	OXC6670	96	1791861	201	529130	18665	66381	179537	3	14643	15	5514	25
18228	OXC6671	38	1660710	203	533885	43703	99835	189467	3	45400	9	21361	11
18229	OXC6672	35	1662833	206	359517	47510	88508	224070	3	72385	9	20528	11
18230	OXC6673	44	1665240	206	343533	37846	75543	106476	4	42550	11	28984	13
18231	OXC6674	37	1636419	224	537763	44228	95486	113563	4	82081	10	44802	11
18232	OXC6675	72	1742018	200	287292	24195	58347	173749	4	32578	12	6523	18
18233	OXC6676	45	1759088	211	504654	39091	83501	114216	4	34151	13	17463	17
18234	OXC6677	59	1730906	204	419204	29337	64689	103122	5	42154	14	16315	18
18235	OXC6678	41	1698625	203	315876	41430	75785	169348	4	78415	10	20456	13
18236	OXC6679	40	1654119	210	285584	41353	73106	175346	4	71072	10	48922	11
18237	OXC6680	35	1738917	208	363849	49683	81373	156161	4	51144	11	22663	13
18238	OXC6681	46	1708133	206	521859	37133	88664	173671	3	71686	10	25248	12
18239	OXC6682	43	1698516	206	315091	39500	72733	180737	4	80694	10	20485	13
18240	OXC6683	52	1732333	210	313980	33314	65291	154369	5	78178	11	20933	13
18245	OXC6688	19	1652441	206	576531	86971	160414	455290	2	81451	6	22071	8
18246	OXC6689	47	1665887	206	285175	35444	65322	154216	4	42556	12	20468	14
18247	OXC6690	41	1699690	203	315913	41456	70164	135520	5	42553	12	18749	15
18248	OXC6691	47	1671285	213	293607	35559	77841	245297	4	81865	8	26930	10
18249	OXC6692	73	1744334	206	322518	23895	59253	173343	4	19603	13	6996	20
18250	OXC6693	42	1712842	206	464044	40782	82285	130539	4	38686	12	20468	16
18251	OXC6694	66	1716316	206	290511	26005	62865	179969	4	50874	10	7160	17
18252	OXC6695	44	1718226	201	369177	39051	69447	113527	5	46736	13	13475	16
18253	OXC6696	29	1700743	206	338690	58646	93458	178280	4	79457	9	21354	12
18254	OXC6697	43	1766010	205	330510	41070	81674	181517	4	44751	10	21443	12
18255	OXC6698	50	1710307	206	312725	34206	75516	179702	4	56391	9	21073	11
18256	OXC6699	63	1763291	215	189043	27989	51936	103594	6	22517	14	6377	20
18257	OXC6700	34	1689633	206	470831	49695	101773	197803	3	80355	8	21896	10
18258	OXC6701	73	1740830	206	219734	23847	49633	140439	6	19607	15	6697	23
18259	OXC6702	33	1700841	206	231541	51541	67442	139091	5	54429	12	22068	15
18260	OXC6703	41	1655920	210	314460	40388	72048	177970	4	78093	11	20460	12
18261	OXC6704	42	1722707	206	533933	41017	91367	171666	3	46307	11	21973	14
18263	OXC6706	45	1695192	200	343139	37671	70875	147318	4	78158	11	21894	13
18264	OXC6707	47	1734792	205	292979	36910	78552	290338	3	92582	9	10125	11
18265	OXC6708	31	1607904	209	334991	51868	81875	151304	4	56284	10	22246	12
18266	OXC6709	32	1742392	206	342829	54450	97461	217628	3	89027	8	30582	10
18268	OXC6711	50	1706797	206	316086	34136	64528	115640	5	61263	12	20485	14
18269	OXC6712	49	1705851	206	316091	34813	63986	115636	5	42569	13	19634	16
18270	OXC6713	46	1665556	206	312911	36208	61771	104925	5	38756	14	18722	18
18271	OXC6714	28	1632709	206	442165	58311	104023	184663	3	81251	8	21519	11
18272	OXC6715	25	1688271	206	338221	67531	101609	196206	3	88996	8	23074	10
18273	OXC6716	87	1778314	206	336667	20440	55389	179828	4	23150	12	9357	18
18274	OXC6717	83	1778243	200	241371	21425	49893	131584	5	25014	15	13998	19
18275	OXC6718	30	1684020	206	379954	56134	96675	197774	3	50273	10	20464	12
18276	OXC6719	46	1646610	204	324299	35796	63796	115172	5	51353	12	20468	15
18277	OXC6720	42	1645952	206	487072	39189	83549	115160	4	51344	11	23660	13
18278	OXC6721	34	1696260	206	303147	49890	79349	157515	4	71111	10	21519	12
18279	OXC6722	66	1708430	214	308907	25885	57697	151323	5	32001	12	8132	18
18280	OXC6723	44	1790299	206	525269	40689	94289	185796	3	49735	10	21170	13
18281	OXC6724	47	1774789	206	299385	37761	74755	183821	4	31319	11	20321	15
18283	OXC6726	24	1716445	206	549662	71519	134976	333177	2	102497	6	90147	7
18284	OXC6727	43	1717707	206	499705	39947	86156	106572	4	47542	11	28981	13
18285	OXC6728	45	1669024	205	382157	37089	68981	116193	5	47532	13	20452	15
18286	OXC6729	40	1651373	206	466359	41284	92214	202550	3	57475	9	19123	11
18287	OXC6730	49	1666247	206	316084	34005	65425	150276	5	79891	11	20477	13
18288	OXC6731	35	1660343	206	572177	47438	105516	154487	3	79946	9	42544	10
18289	OXC6732	65	1714942	206	380934	26384	69667	183644	3	51066	10	9010	14
18290	OXC6733	40	1592126	206	475188	39803	91044	178775	3	58454	8	25044	10
18291	OXC6734	48	1705890	206	316107	35539	68849	154488	4	65992	11	38506	13
18293	OXC6736	33	1682347	206	264541	50980	74037	159318	5	43043	11	21360	14
18294	OXC6737	32	1601877	210	450736	50059	100319	181360	3	89357	8	42623	9
18296	OXC6739	34	1717361	203	548643	50511	104545	194470	3	67882	10	23935	12
18297	OXC6740	84	1864928	210	290293	22202	50573	149011	5	25384	17	10066	23
18298	OXC6741	45	1696304	206	336744	37696	79245	180720	4	80701	9	20493	11
18299	OXC6742	44	1754521	206	302235	39875	75567	175772	4	42619	11	19595	13
18300	OXC6743	42	1705149	206	460254	40599	95274	243917	3	81109	7	21233	10
18302	OXC6745	56	1706008	206	316085	30464	60912	104807	5	36305	13	15791	17
18303	OXC6746	42	1740390	208	476897	41438	89078	208250	3	51131	10	22596	12
18304	OXC6747	44	1751154	206	256785	39799	72917	209906	4	77777	10	20274	12
18305	OXC6748	77	1717580	206	287559	22306	51944	148257	5	22098	14	6537	21
18306	OXC6749	33	1741594	206	336542	52776	89355	187785	4	60776	9	31979	11
18307	OXC6750	78	1745209	200	206132	22374	43281	94052	6	20945	20	8209	26
18308	OXC6751	50	1723067	206	294250	34461	66193	106477	4	41862	13	21366	15
18309	OXC6752	129	1777914	200	195980	13782	38215	103275	6	27891	15	4962	26
18310	OXC6753	65	1706896	203	228801	26260	42881	78061	7	21244	22	14372	27
18311	OXC6754	35	1646165	203	548587	47033	101582	161777	3	85659	9	79215	10
18312	OXC6755	40	1656789	215	336058	41420	74570	151637	4	50283	11	19600	14
18313	OXC6756	66	1746327	206	287337	26460	59670	168307	5	42821	11	11448	15
18314	OXC6757	42	1725415	204	331227	41081	86229	286537	3	92585	8	81165	9
18315	OXC6758	69	1747202	216	287344	25322	58130	167090	5	42829	11	6533	18
18316	OXC6759	30	1676893	208	487833	55896	110586	196123	3	72178	8	57995	9
18317	OXC6760	35	1683358	206	322719	48096	82463	187260	4	43047	10	20333	13
18320	OXC6763	43	1660926	203	351708	38626	68705	123209	5	61628	12	42539	13
18321	OXC6764	42	1667656	206	313659	39706	66307	116538	5	59449	12	20038	15
18323	OXC6766	40	1694048	206	517003	42351	99040	184656	3	79727	8	42547	10
18324	OXC6767	76	1711841	206	287371	22524	54583	154891	4	19744	16	7180	23
18325	OXC6768	57	1794210	204	333437	31477	71680	138859	4	32957	11	16940	16
18326	OXC6769	27	1651952	206	527995	61183	117630	184893	3	83598	8	26813	9
18327	OXC6770	40	1645629	206	463762	41141	89146	198139	3	67820	9	20468	11
18328	OXC6771	56	1774171	210	313357	31682	70710	188542	4	85313	10	20933	12
18329	OXC6772	35	1747361	206	336807	49925	91430	187781	4	88969	8	42989	10
18330	OXC6773	52	1701894	200	340755	32729	73664	164415	4	44189	11	21464	13
18331	OXC6774	65	1715590	206	287541	26394	58127	155771	5	51054	11	8772	17
18332	OXC6775	26	1652105	204	553550	63543	121747	285661	2	83594	8	76134	9
18333	OXC6776	62	1763072	201	292538	28437	64548	180194	4	80287	10	8865	15
18334	OXC6777	38	1571313	210	467821	41350	92926	178368	3	53481	8	22854	11
18335	OXC6778	64	1747195	206	327545	27300	64478	183648	4	61451	10	8788	16
18336	OXC6779	43	1703824	206	313143	39624	79796	180747	4	81118	9	79952	10
18337	OXC6780	71	1705630	206	287355	24023	55605	155624	5	21440	12	8788	18
18338	OXC6781	109	1772966	202	384752	16266	48779	103071	5	27263	15	6108	22
18339	OXC6782	121	1775315	203	384773	14672	47695	160264	4	27276	14	6186	22
18340	OXC6783	30	1742164	206	336583	58072	92374	187781	4	66836	9	31999	11
18341	OXC6784	32	1741907	206	336563	54435	89049	187769	4	66824	9	20262	12
18343	OXC6786	73	1727859	203	226417	23669	48613	103733	6	41862	14	18274	18
18344	OXC6787	32	1667683	206	387764	52115	102364	222093	3	84207	8	37634	9
18345	OXC6788	163	1831947	202	267198	11239	36231	122139	6	12627	19	2852	38
18346	OXC6789	117	1727387	200	315092	14764	49474	189689	4	21909	11	10211	16
18347	OXC6790	107	1753862	200	444787	16391	54972	156295	4	22506	13	8622	20
18348	OXC6791	44	1668177	200	315903	37913	65220	115941	5	61700	12	18401	15
18349	OXC6792	32	1741776	206	336540	54431	90268	187773	4	66828	9	30519	11
18350	OXC6793	37	1644146	206	179812	44436	59079	138468	5	32503	14	21468	17
18351	OXC6794	152	1829837	202	267199	12038	38414	136620	6	9984	18	3266	36
18352	OXC6795	69	1792650	206	455404	25980	70048	181851	4	22686	12	13743	17
18353	OXC6796	40	1688719	210	317206	42218	74338	184942	4	45944	11	22249	14
18354	OXC6797	35	1697071	209	269183	48488	69783	144686	5	56422	12	38347	14
18355	OXC6798	48	1671123	206	484574	34815	79792	116294	4	38722	12	20456	14
18356	OXC6799	38	1741176	204	520527	45820	104602	212274	3	51151	9	22665	11
18357	OXC6800	77	1792222	203	297568	23276	59248	180005	4	33698	12	10579	18
18358	OXC6801	45	1745470	202	262331	38788	71636	199883	4	40713	11	23178	14
18359	OXC6802	49	1742002	254	474821	35551	87966	178220	3	22359	10	16826	14
18360	OXC6803	23	1603957	210	219510	69737	68872	136482	5	56289	12	31515	14
18361	OXC6804	51	1706469	206	192410	33460	55040	115644	6	59966	13	18656	16
18362	OXC6805	40	1645434	206	471320	41136	86184	154584	3	67834	10	20468	12
18363	OXC6806	54	1730576	206	292503	32048	66977	147449	4	77454	11	24069	13
18364	OXC6807	69	1748178	210	293260	25336	64506	178187	4	21144	10	13100	15
18365	OXC6808	23	1651733	206	568754	71814	130180	285668	2	81506	8	43140	9
18366	OXC6809	51	1740820	208	284673	34134	63985	127334	5	43638	12	19711	15
18368	OXC6811	58	1670264	206	316949	28798	65728	146917	4	31797	12	22247	15
18369	OXC6812	42	1705937	203	315899	40618	68622	135195	5	44747	12	20460	15
18370	OXC6813	70	1704718	206	290542	24353	57556	176884	4	42833	11	6316	18
18371	OXC6814	33	1721192	206	546484	52157	117129	340536	2	91621	7	83226	8
18372	OXC6815	84	1742375	206	316079	20743	51677	116093	5	23523	14	6418	20
18373	OXC6816	35	1747628	206	336811	49932	94695	231305	3	81296	8	20907	10
18375	OXC6818	36	1720769	225	546475	47799	110816	340550	2	80922	8	57927	9
18376	OXC6819	31	1651601	215	236851	53277	71138	155716	5	56281	11	38331	13
18377	OXC6820	41	1664849	206	481827	40606	84823	104451	4	42546	11	28979	14
18378	OXC6821	43	1751479	208	384998	40732	80315	216936	3	40783	12	19715	15
18379	OXC6822	41	1714626	228	533694	41820	95789	170641	3	82579	9	67906	10
18380	OXC6823	44	1668349	206	483058	37917	84127	153982	4	67872	10	20460	13
18381	OXC6824	40	1693900	206	497386	42348	96476	184694	3	44709	9	20472	11
18383	OXC6826	33	1633271	210	342385	49493	81227	156055	4	56623	10	31481	12
18384	OXC6827	49	1671784	210	320999	34118	66376	152231	4	26349	13	14833	17
18385	OXC6828	79	1747343	209	261464	22118	51747	155409	5	19611	13	8796	19
18386	OXC6830	71	1778789	202	189329	25053	45438	104243	7	29976	17	20518	21
18387	OXC6831	75	1803030	206	406922	24040	68746	244220	3	32018	10	7686	16
18388	OXC6832	22	1612139	214	370759	73279	106838	179624	3	99069	8	95940	9
18389	OXC6833	39	1639323	206	312642	42034	69992	153984	4	83348	11	23778	13
18390	OXC6834	33	1679033	206	406928	50880	94053	185588	4	90858	8	66294	9
21106	OXC6932	45	1672324	206	481832	37163	80301	106473	4	42538	12	28971	14
21108	OXC6934	59	1777267	206	347289	30123	73797	233557	3	80905	10	23140	11
21109	OXC6935	61	1716563	206	442620	28140	71503	168562	4	51066	10	11525	14
21110	OXC6936	20	1645612	206	537677	82281	134656	228654	3	63870	7	30657	9
21112	OXC6938	32	1642820	202	340309	51338	90812	234451	3	56308	9	26663	11
21113	OXC6939	54	1709842	206	158540	31664	49075	104598	7	43325	15	9788	19
21114	OXC6940	61	1723596	206	328384	28256	68928	179941	4	92552	9	15095	12
21115	OXC6941	82	1727349	206	412725	21065	59425	149223	4	30676	12	14268	16
21116	OXC6942	34	1624788	206	311742	47788	73138	160901	4	80612	11	20874	13
21117	OXC6943	72	1744592	206	296973	24230	60121	183623	4	42831	10	11672	15
21118	OXC6944	43	1740961	205	326911	40487	78402	173735	4	78947	10	22926	13
21119	OXC6945	48	1706392	200	309922	35550	61509	115941	5	37692	14	13378	19
21120	OXC6946	52	1678193	204	188214	32273	52900	106546	6	41900	14	20310	17
21121	OXC6947	110	1689358	206	136990	15358	23230	34518	13	8184	51	4916	64
21122	OXC6948	45	1742756	206	315893	38728	67926	135118	5	44752	12	20468	14
21123	OXC6949	35	1703708	206	507949	48677	94053	123206	4	42531	11	38699	13
21124	OXC6950	30	1646365	203	537156	54879	106096	161769	3	79207	10	25458	11
21125	OXC6951	59	1780819	206	227574	30183	62277	187702	5	42598	11	16284	15
21126	OXC6952	29	1630809	206	545369	56235	119106	293693	2	90095	7	81997	8
21127	OXC6953	43	1713057	206	194798	39839	60093	154259	5	44618	13	18698	16
21128	OXC6954	57	1742562	205	309585	30571	69158	196384	4	91144	9	17032	11
21129	OXC6955	66	1722885	206	296873	26104	62284	161317	4	23692	12	8784	18
21130	OXC6956	33	1666009	206	481830	50485	92299	106532	4	42538	11	40063	13
21131	OXC6957	33	1741628	208	477185	52777	98712	207445	3	78685	9	31468	11
21132	OXC6958	58	1716193	206	308837	29590	68064	180037	4	51058	10	11517	13
21133	OXC6959	41	1745857	206	480394	42582	87126	124553	4	42542	12	23326	14
21134	OXC6960	56	1776051	200	306695	31715	64348	118494	5	59999	12	10877	17
21135	OXC6961	42	1669494	200	315871	39750	73450	150065	4	42557	11	19534	14
21137	OXC6963	38	1670178	206	406521	43952	90362	190538	3	90022	9	54923	10
21138	OXC6964	43	1744565	206	312915	40571	71260	149445	4	42550	12	28821	14
21139	OXC6965	155	1860730	200	279721	12005	41385	148631	5	14718	15	2736	31
21140	OXC6966	32	1618542	210	423926	50579	92176	184919	3	56293	9	22259	11
21141	OXC6967	21	1701667	206	561231	81032	141852	338738	2	88949	7	42989	8
21142	OXC6968	28	1772713	206	308505	63311	107488	305644	3	92588	8	44035	9
21143	OXC6969	63	1722801	206	293260	27346	64505	180037	4	51058	10	8776	16
21144	OXC6970	25	1640057	210	419484	65602	106319	184111	3	87294	8	31381	10
21145	OXC6971	63	1718111	206	307529	27272	61831	180041	4	51062	11	7326	16
21146	OXC6973	36	1653164	206	315584	45921	83779	156799	4	83345	9	20460	11
21147	OXC6974	28	1701127	206	338706	60755	100641	217273	3	51947	8	42976	10
21148	OXC6975	27	1700823	206	342819	62993	103197	217282	3	81281	8	21386	10
21149	OXC6976	41	1741636	208	286216	42479	65642	124665	5	51147	13	43636	14
21150	OXC6977	60	1799332	200	314102	29989	72294	188082	4	59290	10	16843	12
21151	OXC6978	18	1613869	206	557739	89659	142959	285704	2	90017	7	80124	8
21152	OXC6979	44	1701065	200	358784	38661	71046	148426	4	25374	13	14751	17
21153	OXC6980	70	1722302	206	293324	24604	61561	180053	4	51074	10	8792	16
21154	OXC6981	29	1671746	206	384575	57646	85445	148388	4	77611	11	28103	12
21155	OXC6982	31	1702323	206	332835	54914	97253	220238	3	88936	8	42981	9
21156	OXC6983	33	1686395	206	314598	51103	81713	170750	4	61469	10	50273	11
21158	OXC6985	49	1670332	206	208205	34088	54791	105047	6	33190	15	20805	18
21159	OXC6986	33	1687201	206	314551	51127	77934	170755	4	50277	11	20810	13
21161	OXC6988	45	1784858	209	391941	39664	73334	121995	5	67871	12	38711	14
21162	OXC6989	33	1736427	206	293057	52619	78083	178308	4	43112	11	23567	14
21163	OXC6991	41	1660252	206	308590	40494	73275	151226	4	42111	12	20462	15
21164	OXC6992	38	1645760	200	485244	43309	89609	154846	3	50273	10	39868	12
21165	OXC6994	43	1668178	206	312949	38795	72205	184129	4	41900	11	20270	13
21166	OXC6995	39	1645982	200	475452	42205	87001	140000	4	49566	11	20464	13
21168	OXC6997	58	1754792	205	248600	30255	64586	169661	5	94765	10	27998	11
21169	OXC6998	43	1668472	206	316075	38802	67723	148808	5	42815	12	20489	14
21170	OXC6999	27	1741083	206	486796	64485	118854	194254	3	47629	8	23932	10
21171	OXC7000	40	1668228	200	315881	41706	74340	172926	4	42756	11	15131	14
21172	OXC7001	35	1641209	206	406817	46892	90532	186910	3	90871	8	66306	9
21175	OXC6484R	58	1749150	210	280337	30158	59437	147607	5	46854	12	12353	17
21176	OXC6485R	50	1747210	208	317216	34944	76964	188380	4	74060	9	13620	12
21177	OXC6566R	55	1733225	206	609207	31513	91749	148931	3	72832	9	18706	11
21178	OXC6575R	60	1734040	206	317315	28901	65800	148927	4	86555	10	29273	12
21179	OXC6595R	160	1848857	200	282522	11555	39826	148821	5	14280	15	2895	31
21180	OXC6610R	134	1844623	200	218591	13766	39121	136959	6	15131	17	3032	33
21182	OXC6578R	38	1636169	205	456402	43057	93477	200488	3	80303	8	24509	11
21183	OXC7101	96	1740902	200	534050	18134	69051	183903	3	45749	9	6043	14
21184	OXC7102	44	1614156	203	346987	36685	70342	147518	4	47190	11	20265	14
21185	OXC7103	51	1656348	210	228658	32477	59760	151779	5	63632	11	19896	14
21186	OXC7104	63	1704548	202	462885	27056	69460	117700	4	25964	12	10197	16
21187	OXC7105	72	1704452	204	462883	23673	64756	117581	4	19916	13	9099	19
21188	OXC7106	23	1691618	205	311987	73549	105321	216929	4	88935	8	42979	9
21189	OXC7107	25	1588490	210	334678	63540	90899	186613	4	66103	9	56309	10
21190	OXC7108	30	1653034	200	484181	55101	93938	114163	4	51352	12	22753	14
21191	OXC7109	41	1647560	206	324271	40184	66055	115176	5	51354	12	20472	15
21193	OXC7111	37	1685440	206	402840	45552	85085	150411	4	50733	10	15767	13
21194	OXC7112	35	1649691	206	313643	47134	84153	154616	4	83330	9	20444	11
21195	OXC7113	30	1594357	227	351521	53145	89209	184068	4	87644	8	38401	10
21196	OXC7114	37	1686328	206	310446	45576	74118	166261	4	59771	11	50265	12
21197	OXC7115	37	1685145	202	352219	45544	85474	197843	3	71078	9	20606	11
21198	OXC7116	93	1763481	206	239905	18962	47019	155556	5	19607	14	6458	22
21199	OXC7117	38	1676932	206	381201	44130	75106	148304	4	36996	12	11964	17
21200	OXC7118	51	1658699	209	357954	32524	67203	153978	4	30043	12	15217	16
21201	OXC7119	28	1692454	206	476712	60445	110939	197805	3	86544	8	50281	9
21202	OXC7120	34	1690157	206	338218	49711	90356	187261	4	88949	8	20333	10
21203	OXC7121	61	1718349	206	281220	28170	59423	148770	5	50882	11	9072	15
21204	OXC7122	34	1686279	206	389799	49596	84862	149254	4	61483	10	20476	12
21205	OXC7123	124	1840512	200	278230	14843	49933	229048	4	40055	10	3409	21
21207	OXC7125	24	1649212	206	540855	68717	125229	211480	3	103810	7	66152	8
21208	OXC7127	68	1717142	206	289088	25252	61620	179945	4	21898	11	8128	17
21209	OXC7128	32	1740845	208	505323	54401	98475	127582	4	50622	11	43630	13
21210	OXC7129	40	1659274	203	269202	41482	65670	144304	5	56277	12	38351	14
21213	OXC7132	44	1702390	206	312950	38691	66026	106548	5	60460	12	23247	15
21214	OXC7133	28	1588547	210	321504	56734	86328	186524	4	66103	9	22317	11
21215	OXC7134	48	1665646	206	315344	34701	62557	114695	5	36287	14	20269	17
21216	OXC7135	72	1715553	204	289252	23827	60976	183304	4	19583	11	10204	16
21217	OXC7136	53	1666834	205	315898	31450	61137	115674	5	42569	12	18723	16
21218	OXC7137	50	1752406	206	209933	35048	56046	105820	6	30385	15	14941	20
21219	OXC7138	33	1702610	212	326444	51594	93841	220311	3	81303	8	21441	10
21220	OXC7139	29	1732431	206	339574	59739	92093	181516	4	52355	10	50273	11
21221	OXC7140	47	1702826	200	503307	36230	82438	114930	4	61754	11	20476	14
21222	OXC7141	30	1671635	206	384588	55721	91607	161465	4	90566	9	77503	10
21223	OXC7142	50	1707900	206	316086	34158	63906	115648	5	61229	12	18730	15
21224	OXC7143	36	1729865	206	452032	48052	96266	197849	3	83344	9	20460	11
21225	OXC7144	30	1596275	227	184131	53209	65973	156101	5	56285	12	38334	13
21226	OXC7145	30	1689402	206	537079	56313	117438	214936	3	94542	7	22210	9
21227	OXC7146	32	1645404	206	321085	51419	85308	187252	4	59840	9	21353	11
21228	OXC7147	41	1744239	206	315886	42542	70765	135160	5	44804	12	20472	15
21229	OXC7148	85	1700250	206	312912	20003	49597	120174	5	20270	15	6081	22
21230	OXC7149	65	1784261	205	323334	27450	65236	176607	4	35130	13	20517	17
21231	OXC7150	41	1716895	206	384353	41875	81168	184658	3	56952	11	41861	13
21232	OXC7151	35	1644402	206	464077	46983	93545	197767	3	61459	9	18709	12
21233	OXC7152	29	1596242	210	225631	55043	70726	156093	5	56277	11	38326	12
21234	OXC7153	95	1700508	206	211081	17900	43250	115617	6	17041	15	5169	23
21236	OXC7155	31	1596947	227	225636	51514	69478	156067	5	38334	11	22514	14
21237	OXC7156	27	1588417	210	224955	58830	76647	163842	5	66741	10	56305	11
21238	OXC7157	35	1676174	206	557924	47891	117366	337343	2	90015	6	81480	7
21239	OXC7158	40	1649214	210	317196	41230	68327	127940	5	35937	13	21870	16
21240	OXC7159	31	1684730	203	545742	54346	108009	161773	3	86368	9	79212	10
21241	OXC7160	45	1658763	210	313110	36861	66336	143052	5	42564	12	20476	14
21242	OXC7161	34	1714330	206	231611	50421	65176	128471	6	81255	12	27177	14
21243	OXC7162	98	1752712	205	316407	17885	53212	148811	4	25078	12	4742	20
21244	OXC7163	45	1692538	200	313118	37612	69556	153975	4	78241	11	21521	13
21246	OXC7165	33	1645528	206	310728	49864	84150	160405	4	80400	9	20468	12
21247	OXC7166	72	1716931	206	279729	23846	52637	140370	5	21929	14	6537	21
21248	OXC7167	50	1608468	210	336464	32169	68950	151870	4	56277	10	19682	13
21249	OXC7168	43	1664540	209	313138	38710	68085	120441	5	78078	11	42564	13
21250	OXC7169	37	1621974	205	330398	43837	80711	188413	4	56269	9	38319	11
21311	OXC5325	35	1670604	212	220755	47732	68842	146026	5	85650	11	68347	12
21312	OXC5326	126	1795556	202	97705	14250	20413	39219	15	9643	48	4253	62
21313	OXC5329	37	1614329	208	301089	43631	77751	154457	4	59543	10	20996	12
21314	OXC5330	37	1631239	202	372220	44088	81588	178355	4	38265	11	17727	14
21315	OXC5331	25	1637141	216	330032	65486	89217	183971	4	46304	10	36273	12
21316	OXC5332	42	1608973	202	213620	38309	51441	112382	6	28886	17	19534	20
21317	OXC5333	43	1652125	245	188201	38422	53269	103077	6	34943	15	20400	18
21318	OXC5334	30	1690239	209	313617	56341	90138	170672	4	84295	9	50201	10
21319	OXC5335	52	1716602	206	215476	33012	48580	97822	7	29195	18	17564	21
21320	OXC5336	34	1701264	206	229418	50037	69279	128591	5	44772	12	21350	15
21321	OXC5337	36	1702009	202	247230	47278	62747	116882	6	55026	13	28924	15
21323	OXC5341	42	1631196	208	262333	38838	55958	85851	6	22192	17	19549	20
21324	OXC5342	61	1710113	200	303771	28035	58442	111382	5	30086	14	11723	19
21325	OXC5343	38	1623661	210	189419	42728	53328	114681	6	23792	17	17219	21
21326	OXC5344	53	1630023	218	160942	30755	41448	87232	7	25883	22	18318	25
21327	OXC5346	131	1678128	206	119158	12810	22318	54782	11	8289	48	3078	64
21329	OXC5349	41	1674970	213	388258	40853	70770	100627	5	30543	15	28974	17
21330	OXC5350	35	1698632	203	359295	48532	75473	134150	5	70764	12	18666	14
21333	OXC5358	28	1688906	209	581014	60318	122004	303115	2	54077	9	45565	10
21335	OXC5364	44	1702890	206	212532	38702	64571	189372	5	42501	12	13011	16
21336	OXC5368	37	1621373	225	308474	43821	73376	135965	4	42143	13	20425	16
21338	OXC5371	86	1702328	219	164702	19795	35726	72463	7	14160	26	5783	34
21339	OXC5372	71	1741935	205	305223	24534	46939	80556	7	20604	22	10766	27
21340	OXC5373	44	1789380	206	185634	40668	54942	101442	6	31632	17	21499	21
21341	OXC5375	63	1742435	206	233773	27658	53708	124253	5	18590	17	10590	23
21342	OXC5376	46	1777259	206	323499	38636	63647	104914	5	31478	16	16760	20
21343	OXC5377	45	1747645	202	494438	38837	80606	106397	4	32100	16	20881	19
21344	OXC5378	42	1696113	200	336674	40384	71754	166873	4	25467	12	18831	16
21345	OXC5380	76	1721723	202	149705	22654	35652	78671	8	18310	27	12776	33
21346	OXC5381	78	1778832	214	102975	22806	26972	50728	13	17353	34	8991	40
21347	OXC5383	55	1617321	212	143206	29406	38991	90390	8	20852	21	14761	26
21348	OXC5385	52	1768742	206	315438	34014	68539	158292	4	31555	14	20443	18
21350	OXC5390	25	1658087	206	299373	66323	85580	167341	4	42932	10	20499	12
21352	OXC5392	29	1624680	202	360343	56023	81696	149848	4	56230	11	22255	14
21353	OXC5393	41	1707061	209	201269	41636	56245	104402	6	35351	16	28767	18
21354	OXC5394	53	1734500	206	150376	32726	38048	77962	9	19160	24	16010	28
21355	OXC5395	37	1691904	212	182890	45727	58397	112162	6	37977	14	20210	17
21356	OXC5396	48	1737159	202	203257	36191	52382	95856	6	28846	18	14871	23
21357	OXC5397	97	1689488	206	215791	17417	39386	99857	6	26657	19	10383	24
21358	OXC5398	22	1612535	212	333128	73297	102270	217484	3	88967	8	42760	10
21359	OXC5400	51	1769075	206	289547	34688	62874	142251	5	31889	14	15543	18
21360	OXC5404	89	1780637	203	148362	20007	36370	83223	8	23795	22	6289	30
21361	OXC5405	35	1645538	206	230473	47015	61472	111055	5	26889	15	20858	18
21362	OXC5406	38	1750314	202	389665	46061	75205	123666	5	31421	14	20855	17
21363	OXC5407	34	1648250	203	393224	48478	84684	151375	4	82140	10	27099	11
21364	OXC5410	30	1688754	206	299379	56292	86078	184786	4	94473	9	88873	10
21365	OXC5411	43	1616501	210	335660	37593	61871	96507	5	27156	15	19532	19
21366	OXC5412	76	1745193	201	154096	22963	33123	79084	9	16450	29	9148	35
21367	OXC5413	32	1668211	206	375447	52132	78651	104439	5	49441	12	39318	14
21368	OXC5414	46	1713076	206	260227	37241	61887	111712	5	43824	13	24356	16
21369	OXC5416	56	1673091	206	293681	29877	59493	147031	5	31701	13	15121	16
21370	OXC5417	57	1713314	206	305827	30058	62569	108144	4	35565	15	9751	20
21371	OXC5418	37	1685909	206	285778	45565	63508	119629	5	43945	14	26898	17
21372	OXC5420	43	1613650	213	334690	37527	72607	140724	4	32162	13	20322	16
21373	OXC5421	39	1683688	206	186906	43171	56599	123399	6	36548	15	20269	18
21374	OXC5422	33	1644045	201	391060	49820	77562	111283	5	35954	13	20985	15
21375	OXC5426	52	1753944	206	323302	33730	59648	103124	6	42116	15	20441	18
21376	OXC5427	51	1733228	206	292471	33985	67952	148519	4	51555	12	36104	14
21377	OXC5428	54	1693000	203	317228	31352	56747	106309	6	29204	15	10222	20
21378	OXC5431	35	1708911	206	211410	48826	62181	115592	6	79665	13	43764	14
21379	OXC5433	41	1679248	210	229314	40957	67068	160521	5	67789	11	20854	13
21380	OXC5434	30	1639758	210	343643	54659	74548	111615	5	55038	13	43227	14
21381	OXC5435	51	1679091	206	178039	32923	46846	90269	7	23303	19	19185	23
21382	OXC5437	67	1702604	206	216171	25412	45529	100184	7	19959	19	11409	24
21383	OXC5438	55	1697327	227	298138	30860	58557	148536	5	32182	14	14592	18
21384	OXC5439	33	1615226	200	198865	48946	60831	109963	6	40851	13	22191	15
21387	OXC5443	33	1617649	210	335664	49020	67245	105728	5	50211	14	22181	17
21388	OXC5444	35	1654318	209	203583	47266	66538	153910	5	54115	12	38001	13
21389	OXC5445	69	1672361	206	153911	24237	40015	95339	7	28911	19	9246	23
21390	OXC5451	57	1625219	240	154770	28513	39205	81750	8	23878	23	17341	27
21391	OXC5452	50	1733192	208	149111	34664	39168	78669	9	31257	22	20176	25
21392	OXC5454	58	1747274	210	187100	30125	43056	79147	7	21098	24	17714	28
21393	OXC5455	50	1727886	206	357212	34558	65500	112146	5	27182	14	13824	18
21394	OXC5456	81	1751477	206	161390	21623	39408	98782	7	16827	21	8310	28
21395	OXC5457	85	1726516	205	311293	20312	49681	104635	5	19543	16	16293	20
21396	OXC5459	58	1715858	206	310146	29584	61014	136580	5	31369	14	12149	20
21397	OXC5460	53	1711977	206	223191	32301	49079	81808	7	31748	18	16455	22
21398	OXC5462	48	1709354	206	193163	35612	48009	91802	7	26716	19	20408	22
21399	OXC5463	34	1659832	235	363678	48819	74903	120603	5	42504	12	26407	14
21400	OXC5464	74	1777077	205	190657	24015	44270	89936	7	20154	19	7815	25
21401	OXC5465	62	1703438	215	289686	27475	50259	88453	6	21788	19	10659	24
21402	OXC5466	42	1768551	206	194220	42108	61705	141126	6	53386	13	20439	16
21403	OXC5470	35	1671135	218	211775	47747	64489	157829	5	56995	12	28043	14
21404	OXC5472	51	1724668	214	366260	33817	62674	111897	5	33976	15	13335	19
21406	OXC5474	44	1699849	203	383448	38633	73109	135065	4	79798	11	41193	13
21407	OXC5475	73	1765734	202	187303	24188	41008	74931	8	22329	22	15962	26
21408	OXC5476	44	1619764	209	314101	36813	58621	90210	6	37382	16	20408	18
21409	OXC5477	56	1684384	209	366460	30078	57181	104791	5	19996	23	14125	28
21410	OXC5479	67	1716879	202	179946	25625	40871	90182	7	18486	24	10839	30
21411	OXC5480	80	1762313	202	178172	22029	42806	106411	7	20793	17	8499	23
21412	OXC5627	58	1763427	209	267350	30404	51547	76007	6	27274	20	17083	24
21413	OXC5660	55	1728042	207	209459	31419	55320	126880	5	24388	14	16147	19
21414	OXC5664	41	1670724	202	192794	40749	58251	111850	6	42482	13	23308	16
21415	OXC5665	34	1695297	206	265603	49862	62594	111031	6	44737	14	31660	17
21416	OXC5669	92	1664549	206	140509	18093	27528	55403	10	13595	34	7606	42
21418	OXC5671	48	1674712	206	339720	34890	59412	94702	6	23188	18	18684	22
21419	OXC5672	69	1785340	207	177933	25874	41860	91782	8	20988	21	9243	28
21420	OXC5673	71	1766976	206	337419	24887	58011	128284	5	22089	14	10328	19
21421	OXC5674	31	1650730	210	303916	53249	75760	151399	4	40843	12	20732	14
21422	OXC5675	46	1644807	206	197709	35757	47728	81880	7	31150	18	19666	22
21423	OXC5676	42	1642843	206	245546	39115	59109	126823	5	36411	14	28994	16
21425	OXC5679	40	1728648	206	307007	43216	72597	148353	5	85660	11	33094	12
21426	OXC5680	39	1731017	206	231224	44385	62752	136704	5	33280	13	24649	16
21428	OXC5682	29	1612859	206	258800	55616	65682	111780	5	43953	13	21936	16
21430	OXC5686	53	1738214	206	225229	32796	56709	116666	6	50290	13	17557	17
21432	OXC5689	115	1614238	202	95408	14037	21269	49453	12	6459	48	4039	63
21433	OXC5690	48	1729265	206	441582	36026	75717	126003	4	62067	12	14534	15
21434	OXC5691	32	1744097	206	353779	54503	83672	145296	4	67827	11	37721	13
21435	OXC5694	42	1643078	206	290351	39121	62497	121745	5	25928	14	18779	17
21436	OXC5695	59	1767652	209	179556	29960	49520	113372	6	27070	18	20439	22
21437	OXC5696	41	1663740	209	197770	40579	53916	100550	6	32828	16	20433	19
21438	OXC5698	58	1707047	206	166947	29432	48854	106520	7	39400	15	21831	18
21439	OXC5700	91	1769501	206	129479	19445	31008	70004	10	16840	28	8270	35
21440	OXC5701	71	1789573	202	188019	25205	43331	90092	7	19016	21	7171	29
21441	OXC5702	38	1641935	206	216845	43209	62590	139041	5	65546	12	37974	14
21442	OXC5703	30	1700472	206	336507	56682	86847	178286	4	88898	10	50789	11
21444	OXC5707	57	1687154	206	122631	29599	35093	77577	9	22642	24	10894	29
21445	OXC5708	95	1635729	202	114439	17218	22814	42269	13	11031	41	6052	51
21446	OXC5709	43	1735382	206	222272	40358	60765	150068	5	26149	14	16116	18
21447	OXC5710	45	1634527	222	154598	36323	48225	123692	6	33484	18	15305	21
21448	OXC5711	30	1685878	206	326542	56196	78645	147282	4	55997	11	41463	13
21449	OXC5712	43	1683283	206	197726	39146	55726	115626	6	40189	15	20408	18
21450	OXC5713	69	1784081	206	318896	25856	49110	93984	7	14505	24	10629	31
21451	OXC5715	68	1712755	206	240082	25188	47404	98380	6	21915	17	7120	24
21452	OXC5716	59	1667724	202	227598	28267	43081	80120	7	14646	23	9849	30
21453	OXC5720	51	1695629	206	230025	33248	55605	134007	5	42506	14	13119	19
21454	OXC5721	70	1779026	206	188025	25415	41628	86376	8	24430	21	12161	26
21456	OXC5724	36	1703222	210	366168	47312	76367	127206	4	38703	13	29158	15
21457	OXC5725	36	1623449	206	356656	45096	77942	121935	4	29513	12	18354	15
21458	OXC5726	94	1778591	202	99169	18921	23196	41250	14	10842	43	6948	54
21460	OXC5728	64	1705678	206	144460	26651	33907	77599	9	19924	27	9623	33
21461	OXC5731	49	1671917	206	184339	34121	50235	102733	6	28764	17	20214	20
21462	OXC5732	70	1799699	202	130936	25710	39796	103899	8	31683	20	6114	27
21463	OXC5733	40	1637068	205	238580	40927	54402	100735	6	26529	17	22997	20
21464	OXC5734	38	1677118	206	304203	44135	68790	114940	5	42531	12	18229	16
21465	OXC5737	43	1723932	222	218666	40091	60623	118618	5	42503	13	23375	16
21466	OXC5739	49	1698895	206	226382	34671	54181	120573	6	42521	15	26363	17
21467	OXC5740	36	1673057	223	298547	46474	74003	154503	4	42122	11	30741	14
21468	OXC5741	94	1776790	206	227016	18902	40200	92085	7	15753	23	5006	33
21470	OXC5743	37	1638289	210	183780	44278	58251	129545	6	45246	13	19540	16
21471	OXC5744	22	1600320	210	553926	72742	125162	184006	3	47604	9	25933	11
21472	OXC5745	45	1682037	206	165572	37379	51057	121554	6	50213	15	12397	19
21473	OXC5747	48	1643826	210	344034	34246	66583	157187	4	27304	13	15710	17
21474	OXC5748	43	1647237	210	304249	38308	70012	157195	4	42583	11	19559	13
21475	OXC5750	59	1741325	204	320212	29514	62325	162446	4	28021	13	19879	17
21476	OXC5751	57	1641639	210	127716	28801	35618	86991	8	19539	25	10818	30
21477	OXC5753	60	1712192	208	167072	28537	41948	96191	8	20506	22	12260	27
21478	OXC5754	48	1742515	206	512837	36302	79667	100699	5	42489	14	17619	17
21479	OXC5757	52	1703543	206	190103	32760	51523	104976	6	32217	16	18759	20
21480	OXC5758	31	1645929	205	372326	53094	85206	155743	4	47631	10	27794	12
21481	OXC5759	71	1734490	202	130750	24429	35026	84920	9	17961	25	9163	32
21482	OXC5761	51	1771601	314	366036	34737	68488	104136	5	50050	13	22481	15
21483	OXC5762	46	1660074	210	185889	36089	54939	126305	6	29681	15	13669	19
21485	OXC5764	35	1643210	206	227522	46949	72948	175817	5	66242	10	41389	11
21486	OXC5765	67	1718302	206	199000	25646	46856	117390	6	19555	18	9318	24
21487	OXC5766	51	1680077	210	312543	32943	58712	106490	5	21555	17	13619	21
21488	OXC5767	66	1660463	206	201458	25159	37159	68617	8	17346	26	12818	31
21490	OXC5769	38	1715048	202	293894	45133	59746	90644	7	42853	15	28698	18
21491	OXC5771	70	1748302	218	212918	24976	44447	93491	7	24850	19	13260	23
21492	OXC5772	50	1733675	202	192487	34674	52900	103008	6	31064	17	17534	21
21494	OXC5774	37	1659934	214	354926	44863	71451	116101	5	55154	12	18156	15
21495	OXC5775	31	1664223	210	351078	53685	85385	191634	3	53259	11	16903	14
21496	OXC5776	64	1744827	202	260816	27263	53193	124430	5	40042	15	18283	18
21497	OXC5777	61	1718469	223	298166	28172	57857	124183	5	19543	14	10735	20
21498	OXC5778	26	1612228	206	468024	62009	102972	173396	3	79364	9	61473	10
21499	OXC5779	33	1699484	206	342772	51500	93405	217286	3	68277	9	42916	10
21500	OXC5780	80	1788760	200	153316	22360	36875	89860	9	27675	21	10731	26
21501	OXC5781	60	1693840	206	200375	28231	38874	72348	8	15120	25	11864	31
21507	OXC6593	37	1619122	203	281828	43760	71677	156371	5	86381	10	76169	11
21554	OXC6835	35	1621443	200	316673	46327	81712	191612	4	84727	9	36256	11
21555	OXC6836	43	1660948	206	351715	38627	67048	123189	5	42519	13	20452	16
21556	OXC6837	65	1691176	204	290782	26018	54044	120558	5	34726	14	10809	18
21557	OXC6838	34	1741322	208	463653	51215	96298	215724	3	78681	9	43626	11
21558	OXC6839	59	1751882	206	330172	29693	62070	145293	5	41042	12	15095	16
21559	OXC6840	62	1684819	202	225741	27175	47095	104224	6	29596	17	17319	21
21560	OXC6841	61	1717183	206	448671	28151	76012	183635	3	39056	10	15095	13
21561	OXC6842	65	1801389	206	286162	27714	61469	152269	5	73414	11	8742	15
21562	OXC6843	52	1761295	202	336533	33871	80890	244113	3	93729	8	16282	10
21563	OXC6844	95	1778146	203	350257	18717	53164	106374	4	14891	17	5455	26
21564	OXC6845	58	1770754	206	177960	30530	51694	135123	6	39032	15	13251	19
21565	OXC6846	42	1734547	200	353833	41299	88125	206932	3	92473	8	22245	10
21567	OXC6848	79	1715907	206	219794	21720	45822	119385	6	19595	16	6306	24
21568	OXC6849	128	1744111	206	201409	13626	35489	118731	6	15103	20	4501	31
21569	OXC6850	84	1705221	206	157550	20300	36100	80051	8	32434	21	20464	24
21570	OXC6851	62	1699064	206	375742	27404	65228	148715	4	52909	11	12010	16
21571	OXC6852	36	1648273	206	505184	45785	96025	165571	3	80692	9	42543	10
21572	OXC6853	74	1715968	206	380950	23189	64291	179941	3	31975	11	6517	18
21573	OXC6854	82	1727098	202	312928	21062	54166	130483	5	42784	12	14264	15
21574	OXC6855	48	1729457	206	299979	36030	71762	152079	4	86545	10	17393	13
21575	OXC6856	50	1694690	230	307240	33894	63857	143060	5	42570	13	20292	16
21576	OXC6857	68	1723174	206	264802	25341	54218	123660	5	79958	12	30430	14
21577	OXC6858	33	1708844	206	345855	51783	81487	154509	4	79330	11	42134	12
21578	OXC6859	42	1706404	200	346391	40629	83006	179710	4	53039	9	20948	11
21579	OXC6860	40	1661328	202	483211	41533	93066	159880	3	79691	9	27312	11
21580	OXC6861	45	1702056	206	212755	37823	54757	123194	6	41894	15	20452	18
21581	OXC6862	77	1695804	206	193528	22023	50117	149636	5	42578	12	20489	15
21582	OXC6863	27	1694468	206	342806	62758	96649	187743	4	88925	8	42964	10
21584	OXC6865	50	1712213	206	349509	34244	67789	161851	4	42534	12	20448	15
21585	OXC6866	25	1613805	210	419465	64552	97134	184885	3	45932	10	22237	12
21586	OXC6867	80	1667551	206	193701	20844	42690	112559	6	36882	15	10126	20
21587	OXC6868	68	1702761	203	230122	25041	50614	111770	6	41904	14	25661	16
21588	OXC6869	55	1799059	210	280399	32710	63203	160877	5	44722	12	20497	15
21589	OXC6870	44	1775382	206	313029	40350	67920	139951	5	39871	13	18726	17
21590	OXC6871	61	1760652	202	484571	28863	71847	105482	4	21678	14	10402	20
21591	OXC6872	41	1703466	206	310345	41548	68491	135097	5	44744	12	20452	15
21593	OXC6874	53	1762710	205	302838	33259	68189	181268	4	34341	11	16035	15
21594	OXC6875	86	1813014	205	313864	21082	62306	207963	4	25349	10	9996	15
21595	OXC6876	52	1697821	206	315052	32650	67768	180701	4	80680	10	20298	13
21596	OXC6877	81	1776036	206	334789	21926	57989	184895	4	20963	14	10609	19
21597	OXC6878	124	1835651	200	281019	14804	47050	178127	5	18747	13	3181	26
21598	OXC6879	68	1666159	205	193767	24502	48081	111723	6	22035	15	7171	21
21599	OXC6880	51	1694832	202	252092	33232	60969	143554	5	60953	12	20266	15
21600	OXC6881	40	1684081	203	313643	42102	76205	195909	4	50672	10	20444	12
22078	OXC6882	20	1689625	206	323606	84481	104705	252048	3	81440	9	38547	10
22079	OXC6883	59	1758930	201	296061	29812	61753	158675	5	77451	11	15097	14
22080	OXC6884	29	1593367	210	342361	54944	85073	156065	4	85964	9	38298	11
22081	OXC6885	61	1732716	203	325584	28405	67475	191056	4	59842	10	20483	12
22082	OXC6886	52	1704873	206	315889	32786	61688	116287	5	44745	13	11033	16
22083	OXC6887	28	1613949	210	472986	57641	105690	161447	3	45924	9	22229	11
22084	OXC6888	35	1613021	219	465061	46086	95998	184882	3	45936	9	18709	13
22085	OXC6890	78	1776915	208	346411	22781	55332	138091	5	19671	15	7616	22
22086	OXC6891	33	1646285	227	460827	49887	86799	115160	4	39878	13	32191	15
22087	OXC6892	60	1713068	204	316078	28551	61496	143381	5	66117	11	20473	14
22088	OXC6893	32	1741348	206	308997	54417	86205	178296	4	88949	9	20905	11
22089	OXC6894	33	1648650	210	325312	49959	83684	185034	4	63612	9	37272	11
22090	OXC6895	45	1607188	210	240401	35715	64322	151932	4	56261	11	38311	13
22091	OXC6896	44	1606694	210	336440	36516	72240	145618	4	56253	10	38303	12
22092	OXC6897	64	1775178	206	245477	27737	60916	183974	4	43270	12	8746	16
22093	OXC6898	50	1750293	208	222837	35006	58427	136815	5	34819	15	19699	18
22094	OXC6899	59	1619508	202	188744	27449	48307	119468	6	26077	15	12557	20
22095	OXC6900	80	1756404	204	204322	21955	42994	103075	7	23353	17	9444	23
22097	OXC6902	32	1620242	210	319783	50633	84376	151292	4	45928	10	19580	13
22098	OXC6903	36	1648618	206	197744	45795	63073	143841	5	61307	12	21907	14
22099	OXC6904	31	1691590	206	485269	54567	108071	197777	3	86518	8	50253	9
22100	OXC6905	31	1686580	206	307704	54406	82204	170745	4	50514	10	20456	12
22101	OXC6906	36	1723175	204	543847	47866	114039	339149	2	80106	7	44786	8
22102	OXC6907	50	1725202	209	300376	34504	67570	157826	4	29162	13	11022	17
22103	OXC6908	37	1682797	200	506762	45481	101349	181365	3	82034	8	37665	10
22104	OXC6909	40	1667061	224	489905	41677	86980	115864	4	61680	11	18706	14
22105	OXC6910	42	1643692	206	227457	39136	65863	149284	5	66282	11	35337	13
22106	OXC6911	50	1732376	213	290306	34648	59863	134447	5	29166	14	15911	18
22107	OXC6912	132	1679087	201	178340	12720	35543	120420	6	22608	16	7152	24
22108	OXC6913	37	1688851	206	313134	45645	86530	269463	3	74968	9	20933	11
22109	OXC6914	62	1715812	206	308830	27674	60729	155771	5	51054	11	7160	16
22110	OXC6915	87	1768830	206	205961	20331	47244	151737	5	20487	15	8693	21
22111	OXC6916	63	1640855	206	185044	26045	49875	136964	5	38372	14	19606	17
22112	OXC6917	74	1647889	200	201878	22269	46982	139955	5	38000	14	16187	18
22113	OXC6918	42	1721111	206	465424	40979	82831	139943	4	39880	12	13827	17
22114	OXC6919	57	1817548	206	230632	31887	63875	175857	5	41429	11	16565	14
22116	OXC6921	68	1791771	206	456706	26350	68303	146629	4	22254	15	16297	19
22117	OXC6922	48	1664871	206	268888	34685	57722	106532	5	41894	14	20258	17
22118	OXC6923	109	1715554	206	167585	15739	37978	118324	6	19599	18	5835	28
22119	OXC6924	90	1680054	206	229830	18667	43028	111737	6	32220	16	8285	20
22120	OXC6925	40	1686271	206	326959	42157	72754	158387	4	32281	12	14181	16
22121	OXC6926	111	1716817	206	280192	15467	42887	121288	5	15103	16	5633	26
22122	OXC6927	102	1700337	204	180639	16670	37746	102048	6	24150	18	7199	24
22123	OXC6928	96	1761079	206	290342	18345	49949	148627	5	82607	11	6718	17
22124	OXC6929	34	1605595	210	318929	47223	74723	151256	4	31135	12	21409	15
22125	OXC6930	105	1776279	204	168716	16917	40921	118988	6	49819	14	5150	24
22126	OXC6931	65	1774740	204	298828	27304	63768	157761	4	82869	11	7200	15
22133	OXC4789	16	1620222	206	554494	101264	148460	291751	2	95136	7	89900	8
22134	OXC4791	120	1761584	204	383972	14680	45621	106549	5	32052	15	6107	21
22135	OXC4792	41	1648541	206	352796	40208	75392	146920	4	50277	11	20468	13
22136	OXC4793	26	1615141	206	378630	62121	91177	163681	4	83606	9	71239	10
22137	OXC4795	38	1709558	206	384761	44988	80550	160248	4	82878	10	41850	12
22138	OXC4797	71	1758387	202	312789	24766	53070	105649	5	38698	15	14013	19
22139	OXC4798	24	1614964	206	378633	67290	91329	163677	4	70731	10	43125	11
22140	OXC4799	34	1653538	209	463654	48633	100373	197710	3	81091	8	22337	10
22141	OXC4801	59	1737408	206	313145	29448	58397	115019	5	38713	14	15123	18
22142	OXC4802	33	1580116	213	455131	47882	97250	179111	3	82048	8	35237	10
22143	OXC4803	35	1685176	206	352236	48148	77400	150883	4	50281	12	18726	14
22144	OXC4807	40	1672124	206	301355	41803	77940	184574	4	42558	11	15737	14
22145	OXC4808	31	1671332	206	385007	53914	94866	147258	3	78115	10	44541	11
22148	OXC4811	42	1658313	206	177998	39484	58021	135114	6	42556	13	16934	16
22149	OXC4813	37	1690221	206	478940	45682	89369	139958	4	50273	11	22342	13
22151	OXC4816	31	1653772	210	415086	53347	98390	215066	3	92424	8	40723	9
22152	OXC4822	36	1742456	206	205733	48402	69489	161023	5	47629	11	20270	14
22156	OXC4831	74	1743012	203	551350	23554	72424	160252	3	22579	12	12556	17
22157	OXC4832	28	1645541	206	470189	58769	103093	198361	3	65950	9	20452	11
22158	OXC4836	79	1744523	203	384781	22083	58175	178004	4	19345	15	9228	21
22159	OXC4840	29	1681885	206	363984	57996	90669	187464	4	65538	9	27694	11
22160	OXC4841	46	1687481	206	160997	36684	51446	104222	7	31991	15	20571	18
22161	OXC4844	46	1665985	208	456777	36217	76772	119171	4	36280	12	17784	15
22162	OXC4846	54	1727557	206	201083	31992	53730	139972	6	32882	16	11689	21
22163	OXC4850	27	1609349	210	331669	59606	81657	155705	4	60525	10	38323	12
22164	OXC4851	39	1683919	206	502276	43177	91263	179806	3	49572	11	18756	14
22165	OXC4852	41	1682802	209	199652	41044	62925	154839	5	49565	13	18750	16
22168	OXC4856	85	1749780	208	258159	20586	49276	127350	5	40021	14	10584	19
22169	OXC4857	51	1743151	206	333982	34179	68299	154758	5	42108	11	22105	14
22170	OXC4858	30	1741761	206	309001	58059	84828	178313	4	47627	10	33874	12
22171	OXC4859	46	1726747	206	602999	37538	103847	286470	2	82614	7	17768	9
22173	OXC4861	30	1615922	210	525437	53864	116920	285586	2	106029	6	92421	7
22174	OXC4862	31	1615958	210	435652	52128	106366	374726	2	92425	8	32330	9
22175	OXC4863	44	1782040	206	523594	40501	95832	114695	3	42573	11	18972	14
22176	OXC4864	45	1700118	200	310920	37780	64472	120422	5	44703	13	21216	15
22177	OXC4866	38	1753144	210	341713	46135	72904	146630	5	46096	13	21994	15
22178	OXC4869	32	1736056	206	480200	54252	103446	194484	3	43108	9	23314	11
22180	OXC4872	29	1683106	206	509842	58038	102824	154847	3	49580	11	39907	12
22181	OXC4876	65	1706207	224	289064	26249	57321	166650	5	28464	13	7301	20
22182	OXC4877	35	1625329	206	295388	46438	82245	184561	4	80818	9	42542	10
22183	OXC4878	30	1747133	206	336790	58238	87175	185516	4	77763	10	42984	12
22184	OXC4879	43	1726505	205	291440	40151	83093	286543	3	84738	9	23035	10
22185	OXC4880	65	1694334	206	361800	26067	59907	149436	4	25125	13	6348	19
22186	OXC4881	34	1587645	210	321501	46695	74246	149740	4	56310	11	23265	14
22187	OXC4882	37	1699641	200	315679	45936	76617	174147	4	47490	11	20274	14
22188	OXC6993	71	1717618	206	380933	24192	65781	179950	4	50886	10	8784	16
22189	OXC7002	53	1668194	206	316092	31475	59666	147939	5	29838	15	11849	19
22190	OXC7003	36	1639493	208	406426	45541	89548	186903	3	90863	8	66298	9
22191	OXC7004	36	1641152	206	371559	45588	81067	166010	4	61609	10	35285	12
22192	OXC7005	44	1690918	206	313672	38430	66655	139965	5	44545	13	20476	15
22193	OXC7006	75	1754261	205	161628	23390	43714	109054	7	42400	15	11382	20
22194	OXC7007	73	1725840	205	479843	23642	72968	195130	3	21872	10	14412	15
22195	OXC7008	88	1855210	206	485308	21082	66299	179591	3	20674	15	6630	22
22196	OXC7009	30	1646903	202	562202	54897	109864	161773	3	81441	9	23935	11
22197	OXC7010	32	1635323	205	483390	51104	106306	200379	3	83378	7	21422	9
22198	OXC7011	70	1716266	214	296867	24518	59316	179952	4	19603	13	8788	19
22199	OXC7012	31	1650020	206	471100	53226	105108	197765	3	84289	8	50241	9
22200	OXC7013	33	1681803	206	348591	50964	89666	209052	3	74524	9	21445	11
22201	OXC7014	34	1612595	210	352631	47429	85558	185074	4	56310	9	22601	11
22202	OXC7015	63	1691320	203	238138	26846	56353	147256	5	42543	12	20476	15
22203	OXC7016	49	1734796	209	273644	35404	55864	115997	6	39876	16	14201	21
22204	OXC7017	36	1695386	210	299372	47094	73349	151303	5	56247	11	21795	14
22205	OXC7018	33	1652032	209	352620	50062	86732	184975	4	58982	9	36102	12
22206	OXC7019	17	1612788	206	537018	94870	140168	285590	2	80057	7	71298	8
22207	OXC7020	63	1693606	209	177979	26883	47220	104219	7	41864	15	16889	18
22208	OXC7021	26	1612411	211	449800	62016	100159	163672	4	86914	9	80064	10
22209	OXC7022	36	1686817	206	310509	46856	77606	153339	4	61458	10	20476	12
22210	OXC7023	18	1612685	206	537005	89594	138178	285641	2	89752	7	80067	8
22211	OXC7024	44	1732030	205	417120	39364	76078	143424	4	62265	12	34732	14
22212	OXC7025	32	1612764	210	325353	50399	84776	185041	4	56286	9	37272	11
22213	OXC7026	41	1617340	210	329417	39447	73030	144694	4	56269	10	23092	13
22215	OXC7029	40	1705725	206	498210	42643	88333	106533	4	42538	11	20258	14
22216	OXC7030	30	1596132	210	324460	53204	77344	156081	4	56265	11	21751	13
22217	OXC7031	46	1675329	206	463420	36420	75919	115574	4	24692	14	15481	18
22218	OXC7032	32	1633441	203	342373	51045	82385	155070	4	56257	10	21743	12
22219	OXC7033	37	1683036	210	558091	45487	111146	340549	2	82572	7	81671	8
22220	OXC7034	31	1695089	212	326355	54680	92984	178228	4	88941	8	20858	11
22221	OXC7035	52	1717571	214	379616	33030	68427	141302	4	48310	12	42615	13
22222	OXC7036	38	1685173	203	537167	44347	95331	155209	3	38691	11	23935	13
22223	OXC7037	42	1706588	200	482459	40633	87566	135158	3	44803	11	42569	12
22224	OXC7038	34	1639839	212	371199	48231	84078	156991	4	66302	10	41241	11
22225	OXC7039	38	1646705	202	516299	43334	91811	155203	3	44268	11	20581	14
22226	OXC7041	51	1707223	224	312571	33475	62711	149449	5	38711	14	20274	17
22227	OXC7042	32	1685117	203	545746	52660	105491	161765	3	71683	10	18730	12
22228	OXC7043	39	1682300	201	461733	43136	82994	114010	4	43310	12	38404	14
22229	OXC7044	31	1641231	210	510338	52943	109801	181380	3	89371	8	42615	9
22230	OXC7045	14	1614252	206	527994	115304	170394	455293	2	103469	6	89900	7
22231	OXC7046	121	1775973	201	384005	14677	46718	103271	5	18729	16	6027	24
22232	OXC7047	45	1762529	204	283361	39167	64473	135694	5	78687	12	41261	14
22233	OXC7048	34	1643598	207	317389	48341	76544	151705	4	45944	11	22135	14
22234	OXC7049	57	1659910	209	357578	29121	61188	118537	5	23538	14	13958	19
22235	OXC7050	39	1648779	206	315623	42276	80268	158019	4	83357	9	20472	11
22237	OXC7052	33	1632015	210	218732	49455	72142	152236	5	56342	10	26351	12
22238	OXC7053	32	1594701	220	280868	49834	72547	165398	4	44128	11	38330	13
22241	OXC7056	36	1763317	206	348085	48981	89945	232890	3	88122	9	25900	11
22242	OXC7057	82	1746604	200	261460	21300	46208	119104	6	15111	19	6533	27
22243	OXC7058	42	1697864	235	245279	40425	63301	139417	5	60462	12	20464	14
22244	OXC7060	31	1594904	220	224375	51449	69109	156097	5	56280	11	21767	14
22245	OXC7061	40	1610716	206	331817	40268	79317	153664	4	63633	9	31809	11
22246	OXC7062	108	1770155	200	296867	16390	48204	156670	5	15099	13	5085	24
22247	OXC7063	36	1686874	206	314544	46858	77847	149290	4	61464	10	20476	12
22248	OXC7064	33	1693135	206	471366	51307	103480	197790	3	85921	8	50265	9
22249	OXC7065	43	1702219	209	497118	39586	92556	104462	3	41904	11	21495	14
22250	OXC7066	27	1686547	206	314563	62465	86533	170751	4	61466	10	50281	11
22251	OXC7067	28	1601998	210	332249	57214	86914	184062	4	56277	10	22720	12
22252	OXC7068	36	1696596	209	440709	47128	96487	224617	3	77975	9	42535	10
22253	OXC7069	51	1734221	214	329778	34004	75801	188074	4	81843	9	13981	11
22255	OXC7071	49	1673586	206	346664	34155	66796	148701	4	78143	11	20464	14
22256	OXC7072	48	1794436	224	340152	37384	74645	187815	4	89018	10	16969	14
22257	OXC7073	46	1660784	206	315881	36104	64529	116100	5	42561	12	11860	16
22258	OXC7074	33	1612171	210	356700	48854	83958	181386	4	47247	10	37276	12
22259	OXC7075	50	1692180	260	514630	33844	83970	177967	3	38709	10	10195	16
22260	OXC7076	103	1747330	204	250308	16964	43669	128731	5	28108	15	6637	20
22261	OXC7077	119	1766196	201	469992	14842	53791	164315	3	14394	16	5831	27
22262	OXC7078	43	1674770	206	197662	38948	59589	141059	5	56798	12	18199	15
22263	OXC7079	56	1736733	208	241308	31013	55867	103041	6	43637	14	22470	16
22264	OXC7080	48	1707451	206	519614	35572	83185	104937	4	41900	12	20270	15
22265	OXC7081	40	1645399	209	314551	41135	69201	139954	5	50273	12	20464	14
22268	OXC7084	61	1699968	206	316084	27868	57296	127748	5	36884	14	18700	17
22269	OXC7085	29	1614749	215	429474	55681	100115	184896	3	45944	9	22249	11
22270	OXC7086	26	1596753	210	431127	61414	100691	184115	3	87256	8	38318	10
22271	OXC7087	36	1670410	212	549249	46400	107195	305320	2	77825	8	72419	9
22272	OXC7090	39	1684935	201	235723	43203	70802	165772	5	63620	10	19598	13
22273	OXC7091	40	1610884	224	260402	40272	70997	170799	4	42555	11	20468	13
22274	OXC7092	26	1674471	238	257656	64403	77119	156523	5	85201	11	23463	12
22275	OXC7093	51	1618040	205	257487	31726	57712	144699	5	38319	13	19024	17
22276	OXC7094	31	1675679	223	533542	54054	104640	154868	3	90313	9	26813	11
22277	OXC7095	37	1628015	273	316719	44000	69223	141018	5	36231	13	20291	16
22278	OXC7096	36	1684097	206	295366	46780	78444	178278	4	88941	9	17740	12
22280	OXC7098	47	1750584	208	384974	37246	69196	114112	5	51131	13	43629	15
22281	OXC7099	38	1612661	210	325165	42438	79720	185044	4	56306	9	37104	11
22282	OXC7100	32	1709730	206	342530	53429	93883	185802	3	90797	9	42174	10
22284	OXC7242	36	1616157	210	526960	44893	103032	285561	2	76499	8	23822	10
22287	OXC7245	32	1736198	206	330547	54256	88560	187781	4	71094	9	20274	12
22288	OXC7246	46	1739811	206	514574	37822	85730	141150	4	38711	12	23335	14
22289	OXC7247	38	1736672	206	523585	45702	97721	111787	3	44889	11	34141	13
22290	OXC7248	33	1700630	210	321074	51534	73578	145980	5	57113	12	21998	15
22291	OXC7249	20	1601584	210	554100	80079	131467	184058	3	57073	8	56273	9
22292	OXC7250	63	1751857	200	232286	27807	59725	165909	5	61603	11	28938	13
22293	OXC7251	38	1686927	202	495443	44393	90712	161776	3	38703	11	21683	14
22294	OXC7252	47	1786799	206	334334	38017	81871	259656	3	89429	9	16969	11
22295	OXC7253	65	1692156	200	152058	26033	37751	84149	8	19159	23	9835	28
22296	OXC7255	29	1600864	210	266699	55202	78882	164574	4	56273	10	38322	11
22297	OXC7256	45	1694707	210	313123	37660	67465	120353	5	42560	12	26845	14
22298	OXC7257	28	1701111	206	338699	60754	99042	217284	3	88949	8	31978	10
22299	OXC7258	58	1764298	206	298666	30419	67057	173852	4	80143	10	11023	13
22301	OXC7260	33	1626046	206	483236	49274	103502	184672	3	79720	8	42554	9
22302	OXC7261	31	1654016	210	582434	53355	123494	285593	2	106036	6	92428	7
22303	OXC7262	28	1647916	206	534005	58854	118569	297233	2	89757	7	82631	8
22304	OXC7263	44	1693233	206	292637	38483	76721	188152	4	82622	9	20560	11
22305	OXC7264	45	1707346	206	312956	37941	67804	149453	4	42558	12	28829	14
22306	OXC7265	29	1587304	202	321547	54735	85299	186605	4	66096	9	56301	10
22307	OXC7266	63	1732861	202	302275	27506	62776	160889	4	37084	12	10924	17
22308	OXC7267	36	1606666	206	283691	44630	78157	182692	4	63994	9	31815	11
22309	OXC7268	25	1738516	206	339499	69541	108448	226283	3	88942	8	47053	9
22310	OXC7269	35	1690898	206	485531	48311	92723	139957	4	50277	10	20468	13
22311	OXC7270	72	1755634	206	204338	24384	45434	105399	7	27966	17	13571	21
22312	OXC7271	40	1749441	206	428771	43736	81114	155815	4	77452	11	30726	13
22314	OXC7273	34	1642071	206	371692	48296	83294	155974	4	66302	10	35298	12
22315	OXC7274	79	1722610	203	302447	21805	58305	153855	4	41448	11	9823	16
22316	OXC7275	23	1625924	227	236806	70692	88621	185053	4	84684	9	84684	9
22317	OXC7276	33	1704562	202	390656	51653	85580	162084	4	91113	10	89758	11
22318	OXC7277	35	1615458	210	544242	46156	111687	279108	2	105856	6	92420	7
22319	OXC7278	25	1596499	227	266614	63860	82135	164595	4	87268	9	38330	11
22320	OXC7279	29	1646703	206	313653	56783	90346	171897	4	83345	9	50421	10
22321	OXC7280	39	1646015	206	470375	42206	90838	197802	3	61489	9	20468	11
22322	OXC7281	26	1632581	210	222867	62792	73709	164565	5	56277	11	31693	13
22323	OXC7282	35	1687093	206	381674	48203	81584	154592	4	36445	11	18736	14
22324	OXC7283	19	1601166	227	389568	84272	99191	164584	4	65965	9	56281	11
22325	OXC7284	33	1658998	210	269202	50273	66553	120230	5	56277	13	38351	15
22326	OXC7285	49	1636906	206	488580	33406	80402	156653	3	70541	10	36865	12
22327	OXC7286	72	1722910	206	308778	23929	59923	161319	4	31981	12	7176	18
22328	OXC7287	31	1677095	200	208325	54100	67546	138459	5	65336	12	42603	13
22329	OXC7288	37	1724154	206	470835	46599	96631	197756	3	59776	9	20452	12
22330	OXC7289	35	1647376	202	545731	47068	101152	161769	3	87421	9	79207	10
22331	OXC7290	62	1717346	206	448719	27699	75791	180012	3	32000	10	11533	14
22332	OXC7291	27	1700835	206	342812	62994	104251	214343	3	88933	8	42972	9
22333	OXC7292	30	1711322	202	567289	57044	110334	161004	3	79200	10	23925	12
22334	OXC7293	73	1734024	203	246188	23754	55612	189367	4	38696	13	7541	18
22335	OXC7294	19	1614237	206	285667	84960	101941	244462	3	100696	8	89909	9
22336	OXC7295	34	1774074	206	314547	52179	76877	148025	4	59777	12	20468	14
22337	OXC7296	27	1701037	206	338734	63001	102514	217282	3	81236	8	42985	9
22338	OXC7297	68	1718735	206	287601	25276	55182	140429	5	21896	13	7264	19
22339	OXC7298	66	1717036	206	287349	26016	58282	155552	5	50890	11	8132	16
22340	OXC7299	51	1662663	200	306948	32601	66376	176711	4	61636	11	59003	12
22341	OXC7300	51	1692450	206	304593	33185	67999	148421	4	38512	12	18702	15
22343	OXC7302	40	1660862	203	351724	41522	71730	148707	4	38708	12	32825	14
22344	OXC7303	50	1646496	201	329644	32930	68396	151858	4	56265	11	21865	13
22345	OXC7304	61	1717805	206	329768	28161	62913	169038	4	50874	11	13270	14
22346	OXC7305	39	1661111	206	346161	42593	70259	123231	5	61649	12	23040	14
22347	OXC7306	60	1809506	206	315373	30158	59255	114683	5	42552	14	22075	16
22348	OXC7307	35	1632739	210	502158	46650	103102	181386	3	73987	8	42619	9
22349	OXC7308	31	1652197	206	310714	53297	91387	187261	4	80546	8	21362	10
22350	OXC7309	35	1630091	210	328729	46574	82378	185076	4	60801	9	31715	11
22351	OXC7310	55	1798843	203	258878	32706	66020	185731	4	70042	11	22982	13
22352	OXC7311	41	1726723	210	388308	42115	86277	152918	3	68663	10	51690	12
22353	OXC7312	37	1666533	206	313152	45041	78562	177992	4	42553	10	20468	13
22354	OXC7313	61	1716754	206	296871	28144	65777	180011	4	51062	10	8780	15
22355	OXC7314	64	1717105	206	308899	26830	61850	180011	4	51066	11	8784	16
22356	OXC7315	40	1651651	210	235739	41291	69854	165789	5	39496	11	22603	13
22357	OXC7316	36	1615091	210	485195	44864	103164	212966	3	92425	7	59065	8
22358	OXC7319	59	1734410	208	474404	29397	70488	116319	4	40331	13	14788	17
22359	OXC7320	48	1694055	210	313121	35293	66277	153944	4	78100	11	20464	14
22361	OXC7322	29	1594181	210	223171	54972	68485	144775	5	56276	11	38326	13
22362	OXC7323	98	1840820	203	310974	18784	55740	183848	4	35360	11	7087	18
22363	OXC7324	26	1588696	206	321505	61104	85049	171054	4	46843	10	23568	12
22364	OXC7325	18	1613642	206	527805	89647	136549	285674	2	89999	7	81463	8
22365	OXC7326	45	1616754	217	235745	35928	63736	164767	5	56281	11	38331	13
22366	OXC7328	60	1752649	201	421429	29211	71915	179529	3	23218	14	11065	19
22367	OXC7329	48	1660218	209	307564	34588	66177	127786	4	42559	12	20472	15
22368	OXC7330	34	1704569	206	521438	50134	100008	189415	3	79971	10	42545	11
22369	OXC7331	31	1635004	210	363151	52742	85252	176420	4	52303	10	26917	13
22370	OXC7332	46	1776623	205	331562	38622	72888	152080	4	34841	12	33924	14
22372	OXC7334	27	1646923	202	562583	60997	112360	127745	3	79207	10	61746	11
22373	OXC7335	41	1707296	206	353229	41641	72521	135574	5	79962	11	20877	14
22374	OXC7336	43	1640537	206	469363	38152	80349	104598	4	50673	11	20448	14
22375	OXC7338	31	1651793	206	339024	53284	94820	209274	3	89238	8	42977	9
22376	OXC7339	32	1716267	200	545911	53633	119858	330911	2	102819	6	90092	7
22377	OXC7340	36	1701122	208	255477	47253	75450	185095	4	83277	10	38315	12
22378	OXC7341	34	1683514	204	463799	49515	97040	197812	3	67839	9	18730	12
22660	OXC7089	88	1728075	206	312962	19637	51864	130490	5	22398	13	14272	17
22661	OXC7170	22	1601439	210	552867	72793	126934	184050	3	56265	8	41222	10
22662	OXC7171	122	1793890	200	248394	14704	39614	119346	6	15099	18	4554	30
22663	OXC7172	126	1793961	200	253482	14238	41778	130718	5	11902	18	4554	31
22664	OXC7173	33	1670483	203	239238	50621	69941	145442	5	90579	11	77594	12
22665	OXC7174	34	1645257	206	313658	48390	84149	157991	4	80428	9	20464	12
22666	OXC7175	64	1721704	206	293241	26902	64107	179942	4	22083	11	8772	16
22667	OXC7176	35	1650462	206	314847	47156	84002	160319	4	83353	9	23004	11
22669	OXC7178	29	1659762	210	369910	57233	92387	184904	3	45952	10	19604	13
22670	OXC7179	33	1627967	227	352288	49332	87067	185090	4	78318	9	56285	10
22671	OXC7180	34	1614966	210	484876	47499	105628	213394	3	92428	7	59060	8
22672	OXC7181	31	1652013	206	485553	53291	107263	197798	3	84312	8	50265	9
22673	OXC7182	39	1795383	202	483032	46035	85056	104375	4	40683	14	25448	17
22674	OXC7183	75	1786120	206	261460	23815	52026	150249	5	19599	16	8128	23
22675	OXC7184	47	1734808	206	329817	36911	83084	290330	3	92569	8	89562	9
22676	OXC7185	53	1645804	210	373824	31053	67774	151990	4	56277	11	31518	13
22677	OXC7186	48	1607153	210	270461	33482	63869	153651	5	63985	10	19606	13
22678	OXC7187	41	1699168	203	485426	41443	88538	154180	3	78950	10	25636	12
22679	OXC7188	66	1671388	204	219031	25324	49848	104211	6	38701	14	15721	17
22680	OXC7189	37	1686889	206	485417	45592	90458	136927	4	80269	10	34141	12
22681	OXC7190	45	1702899	206	310450	37842	64097	115007	5	38700	14	19790	17
22682	OXC7191	31	1587862	210	313536	51221	82027	186523	4	56317	10	18730	12
22683	OXC7192	59	1656249	206	299717	28072	59572	150323	4	37898	13	19638	16
22684	OXC7193	34	1685869	202	545745	49584	104223	161753	3	86350	9	79192	10
22685	OXC7194	28	1588160	202	217702	56720	71223	157750	5	61762	11	23257	13
22686	OXC7195	42	1741964	206	315875	41475	68516	135132	5	42549	13	18688	16
22687	OXC7196	34	1728299	206	376148	50832	93751	212205	3	80444	8	21365	11
22688	OXC7197	35	1652924	205	260245	47226	84573	221963	4	81290	8	31231	10
22689	OXC7198	29	1596346	210	225631	55046	70385	149658	5	54173	11	33905	13
22692	OXC7201	60	1711934	206	407736	28532	77709	191418	3	51535	8	35280	10
22693	OXC7202	66	1722039	206	293244	26092	61691	155544	4	19595	12	8124	19
22694	OXC7203	31	1669843	206	521143	53866	101795	160555	3	67877	10	38702	12
22695	OXC7204	60	1766846	206	198686	29447	56243	147172	6	42096	12	19070	16
22696	OXC7205	46	1720045	205	471198	37392	82686	129374	4	54837	11	24045	13
22697	OXC7206	30	1686847	206	472064	56228	107075	197696	3	61492	8	26878	10
22698	OXC7207	28	1668659	210	325510	59595	83918	152204	4	56311	10	33601	12
22699	OXC7208	32	1687840	206	316781	52745	80379	155371	4	34739	11	20468	13
22700	OXC7209	44	1734276	214	329812	39415	84818	289965	3	92589	8	86559	9
22701	OXC7210	54	1838963	205	344653	34055	75272	183868	4	91783	9	14641	12
22702	OXC7211	42	1656805	200	313110	39448	68284	153966	4	78162	11	24099	14
22703	OXC7212	44	1660997	206	308120	37750	65053	135120	5	42561	12	20464	15
22705	OXC7214	48	1713425	206	394680	35696	74195	161868	4	67799	11	21525	13
22706	OXC7215	30	1587793	208	321587	52926	84288	186617	4	66107	9	23269	11
22707	OXC7216	40	1658500	210	269209	41463	64698	144696	5	38360	13	19821	16
22708	OXC7217	90	1808798	206	293060	20098	51009	119638	5	14642	16	6030	26
22710	OXC7219	39	1619390	206	294023	41523	77180	174533	4	69682	10	19941	11
22711	OXC7220	40	1660722	206	351701	41518	70603	123217	5	61628	12	42531	13
22712	OXC7221	63	1717093	206	289056	27255	63031	155536	4	31973	11	7262	17
22713	OXC7222	41	1729904	205	325057	42193	88814	290359	3	92596	8	92314	9
22714	OXC7223	41	1705307	206	315873	41593	74042	148598	4	44749	11	20464	13
22715	OXC7224	65	1716861	206	308856	26413	68829	264907	3	51078	9	7281	14
22716	OXC7225	35	1612716	210	344665	46078	83725	185066	4	56314	9	22614	11
22717	OXC7226	58	1746821	206	303957	30118	68839	188256	4	50376	10	20326	13
22718	OXC7227	73	1718980	206	472850	23548	67020	150275	4	23928	11	6940	18
22720	OXC7230	45	1666088	206	352393	37024	71878	170515	4	52278	11	42590	12
22721	OXC7231	50	1746963	206	481262	34939	84570	187769	3	72906	9	20938	12
22722	OXC7232	30	1626339	210	188057	54211	65038	145318	5	56283	12	32721	14
22723	OXC7233	41	1659492	210	269209	40475	64611	144698	5	38359	13	23068	15
22724	OXC7234	26	1597119	217	266693	61428	80565	164581	4	56314	10	31819	12
22725	OXC7235	48	1609602	206	340876	33533	70654	160298	4	56290	10	38384	12
22726	OXC7236	42	1619805	206	313131	38567	78045	170592	4	80695	9	42574	10
22727	OXC7237	143	1796735	200	205457	12565	36364	125327	6	12338	18	3823	32
22729	OXC7239	31	1651035	225	325342	53259	85997	185059	4	63644	9	37300	11
22905	OXC6605	52	1705682	206	519771	32802	83629	154444	3	79862	10	20412	12
23493	OXC5484	85	1709207	202	179780	20108	41619	115650	6	17667	19	7668	25
23495	OXC5490	57	1698307	206	188952	29795	42185	71532	7	22545	23	17015	27
23496	OXC5493	74	1629515	202	161330	22020	35570	81550	8	15442	24	6789	32
23497	OXC5495	37	1738453	203	273773	46985	64900	135088	5	38109	14	25796	16
23498	OXC5497	44	1720576	206	211619	39104	58129	138992	5	38185	15	21308	18
23499	OXC5498	40	1738396	203	484206	43460	87507	135080	4	40348	13	25249	15
23500	OXC5499	70	1779294	206	183822	25418	37608	69344	9	15292	27	11908	33
23501	OXC5604	67	1766198	206	181326	26361	45105	83937	7	30297	18	11582	23
23503	OXC5608	36	1602501	242	182521	44514	59164	147763	5	26024	14	19571	17
23504	OXC5613	17	1613072	206	285673	94887	114300	254641	3	103449	7	89755	8
23505	OXC5614	36	1682484	206	228929	46736	64863	135221	5	40618	14	27081	16
23506	OXC5616	71	1775987	212	254792	25014	41618	68295	8	19639	24	9703	30
23507	OXC5617	46	1657288	206	287855	36028	60028	115623	5	34492	14	14161	18
23508	OXC5618	37	1708360	224	465892	46172	86119	135088	4	33027	13	22641	17
23509	OXC5620	35	1669420	206	216871	47698	71813	154046	5	41723	11	18166	14
23510	OXC5622	59	1793284	205	311450	30395	60669	119663	5	21282	17	11495	22
23511	OXC5623	90	1748462	206	158865	19427	29412	59092	11	16335	33	5596	42
23512	OXC5625	32	1707567	224	425324	53361	86186	135089	4	44714	12	32345	14
23513	OXC5626	66	1682073	206	139813	25486	30770	58338	10	15234	32	11045	38
23514	OXC5628	43	1715414	202	212908	39893	58718	124139	6	41475	14	14227	18
23516	OXC5630	62	1698918	222	178182	27402	48326	125019	6	24257	16	11795	22
23517	OXC5631	61	1706474	210	158201	27975	42617	95388	7	28868	19	13069	23
23518	OXC5632	68	1728870	206	118024	25425	31382	62995	10	15486	31	7388	39
23519	OXC5633	69	1798785	210	247696	26069	50375	150170	5	24288	18	16586	23
23520	OXC5634	46	1726739	206	160029	37538	48036	102141	7	46011	17	17655	20
23522	OXC5636	47	1644307	206	205529	34985	48456	79495	6	20863	21	14149	26
23523	OXC5638	82	1744578	210	190240	21275	34290	54695	9	10667	31	6106	41
23524	OXC5639	51	1677221	206	189922	32887	49510	104710	6	32063	18	14139	23
23525	OXC5640	34	1650699	206	310758	48550	81932	154557	4	48486	11	20440	13
23526	OXC5641	29	1736712	206	251024	59887	83615	178243	5	73169	9	35362	11
23527	OXC5642	125	1787638	200	323527	14301	43847	145133	5	19728	16	3894	28
23528	OXC5643	25	1694152	206	387651	67766	95567	173820	4	74032	10	42951	11
23529	OXC5645	147	1704036	222	179967	11592	23018	41167	12	5904	47	2766	67
23530	OXC5646	48	1639600	206	186843	34158	46988	93592	6	24246	20	13580	24
23531	OXC5647	35	1657745	209	325070	47364	74932	153942	4	51942	11	20440	14
23533	OXC5649	42	1669439	206	185980	39749	51318	94973	6	24419	17	16829	22
23534	OXC5651	38	1666586	203	215879	43858	61645	144230	5	39817	14	20303	17
23535	OXC5652	54	1704100	205	238189	31557	50434	103676	6	22622	19	14168	23
23536	OXC5782	47	1741384	208	210479	37051	50103	96526	7	40872	17	16426	21
23537	OXC5785	45	1655589	210	217547	36791	53235	108405	6	25774	18	18294	21
23538	OXC5786	102	1839445	204	180600	18034	41401	112709	7	26456	17	6078	25
23539	OXC5787	90	1743721	206	210478	19375	36668	84235	8	12827	25	6918	33
23540	OXC5788	106	1692261	206	130887	15965	20805	29661	15	9470	53	6128	64
23541	OXC5789	57	1788085	201	260893	31370	57358	151987	5	41653	14	10053	20
23542	OXC5791	42	1698720	203	262037	40446	55485	104474	6	39301	17	17643	20
23543	OXC5792	60	1748747	208	216901	29146	46118	91137	7	17666	22	14747	27
23544	OXC5793	73	1835613	206	227171	25145	43340	94055	7	15942	25	7753	32
23545	OXC5795	97	1823044	203	211578	18794	39090	104389	7	18479	20	5171	29
23547	OXC5797	54	1767972	206	267342	32740	61098	145934	5	69012	12	23515	15
23548	OXC5798	42	1722172	210	271499	41004	67266	156311	5	45601	12	20789	14
23549	OXC5799	48	1706397	210	259764	35550	53172	95528	6	27064	18	17646	23
23550	OXC5800	50	1705699	206	174296	34114	48170	94487	7	26289	18	21962	21
23551	OXC5801	30	1677671	206	337365	55922	92608	190060	4	103091	8	66537	9
23552	OXC5802	29	1610671	203	217317	55540	77971	174740	5	62756	10	39649	11
23554	OXC5805	29	1662291	212	220780	57320	68336	133465	5	50511	12	23593	14
23555	OXC5807	59	1716101	207	183305	29086	50155	136582	6	35994	16	8736	22
23556	OXC5808	48	1660805	209	230104	34600	52058	118865	6	28276	18	14105	22
23557	OXC5809	35	1672671	203	386240	47791	80019	145673	4	63177	11	39953	13
23559	OXC5811	135	1737764	200	132036	12872	21581	37851	13	8063	53	4161	68
23560	OXC5812	89	1785976	203	199958	20067	43226	110368	6	19679	17	6952	25
23561	OXC5813	51	1737010	204	290331	34059	60076	120589	5	30786	15	21762	18
23562	OXC5814	53	1682200	206	165441	31740	37063	62738	9	19348	26	13790	31
23563	OXC5815	48	1753351	208	174738	36528	50815	103506	7	31147	16	19667	20
23564	OXC5816	98	1643346	200	115907	16769	22893	36756	13	10681	45	6061	55
23565	OXC5817	45	1694520	206	178205	37656	47264	88881	7	33899	19	20222	22
23566	OXC5818	41	1691794	209	222725	41263	60872	121906	5	40047	14	16895	18
23567	OXC5819	43	1669803	206	573326	38833	92101	124697	4	29512	13	23299	16
23568	OXC5820	85	1687954	201	107095	19858	25115	39893	12	12735	40	7379	49
23569	OXC5821	65	1742604	203	213002	26809	47711	103036	6	27442	18	12119	22
23570	OXC5822	72	1715445	213	124833	23826	30207	55054	11	15450	31	9889	38
23571	OXC5823	88	1697065	209	114895	19285	24938	49672	12	12162	36	6063	45
23572	OXC5824	140	1822119	201	183081	13015	29202	56310	9	8509	36	3267	54
23573	OXC5826	42	1643421	224	195379	39129	54332	111255	6	26469	15	19931	19
23575	OXC5829	40	1653888	207	218125	41347	57138	114749	6	40561	15	23955	17
23576	OXC5830	51	1734780	206	331142	34015	65047	148423	5	41708	13	20279	16
23578	OXC5834	136	1714003	202	119312	12603	20705	36264	14	7595	51	3913	67
23579	OXC5835	44	1660867	206	359182	37747	65952	115990	5	21824	14	18345	18
23581	OXC5838	30	1640415	206	355545	54681	88175	140098	4	50245	10	20436	13
23582	OXC5839	38	1787074	206	292995	47028	79266	161641	4	92555	10	20964	13
23583	OXC5840	38	1697036	209	322899	44659	74413	177091	4	42495	12	27051	14
23584	OXC5841	75	1738265	203	155934	23177	38657	81690	7	22225	23	7566	29
23586	OXC5843	29	1635784	250	216498	56406	63978	106482	6	62396	13	26726	14
23587	OXC5844	17	1704480	206	375842	100264	114167	184844	3	101975	8	89766	9
23588	OXC5846	45	1706158	206	386223	37915	66844	98526	5	24808	16	20428	20
23589	OXC5847	70	1766189	209	190218	25231	41759	85267	7	19234	22	8666	28
23590	OXC5848	51	1669266	211	143513	32731	42667	99227	7	32203	19	20441	22
23592	OXC5851	76	1707139	200	179991	22462	39351	103365	7	15079	22	7593	30
23594	OXC5854	23	1617602	205	295183	70331	88519	163152	4	90597	9	89730	10
23597	OXC5857	38	1604056	210	298192	42212	67332	116513	5	42599	12	25763	14
23599	OXC5859	84	1736172	201	112329	20669	24673	38999	13	14557	43	8665	51
23600	OXC5860	25	1613960	206	637074	64558	132405	190411	2	51853	8	30565	10
23601	OXC5863	65	1744789	224	180016	26843	45183	106851	7	24262	18	7175	25
23603	OXC5865	56	1735290	206	250309	30987	51575	90162	6	25185	18	13568	22
23604	OXC5866	32	1712808	204	312347	53525	87181	178330	4	88926	9	20309	12
23605	OXC5869	44	1742781	206	336529	39609	64099	97385	5	26153	16	19337	20
23607	OXC5872	50	1646452	206	186920	32929	52329	120090	6	42940	14	20226	18
23608	OXC5873	26	1721168	206	339101	66199	95853	190077	4	66619	9	43216	10
23609	OXC5874	36	1648009	206	329108	45778	74705	154532	4	32279	12	15144	15
23610	OXC5877	38	1681090	224	285410	44239	63553	117506	5	27058	15	17636	19
23611	OXC5878	40	1645875	206	273377	41147	63778	115681	5	32027	15	20420	18
23612	OXC5879	89	1720414	206	131740	19330	26895	48735	12	13420	36	7652	45
23613	OXC5880	47	1701078	206	218751	36193	55715	124942	5	26288	16	15445	20
23614	OXC5882	51	1680001	207	258995	32941	52965	87103	6	19576	20	16161	25
23615	OXC5884	36	1794466	206	303304	49846	85035	226583	4	42134	10	20424	13
23616	OXC5885	34	1735109	206	231248	51033	68172	146267	5	61499	12	20879	15
23617	OXC5886	52	1729333	203	207233	33256	59258	156265	5	32584	13	23490	16
23618	OXC5887	45	1655756	210	213295	36795	52565	101171	6	26933	17	18296	21
23619	OXC5888	75	1708007	246	119226	22773	26375	44732	12	16729	37	8767	44
23620	OXC5889	27	1743245	206	336572	64565	91647	188003	4	89011	9	42419	11
23621	OXC5890	48	1630124	210	159466	33961	45812	94295	7	25267	18	14006	23
23622	OXC5891	56	1683501	206	153878	30063	39194	79677	8	18504	25	12448	30
23623	OXC5892	42	1724122	207	224547	41051	53231	103580	7	33086	18	25827	20
23624	OXC5894	150	1859014	203	218558	12393	33956	109363	7	10375	22	3374	39
23625	OXC5895	74	1741072	203	213352	23528	47750	106531	6	22265	16	14074	20
23627	OXC5897	38	1732140	210	202907	45583	59174	110274	6	49935	14	18237	16
23628	OXC5898	45	1652007	203	164153	36711	51793	116557	6	27648	16	18899	19
23629	OXC5900	48	1638411	206	213368	34134	47491	89303	7	31055	18	18497	22
23630	OXC5903	41	1685336	212	178297	41106	56393	145228	6	27103	16	13633	20
23631	OXC5905	60	1641899	206	123805	27365	34936	73633	9	17638	25	12865	30
23632	OXC5906	41	1674671	206	305610	40846	67899	106520	5	42522	12	19495	15
23633	OXC5907	71	1713018	206	161762	24127	29132	50367	12	16765	34	10397	41
23634	OXC5908	35	1596588	210	164554	45617	55398	115609	6	29441	14	21723	17
23635	OXC5909	41	1698167	204	429041	41419	79251	127728	4	66215	11	20189	14
23636	OXC5910	67	1716700	203	179959	25622	48083	122182	6	29237	15	11467	20
23637	OXC5911	50	1763228	210	254745	35265	61161	127584	5	40732	14	11340	18
23638	OXC5912	54	1824679	210	223555	33790	59756	160788	5	51804	13	11821	19
23639	OXC5914	41	1741327	208	210479	42471	60748	124621	5	39450	15	22587	18
23640	OXC5915	24	1694506	206	324195	70604	101777	268295	3	75181	9	22551	10
23641	OXC5916	26	1687108	206	422470	64889	110951	184590	3	31959	9	21105	12
23642	OXC5917	36	1639261	206	332957	45535	72389	142613	4	38809	13	25607	16
23643	OXC5918	35	1632550	209	483113	46644	100501	180666	3	68522	8	20445	11
23644	OXC5921	69	1715430	206	280871	24861	52907	137475	5	19837	15	8756	21
23647	OXC5925	47	1642264	213	221442	34942	55914	106525	5	41479	14	20440	17
23648	OXC5926	39	1641968	206	200912	42102	60363	111747	5	78151	12	20448	15
23649	OXC5927	53	1770912	209	347226	33413	69505	92451	4	28333	14	22077	17
23650	OXC5928	52	1689217	206	395003	32485	74916	186566	4	66258	9	19211	12
23651	OXC5930	31	1646428	206	297195	53111	77760	170752	4	75798	10	26901	12
23652	OXC5931	98	1729761	206	132291	17651	27823	54085	11	9815	35	6057	45
23653	OXC5932	67	1737709	206	178207	25936	36455	66060	9	20889	28	10277	34
23654	OXC5933	45	1620117	210	191198	36003	51187	93834	6	22618	17	14647	21
23655	OXC5934	36	1735429	210	246404	48206	65977	135247	5	40060	13	23777	16
23656	OXC5938	37	1662584	206	202876	44935	57138	112525	6	55183	14	42529	15
23657	OXC5939	33	1682322	214	359421	50979	93090	185947	3	90584	9	42156	10
23658	OXC5483	32	1684629	267	365753	52645	76484	139945	5	32325	14	20448	17
23659	OXC5794	39	1738041	206	213759	44565	58724	119624	6	30521	16	18328	19
23660	OXC5804	48	1661516	206	230361	34615	59357	148542	5	40691	13	20473	16
23662	OXC5825	33	1706898	206	409526	51724	95620	149649	3	42562	10	24276	13
23664	OXC5832	39	1661844	206	437561	42611	81419	135127	4	25771	13	18294	17
23666	OXC5845	39	1717216	206	367816	44031	71690	111784	5	51380	13	43290	14
23667	OXC5850	32	1688794	201	272839	52775	80719	185058	4	60848	10	37280	11
23668	OXC5852	42	1654087	210	202610	39383	61695	159529	5	32120	13	13595	18
23669	OXC5861	34	1683612	206	202687	49518	62820	143349	5	32946	14	25209	16
23670	OXC5862	54	1700768	203	203579	31496	47123	86724	7	22021	19	12856	24
23671	OXC5871	50	1696193	209	216191	33924	55546	108904	6	38692	14	20468	17
23672	OXC5875	23	1674615	206	320190	72809	94653	163387	4	47268	10	24279	13
23673	OXC5876	33	1690802	206	426038	51236	79874	103076	5	27017	16	20508	19
23674	OXC5883	43	1687509	225	321125	39244	71074	148639	4	41500	12	16176	16
23675	OXC5893	47	1808586	210	305428	38481	70019	141827	5	44442	12	15934	15
23676	OXC5899	41	1658035	209	206631	40440	60422	147227	5	43285	13	20894	16
23677	OXC5902	68	1696665	206	338761	24951	58452	130342	5	26509	12	20452	15
23678	OXC5904	75	1747115	200	272554	23295	56309	159893	5	36611	12	21090	15
23679	OXC5924	42	1662868	206	315875	39592	65890	130916	5	58526	12	18870	16
23680	OXC5929	28	1661370	200	315864	59335	82817	135145	4	78863	11	42553	12
23681	OXC5937	42	1700036	203	243913	40477	63633	135082	5	42545	13	20456	16
23682	OXC5940	73	1768823	206	326059	24230	56258	110958	5	19595	14	7159	22
23683	OXC5941	43	1653084	223	346516	38444	76235	151804	4	60835	10	24788	12
23883	OXC7342	47	1607998	217	235746	34213	60589	151953	5	38331	12	19704	14
23884	OXC7344	30	1604642	210	342379	53488	84577	155689	4	56269	10	38319	11
23885	OXC7345	37	1663450	210	411139	44958	80531	144344	4	26756	12	19214	16
23886	OXC7346	31	1604617	210	342383	51762	83259	155693	4	56273	10	31689	12
23888	OXC7348	45	1656817	200	313130	36818	70777	127771	4	61751	11	23031	13
23889	OXC7349	61	1788983	203	308000	29328	56740	104572	5	38306	16	20460	20
23890	OXC7350	39	1724127	203	408160	44208	80916	137634	4	67884	11	38696	13
23891	OXC7351	40	1676103	206	315885	41903	69013	116267	5	42558	12	17539	15
23892	OXC7353	40	1694806	208	421433	42370	90761	212840	3	59053	8	38846	10
23893	OXC7354	29	1694626	206	326096	58435	84246	168273	4	79458	10	42984	11
23894	OXC7355	35	1714635	202	553830	48990	101229	161012	3	79170	10	22858	13
23895	OXC7356	55	1680865	205	465299	30561	71512	115686	4	42883	13	20445	15
23896	OXC7357	29	1700518	206	336594	58639	93984	187793	4	66841	9	42996	10
23897	OXC7358	37	1639820	202	411131	44319	82377	144376	4	44593	11	21831	13
23898	OXC7359	48	1729166	206	323882	36024	81391	290353	3	92593	8	24471	10
23899	OXC7360	41	1727818	206	323802	42142	87981	290350	3	96116	8	92589	9
23900	OXC7361	20	1650688	206	529457	82534	149726	455273	2	81445	7	26537	8
23901	OXC7362	47	1660873	203	351721	35338	72730	123205	4	43082	11	35756	13
23903	OXC7364	33	1616122	210	336039	48973	76698	151304	4	56324	11	21417	13
23904	OXC7365	38	1647124	206	477310	43345	96178	184671	3	79744	8	26565	10
23905	OXC7366	61	1731525	200	338722	28386	58402	121009	5	24073	15	16197	19
23906	OXC7367	32	1616587	210	419340	50518	86867	151312	4	56332	10	21425	13
23907	OXC7369	42	1686823	209	345973	40162	72835	153465	4	56744	11	37288	13
23908	OXC7370	38	1623531	206	502266	42725	99748	180845	3	80824	8	42582	9
23909	OXC7371	27	1622007	227	346514	60074	92786	187054	4	56310	9	38343	10
23910	OXC7372	56	1671483	206	315878	29848	59266	115586	5	46636	13	18731	16
23911	OXC7373	35	1676135	206	315931	47890	72525	116263	5	79838	11	20472	14
23912	OXC7374	35	1645958	206	313681	47027	78413	161866	4	61466	10	20476	12
23913	OXC7375	34	1655685	210	318279	48697	80489	151304	4	56284	10	31480	12
23914	OXC7376	24	1622415	210	358521	67601	97856	187056	4	79737	8	38343	10
23915	OXC7377	19	1625694	210	537418	85563	141170	291708	2	108744	6	92470	7
23916	OXC7378	38	1642483	206	406932	43223	79255	155779	4	66298	11	38685	13
23917	OXC7379	81	1760442	206	258284	21734	49681	155548	5	19599	15	7172	22
23918	OXC7380	98	1784904	206	293295	18213	51386	188253	4	36583	12	6169	20
23919	OXC7381	69	1722964	210	289181	24970	65176	180001	4	83206	9	6383	15
23921	OXC7383	33	1649782	206	314831	49993	76982	150919	5	87412	10	20452	12
23922	OXC7384	39	1641164	206	312613	42081	69244	106561	5	83323	11	20448	14
23923	OXC7385	62	1800330	206	298822	29038	67559	184035	4	86524	10	8770	13
23924	OXC7386	121	1782677	200	327407	14733	49834	158889	4	20458	13	3663	26
23925	OXC7387	42	1631257	206	316016	38839	68790	153984	4	79993	11	42589	12
23926	OXC7388	35	1646358	206	462586	47039	89224	139966	4	67902	10	20464	13
23927	OXC7389	53	1731837	208	474481	32676	74282	117301	4	32010	13	19703	16
23928	OXC7390	28	1741926	206	336558	62212	98614	187777	4	89035	8	42985	10
23929	OXC7391	30	1596523	215	225634	53217	70391	156064	5	56281	11	31695	13
23930	OXC7392	36	1596840	215	224354	44357	66909	156064	5	56281	11	31691	13
23931	OXC7393	31	1596256	217	225637	51492	68209	156068	5	56285	11	38334	13
23933	OXC7395	74	1765213	203	474483	23854	66563	110657	4	51148	12	14237	15
23934	OXC7397	44	1705264	200	315897	38756	68288	135174	5	80056	11	42561	13
23935	OXC7398	47	1659500	206	336095	35309	76327	180707	3	79273	9	20481	12
23936	OXC7400	34	1626268	208	360141	47831	78460	149842	4	56313	11	23712	13
23937	OXC7401	47	1610830	206	340891	34273	69992	166188	4	60811	10	44586	12
23940	OXC7404	50	1710630	201	338063	34213	63384	113098	5	43326	14	14200	18
23941	OXC7405	50	1668599	201	325295	33372	62956	115946	5	49501	12	12870	16
23942	OXC7407	62	1766639	206	219732	28494	56851	148143	5	53334	12	17975	15
23943	OXC7408	56	1767823	206	325396	31568	71718	179615	4	42224	10	20615	14
23944	OXC7409	56	1767865	203	325306	31569	72748	181158	4	42120	10	20507	13
23945	OXC7410	37	1686448	206	333089	45580	86872	186413	4	88944	8	20266	11
23947	OXC7412	36	1706457	206	307439	47402	76971	150114	4	44753	11	42569	12
23948	OXC7414	43	1756483	202	352147	40848	83412	179711	4	92504	9	42108	10
23949	OXC7415	40	1661345	206	315881	41534	68463	135276	5	42553	12	18165	15
23950	OXC7416	34	1582583	210	335431	46547	78924	149919	4	66091	10	56297	11
23951	OXC7417	42	1707578	209	345477	40657	69007	124070	5	60506	12	41900	14
23952	OXC7418	63	1805167	206	286712	28653	64439	162538	5	84433	10	10088	15
23953	OXC7419	68	1758571	206	307589	25861	52861	116248	6	20497	16	11506	21
23954	OXC7420	44	1658603	200	313092	37696	69095	153978	4	67880	11	38703	13
23955	OXC7421	75	1719543	206	293265	22927	59805	180049	4	51070	10	7176	16
23956	OXC7422	46	1654193	210	364374	35961	76661	190090	3	46089	10	20271	13
23957	OXC7423	46	1706863	206	315893	37106	70080	156413	4	44772	11	20468	14
23958	OXC7424	33	1687321	206	339026	51131	90788	187252	4	80393	8	20325	11
23959	OXC7425	21	1600894	210	343514	76233	98284	184043	4	65961	9	56277	10
23960	OXC7427	42	1640424	206	309689	39058	66535	106565	5	43310	12	18703	15
23961	OXC7428	48	1642815	206	354606	34225	70290	127776	4	38709	12	20784	15
23963	OXC7430	67	1718577	206	481428	25650	79389	385309	2	50277	9	14197	13
23964	OXC7431	39	1652798	206	313013	42379	69884	123780	5	74387	11	32829	13
23965	OXC7432	33	1595203	210	224353	48339	66969	156092	5	56277	11	21763	14
23966	OXC7433	18	1690694	206	568116	93927	162722	455294	2	104260	6	89905	7
23968	OXC7437	34	1668629	206	545570	49077	116672	331326	2	90070	6	81472	7
23969	OXC7438	69	1717874	206	327900	24897	57038	140371	5	23881	13	8792	18
23970	OXC7439	69	1769136	200	350936	25640	66839	179679	4	42104	10	14200	14
23971	OXC7440	48	1706977	206	316110	35562	62076	115652	5	38537	14	15066	17
23972	OXC7441	34	1807766	206	514360	53170	98674	118512	4	67921	11	38793	13
23973	OXC7442	57	1761069	206	338846	30896	71932	178295	4	44933	10	19711	13
23974	OXC7443	51	1804524	206	382682	35383	85726	259653	3	88942	8	12796	10
23976	OXC7446	74	1713337	210	298519	23153	63652	180005	4	82573	9	9423	13
23978	OXC7448	39	1689816	206	444737	43329	95934	218733	3	73954	8	67835	9
23979	OXC7449	62	1760069	201	509630	28388	76934	177962	3	24229	13	13613	18
23980	OXC7450	40	1713169	206	545820	42829	117650	453607	2	90015	6	42567	7
23981	OXC7451	56	1755101	206	444591	31341	83155	242769	3	29208	9	19719	12
23982	OXC7452	24	1652369	206	567786	68849	130148	285663	2	89910	7	80088	8
23984	OXC7454	81	1745986	206	313218	21555	49766	106590	5	33643	16	9220	22
23985	OXC7455	53	1690340	206	220504	31893	61526	148419	5	66528	11	20486	13
23986	OXC7456	45	1618500	207	467557	35967	86236	178344	3	42276	9	17804	13
23988	OXC7458	55	1625740	206	401316	29559	71925	178606	3	45815	11	18872	14
23989	OXC7459	41	1646493	210	544230	40158	106048	251581	3	106025	6	92416	7
23990	OXC7461	49	1714496	206	313662	34990	67072	155305	5	50269	11	18062	14
23991	OXC7462	106	1684494	203	288945	15891	51953	191624	4	92424	9	7230	12
23992	OXC7463	31	1614337	210	489542	52075	104312	184901	3	45948	9	21425	12
23993	OXC7464	53	1707433	206	274752	32216	57899	115656	5	38551	15	20501	17
23994	OXC7465	33	1650929	206	313646	50028	85759	154575	4	83345	9	20460	11
23995	OXC7466	38	1616580	210	528715	42542	102687	285527	2	92432	7	82240	8
23996	OXC7467	71	1714071	206	308041	24142	57073	155556	4	31994	12	6533	19
23997	OXC7468	38	1658360	206	307583	43641	74285	170578	4	80701	10	22629	12
23998	OXC7469	35	1620368	205	482208	46296	112769	443113	2	81531	7	42208	8
23999	OXC7470	40	1695686	206	313132	42392	77309	180720	4	78270	10	42590	11
24000	OXC7471	70	1770088	200	230564	25287	55567	151749	5	42108	12	12624	16
24001	OXC7472	23	1653770	206	324319	71903	102899	256138	3	89913	8	83606	9
24002	OXC7473	57	1657843	200	278098	29085	57921	145882	5	23034	13	18758	17
24004	OXC7475	29	1678584	456	311385	57882	74816	133838	5	43501	12	20544	15
24006	OXC7477	50	1715277	206	370335	34306	68684	155118	4	42550	12	21538	14
24007	OXC7478	29	1640978	210	327729	56585	79596	151310	4	56277	11	22429	13
24008	OXC7479	103	1754475	200	346604	17034	47701	115628	5	20473	15	6835	21
24009	OXC7480	39	1644360	206	408480	42163	82267	190096	3	66279	10	41674	12
24010	OXC7481	43	1670251	206	524917	38843	89123	149453	3	75137	10	20833	13
24011	OXC7482	21	1698656	202	380180	80888	112275	258211	3	83596	8	81444	9
24012	OXC7484	35	1654529	206	369769	47272	87863	185975	3	63636	9	36028	11
24013	OXC7485	44	1729274	206	478129	39302	86680	156568	4	92596	9	85322	10
24014	OXC7486	46	1649104	204	472066	35850	94388	389806	2	61467	8	20468	10
24015	OXC7487	43	1643716	206	408476	38226	80540	190093	3	66276	10	41671	11
24016	OXC7488	50	1670121	206	461567	33402	75952	122391	4	41904	12	18733	15
24017	OXC7489	42	1706777	206	521867	40638	93857	188748	3	79901	10	22873	11
24018	OXC7490	28	1620137	210	489540	57862	108526	161544	3	45952	9	22257	11
24019	OXC7491	54	1780799	205	339927	32978	72838	181350	4	42110	10	16462	15
24020	OXC7492	55	1774443	205	333565	32263	71665	181408	4	39186	11	17327	14
24021	OXC7493	44	1643713	206	408471	37357	75899	154241	4	61590	11	38486	13
24022	OXC7494	49	1685483	206	277301	34398	64610	148561	5	64806	11	40253	13
24024	OXC7496	54	1608473	208	235746	29787	57581	151994	5	38331	12	19614	14
24025	OXC7498	33	1627933	206	359834	49331	79175	161009	4	74045	11	18719	13
24026	OXC7499	49	1708708	206	352186	34872	64875	106549	5	42554	13	21550	16
24027	OXC7500	64	1717241	206	290533	26832	63586	180040	4	19595	11	8780	17
24028	OXC7502	62	1717894	206	308901	27708	65728	180038	4	51066	10	8784	15
24029	OXC7503	48	1651688	210	278082	34410	63489	154131	5	45197	12	12304	15
24030	OXC7504	42	1696524	200	315073	40393	80140	178599	4	80790	9	20493	12
24031	OXC7505	35	1740005	208	494718	49714	97163	185954	3	51147	10	43635	11
24033	OXC7507	36	1779256	206	342865	49424	91919	187771	4	47610	9	31981	11
24034	OXC7508	58	1662245	206	154433	28659	43009	102753	7	20400	19	10754	24
24035	OXC7509	39	1644272	202	545715	42161	93284	104245	4	57820	11	23943	13
24036	OXC7511	39	1788244	206	340117	45852	87657	187492	4	89026	9	11211	12
24037	OXC7512	43	1696315	206	390330	39449	73714	147243	4	42558	12	20472	14
24038	OXC7513	111	1750712	204	442048	15772	58551	191701	3	48701	9	6316	13
24119	OXC7514	46	1713678	206	351749	37254	69111	148721	4	38712	13	21527	16
24120	OXC7515	73	1837975	202	286868	25178	58270	152304	5	36301	12	6848	18
24121	OXC7516	85	1763558	204	293924	20748	56786	188174	4	35748	11	6555	16
24122	OXC7517	19	1606888	205	700473	84573	159091	177957	2	80446	8	43375	9
24123	OXC7518	40	1670977	206	371721	41774	84827	190055	4	82133	8	35280	10
24124	OXC7520	59	1737147	206	220504	29443	58886	147274	5	53146	12	9910	15
24125	OXC7521	84	1752536	200	380958	20864	53774	127178	5	24597	15	7268	22
24127	OXC7229	35	1621720	225	347006	46335	84070	188433	4	56289	9	31498	11
24128	OXC7524	22	1651968	206	361327	75089	101932	197743	3	71094	9	62841	10
24129	OXC7525	35	1645238	206	463789	47007	92076	179804	3	83361	9	21510	11
24130	OXC7526	47	1699076	206	336706	36151	78971	207952	3	80698	9	42578	10
24131	OXC7527	51	1728069	200	373262	33884	77107	175527	3	46086	10	20276	14
24132	OXC7528	38	1639155	206	337012	43136	84352	181480	3	89433	9	42624	10
24133	OXC7529	47	1680651	206	346191	35759	67951	162263	4	42559	12	21569	14
24134	OXC7530	46	1665449	206	309785	36205	62736	114691	5	42571	14	18726	17
24171	OXC6484_V2	56	1745126	205	289530	31163	64700	160828	4	31104	13	14748	17
24172	OXC6485_V2	54	1747140	210	317172	32354	73334	188336	4	85219	9	12962	13
24173	OXC6566_V2	45	1730900	203	341886	38464	78785	149801	4	94182	9	29273	11
24174	OXC6575_V2	54	1730023	206	331174	32037	72576	149797	4	91473	9	84683	10
24175	OXC6595_V2	147	1838936	200	282462	12510	42703	148656	5	20425	13	3587	25
24176	OXC6610_V2	129	1834632	200	282453	14222	44505	178091	5	15869	15	3587	28
24178	OXC6578_V2	41	1635681	205	339182	39895	77584	150694	4	47211	10	19557	13
24181	OXC6484R_V2	58	1749150	210	280337	30158	59437	147607	5	46854	12	12353	17
24182	OXC6485R_V2	50	1747210	208	317216	34944	76964	188380	4	74060	9	13620	12
24183	OXC6566R_V2	55	1733225	206	609207	31513	91749	148931	3	72832	9	18706	11
24184	OXC6575R_V2	60	1734040	206	317315	28901	65800	148927	4	86555	10	29273	12
24185	OXC6595R_V2	160	1848857	200	282522	11555	39826	148821	5	14280	15	2895	31
24186	OXC6610R_V2	134	1844623	200	218591	13766	39121	136959	6	15131	17	3032	33
24188	OXC6578R_V2	38	1636169	205	456402	43057	93477	200488	3	80303	8	24509	11
24236	BID19R	45	1691604	206	314418	37591	78641	194057	4	82548	9	49068	10
24237	BID1AV	74	1739074	210	213898	23501	47857	109087	6	15961	17	6992	27
24459	OXC4893	45	1657981	209	269182	36844	62930	144685	5	56273	12	38347	14
24460	OXC4895	44	1646041	206	313381	37410	75499	154589	4	50281	10	20472	12
24461	OXC4899	39	1747726	206	336787	44813	75827	178352	4	39360	12	20278	15
24462	OXC4901	59	1736408	206	550352	29431	79112	106552	4	41858	12	34155	14
24463	OXC4903	35	1615343	210	527352	46153	106752	285561	2	95344	7	92432	8
24464	OXC4904	58	1736846	206	533124	29946	79411	160272	3	41862	11	17322	14
24465	OXC4905	37	1615097	210	544241	43651	105762	279176	2	92428	7	88118	8
24466	OXC4906	36	1706485	206	520249	47402	95927	167352	3	79168	10	20460	13
24467	OXC4907	18	1612866	210	716739	89604	172046	231345	2	87323	6	50422	8
24468	OXC4931	59	1798153	206	312962	30477	62873	148650	5	24650	15	15815	19
24469	OXC4932	41	1635450	201	399181	39889	86189	114972	3	79859	10	42561	11
24470	OXC4933	36	1596239	227	224375	44340	67278	156097	5	56281	11	38330	12
24471	OXC4939	43	1692613	206	537180	39363	94513	189464	3	79946	9	42571	10
24473	OXC4950	32	1741228	206	336441	54413	90193	187778	4	59842	9	42985	11
24474	OXC7531	44	1656592	210	321867	37650	74729	164861	4	46110	10	20276	13
24475	OXC7532	29	1646361	206	562574	56771	112451	161761	3	87334	9	79200	10
24476	OXC7533	79	1855085	208	315307	23482	59124	181451	4	20705	15	7238	22
24477	OXC7534	82	1761682	206	258235	21484	49733	155552	5	28518	14	6398	21
24478	OXC7535	46	1697372	206	390331	36899	72182	153938	4	42558	12	23334	14
24479	OXC7536	43	1654982	210	474253	38488	89934	182718	3	46085	9	20272	12
24480	OXC7537	70	1752930	204	399768	25042	63615	155807	4	41441	12	15345	15
24481	OXC7538	52	1664328	206	313858	32006	60483	127761	5	61055	12	20598	15
24482	OXC7541	84	1759781	206	317910	20950	50046	119334	5	19583	16	6509	24
24484	OXC7543	40	1703458	206	351079	42586	75196	153969	4	67863	11	38713	13
24485	OXC7544	67	1728654	206	307675	25801	64172	180045	4	51062	10	8128	16
24486	OXC7547	63	1724782	206	313007	27377	55561	105215	5	42271	15	19395	18
24487	OXC7548	104	1839791	203	283019	17690	46460	160793	5	16875	18	6792	27
24488	OXC7549	81	1759993	206	238432	21728	52815	156507	5	30421	12	6533	20
24489	OXC7551	29	1595930	215	342391	55032	84360	156062	4	56280	10	31699	12
24490	OXC7552	40	1782201	206	416429	44555	89263	216871	3	82042	9	17476	12
24492	OXC7554	52	1630656	210	304356	31359	73484	195299	4	84369	8	25546	10
24493	OXC7556	107	1750906	206	323889	16364	54011	181740	4	92597	9	14024	11
24494	OXC7557	66	1723301	213	298088	26111	63823	179999	4	51066	10	7172	17
24495	OXC7558	49	1712714	206	289616	34953	61943	114695	5	38711	13	20274	17
24496	OXC7559	52	1676961	200	459787	32249	83046	177029	3	42200	9	16936	12
24497	OXC7560	32	1705864	227	334777	53308	78570	154567	4	42420	11	21519	14
24498	OXC7561	66	1693558	206	313128	25660	63985	180641	4	42574	10	10030	14
24499	OXC7562	85	1731511	203	342997	20371	58013	167218	4	74129	10	5666	17
24501	OXC7564	63	1716734	206	287348	27250	59557	155556	5	50898	11	7260	16
24502	OXC7565	39	1633076	210	536698	41874	98867	181798	3	82227	8	29858	10
24503	OXC7566	35	1742181	206	336547	49777	83812	178331	4	66828	10	30519	12
24504	OXC7567	56	1655683	210	257378	29566	61324	157237	4	51502	11	23122	13
24505	OXC7568	67	1718397	206	290527	25648	62582	179950	4	51066	10	6525	18
24506	OXC7569	50	1727587	206	320773	34552	71387	178042	4	61598	10	18732	13
24507	OXC7570	65	1716475	210	289045	26407	62977	180012	4	25623	11	8780	17
24508	OXC7571	34	1645310	206	243825	48391	73478	154585	5	83352	10	20468	12
24510	OXC7573	77	1687465	206	291188	21915	57688	170571	4	40855	11	14293	15
24513	OXC7576	50	1643296	206	322840	32866	61190	114957	5	39913	13	15711	16
24514	OXC7577	82	1688187	206	291189	20588	56110	170568	4	41635	11	14293	15
24515	OXC7578	46	1643337	206	309558	35725	63573	114957	5	51355	12	20472	14
24517	OXC7583	42	1748897	206	347249	41640	89908	243304	3	81301	8	42104	9
24518	OXC7584	31	1647529	210	344567	53146	84090	155713	4	59377	10	38331	12
24519	OXC7585	35	1735718	212	388173	49592	90034	187782	4	43068	10	22578	12
24520	OXC7586	38	1725906	206	328864	45419	88799	286206	3	79894	9	39854	10
24521	OXC7587	24	1609573	206	348698	67066	97831	184140	3	87286	9	38327	10
24522	OXC7588	42	1796942	206	348086	42784	74336	182362	4	36274	13	20476	16
24523	OXC7589	71	1716799	206	287279	24180	58052	179950	4	87592	10	8792	16
24524	OXC7592	80	1805212	206	288407	22565	56430	152304	5	73524	11	6461	17
24526	OXC7594	57	1770834	206	325371	31067	64180	151429	5	31941	12	20499	16
24527	OXC7595	45	1640726	206	461550	36461	83629	104240	3	38711	11	14205	15
24528	OXC7596	35	1665474	206	313149	47585	74516	153973	4	67772	11	38720	13
24529	OXC7597	41	1640717	203	531503	40017	99875	293037	2	72204	8	21397	10
24531	OXC7599	32	1646963	202	562578	51468	107668	161765	3	87418	9	79204	10
24532	OXC7600	76	1716300	206	289050	22583	58759	180016	4	22383	11	8784	17
24533	OXC7601	43	1779903	206	322367	41393	73009	182292	4	47612	12	32003	14
24534	OXC7603	49	1658819	206	352403	33853	75814	180743	3	71638	9	20489	12
24535	OXC7604	33	1736370	206	265121	52617	81536	187786	4	41579	11	22647	13
24536	OXC7606	39	1660915	203	351720	42588	77846	153975	4	78850	10	42543	11
24537	OXC7607	63	1738752	205	309885	27599	57125	127574	5	35946	14	17331	17
24538	OXC7608	48	1668882	201	310336	34768	62696	115945	5	36192	13	18200	16
24540	OXC7611	17	1651149	613	591296	97126	152270	285676	2	89785	7	83602	8
24542	OXC7613	40	1661045	203	346162	41526	76433	153975	4	78850	10	21515	12
24543	OXC7614	39	1670102	206	312965	42823	80740	159695	4	62061	9	31581	11
24545	OXC7616	32	1626279	206	313530	50821	83570	186607	4	56309	10	18727	12
24546	OXC7617	68	1717320	206	290565	25255	61836	180051	4	51074	10	7180	17
24548	OXC7619	48	1780460	206	291291	37093	64158	136459	5	51029	13	21820	15
24549	OXC7620	40	1687329	206	386737	42183	72657	120144	5	34642	14	21888	16
24550	OXC7621	35	1681387	206	562568	48040	102411	161757	3	79195	10	50250	11
24553	OXC7624	63	1797923	206	316108	28538	57437	136881	5	31706	15	10243	19
24554	OXC7625	31	1702683	212	338790	54925	97578	220613	3	88944	8	42988	9
24555	OXC7626	33	1644736	210	502926	49840	96487	169327	3	45947	11	22254	13
24556	OXC7627	54	1669922	206	312923	30924	59320	106578	5	41904	13	18764	17
24557	OXC7628	53	1712358	201	308599	32309	64446	147638	5	40684	12	17526	16
24559	OXC7630	57	1756472	206	374615	30815	77794	269220	3	64854	9	20941	12
24560	OXC7631	55	1671334	200	310574	30388	59047	115652	5	46657	13	18746	17
24561	OXC7632	63	1769526	210	451387	28088	69838	145931	4	37085	12	10954	16
24562	OXC7633	67	1717273	206	264942	25631	56273	150263	5	51074	11	6755	19
24563	OXC7634	38	1650066	210	213813	43423	67289	165826	5	60808	11	37295	13
24564	OXC7635	71	1716548	206	296855	24177	60778	180046	4	28538	11	8784	17
24566	OXC7637	41	1659914	203	342305	40486	72713	153971	4	78819	11	42539	12
24567	OXC7638	41	1708238	206	338541	41664	87963	243182	3	81305	8	42112	9
24568	OXC7639	65	1761040	201	209154	27093	49469	105399	6	38702	16	20468	19
24569	OXC7640	50	1668792	208	351440	33376	73537	112332	4	32013	12	19162	16
24570	OXC7756	31	1742102	206	336586	56197	91232	187773	4	66828	9	30519	11
24571	OXC7759	41	1726300	206	290358	42105	70638	148438	5	92181	11	66505	12
24572	OXC7761	23	1611229	206	480713	70053	116021	218680	3	61489	8	47050	9
24573	OXC7764	36	1643814	200	315697	45662	73710	160531	4	71680	11	42564	12
24574	OXC7765	36	1666262	206	519260	46285	106078	206031	3	81694	7	26958	9
24575	OXC7766	38	1612796	210	235741	42442	70256	159555	5	56310	10	37296	12
24576	OXC7767	38	1736199	206	239147	45689	74094	187785	4	43141	11	20278	14
24577	OXC7768	29	1686625	206	291436	58159	95324	286541	3	101688	8	92595	9
24578	OXC7769	35	1731807	206	451722	49480	91464	197775	3	50277	11	20468	14
24579	OXC7770	72	1717227	206	290569	23850	59197	155560	4	31993	11	6374	20
24580	OXC7772	37	1646009	206	464072	44487	95561	197755	3	50281	9	20472	11
24582	OXC7775	28	1717279	206	372520	61331	105321	224456	3	90167	8	31489	9
24583	OXC7776	40	1613048	210	213753	40326	65010	159583	5	56310	11	37296	13
24584	OXC7777	32	1694252	206	305690	52945	88833	187786	4	58251	8	20278	11
24585	OXC7778	29	1663097	206	514596	57348	126541	458633	2	77913	7	36432	9
24586	OXC7779	40	1626598	210	326182	40665	69747	152228	4	46100	12	21998	14
24587	OXC7780	26	1634662	213	351552	62872	96598	205536	3	86454	8	38361	10
24588	OXC7781	29	1693869	206	338651	58409	101671	222344	3	102387	7	83895	8
24589	OXC7782	82	1658182	210	244143	20222	53233	160098	5	56281	10	19901	13
24590	OXC7786	21	1601764	227	324645	76274	91756	184070	4	56285	10	53953	11
24591	OXC7788	37	1609476	229	336211	43499	80603	184623	4	56285	9	30599	11
24592	OXC7789	45	1661978	235	381023	36933	78883	182723	3	46089	10	20264	13
24593	OXC7790	43	1733381	206	329864	40311	85988	290356	3	94277	8	92597	9
24594	OXC7791	35	1684516	202	545718	48129	100790	161769	3	79209	10	23931	12
24595	OXC7792	37	1736463	206	264419	46931	72935	178311	4	40760	12	20278	16
24596	OXC7793	37	1612887	206	331797	43592	81930	185944	3	63624	9	31803	11
24597	OXC7796	29	1654368	206	292264	57047	89512	187763	4	74542	9	31983	10
24598	OXC7797	36	1655447	206	501987	45985	102092	186345	3	72514	8	20888	10
24599	OXC7798	34	1616347	210	486587	47540	102196	191689	3	83113	8	59084	9
24600	OXC7799	33	1723046	206	463183	52214	94693	154576	4	50269	10	21714	12
24601	OXC7800	32	1714257	206	348074	53571	93424	185752	3	89934	9	30532	11
24602	OXC7802	44	1652608	206	462765	37559	78895	114155	4	51352	12	21531	14
24605	OXC7807	32	1614894	210	543828	50465	115922	285586	2	92420	6	82229	7
24606	OXC7808	68	1723515	206	293261	25346	61397	155540	4	31973	11	6517	19
24607	OXC7809	30	1614535	210	319631	53818	85487	151312	4	45948	10	22253	12
24608	OXC7810	57	1725401	206	221603	30270	53239	106543	6	38854	14	14458	19
24609	OXC7811	61	1723372	206	308774	28252	71913	293318	3	51066	9	7257	15
24610	OXC7812	40	1614324	210	361498	40358	76813	146408	4	56268	10	31565	12
24611	OXC7813	49	1608506	206	317323	32827	66827	175321	4	50421	11	23591	13
24612	OXC7814	30	1673103	206	482917	55770	98706	152511	4	84624	10	43330	11
24613	OXC7815	35	1654466	206	524263	47270	106918	186418	3	91040	8	91040	8
24614	OXC7816	63	1722226	206	293240	27337	57478	148211	5	22388	13	12013	18
24615	OXC7818	31	1618261	210	425136	52202	93427	184916	3	56281	9	22241	11
24616	OXC7819	68	1732429	200	338535	25477	62583	179709	4	42108	11	20499	14
24617	OXC7820	31	1651543	206	313638	53276	88912	171925	4	83324	9	50249	10
24618	OXC7821	31	1646327	206	471118	53107	104084	197811	3	80403	8	20464	11
24619	OXC7822	34	1683906	203	583109	49527	107498	161773	3	71673	10	23935	11
24622	OXC7825	66	1765304	202	298820	26747	65433	183998	4	75595	10	6783	15
24623	OXC7826	35	1753471	206	320299	50099	88478	209287	4	44797	9	21361	12
24624	OXC7827	70	1751239	203	227850	25018	54712	156165	5	36451	13	19707	17
24625	OXC7828	32	1784699	206	336798	55772	93868	187767	4	47608	9	37811	11
24626	OXC7829	27	1643984	215	266694	60888	80607	164576	4	56281	10	26788	12
24627	OXC7830	54	1693275	205	292415	31357	75008	287004	3	92176	9	92176	9
24630	OXC7833	22	1697324	206	569130	77151	134488	285708	2	90016	8	90016	8
24631	OXC7834	38	1723920	205	463188	45366	97437	198088	3	50277	9	21936	11
24632	OXC7835	46	1706430	206	312957	37096	66354	106552	5	42558	12	20278	15
24633	OXC7836	64	1691740	206	221602	26433	52091	104215	6	42527	14	16307	17
24634	OXC7837	60	1724913	206	221591	28749	53617	127756	5	38842	14	16373	18
24635	OXC7838	27	1613911	210	565196	59774	122490	287608	2	45936	8	21413	10
24636	OXC7839	33	1696304	206	445137	51403	93438	184874	3	57010	10	18709	12
24638	OXC7841	53	1719672	206	464026	32447	75022	143602	4	42630	12	20456	15
24640	OXC7843	42	1704392	209	386966	40581	88883	223047	3	73800	8	21084	10
24641	OXC7844	28	1654347	206	442163	59084	106518	217287	3	42988	8	21105	10
24642	OXC7845	52	1706873	206	312952	32824	62134	106553	5	41904	13	20300	16
24643	OXC7846	26	1692594	206	338685	65100	101843	222349	3	83900	8	42991	9
24644	OXC7847	66	1716513	206	287341	26008	57533	155779	5	28541	12	8780	17
24645	OXC7848	35	1778902	205	299260	50826	91567	194039	4	92597	9	45687	10
24646	OXC7849	45	1742737	211	498850	38727	94881	181157	3	54494	8	22118	11
24647	OXC7850	36	1784925	206	336813	49581	91296	187759	4	46083	9	37803	11
24648	OXC7851	79	1717323	206	289050	21738	52435	148285	5	19607	15	6311	23
24649	OXC7852	121	1784854	205	329502	14751	48423	158867	4	10743	15	3325	30
24660	OXC4969	45	1691072	206	195148	37579	43286	77972	8	20467	22	16767	27
24661	OXC4970	91	1733626	206	249275	19051	44283	96592	6	25000	16	6797	22
24662	OXC4971	71	1735882	206	179512	24449	42395	95610	7	21690	21	10702	27
24663	OXC4972	89	1723737	206	133622	19368	28798	54184	10	14423	32	6243	42
24664	OXC4973	63	1659907	204	187914	26348	42712	95505	7	20437	20	10977	26
24665	OXC4975	82	1723354	206	174177	21017	34148	75098	8	16858	27	7613	35
24666	OXC4976	62	1642292	206	293038	26489	46256	78621	7	23987	21	14417	25
24667	OXC4981	43	1675817	289	184925	38972	50791	108311	6	30159	17	20412	20
24668	OXC4985	68	1679813	206	195279	24703	36781	61542	9	18131	26	10103	32
24669	OXC4986	60	1684729	208	207679	28079	40059	79985	8	22314	23	13867	28
24670	OXC4987	45	1641522	205	374315	36478	69007	138873	4	45193	13	12256	17
24671	OXC4988	49	1652905	201	204147	33733	48865	89730	6	22134	20	19060	24
24672	OXC4989	80	1724682	214	188014	21559	36067	68612	8	15009	29	7373	36
24673	OXC4990	160	1730899	203	111265	10818	15853	25356	20	7682	66	4650	80
24674	OXC4991	124	1770229	206	182440	14276	33681	76708	7	11518	27	5680	38
24676	OXC4995	116	1731162	206	85668	14924	18163	30571	18	11367	52	6142	63
24677	OXC5000	67	1733778	204	249813	25877	40733	68132	8	17743	25	10864	31
24678	OXC5001	65	1694718	212	178265	26073	39502	69336	8	19292	25	7920	31
24679	OXC5002	117	1744376	202	148169	14909	31256	78627	8	12434	26	5589	37
24680	OXC5003	138	1735748	203	105336	12578	18908	31995	16	8574	55	4578	68
24681	OXC5004	119	1735328	203	95696	14583	24506	67453	11	12580	33	4915	45
24682	OXC5005	81	1677610	214	205187	20711	34007	52634	10	16143	32	9346	38
24684	OXC5010	165	1672969	206	79259	10139	16420	28769	16	6169	64	2865	84
24685	OXC5011	51	1596677	227	179827	31307	42843	94220	7	19029	22	12038	28
24686	OXC5013	57	1637529	241	186568	28729	42624	84588	7	30793	20	12519	23
24687	OXC5014	49	1594016	227	156007	32531	42063	71467	7	26415	20	19818	24
24688	OXC5015	46	1734709	212	184793	37711	53091	114053	6	43310	16	20206	19
24689	OXC5018	60	1800749	206	226799	30012	52283	118843	6	22959	19	12484	24
24690	OXC5020	63	1659543	205	148378	26342	33895	66077	10	15731	26	9556	32
24691	OXC5022	89	1740364	206	108052	19555	24107	48555	13	12099	41	6898	50
24692	OXC5023	49	1739601	206	178257	35502	51409	97604	6	25818	18	13094	23
24693	OXC5025	41	1734367	212	195055	42302	57801	107975	6	60700	14	21838	16
24694	OXC5026	43	1641731	205	245538	38180	54233	86554	6	29104	16	17175	19
24695	OXC5027	111	1736407	201	121550	15643	22539	41552	14	9368	50	5907	62
24697	OXC5029	78	1641765	226	136377	21048	31880	68188	9	16066	25	9302	32
24698	OXC5030	84	1682642	206	178296	20031	34011	80463	8	16138	28	8189	36
24700	OXC5033	68	1743617	215	143939	25641	31224	67106	10	15034	32	10024	39
24702	OXC5035	56	1645572	289	154425	29385	39065	73925	8	18179	24	13025	30
24703	OXC5037	84	1581760	203	90772	18830	22941	43011	13	13006	36	6058	45
24704	OXC5038	88	1646378	210	154457	18709	29763	66981	9	14925	31	7595	40
24705	OXC5039	120	1737682	215	152830	14481	27241	65845	10	16233	30	6076	37
24706	OXC5041	86	1734342	200	182544	20167	30481	55045	11	17519	32	9090	39
24707	OXC5043	46	1616982	200	220612	35152	47078	87686	7	22564	18	18674	22
24708	OXC5045	175	1613661	210	50316	9221	9837	17380	31	5320	91	3031	110
24709	OXC5048A	76	1679632	209	116711	22100	28100	50240	11	15801	32	10754	39
24711	OXC5049	64	1697410	206	154739	26522	36170	74794	9	16046	27	10305	33
24712	OXC5051	87	1658425	206	265547	19062	45664	99694	5	21102	17	13639	22
24713	OXC5052	56	1735641	212	182557	30994	45698	79481	7	24178	21	13146	25
24714	OXC5054	56	1734466	212	178247	30973	41785	78869	9	26153	20	15475	24
24715	OXC5056	167	1715779	214	73273	10274	13277	23888	22	5827	80	3681	98
24716	OXC5057	81	1716901	203	147744	21196	30310	63312	10	13108	31	6555	40
24717	OXC5058	72	1778153	205	163184	24697	38096	74803	8	19881	24	9287	31
24718	OXC5059	53	1670748	212	185300	31524	44043	87989	7	29937	19	18492	23
24719	OXC5063	43	1696590	218	226563	39456	57603	108554	6	32742	15	17155	19
24720	OXC5066	112	1714703	222	137400	15310	25834	47363	11	10774	41	4196	54
24721	OXC5067	136	1730924	200	165744	12727	24685	47721	11	11813	37	4941	49
24722	OXC5068	55	1633016	210	157867	29691	40999	93425	7	21346	22	14565	26
24723	OXC5071	112	1733404	209	129411	15477	21620	41385	14	9838	52	5668	65
24724	OXC5080	184	1693318	204	163919	9203	21409	42218	12	8803	40	2021	62
24725	OXC5081	59	1693194	210	163590	28698	38144	71423	8	20345	25	14188	29
24726	OXC5082	104	1701277	200	150619	16358	29389	63310	9	14349	31	7015	39
24727	OXC5083	53	1717296	201	155557	32402	39648	83828	9	30542	21	18283	25
24728	OXC5087	87	1739470	203	164746	19994	30155	50359	11	16512	31	7920	38
24729	OXC5088	141	1632052	202	93486	11575	18358	40903	15	6922	46	4469	60
24730	OXC5089	57	1726541	214	176552	30290	48060	101612	7	25591	17	12481	21
24731	OXC5090	43	1604718	246	226896	37319	55264	108249	5	33642	15	19260	19
24732	OXC5091	71	1603109	210	144774	22579	34134	59728	8	15421	28	9603	35
24733	OXC5094	44	1701429	206	192257	38669	49770	83118	7	35533	18	17283	22
24734	OXC5097	65	1740154	203	183440	26772	45109	95760	7	34332	18	11118	23
24735	OXC5102	61	1702932	206	148147	27917	42517	85364	8	27623	18	20367	22
24736	OXC5104	138	1677310	205	149825	12154	20398	33522	14	7966	50	4333	64
24737	OXC5109	42	1735887	212	186486	41331	53976	99330	7	50772	15	22595	18
24738	OXC5110	53	1670690	212	154921	31522	44872	94865	7	27858	19	20429	22
24739	OXC5111	54	1612591	206	120865	29863	36684	86653	9	18102	23	11646	28
24740	OXC5112	48	1657992	206	262797	34542	58558	114986	5	44649	13	16620	17
24741	OXC5117	125	1734467	200	147392	13876	25804	52985	11	11642	33	5111	44
24742	OXC5118	45	1665220	206	181547	37005	47539	83412	7	27294	19	21021	22
24743	OXC5120	70	1723448	214	166695	24621	39318	69984	8	20134	23	8716	30
24744	OXC5121	117	1713881	201	112362	14649	22640	51098	12	8550	45	5180	57
24745	OXC5122	84	1729298	200	133333	20587	29035	51072	11	14379	34	9070	41
24746	OXC5124	59	1672154	231	212343	28342	42528	88279	7	20449	21	14312	26
24747	OXC5125	52	1727783	206	188162	33227	49901	104186	6	20408	18	12441	23
24748	OXC5126	71	1728569	202	193863	24346	37107	65896	8	15493	30	10886	37
24749	OXC5127	80	1627246	201	143308	20341	30590	50014	9	13487	32	7275	39
24750	OXC5128	98	1763614	209	130211	17996	31665	84345	9	15105	29	6320	38
24751	OXC5129	109	1599227	207	86053	14672	18500	29959	16	8224	49	4679	62
24752	OXC5130	110	1671405	200	177050	15195	29164	51866	9	18634	29	6017	36
24753	OXC5131	117	1747534	222	137074	14936	27174	56143	10	11150	35	5441	46
24754	OXC5132	52	1670648	203	253135	32128	47180	82076	7	34813	20	20393	24
24755	OXC5133	75	1671971	206	142340	22293	33319	72333	9	26808	25	13224	29
24756	OXC5136	89	1712027	224	181314	19236	33716	72276	8	13116	30	6218	40
24757	OXC5138	47	1641678	206	301728	34929	58335	118045	5	28882	15	15371	19
24759	OXC5143	173	1764322	206	71705	10198	15791	30535	19	6396	58	3361	77
24760	OXC5145	73	1758362	203	203571	24087	40881	87237	8	22789	21	9371	27
24762	OXC5147	130	1659365	206	95734	12764	18138	36849	16	7670	55	3824	70
24763	OXC5149	93	1705738	206	139121	18341	25092	48678	13	13425	37	7165	46
24764	OXC5150	31	1650188	206	418540	53232	96148	197738	3	50253	10	45191	11
24765	OXC5162	81	1653988	206	89772	20420	21415	35253	14	13307	45	7361	53
24766	OXC5164	49	1617601	203	226909	33012	56577	118106	5	38329	13	19586	16
24767	OXC5166	30	1665299	206	394216	55510	86449	154470	4	90271	10	79970	11
24768	OXC5167	83	1795195	205	307196	21629	51685	127736	5	36476	14	18627	17
24769	OXC5168	35	1646668	206	366282	47048	81338	142961	4	55134	10	48027	12
24770	OXC5169	102	1754182	206	171406	17198	32742	70636	8	15213	25	5135	34
24771	OXC5170	66	1742566	207	317632	26403	52778	121497	5	19921	19	9192	26
24772	OXC5171	48	1612332	210	198736	33590	50318	98079	6	37487	16	19619	19
24773	OXC5176	65	1723233	206	160535	26511	37278	78384	9	24562	23	9632	29
24774	OXC5177	191	1654440	206	83543	8662	10946	16100	29	4343	99	2659	122
24775	OXC5178	45	1643898	210	187964	36531	48279	92100	7	41231	17	19879	20
24776	OXC5179	132	1654037	212	87837	12531	18023	31341	16	8785	53	4851	65
24777	OXC5180	49	1645987	200	239474	33592	55786	116344	5	27338	16	19585	20
24778	OXC5182	41	1736091	206	182283	42344	58577	136003	6	42964	14	23943	16
24779	OXC5183	29	1644267	206	197716	56699	64095	122237	6	90002	12	61441	13
24780	OXC5184	42	1696769	206	313195	40399	61554	104511	6	42537	15	20448	18
24781	OXC5185	98	1659974	215	153548	16939	27715	49472	10	9396	36	5604	47
24782	OXC5187	55	1645592	200	298544	29920	55220	99263	5	24397	17	12463	22
24783	OXC5188	27	1683466	267	508598	62351	107822	160529	3	50237	9	42436	11
24784	OXC5189	43	1705017	201	162908	39652	48552	90274	7	32321	18	20436	21
24785	OXC5190	49	1700784	214	316231	34710	57144	75283	6	31445	18	16903	22
24786	OXC5191	52	1751236	218	326471	33678	62327	128785	5	46547	13	17552	17
24787	OXC5192	61	1656810	200	280288	27161	48871	97672	6	26125	19	19824	22
24788	OXC5193	89	1757292	208	130667	19745	27392	49181	11	13078	36	8255	44
24789	OXC5195	77	1777472	204	179586	23084	33472	51046	10	22032	28	10193	34
24790	OXC5198	42	1731769	206	292489	41233	64790	142139	5	42606	13	16417	17
24791	OXC5199	29	1671128	242	217637	57625	60711	103789	6	59459	14	55132	15
24792	OXC5200	47	1656286	206	211757	35240	58744	116325	5	79866	12	20424	14
24793	OXC5203	77	1704162	206	148889	22132	28218	53650	12	15718	34	10646	41
24795	OXC5205	66	1673399	272	200931	25355	35969	50553	9	19535	28	10754	33
24796	OXC5206	93	1761589	217	149230	18942	31095	50673	9	12560	32	6896	41
24797	OXC5207	59	1763703	218	295272	29893	58717	115857	5	34402	16	16445	20
24798	OXC5208	30	1610949	219	334304	53698	74733	118429	5	48417	12	34332	14
24799	OXC5209	46	1673987	212	186315	36391	51066	94430	6	25320	16	13387	20
24800	OXC5211	102	1820201	200	281172	17845	44987	116889	5	16195	18	4713	28
24801	OXC5213	53	1648212	206	192859	31098	46407	91258	7	22957	19	15575	23
24802	OXC5214	114	1723339	229	121091	15117	21628	37026	14	8323	52	5504	64
24803	OXC5215	41	1648186	210	303873	40200	62658	107350	5	33155	15	17547	19
24805	OXC5218	45	1698198	227	194401	37738	56107	149653	5	26607	17	13148	22
24806	OXC5219	35	1702472	209	304211	48642	78796	149629	4	57583	10	20453	13
24807	OXC5220	48	1702517	206	156033	35469	47613	103670	7	24793	18	10188	23
24808	OXC5221	64	1722933	200	244848	26921	48559	100408	6	21981	18	18087	22
24809	OXC5223	32	1715337	203	371672	53604	100963	218700	3	102269	7	90127	8
24810	OXC5224	54	1603570	210	184094	29696	42971	69756	7	20533	23	15018	27
24811	OXC5225	61	1612501	215	184988	26434	42734	81517	7	27109	19	12002	23
24812	OXC5226	71	1859238	206	188225	26186	44661	101861	7	18525	22	9099	30
24813	OXC5227	53	1723343	206	188055	32516	50132	103219	6	30803	16	11636	21
24814	OXC5228	77	1646169	272	159185	21379	26655	40700	12	14584	39	9909	46
24815	OXC5229	71	1745753	203	201056	24588	45962	103044	7	41842	16	11189	20
24816	OXC5230	50	1705182	203	148246	34104	43421	91975	8	38682	18	17170	23
24817	OXC5231	29	1650689	210	353942	56920	92147	184959	4	56274	9	36990	11
24818	OXC5235	49	1653954	206	160078	33754	44050	86663	8	29544	18	12541	22
24819	OXC5236	59	1612479	219	181705	27330	43659	92509	6	18499	21	11100	27
24821	OXC5238	73	1711337	227	137523	23443	36435	85856	8	24135	23	7144	28
24822	OXC5239	57	1704669	202	244254	29906	52114	104378	6	29524	17	20424	21
24824	OXC5242	38	1685657	206	243335	44359	65181	129704	5	42644	13	17297	17
24825	OXC5243	134	1766843	213	93763	13185	18447	31793	17	6257	60	4117	76
24826	OXC5244	83	1681281	206	99828	20256	22381	36825	14	13596	43	9397	50
24828	OXC5247	34	1643427	206	242839	48336	64303	131455	5	43586	14	28064	16
24829	OXC5248	73	1645013	202	139930	22534	29404	49153	11	19613	31	9636	37
24830	OXC5251	41	1668155	222	186789	40687	57324	104189	6	71600	13	18694	16
24833	OXC5255	36	1709996	206	209279	47500	59208	112653	6	78537	13	18112	16
24834	OXC5256	198	1743666	206	110575	8806	13080	24320	25	5172	85	2974	107
24837	OXC5260	42	1657201	202	383861	39457	71652	103685	5	72195	12	50160	14
24838	OXC5261	66	1711322	202	146575	25929	34050	62855	10	19631	27	9791	33
24839	OXC5262	48	1651882	206	229258	34414	53944	100770	6	32947	15	17180	19
24840	OXC5263	22	1615110	210	285556	73414	95819	191620	4	99407	8	92389	9
24841	OXC5279	80	1749955	215	193163	21874	38386	77402	7	15566	27	11146	33
24842	OXC5282	42	1702906	206	233529	40545	65621	162645	5	29590	13	20475	16
24843	OXC5285	79	1684746	212	142100	21326	32642	80727	9	16644	26	7165	33
24844	OXC5286	104	1823876	200	277681	17537	51187	182447	4	16534	14	4302	25
24845	OXC5288	43	1735633	210	300945	40364	66877	140269	5	44894	13	20963	15
24846	OXC5298	46	1705716	206	453448	37081	80592	188077	3	38596	12	31278	14
24847	OXC5299	81	1762530	205	176446	21760	36457	74104	8	18330	27	7182	35
24850	OXC5303	44	1642898	205	187513	37339	46007	81625	7	29968	19	16818	22
24898	OXC7641	42	1623733	203	313144	38660	78560	170185	4	79733	9	42554	10
24899	OXC7642	65	1722533	206	308728	26501	64920	179974	4	50882	10	8776	15
24900	OXC7643	79	1757210	200	265220	22243	50483	121412	5	23659	16	10855	21
24901	OXC7644	16	1612233	206	387760	100765	118500	244529	3	89798	8	67587	9
24902	OXC7645	40	1623715	206	483278	40593	89828	177974	3	79733	9	42554	10
24903	OXC7646	83	1779238	205	552886	21437	71943	183883	3	43054	11	10667	16
24904	OXC7647	44	1653173	206	243816	37572	69973	204191	4	61472	10	20468	12
24909	OXC7654	34	1629467	203	545115	47926	110665	293006	2	81324	7	80245	8
24910	OXC7655	29	1740960	206	486805	60033	117515	217496	3	88973	7	31984	9
24911	OXC7656	45	1633386	206	463227	36297	88719	180746	3	79978	8	23193	10
24912	OXC7657	65	1708152	206	312907	26279	56565	122390	5	41902	13	14271	16
24913	OXC7658	78	1769527	206	289137	22686	54518	155616	5	19595	14	6521	23
24914	OXC7659	34	1650873	210	266522	48555	76436	178907	4	56314	10	37300	12
24915	OXC7660	54	1708747	206	351586	31643	63020	106582	5	41906	13	20282	17
24916	OXC7661	56	1681505	200	246109	30027	57356	141246	5	78551	12	10260	15
24917	OXC7662	48	1758922	200	363433	36644	69659	112711	5	49960	13	19607	15
24918	OXC7663	58	1797263	206	302824	30987	70290	183977	4	83025	10	10275	13
24919	OXC7664	32	1657423	206	337263	51794	97976	245768	3	116025	7	102871	8
24920	OXC7665	32	1779037	206	342850	55595	95966	187764	4	47606	9	37807	11
24921	OXC7666	41	1619261	210	415304	39494	77202	151316	4	47540	12	18725	15
24922	OXC7667	39	1699880	200	315903	43587	77182	150054	4	79996	10	20480	13
24923	OXC7668	39	1671797	206	342544	42867	82965	156336	4	86012	9	20476	11
24924	OXC7669	43	1661050	203	351713	38629	67949	124884	5	61088	12	22125	15
24925	OXC7670	89	1768923	201	204451	19876	45101	106541	6	28831	15	11790	19
24926	OXC7672	37	1706411	200	315926	46119	74552	168405	4	79887	11	22567	13
24927	OXC7673	37	1648545	206	479872	44555	91095	154576	3	50281	10	20472	12
24928	OXC7674	24	1686042	206	332724	70252	107116	222344	3	102388	7	83896	8
24929	OXC7675	82	1753938	203	444752	21389	61283	127598	4	24997	13	19707	17
24930	OXC7676	131	1841017	200	277955	14054	47775	222206	4	20923	11	3041	24
24931	OXC7677	71	1694192	206	307577	23862	57663	170580	4	42586	11	13130	15
24932	OXC7678	31	1646983	202	545723	53128	106183	161773	3	88570	9	79211	10
24933	OXC7679	50	1673085	204	367016	33462	75376	179683	4	61578	9	17020	12
24934	OXC7680	43	1689269	201	350818	39285	67042	115254	5	38714	14	19603	17
24935	OXC7682	48	1701783	208	308000	35454	61752	116495	5	51156	13	19715	16
24936	OXC7683	69	1752843	205	463285	25404	73928	179614	3	20486	12	11052	17
24937	OXC7686	36	1660454	206	358789	46124	74447	127807	5	79944	11	20897	13
24939	OXC7689	32	1614935	210	533337	50467	114862	285562	2	106033	6	92425	7
24940	OXC7692	35	1639176	206	464086	46834	97920	197810	3	71158	8	18808	11
24941	OXC7693	35	1675516	206	485411	47872	96223	189418	3	79946	9	42545	11
24943	OXC7695	53	1669603	206	312927	31502	57673	104465	5	38700	15	20282	18
24944	OXC7696	43	1680865	206	299102	39090	76795	177348	4	70043	10	30410	11
24945	OXC7697	36	1653657	210	336043	45935	75390	151308	4	43255	12	21723	14
24946	OXC7698	35	1733169	206	427270	49519	106086	290356	3	102339	7	92597	8
24947	OXC7699	48	1680669	206	351768	35014	68781	162263	4	78174	11	21553	13
24948	OXC7700	55	1712811	206	316089	31142	59246	115652	5	36893	14	18736	17
24951	OXC7704	29	1684491	206	354844	58086	94113	160536	4	90326	9	42202	10
24952	OXC7705	31	1697029	210	358775	54743	85373	151265	4	46100	11	21998	14
24954	OXC7707	33	1741935	206	336584	52786	83896	181900	4	66828	10	30586	12
24955	OXC7709	34	1683634	206	399904	49519	93941	197711	3	83341	9	25434	10
24956	OXC7711	43	1647098	206	463771	38305	84007	150875	4	50277	10	21531	12
24957	OXC7712	52	1734978	205	306861	33365	67069	166501	4	41895	11	17327	14
24958	OXC7716	43	1702777	206	307373	39599	67249	106552	5	42558	12	20296	15
24959	OXC7717	37	1646813	202	545765	44508	98791	161777	3	79215	10	23939	11
24960	OXC7718	45	1704142	201	315342	37870	69861	154118	4	80022	11	21890	13
24961	OXC7719	65	1810103	206	349683	27848	71694	195533	4	81988	9	7680	14
24962	OXC7720	74	1687504	204	235824	22804	46480	106474	6	41872	15	13486	18
24963	OXC7721	33	1644652	206	378169	49838	81150	149071	4	67846	11	38706	12
24964	OXC7722	45	1726888	206	286922	38375	71246	188078	4	81450	10	20969	12
24965	OXC7724	60	1864780	205	230382	31080	55272	107563	6	38691	15	15899	19
24967	OXC7726	47	1657698	200	313107	35270	66694	153978	4	78174	11	21533	13
24968	OXC7727	33	1646734	202	545741	49901	103609	161777	3	87429	9	79215	10
24969	OXC7728	71	1860344	206	283531	26202	51777	105859	6	23871	17	6407	24
24970	OXC7731	43	1630852	206	313136	37927	77405	156401	4	80700	9	20493	11
24972	OXC7734	77	1722535	206	293311	22371	57359	155552	4	19603	13	6525	21
24973	OXC7735	53	1611853	223	240711	30412	59642	153668	5	42712	11	36271	13
24974	OXC7736	67	1717336	206	281244	25632	57271	155552	5	51070	11	8132	17
24975	OXC7738	37	1742194	206	336580	47086	85252	187782	4	66836	9	22571	12
24976	OXC7741	52	1692480	206	296852	32548	65526	179737	4	46559	11	20490	14
24977	OXC7742	39	1699966	206	312532	43589	92088	261157	3	92570	7	42100	8
24978	OXC7743	38	1644556	206	342975	43278	84547	181472	3	89362	9	42616	10
24979	OXC7744	58	1771746	201	306423	30547	70947	208623	4	82383	9	11997	13
24980	OXC7745	41	1659209	210	269193	40469	64863	144697	5	45745	13	19821	15
24981	OXC7746	44	1661149	203	351721	37753	73320	154072	4	71675	10	20476	13
24982	OXC7747	30	1729705	206	461707	57657	107982	198078	3	50265	9	43631	10
24983	OXC7748	48	1696189	210	349616	35337	75078	120761	4	60462	11	21519	13
24984	OXC7749	39	1642635	206	406811	42119	87014	190120	3	90852	8	66298	9
24985	OXC7750	33	1645628	206	471594	49868	102444	197698	3	83337	8	50260	9
24986	OXC7752	35	1634754	227	184546	46707	61103	131621	6	47984	13	21773	15
24987	OXC7755	93	1747227	214	180204	18787	43420	140432	6	16457	17	6049	27
24988	OXC7853	27	1686586	206	332722	62466	95982	178200	4	81251	9	30515	11
24989	OXC7854	40	1661285	203	351717	41532	73480	147225	4	61634	11	38707	13
24990	OXC7855	33	1615621	210	543839	48958	112128	285594	2	82243	7	66550	8
24991	OXC7856	40	1702752	206	315366	42569	70269	154222	4	42560	13	22089	15
24992	OXC7857	37	1643653	206	238508	44423	69232	141125	5	66288	11	49153	12
24993	OXC7858	32	1615048	210	526941	50470	113974	285558	2	106032	6	92425	7
24999	OXC7864	26	1653401	206	528048	63592	119028	184948	3	71128	8	24102	10
25000	OXC7865	36	1740419	204	463663	48345	93804	208246	3	51127	10	43626	11
25001	OXC7866	61	1725747	206	320171	28291	56978	106552	5	23817	16	15016	20
25002	OXC7867	46	1638882	206	473459	35628	80863	161081	3	78223	10	28987	12
25003	OXC7868	75	1746112	206	329276	23281	61991	176820	4	42670	10	8792	15
25004	OXC7869	36	1677372	206	533931	46594	98263	154558	3	79241	10	26816	11
25005	OXC7870	30	1614645	210	543830	53822	119693	285560	2	106029	6	92420	7
25006	OXC7871	32	1624180	206	461731	50756	101687	184670	3	79720	8	20355	10
25007	OXC7872	37	1684102	202	561277	45516	100883	161773	3	79211	10	23935	11
25009	OXC7874	55	1730354	205	331224	31461	71391	156708	4	82616	10	33925	11
25010	OXC7875	38	1736238	206	228784	45690	69518	157285	5	43137	12	24931	14
25012	OXC7877	41	1753236	206	479591	42762	94865	186947	3	42561	9	20498	13
25013	OXC7879	57	1658063	200	321898	29089	64433	149063	4	45742	11	12839	14
25014	OXC7881	28	1679108	227	241425	59968	78342	184145	4	56281	11	33318	13
25015	OXC7882	66	1790711	206	304296	27132	70010	191502	4	42651	10	6268	17
25017	OXC7884	30	1614472	210	543820	53816	119690	285545	2	106021	6	92412	7
25018	OXC7887	46	1656398	210	312938	36009	67091	153974	4	42560	12	21907	14
25019	OXC7888	59	1690530	206	186311	28653	53966	140339	6	42298	12	11703	17
25020	OXC7889	27	1699125	206	308971	62931	98110	254434	3	81240	8	21448	10
25022	OXC7891	44	1727372	206	290358	39258	75642	166450	4	80543	10	17813	12
25023	OXC7892	42	1668053	206	216844	39716	57145	103086	6	39505	14	19899	18
25025	OXC7894	27	1686447	206	322845	62461	90751	178239	4	83892	9	42984	10
25026	OXC7895	68	1792438	206	455400	26359	69294	148428	4	33594	12	16313	16
25027	OXC7896	43	1747603	200	521596	40642	89142	142745	4	42569	11	22869	14
25028	OXC7897	39	1665801	206	313149	42713	71235	154138	4	42558	12	22759	14
25030	OXC7899	41	1709501	206	353147	41695	81441	158353	4	42194	10	22574	13
25031	OXC7900	89	1664491	209	310735	18702	56953	191624	4	82234	9	16935	12
25032	OXC7901	58	1759544	210	308543	30337	70444	198262	4	43891	10	20890	13
25033	OXC7902	41	1727341	205	314465	42130	81450	188077	4	80533	9	20619	11
25034	OXC7903	30	1667885	206	348111	55596	91676	154545	4	90650	9	42170	10
25035	OXC7904	29	1692806	206	338615	58373	96660	222340	3	40231	9	27382	11
25036	OXC7905	30	1643590	200	313478	54786	84490	173688	4	71630	10	42556	11
25039	OXC7909	31	1742689	206	336593	56216	90509	188030	4	66836	9	43116	11
25040	OXC7910	46	1660531	206	336101	36099	76588	150302	4	42591	10	20308	13
25041	OXC7911	34	1612959	210	331888	47440	83775	185062	4	56310	9	37296	11
25042	OXC7912	73	1786225	206	183662	24469	50238	144468	6	19645	15	7160	22
25044	OXC7914	37	1646401	206	314875	44497	73660	147792	5	81704	10	20472	12
25045	OXC7915	68	1740241	206	502252	25592	70369	115713	4	36504	12	12982	17
25046	OXC7916	46	1778968	206	341181	38673	84516	243308	3	92504	8	34244	10
25047	OXC7917	44	1705403	202	354970	38759	82065	191092	3	58384	9	38082	11
25048	OXC7918	33	1714865	206	518307	51966	100337	161005	3	71646	10	21249	13
[truncated: 14,131 more rows]

## Sheet: Contigs=1-10
Isolate id	Isolate	Contigs	Total length	Min	Max	Mean	StdDev	N50	L50	N90	L90	N95	L95	source	clonal_complex
48	NCTC11168	3	1647283	2890	1641481	549094	946035	1641481	1	1641481	1	1641481	1	Human	ST-21 complex
1220	81116	1	1628115	1628115	1628115	1628115		1628115	1	1628115	1	1628115	1	Human	ST-283 complex
1481	81-176	1	1616554	1616554	1616554	1616554		1616554	1	1616554	1	1616554	1	Human	ST-42 complex
5293	IA3902	1	1635045	1635045	1635045	1635045		1635045	1	1635045	1	1635045	1	Sheep/goat	ST-21 complex
18182	RM1221	1	1777831	1777831	1777831	1777831		1777831	1	1777831	1	1777831	1	Chicken/chicken product	ST-354 complex
18184	M1	1	1616648	1616648	1616648	1616648		1616648	1	1616648	1	1616648	1	Human	ST-45 complex
28815	B0200	10	1652084	2915	555480	165208	188193	455299	2	103521	6	64616	7	Cattle/cattle product	ST-61 complex
28816	B0220	8	1688261	22800	594757	211033	184809	285704	2	185159	5	83240	6	Cattle/cattle product	ST-61 complex
28817	B0241	8	1613104	355	637271	201638	237503	455450	2	113779	4	89908	5	Cattle/cattle product	ST-61 complex
34101	MTVDSCj20	1	1651739	1651739	1651739	1651739		1651739	1	1651739	1	1651739	1	Chicken/chicken product	ST-45 complex
34102	YH001	1	1712361	1712361	1712361	1712361		1712361	1	1712361	1	1712361	1	Cattle/cattle product	ST-21 complex
34112	ICDCCJ07001	1	1664840	1664840	1664840	1664840		1664840	1	1664840	1	1664840	1	Human	ST-362 complex
38432	ARI1500	9	1586626	1992	469087	176292	140669	187102	3	106093	7	85258	8	Human	ST-42 complex
38453	ARI1523	10	1698978	731	580795	169898	203472	443865	2	178302	5	178302	5	Human	ST-257 complex
38476	ARI1547	8	1650578	341	762381	206322	249468	290627	2	89994	5	85113	6	Human	ST-61 complex
38481	ARI1554	7	1653183	1954	677926	236169	253472	461679	2	113902	4	89946	5	Human	ST-61 complex
38484	ARI1560	10	1612358	367	377691	161236	123834	285755	3	89910	7	84987	8	Human	ST-61 complex
38489	ARI1565	8	1613345	1954	660319	201668	216787	301548	2	103970	5	89913	6	Human	ST-61 complex
38500	ARI1577	10	1650755	1952	637663	165076	196571	285602	2	113839	5	90342	6	Human	ST-61 complex
38518	ARI1595	10	1712224	644	462142	171222	167690	296917	3	86543	6	85258	7	Human	ST-42 complex
38526	ARI1603	7	1619227	1958	660251	231318	218015	301569	2	103939	5	89919	6	Human	ST-61 complex
38576	ARI1666	9	1624862	14602	657975	180540	193582	212151	2	106100	6	85264	7	Human	ST-42 complex
38577	ARI1667	10	1623996	1448	443254	162400	161228	376041	2	86945	6	85258	7	Human	ST-42 complex
38581	ARI1671	8	1586357	1668	398223	198295	153780	297986	3	186528	5	106162	6	Human	ST-42 complex
38584	ARI1674	10	1653493	1954	639648	165349	205862	338019	2	113776	5	38181	6	Human	ST-61 complex
38586	ARI1676	10	1621762	1993	441467	162176	160341	324976	3	85262	6	66748	7	Human	ST-42 complex
38587	ARI1677	10	1587729	585	444895	158773	147932	212355	3	106097	6	99426	7	Human	ST-42 complex
38592	ARI1682	7	1614057	22809	724756	230580	242320	301535	2	89913	5	85473	6	Human	ST-61 complex
38612	ARI1708	10	1586230	1022	439557	158623	150321	298420	3	82676	6	66746	7	Human	ST-42 complex
38619	ARI1717	10	1647079	1955	494767	164708	178599	424266	2	89131	6	71086	7	Human	ST-48 complex
38624	ARI1723	7	1611168	85465	553511	230167	163490	285717	2	90017	6	85465	7	Human	ST-61 complex
38650	ARI1753	9	1600126	1962	1032219	177792	324500	1032219	1	65961	5	48619	6	Human	ST-45 complex
38672	ARI1776	9	1683646	806	500158	187072	196808	498358	2	105975	5	89784	6	Human	ST-48 complex
38675	ARI1780	10	1649126	668	592129	164913	172032	283760	2	103591	7	89915	8	Human	ST-61 complex
38694	ARI1800	10	1688001	1362	541148	168800	161988	303127	2	89795	7	86160	8	Human	ST-48 complex
38700	ARI1806	10	1731698	2232	341398	173170	139212	307840	3	178323	6	47069	7	Human	ST-257 complex
38747	ARI1860	7	1651752	1954	676984	235965	252412	455407	2	114502	4	89910	5	Human	ST-61 complex
38754	ARI1868	6	1736324	85470	678339	289387	238149	455297	2	89916	5	89916	5	Human	ST-61 complex
38764	ARI1878	10	1612863	1372	554183	161286	160325	285706	2	89913	7	83599	8	Human	ST-61 complex
38776	ARI1890	10	1608482	1379	433311	160848	135084	211692	3	155720	6	116462	7	Human	ST-45 complex
38795	ARI1909	8	1698775	1386	640758	212347	198035	285608	2	92624	6	83605	7	Human	ST-61 complex
38798	ARI1912	10	1652993	455	676950	165299	200942	285602	2	103837	6	89918	7	Human	ST-61 complex
38846	ARI1963	9	1587520	3915	579386	176391	185243	333974	2	82672	6	56308	7	Human	ST-42 complex
38851	ARI1969	9	1648431	1316	520655	183159	153659	211013	3	89772	7	89735	8	Human	ST-48 complex
38865	ARI1983	10	1613426	330	554326	161343	191145	455223	2	90659	6	83595	7	Human	ST-61 complex
38923	ARI2042_1	9	1635437	1958	744126	181715	237538	349714	2	92751	5	80479	6	Human	Unassigned
38926	ARI2045_1	9	1744054	17032	348824	193784	137642	336913	3	178522	6	178522	6	Human	ST-257 complex
38927	ARI2046_1	8	1650912	1956	660371	206364	212627	301845	2	110087	5	89800	6	Human	ST-61 complex
38998	ARI2119_1	8	1651843	1954	677588	206480	217468	285893	2	113912	5	89914	6	Human	ST-61 complex
39015	ARI2137_1	9	1667724	1908	970532	185303	309863	970532	1	102398	4	90483	5	Human	ST-206 complex
39016	ARI2138_1	10	1699811	367	589657	169981	173192	289090	2	118155	6	88097	7	Human	ST-45 complex
39020	ARI2142_1	8	1618838	1960	637652	202355	208123	301527	2	103512	5	89920	6	Human	ST-61 complex
39059	ARI2182	10	1696517	4196	528796	169652	186166	377979	2	104441	5	85591	6	Human	ST-21 complex
39079	ARI2202	9	1649482	1952	636488	183276	201373	291637	2	136594	5	89913	6	Human	ST-61 complex
39148	ARI2310	9	1693393	1970	557902	188155	200488	487829	2	92121	6	67895	7	Human	ST-257 complex
39154	ARI2319	9	1683489	1905	601851	187054	186580	357061	2	91290	7	91290	7	Human	ST-206 complex
39198	ARI2373	10	1674167	1911	624431	167417	192223	301101	2	92227	6	92227	6	Human	ST-206 complex
39273	ARI2462	8	1600249	1962	833950	200031	269087	833950	1	88095	5	62698	6	Human	ST-45 complex
39338	ARI2533	9	1585581	1721	404929	176176	142055	287296	3	106075	6	86823	7	Human	ST-42 complex
39349	ARI2544	9	1600447	1606	489931	177827	175670	363664	2	151904	5	104148	6	Human	Unassigned
39388	ARI2598	9	1628116	392	523052	180902	179583	361666	2	119751	5	83650	6	Human	ST-21 complex
39416	ARI2628	9	1651358	1954	660639	183484	210116	301713	2	103980	5	89915	6	Human	ST-61 complex
39423	ARI2635	10	1656631	12017	442969	165663	146231	212947	3	104377	6	85240	7	Human	ST-42 complex
39438	ARI2650	10	1610142	348	457966	161014	164933	360484	2	165324	5	84689	6	Human	ST-45 complex
39462	ARI2674	9	1607028	1348	496011	178559	153343	225603	3	89208	6	88093	7	Human	ST-45 complex
39466	ARI2678	9	1651351	668	591837	183483	204464	455312	2	89967	6	83604	7	Human	ST-61 complex
39471	ARI2685	9	1680776	2299	402479	186753	142536	239912	3	178358	6	178358	6	Human	ST-257 complex
39486	ARI2701	7	1693286	40410	594118	241898	179715	288576	2	185075	5	92826	6	Human	ST-61 complex
39490	ARI2705	10	1685309	2373	556597	168531	170607	332744	2	102404	6	83921	7	Human	ST-257 complex
39491	ARI2706	9	1651040	389	859392	183449	276397	859392	1	149607	4	102977	5	Human	ST-257 complex
39503	ARI2719	9	1611980	768	544522	179109	180032	307137	2	155897	5	104833	6	Human	ST-257 complex
39545	ARI2761	10	1646862	303	512329	164686	165169	382013	2	103643	6	92753	7	Human	ST-206 complex
39558	ARI2774	7	1611824	1954	659929	230261	217438	301674	2	107416	5	89909	6	Human	ST-61 complex
39574	ARI2790	10	1605940	322	458776	160594	148839	370557	2	92736	7	80477	8	Human	Unassigned
39728	B0041	7	1618161	22719	645111	231166	255621	556841	2	89921	5	83244	6	Cattle/cattle product	ST-61 complex
39741	B0056	7	1650715	1367	592976	235816	213718	455406	2	102841	5	84197	6	Cattle/cattle product	ST-61 complex
39747	B0076	8	1689355	22718	594341	211169	213930	460702	2	90012	5	83598	6	Cattle/cattle product	ST-61 complex
39748	B0078	10	1613931	1019	555466	161393	190418	455290	2	84012	6	64086	7	Cattle/cattle product	ST-61 complex
39754	B0088	9	1641683	1971	585370	182409	193833	294794	2	95922	5	62972	6	Cattle/cattle product	Unassigned
39757	B0092	10	1648801	370	589079	164880	189512	303107	2	197868	5	71078	6	Cattle/cattle product	ST-48 complex
39770	B0122	9	1586047	974	368898	176227	136299	287270	3	106080	6	87465	7	Cattle/cattle product	ST-42 complex
39778	B0133	10	1649439	1380	554152	164944	170121	285709	2	90004	6	83609	7	Cattle/cattle product	ST-61 complex
39795	B0180	7	1649924	37615	559198	235703	224521	555506	2	89794	5	83677	6	Cattle/cattle product	ST-61 complex
39802	B0202	7	1651130	1374	937166	235876	323876	937166	1	116623	4	103076	5	Cattle/cattle product	ST-61 complex
39829	C0501	8	1716162	1951	902444	214520	309022	902444	1	313822	3	102598	4	Chicken/chicken product	ST-443 complex
39885	C0595	9	1585381	12577	460014	176153	159657	311659	3	85262	6	56308	7	Chicken/chicken product	ST-42 complex
39908	C0620	9	1716441	1952	908573	190716	274898	908573	1	93348	6	90300	7	Chicken/chicken product	ST-443 complex
39912	C0625	8	1716029	1655	948407	214504	316181	948407	1	102542	4	93347	5	Chicken/chicken product	ST-443 complex
39998	S0561	8	1611028	2915	555451	201379	172316	285709	2	89988	6	82968	7	Cattle/cattle product	ST-61 complex
39999	S0565	7	1699949	1954	747220	242850	254041	395223	2	142760	5	142760	5	Cattle/cattle product	ST-61 complex
40001	S0569	9	1650125	945	592249	183347	183214	287960	2	105127	6	83160	7	Cattle/cattle product	ST-61 complex
40005	S0593	9	1663086	2102	624378	184787	181285	229607	2	101520	6	79415	7	Cattle/cattle product	ST-206 complex
40009	S0602	9	1610496	332	637707	178944	203125	285714	2	113782	5	90022	6	Cattle/cattle product	ST-61 complex
40011	S0604	10	1603158	1295	508693	160316	165010	330834	2	100980	6	95921	7	Cattle/cattle product	Unassigned
40016	S0630	7	1651642	1959	660324	235949	216641	311643	2	113913	5	89947	6	Cattle/cattle product	ST-61 complex
40020	S0635	7	1615020	1954	807363	230717	268876	285601	2	105330	5	91387	6	Cattle/cattle product	ST-61 complex
40021	S0636	9	1651534	1950	676949	183504	203919	285731	2	102826	6	90020	7	Cattle/cattle product	ST-61 complex
40027	S0658	7	1650790	1960	676240	235827	218295	285673	2	136499	5	90017	6	Cattle/cattle product	ST-61 complex
40030	S0680	9	1705462	1953	888999	189496	278236	888999	1	102851	5	92655	6	Cattle/cattle product	ST-61 complex
40035	S0688	10	1652509	1000	553554	165251	166044	285938	2	103958	6	84186	7	Cattle/cattle product	ST-61 complex
40045	S0713	10	1670649	662	360190	167065	116441	250105	3	109457	7	106094	8	Cattle/cattle product	ST-42 complex
40047	S0716	9	1651763	1951	699656	183529	212655	285719	2	105082	6	90070	7	Cattle/cattle product	ST-61 complex
40062	S0752	9	1637610	1378	553211	181957	194276	455327	2	106241	6	106241	6	Cattle/cattle product	ST-61 complex
40066	S0805	10	1592227	1990	616496	159223	187937	299954	2	85259	6	66882	7	Cattle/cattle product	ST-42 complex
40077	S0820	9	1697915	346	810566	188657	248187	285595	2	89936	6	83595	7	Sheep/goat	ST-61 complex
40084	S0829	10	1657604	1955	572351	165760	205985	504928	2	104537	5	89801	6	Sheep/goat	ST-21 complex
40177	S0890	6	1611541	89915	637624	268590	204137	324239	2	104001	5	89915	6	Sheep/goat	ST-61 complex
40192	S0911	8	1651481	1960	637550	206435	207692	314593	2	113917	5	89791	6	Sheep/goat	ST-61 complex
40199	S0920	8	1689166	1954	676419	211146	244882	455298	2	102832	4	89837	5	Sheep/goat	ST-61 complex
40200	S0921	7	1650618	22725	555483	235803	216049	493317	2	89915	5	83610	6	Sheep/goat	ST-61 complex
40203	S0924	10	1612136	618	553782	161214	172220	285640	2	89914	6	82847	7	Sheep/goat	ST-61 complex
40205	S0926	8	1644368	752	554794	205546	178715	291869	2	185068	5	82984	6	Sheep/goat	ST-61 complex
40206	S0927	8	1651420	1957	637709	206428	207502	311763	2	113908	5	89908	6	Sheep/goat	ST-61 complex
40209	S0932	8	1650984	1954	643780	206373	205435	291707	2	136414	5	89919	6	Sheep/goat	ST-61 complex
40211	S0934	7	1649357	1957	637642	235622	257009	558036	2	164984	4	64089	5	Sheep/goat	ST-61 complex
40215	S0939	9	1650193	1374	592671	183355	172619	285635	2	89999	7	83602	8	Sheep/goat	ST-61 complex
40233	S0964	8	1677798	27891	594055	209725	182376	301621	2	104949	6	90006	7	Sheep/goat	ST-61 complex
40269	ARI2249	10	1697949	347	638746	169795	191122	285537	2	136285	6	83609	7	Human	ST-61 complex
40299	ARI2321	10	1684616	358	488655	168462	166053	307851	3	178199	5	102400	6	Human	ST-257 complex
40332	ARI2942	10	1645079	984	733116	164508	216695	270898	2	104238	6	99474	7	Human	ST-206 complex
40348	ARI2963	10	1651638	355	811430	165164	250956	331585	2	102977	5	102977	5	Human	ST-257 complex
40415	ARI3110	8	1685063	481	552896	210633	178078	332935	2	178314	6	178314	6	Human	ST-257 complex
40442	B0234	7	1742257	1021	540809	248894	205570	499444	2	136490	5	89940	6	Cattle/cattle product	ST-61 complex
40450	B0244	8	1619240	22811	553569	202405	170236	291725	2	89927	6	85467	7	Cattle/cattle product	ST-61 complex
40451	B0246	9	1612727	668	553570	179192	174186	285642	2	90769	6	83607	7	Cattle/cattle product	ST-61 complex
40454	B0250	7	1702166	92593	808309	243167	259017	291680	2	102826	6	92593	7	Cattle/cattle product	ST-61 complex
40527	C0807	10	1724775	1451	536674	172478	173735	338864	2	102603	6	64088	7	Turkey	ST-257 complex
40529	C0809	10	1719099	480	332867	171910	119057	256276	3	102612	7	83931	8	Turkey	ST-257 complex
40587	S1010	9	1651101	358	637613	183456	209408	355283	2	102849	5	89952	6	Sheep/goat	ST-61 complex
40591	S1019	8	1612486	1011	553791	201561	208671	461446	2	89915	5	84188	6	Sheep/goat	ST-61 complex
40599	S1029	9	1743791	22079	680801	193755	207865	291742	2	83613	6	64415	7	Sheep/goat	ST-61 complex
40601	S1031	7	1652217	1956	846850	236031	287215	846850	1	185048	4	113776	5	Sheep/goat	ST-61 complex
40602	S1032	9	1677563	1017	553633	186396	198899	493344	2	103968	6	89918	7	Sheep/goat	ST-61 complex
40607	S1037	7	1611581	22805	553581	230226	185055	365273	2	113714	5	85474	6	Sheep/goat	ST-61 complex
40616	S1047	7	1612144	1013	637764	230306	220377	301400	2	273688	4	89914	5	Sheep/goat	ST-61 complex
40733	ARI3145	10	1643601	1598	495008	164360	167734	297267	3	87925	6	71089	7	Human	ST-48 complex
40766	ARI3178	10	1658842	910	397270	165884	136315	285566	3	85265	7	82671	8	Human	ST-42 complex
40832	ARI3245	9	1624970	14920	578265	180552	188944	386276	2	85271	6	66743	7	Human	ST-42 complex
40840	ARI3254	7	1699513	1951	894249	242788	300362	894249	1	103843	5	89925	6	Human	ST-61 complex
40848	ARI3263	9	1575869	745	590766	175097	200886	425242	2	107067	5	85273	6	Human	ST-42 complex
40914	B0006	8	1622994	515	703679	202874	258781	402090	2	147401	4	147401	4	Cattle/cattle product	ST-1034 complex
40915	B0007	10	1736261	2338	641910	173626	185005	289664	2	90039	7	49990	8	Cattle/cattle product	ST-61 complex
40922	B0014	10	1624281	1029	505772	162428	162347	359995	2	106096	6	85277	7	Cattle/cattle product	ST-42 complex
40926	B0018	9	1671409	1452	423733	185712	140655	287314	3	146150	6	106095	7	Cattle/cattle product	ST-42 complex
40928	B0020	10	1651141	1958	637661	165114	186536	286071	2	103451	6	92628	7	Cattle/cattle product	ST-61 complex
40954	B0298	9	1651199	1619	554144	183467	169381	278457	2	103979	6	83615	7	Cattle/cattle product	ST-61 complex
40964	B0308	8	1612394	1956	637869	201549	204588	285599	2	126852	5	90028	6	Cattle/cattle product	ST-61 complex
41012	B0368	6	1650408	83146	595191	275068	218254	455299	2	89917	5	83146	6	Cattle/cattle product	ST-61 complex
41062	C0888	10	1645586	361	567875	164559	197765	465986	2	86366	6	79221	7	Chicken/chicken product	ST-206 complex
41182	S0845	10	1646979	1296	517002	164698	152338	223195	3	92217	7	83597	8	Sheep/goat	ST-21 complex
41195	S0858	9	1678484	1959	637702	186498	225108	493319	2	103976	5	89919	6	Sheep/goat	ST-61 complex
41197	S0860	7	1613792	1952	638038	230542	220285	301664	2	273681	4	89916	5	Sheep/goat	ST-61 complex
41198	S0861	6	1651357	1958	637660	275226	229211	395645	2	201766	4	89920	5	Sheep/goat	ST-61 complex
41205	S0867	8	1738506	1959	763070	217313	246530	302192	2	102868	5	89966	6	Sheep/goat	ST-61 complex
41215	S1069	10	1619087	668	553499	161909	174971	301569	2	89935	6	83682	7	Sheep/goat	ST-61 complex
41242	S1106	7	1612154	1954	660286	230308	209209	285709	2	169784	5	102845	6	Sheep/goat	ST-61 complex
41243	S1107	9	1613179	1954	807323	179242	252442	807323	1	104232	5	65699	6	Sheep/goat	ST-61 complex
41275	ARI3328	10	1674156	335	565641	167416	178239	303910	2	103869	6	102718	7	Human	ST-206 complex
41289	ARI3346	6	1652092	1954	677188	275349	248358	455296	2	185172	4	103520	5	Human	ST-61 complex
41307	ARI3364	9	1633577	1967	433543	181509	133086	286464	3	97382	7	87704	8	Human	ST-45 complex
41309	ARI3366	10	1606290	517	794215	160629	237961	264494	2	106569	5	80398	6	Human	Unassigned
41319	ARI3376	10	1648535	1919	504220	164854	176368	458053	2	89787	6	87411	7	Human	ST-48 complex
41322	ARI3379	9	1690790	2369	338654	187866	117413	258416	3	178302	6	83918	7	Human	ST-257 complex
41329	ARI3386	9	1658682	708	606422	184298	212847	435025	2	120335	5	120335	5	Human	ST-21 complex
41350	ARI3408	10	1735713	2233	356470	173571	140538	337400	3	178335	6	102600	7	Human	ST-257 complex
41357	ARI3415	9	1772831	5380	672248	196981	204662	301597	2	107674	6	89800	7	Human	ST-61 complex
41385	ARI3448	10	1657604	2193	611057	165760	183778	295607	2	104550	6	102120	7	Human	ST-21 complex
41398	ARI3463	10	1601107	306	554384	160111	170100	288284	2	111643	6	89224	7	Human	ST-45 complex
41407	ARI3476	9	1624056	3998	333983	180451	117431	267449	3	186616	6	85259	7	Human	ST-42 complex
41435	ARI3513	7	1699901	1770	725003	242843	247987	302305	2	273183	4	89918	5	Human	ST-61 complex
41440	ARI3518	10	1627018	669	556423	162702	230443	543537	2	219686	4	219686	4	Human	ST-21 complex
41459	ARI3538	10	1597253	1394	341529	159725	128935	250894	3	150978	6	38328	7	Human	ST-45 complex
41460	ARI3540	9	1585675	3994	335857	176186	115810	259548	3	149765	6	101383	7	Human	ST-42 complex
41472	ARI3554	7	1650624	1773	593261	235803	223908	455408	2	89943	5	83246	6	Human	ST-61 complex
41491	ARI3574	10	1686637	6629	401515	168664	146679	254537	3	84680	6	59235	8	Human	ST-45 complex
41535	B0392	10	1604791	1967	554983	160479	188299	449422	2	88097	6	70075	7	Cattle/cattle product	ST-45 complex
41545	B0407	9	1641873	1952	609899	182430	191474	297182	2	115685	5	91664	6	Cattle/cattle product	ST-48 complex
41549	B0412	7	1620955	1957	662174	231565	216610	291710	2	142252	5	142252	5	Cattle/cattle product	ST-61 complex
41568	B0447	9	1650299	1032	553570	183367	175319	301707	2	103981	6	89930	7	Cattle/cattle product	ST-61 complex
41593	B0485	9	1661645	4409	376862	184627	119889	252201	3	186594	6	98967	7	Cattle/cattle product	ST-42 complex
41606	C0484	8	1685081	63796	332733	210635	99377	258433	3	178284	6	83917	7	Chicken/chicken product	ST-257 complex
41622	C0984	9	1632166	613	771739	181352	269037	476260	2	101578	4	89550	5	Chicken/chicken product	ST-661 complex
41643	C1005	10	1647459	1918	608896	164746	202159	315950	2	263546	4	89784	5	Chicken/chicken product	ST-48 complex
41687	C1063	10	1610910	320	576236	161091	169329	235684	2	101456	6	84696	7	Chicken/chicken product	ST-45 complex
41763	S0663	9	1650111	2190	594023	183346	190233	324245	2	90020	6	83175	7	Cattle/cattle product	ST-61 complex
41809	S1148	8	1634420	1916	649936	204303	225524	327906	2	260012	4	103663	5	Sheep/goat	ST-61 complex
41812	S1151	7	1654281	1954	637658	236326	219891	324184	2	273453	4	89964	5	Sheep/goat	ST-61 complex
41814	S1153	9	1651504	1958	637681	183500	199329	285712	2	113785	5	89927	6	Sheep/goat	ST-61 complex
41815	S1154	8	1651419	1953	637713	206427	207535	324090	2	102847	5	89925	6	Sheep/goat	ST-61 complex
41820	S1168	8	1650151	1959	637087	206269	207249	301600	2	103980	5	89924	6	Sheep/goat	ST-61 complex
41822	S1170	8	1699487	1952	888506	212436	297684	888506	1	103974	4	89805	5	Sheep/goat	ST-61 complex
41824	S1172	10	1612685	668	553910	161269	174728	302144	2	89923	6	83600	7	Sheep/goat	ST-61 complex
41836	S1192	9	1737262	22769	710583	193029	211554	285705	2	100920	6	84699	7	Sheep/goat	ST-61 complex
41839	S1197	8	1650362	341	677653	206295	231153	301398	2	272403	4	90036	5	Sheep/goat	ST-61 complex
41840	S1198	9	1650450	337	592849	183383	190401	324090	2	90034	6	84188	7	Sheep/goat	ST-61 complex
41841	S1199	9	1650416	335	594717	183380	186299	301412	2	90040	6	82989	7	Sheep/goat	ST-61 complex
41849	S1207	9	1612731	1958	637661	179192	192260	285709	2	103537	6	89791	7	Sheep/goat	ST-61 complex
41850	S1208	7	1690350	1376	597215	241479	241838	554179	2	185093	4	83602	5	Sheep/goat	ST-61 complex
41851	S1209	6	1690037	39839	597234	281673	236155	555419	2	185102	4	106002	5	Sheep/goat	ST-61 complex
41854	S1212	8	1737788	1958	761922	217224	239968	285712	2	163683	5	136559	6	Sheep/goat	ST-61 complex
41855	S1213	7	1613039	1952	638323	230434	220516	301533	2	273691	4	89767	5	Sheep/goat	ST-61 complex
41856	S1214	9	1613214	1952	637667	179246	203022	285709	2	113834	5	89769	6	Sheep/goat	ST-61 complex
41859	S1217	6	1612412	1953	660390	268735	252929	455399	2	103098	4	90011	5	Sheep/goat	ST-61 complex
41860	S1218	10	1612543	1952	660059	161254	197573	285710	2	103101	6	89996	7	Sheep/goat	ST-61 complex
41864	S1222	7	1652259	352	676216	236037	237036	324132	2	273975	4	89922	5	Sheep/goat	ST-61 complex
41865	S1223	8	1652334	442	594438	206542	184283	285713	2	89911	6	83612	7	Sheep/goat	ST-61 complex
41867	S1225	7	1651516	1955	677102	235931	246427	455303	2	185280	4	102835	5	Sheep/goat	ST-61 complex
41868	S1226	9	1651249	22098	594871	183472	171547	285717	2	92628	7	83613	8	Sheep/goat	ST-61 complex
42002	ARI3715	8	1615249	403	661804	201906	258493	545787	2	113826	4	103574	5	Human	ST-61 complex
42176	ARI3895	10	1731829	436	665504	173183	193284	297309	2	89833	7	84408	8	Human	ST-48 complex
42274	C1330	10	1612728	316	784281	161273	237756	283027	2	88837	5	87402	6	Turkey	ST-45 complex
42307	C1380	10	1735803	329	561529	173580	194474	404989	2	105051	5	89019	6	Chicken/chicken product	ST-257 complex
42335	C1409	9	1650938	668	592013	183438	228028	545756	2	102900	5	83650	6	Chicken/chicken product	ST-61 complex
42336	C1410	8	1651930	447	698729	206491	268015	545760	2	113923	4	102919	5	Chicken/chicken product	ST-61 complex
43655	NWC60	10	1670121	84	804793	167012	236665	213140	2	93119	6	81680	7	Human	ST-574 complex
43706	OXC10034	10	1684275	84	1244251	168428	383248	1244251	1	103344	3	93583	4	Human	ST-353 complex
43876	OXC10095	10	1614361	879	641057	161436	188716	291816	2	103519	6	90310	7	Human	ST-61 complex
47297	NWC204	10	1612958	613	532160	161296	185274	455322	2	103973	6	89795	7	Human	ST-61 complex
47701	OXC10155	8	1653130	916	792371	206641	259906	337466	2	102976	5	89015	6	Human	ST-257 complex
47756	OXC10175	10	1607316	94	981106	160732	295616	981106	1	92535	5	80463	6	Human	Unassigned
47768	NWC278	10	1612823	281	639533	161282	216844	455360	2	103520	5	89799	6	Human	ST-61 complex
48336	ARI4204	9	1687866	394	830698	187541	287672	489006	2	102637	4	83976	5	Human	ST-257 complex
50680	ACP196	8	1685621	918	488720	210703	182492	410476	2	102571	5	83716	6	Chicken/chicken product	ST-257 complex
50893	ACP13	9	1653124	94	792324	183680	275101	480547	2	102975	4	89034	5	Chicken/chicken product	ST-257 complex
50919	ACP960	7	1686350	94	916672	240907	319779	916672	1	150139	4	102402	5	Chicken/chicken product	ST-257 complex
50924	NWC672	10	1653213	94	792260	165321	269726	509358	2	102976	4	89015	5	Human	ST-257 complex
51094	ACP320	10	1649472	94	654127	164947	219503	442623	2	65968	5	40965	6	Chicken/chicken product	ST-45 complex
51243	ACP674	8	1643062	94	1135266	205383	381661	1135266	1	103367	4	84846	5	Chicken/chicken product	ST-353 complex
51260	ACP1010	4	1691949	94	1411269	422987	662886	1411269	1	178242	2	102344	3	Chicken/chicken product	ST-257 complex
51451	ACP304	10	1725888	906	554602	172589	173347	370299	2	102606	6	83930	7	Chicken/chicken product	ST-257 complex
51461	ACP967	7	1686384	909	832064	240912	280660	338699	2	102403	5	83920	6	Chicken/chicken product	ST-257 complex
51825	ACP4	8	1652669	94	515707	206584	222898	466665	2	149611	4	102932	5	Chicken/chicken product	ST-257 complex
56537	NWC766	9	1618218	613	1037802	179802	327286	1037802	1	89815	5	63374	6	Human	ST-61 complex
57335	OXC10474	10	1651163	94	639534	165116	222834	493420	2	103962	5	89816	6	Human	ST-61 complex
58238	OXC10548	10	1654175	910	738345	165418	262448	554462	2	101787	4	89033	5	Human	ST-257 complex
59088	ARI4678	10	1621043	1031	581319	162104	168338	282408	2	94983	7	87491	8	Human	ST-1034 complex
59209	ARI4220	10	1652703	1494	592246	165270	180368	285804	2	104385	6	84242	7	Human	ST-61 complex
59452	MTVDSCj07	1	1652714	1652714	1652714	1652714		1652714	1	1652714	1	1652714	1	Chicken/chicken product	ST-21 complex
59453	MTVDSCj13	1	1684409	1684409	1684409	1684409		1684409	1	1684409	1	1684409	1	Chicken/chicken product	ST-460 complex
59454	MTVDSCj16	1	1785310	1785310	1785310	1785310		1785310	1	1785310	1	1785310	1	Chicken/chicken product	Unassigned
59455	HF5-4A-4	1	1821520	1821520	1821520	1821520		1821520	1	1821520	1	1821520	1	Chicken/chicken product	ST-21 complex
59813	OXC10829	9	1657412	150	796710	184157	253402	333816	2	102749	5	89035	6	Human	ST-257 complex
61114	NWC1476	9	1605318	471	561027	178369	212367	505433	2	107752	5	85232	6	Human	ST-42 complex
61216	OXC10899	10	1693034	597	560271	169303	205821	487797	2	102599	5	89034	6	Human	ST-257 complex
61430	FDI33	10	1653205	916	792375	165321	235609	258819	2	89034	6	89034	6	Chicken/chicken product	ST-257 complex
61436	FDI39	9	1653286	916	792374	183698	251726	331666	2	102978	5	89017	6	Chicken/chicken product	ST-257 complex
61443	FDI46	10	1653293	117	792358	165329	244313	331557	2	102976	5	89034	6	Chicken/chicken product	ST-257 complex
61450	FDI2	9	1653256	916	792372	183695	251721	331614	2	102976	5	89034	6	Chicken/chicken product	ST-257 complex
61545	FDI109	9	1653243	916	792373	183694	251720	331606	2	102979	5	89034	6	Chicken/chicken product	ST-257 complex
61636	FDI249	9	1653141	94	792378	183682	280884	515790	2	102976	4	89034	5	Chicken/chicken product	ST-257 complex
63419	FDI354	10	1643191	613	455344	164319	163973	421686	2	104962	6	89815	7	Sheep/goat	ST-61 complex
69241	NWC2067	8	1706173	613	1188030	213272	399034	1188030	1	103969	4	89816	5	Human	ST-61 complex
69287	OXC11324	10	1614231	336	535567	161423	203697	521292	2	103488	5	100903	6	Human	ST-61 complex
69454	NWC1959	10	1697014	613	1074940	169701	323918	1074940	1	98377	5	89815	6	Human	ST-61 complex
69470	NWC1929	7	1625531	583	576069	232219	219437	481955	2	153205	4	92491	5	Human	ST-45 complex
69480	NWC1940	9	1650393	925	792066	183377	250798	325120	2	102977	5	88830	6	Human	ST-257 complex
70851	FDI511	10	1618562	613	998548	161856	300320	998548	1	98370	5	89818	6	Cattle/cattle product	ST-61 complex
76274	72450	9	1626476	1041	788644	180720	245411	295434	2	98746	5	90409	6	Human	ST-21 complex
76327	75914	10	1679647	909	792865	167965	241678	324722	2	103200	5	89110	6	Human	ST-257 complex
76328	140	8	1651584	596	792359	206448	259149	332176	2	102815	5	89114	6	Chicken/chicken product	ST-257 complex
76333	77305	9	1653864	916	791097	183763	251436	333157	2	103050	5	89102	6	Human	ST-257 complex
76343	28	9	1617203	596	796328	179689	249753	287274	2	102819	5	89114	6	Chicken/chicken product	ST-257 complex
76344	5	8	1617111	596	796368	202139	258146	293695	2	102816	5	89114	6	Chicken/chicken product	ST-257 complex
76352	95023	7	1651696	1250	792137	235957	273037	331136	2	178386	4	103200	5	Human	ST-257 complex
76355	73287	8	1730677	1971	869159	216335	289691	869159	1	178374	4	102583	5	Human	ST-257 complex
76361	6	8	1617105	596	796365	202138	258145	293691	2	102816	5	89114	6	Chicken/chicken product	ST-257 complex
76554	OXC11564	9	1691723	755	738346	187969	242420	408229	2	102395	5	83920	6	Human	ST-257 complex
76707	FDI547	10	1655089	94	792373	165509	244283	331694	2	104639	5	89034	6	Chicken/chicken product	ST-257 complex
76800	NWC2556	10	1587922	715	592250	158792	172931	271784	2	105941	6	84697	7	Human	ST-42 complex
77146	NWC2740	8	1605012	329	789344	200627	261687	308628	2	107751	4	85223	5	Human	ST-42 complex
78114	FDI630	9	1659199	184	1140612	184355	364391	1140612	1	103498	4	90849	5	Sheep/goat	ST-61 complex
78120	FDI625	10	1613937	94	640839	161394	217169	455354	2	105776	5	89815	6	Sheep/goat	ST-61 complex
78238	FDI696	8	1651478	794	700431	206435	245494	455172	2	96020	5	89817	6	Cattle/cattle product	ST-61 complex
78444	FDI816	9	1640262	287	767006	182251	247516	348744	2	92739	5	80431	6	Chicken/chicken product	Unassigned
80356	17PH0359-004D	1	1690634	1690634	1690634	1690634		1690634	1	1690634	1	1690634	1	Sheep/goat	ST-21 complex
80360	npCAMPY19	1	1747565	1747565	1747565	1747565		1747565	1	1747565	1	1747565	1	Human	ST-464 complex
80362	npCAMPY30	1	1691939	1691939	1691939	1691939		1691939	1	1691939	1	1691939	1	Human	Unassigned
80364	npCAMPY18	1	1605714	1605714	1605714	1605714		1605714	1	1605714	1	1605714	1	Human	ST-52 complex
80365	npCAMPY23	1	1801392	1801392	1801392	1801392		1801392	1	1801392	1	1801392	1	Human	ST-403 complex
80366	npCAMPY36	1	1616648	1616648	1616648	1616648		1616648	1	1616648	1	1616648	1	Human	ST-45 complex
80368	npCAMPY12	3	1812854	5257	1763161	604285	1003808	1763161	1	1763161	1	1763161	1	Human	ST-607 complex
80371	npCAMPY16	1	1634231	1634231	1634231	1634231		1634231	1	1634231	1	1634231	1	Human	ST-21 complex
80373	npCAMPY11	2	1805673	43077	1762596	902837	1215884	1762596	1	1762596	1	1762596	1	Human	ST-607 complex
80374	npCAMPY9	1	1624545	1624545	1624545	1624545		1624545	1	1624545	1	1624545	1	Human	ST-677 complex
80379	npCAMPY29	1	1636029	1636029	1636029	1636029		1636029	1	1636029	1	1636029	1	Human	ST-52 complex
80383	npCAMPY35	2	1801315	46448	1754867	900658	1208035	1754867	1	1754867	1	1754867	1	Human	ST-353 complex
80388	npCAMPY14	1	1690358	1690358	1690358	1690358		1690358	1	1690358	1	1690358	1	Human	ST-21 complex
80393	npCAMPY13	1	1620303	1620303	1620303	1620303		1620303	1	1620303	1	1620303	1	Human	ST-42 complex
80399	npCAMPY33	1	1754322	1754322	1754322	1754322		1754322	1	1754322	1	1754322	1	Human	ST-354 complex
80402	npCAMPY27	1	1628115	1628115	1628115	1628115		1628115	1	1628115	1	1628115	1	Human	ST-283 complex
[truncated: 23 more rows]

## Sheet: Contigs=11-50
Isolate id	Isolate	Contigs	Total length	Min	Max	Mean	StdDev	N50	L50	N90	L90	N95	L95	source	clonal_complex (MLST)	FlaA	MAF1	MAF2	MAF3	MAF4	MAF5	MAF6	MAF7	CJ1295	CJ1296	CJ1305	CJ1306	CJ1310	CJ1325	pseA	pseB	pseC	pseF	pseG	pseI
[truncated: 11,928 more rows]

[truncated: 1 more sheets: Contigs=51-200]
