# Supplementary material for: Identification of a core set of Campylobacter jejuni flagella modification genes and a reversible non-motile maf3 phenotype
Source: Microbiology (Reading). 2026 Apr 28;172(4):001698. doi: 10.1099/mic.0.001698 (PMC13130089; doi:10.1099/mic.0.001698)
Supplement: Uncited Supplementary Data Sheet 2. [file mic-172-01698-s002.xlsx]

## Sheet: Notes
	This file contains the analysis of the presence of the two maf operons
	Presence/ansence data is contained in Data_File_S2
	The Maf2_5 operon was defined as complete if maf2, maf3, maf4 and maf5 were present
	The Maf_6_7 operon was defined as complete if maf6, maf7 and maf8 (cj1342) were present
	An operon was defined as Other if one or more genes were absent
	An operon was defined as absent if all genes were absent
	Strains were then assessed for the presence of the combination of operons as follows0
		Both	Both operons present in full
		Other	One of the two operons is missing one or more but not all genes
		Maf2_5	All Maf2_5 genes are present but none of the Maf_6_7 operon
		Maf6_7	All Maf_6_7 genes are present but none of the Maf_2_5 operon
		Absent	All of these genes are absent

## Sheet: All data
Isolate ID	CJ1340	MAF2	MAF3	MAF4	MAF5	MAF6	MAF7	species	source	clonal_complex (MLST)
48	1	1	1	1	1	1	1	Campylobacter jejuni	Human	ST-21 complex
1220	0	0	0	0	0	0	1	Campylobacter jejuni	Human	ST-283 complex
1481	0	0	0	0	0	0	1	Campylobacter jejuni	Human	ST-42 complex
2607	1	1	1	1	1	0	1	Campylobacter jejuni	Birds	Unassigned
2640	1	1	1	1	1	1	1	Campylobacter jejuni	Human	ST-21 complex
2642	0	0	0	0	0	0	1	Campylobacter jejuni	Human	ST-257 complex
2659	1	1	1	1	1	1	1	Campylobacter jejuni	Human	ST-48 complex
2661	1	1	1	1	1	1	1	Campylobacter jejuni	Human	ST-353 complex
2662	1	1	1	1	1	1	1	Campylobacter jejuni	Human	ST-206 complex
2663	1	1	1	1	1	1	1	Campylobacter jejuni	Human	ST-353 complex
2666	0	1	1	1	1	1	1	Campylobacter jejuni	Human	ST-21 complex
2667	1	1	1	1	1	1	1	Campylobacter jejuni	Human	ST-21 complex
2669	1	1	1	1	1	1	1	Campylobacter jejuni	Human	ST-21 complex
2670	1	1	1	1	1	1	1	Campylobacter jejuni	Human	ST-21 complex
2671	1	0	1	1	1	1	1	Campylobacter jejuni	Human	ST-21 complex
2672	1	1	1	1	1	1	1	Campylobacter jejuni	Human	ST-354 complex
2675	1	1	1	1	1	1	0	Campylobacter jejuni	Human	ST-464 complex
2684	1	0	1	1	1	1	1	Campylobacter jejuni	Chicken/chicken product	ST-45 complex
2685	1	1	1	1	1	1	1	Campylobacter jejuni	Chicken/chicken product	ST-45 complex
2686	1	1	1	1	1	1	1	Campylobacter jejuni	Chicken/chicken product	ST-45 complex
2689	1	1	1	1	1	1	1	Campylobacter jejuni	Chicken/chicken product	ST-45 complex
2690	1	1	1	1	1	1	1	Campylobacter jejuni	Chicken/chicken product	ST-45 complex
2691	1	0	1	1	1	1	1	Campylobacter jejuni	Chicken/chicken product	ST-45 complex
5293	1	1	1	1	1	1	1	Campylobacter jejuni	Sheep/goat	ST-21 complex
10935	1	1	1	1	1	1	1	Campylobacter jejuni	Human	Unassigned
12880	0	1	1	1	1	0	1	Campylobacter jejuni	Human	ST-658 complex
12881	1	1	1	1	1	1	1	Campylobacter jejuni	Human	Unassigned
12882	1	1	1	1	1	1	1	Campylobacter jejuni	Human	ST-48 complex
12883	0	1	1	1	1	0	1	Campylobacter jejuni	Human	ST-21 complex
12884	1	1	1	1	1	1	1	Campylobacter jejuni	Human	ST-48 complex
12885	1	1	1	1	1	1	1	Campylobacter jejuni	Human	ST-464 complex
12887	0	1	1	1	1	0	1	Campylobacter jejuni	Human	ST-21 complex
12888	1	1	1	1	1	1	1	Campylobacter jejuni	Human	ST-206 complex
12889	1	1	1	1	1	1	1	Campylobacter jejuni	Human	ST-464 complex
12890	1	1	1	1	1	1	1	Campylobacter jejuni	Human	ST-464 complex
12891	1	1	1	1	1	1	1	Campylobacter jejuni	Human	Unassigned
12892	0	1	1	1	1	0	0	Campylobacter jejuni	Human	Unassigned
12893	0	1	1	1	1	0	1	Campylobacter jejuni	Human	ST-21 complex
12895	0	1	1	1	1	0	1	Campylobacter jejuni	Human	ST-607 complex
12896	0	1	1	1	1	0	0	Campylobacter jejuni	Human	ST-508 complex
12897	1	1	1	1	1	1	1	Campylobacter jejuni	Human	ST-21 complex
12898	0	1	1	1	1	0	1	Campylobacter jejuni	Human	ST-21 complex
12899	1	1	1	1	1	1	1	Campylobacter jejuni	Human	ST-21 complex
12900	1	1	1	1	1	1	0	Campylobacter jejuni	Human	ST-21 complex
12901	1	1	1	1	1	1	1	Campylobacter jejuni	Human	ST-353 complex
12902	1	1	1	1	1	1	1	Campylobacter jejuni	Human	ST-354 complex
12904	0	1	0	0	0	0	1	Campylobacter jejuni	Human	Unassigned
12905	0	0	0	0	0	0	1	Campylobacter jejuni	Human	ST-61 complex
12906	0	1	1	1	1	0	1	Campylobacter jejuni	Human	ST-21 complex
12907	1	1	1	1	1	1	0	Campylobacter jejuni	Human	ST-464 complex
12908	0	1	1	1	1	0	1	Campylobacter jejuni	Human	ST-21 complex
12909	1	1	1	1	1	1	1	Campylobacter jejuni	Human	ST-574 complex
12910	1	1	1	1	1	1	1	Campylobacter jejuni	Human	ST-353 complex
12913	1	1	1	1	1	1	1	Campylobacter jejuni	Human	ST-658 complex
12916	0	0	0	0	0	0	1	Campylobacter jejuni	Human	ST-61 complex
12917	1	1	1	1	1	1	1	Campylobacter jejuni	Human	ST-206 complex
12918	1	1	1	1	1	1	0	Campylobacter jejuni	Human	ST-464 complex
12919	0	0	0	0	0	0	1	Campylobacter jejuni	Human	ST-257 complex
12920	0	0	0	0	0	0	1	Campylobacter jejuni	Human	ST-257 complex
12921	1	1	1	1	1	1	0	Campylobacter jejuni	Human	ST-353 complex
12922	1	1	1	1	1	1	1	Campylobacter jejuni	Human	ST-353 complex
12923	1	1	1	1	1	1	0	Campylobacter jejuni	Human	ST-353 complex
16048	0	0	0	0	0	0	1	Campylobacter jejuni	Human	ST-257 complex
16049	1	1	1	1	1	1	1	Campylobacter jejuni	Human	ST-21 complex
16050	1	1	1	1	1	1	1	Campylobacter jejuni	Human	ST-206 complex
16052	0	0	0	0	0	0	1	Campylobacter jejuni	Human	ST-257 complex
16053	1	1	1	1	1	1	1	Campylobacter jejuni	Human	Unassigned
16054	1	1	1	1	1	1	1	Campylobacter jejuni	Human	ST-21 complex
16056	1	1	1	1	1	1	1	Campylobacter jejuni	Human	ST-45 complex
16057	1	1	1	1	1	1	1	Campylobacter jejuni	Human	ST-353 complex
16058	1	1	1	1	1	1	1	Campylobacter jejuni	Human	ST-1034 complex
16059	1	1	1	1	1	1	1	Campylobacter jejuni	Human	ST-607 complex
16061	0	0	0	0	0	0	1	Campylobacter jejuni	Human	ST-22 complex
16062	0	1	1	1	1	0	1	Campylobacter jejuni	Human	ST-48 complex
16063	0	1	1	1	1	0	1	Campylobacter jejuni	Human	ST-21 complex
16065	0	0	0	0	0	0	1	Campylobacter jejuni	Human	ST-61 complex
16066	0	1	1	1	1	0	1	Campylobacter jejuni	Human	ST-48 complex
16067	0	1	1	1	1	0	1	Campylobacter jejuni	Human	ST-21 complex
16068	0	1	1	1	1	0	0	Campylobacter jejuni	Human	ST-508 complex
16069	0	1	1	1	1	0	1	Campylobacter jejuni	Human	ST-48 complex
16070	0	1	1	1	1	0	0	Campylobacter jejuni	Human	ST-508 complex
16071	0	1	1	1	1	0	0	Campylobacter jejuni	Human	ST-443 complex
16072	1	1	1	1	1	1	1	Campylobacter jejuni	Human	ST-21 complex
16074	0	1	1	1	1	0	0	Campylobacter jejuni	Human	ST-21 complex
16075	1	1	1	1	1	1	1	Campylobacter jejuni	Human	ST-45 complex
16076	0	0	0	0	0	0	0	Campylobacter jejuni	Human	Unassigned
16078	1	1	1	1	1	1	0	Campylobacter jejuni	Human	Unassigned
16079	0	1	1	1	1	0	1	Campylobacter jejuni	Human	ST-21 complex
16080	0	0	0	0	0	0	1	Campylobacter jejuni	Human	ST-61 complex
16081	0	1	1	1	1	0	1	Campylobacter jejuni	Human	ST-48 complex
16082	1	1	1	1	1	1	1	Campylobacter jejuni	Human	ST-21 complex
16083	0	1	1	1	1	0	1	Campylobacter jejuni	Human	ST-21 complex
16084	1	1	1	1	1	1	1	Campylobacter jejuni	Human	ST-354 complex
16085	1	1	1	1	1	1	1	Campylobacter jejuni	Human	ST-464 complex
16086	0	1	1	1	1	0	1	Campylobacter jejuni	Human	ST-21 complex
16087	0	0	0	0	0	0	1	Campylobacter jejuni	Human	ST-257 complex
16088	0	0	0	0	0	0	1	Campylobacter jejuni	Human	ST-257 complex
16089	0	1	1	1	1	0	1	Campylobacter jejuni	Human	ST-21 complex
16090	1	1	1	1	1	1	0	Campylobacter jejuni	Human	ST-45 complex
16091	0	0	0	0	0	0	1	Campylobacter jejuni	Human	ST-45 complex
16095	1	1	1	1	1	1	1	Campylobacter jejuni	Human	ST-354 complex
16096	1	1	1	1	1	1	1	Campylobacter jejuni	Human	ST-354 complex
16097	0	1	1	1	1	0	1	Campylobacter jejuni	Human	ST-21 complex
16098	0	1	1	1	1	0	1	Campylobacter jejuni	Human	ST-21 complex
16099	0	0	1	1	1	0	0	Campylobacter jejuni	Human	ST-443 complex
16100	0	1	1	1	1	0	1	Campylobacter jejuni	Human	ST-21 complex
16101	1	1	1	1	1	1	1	Campylobacter jejuni	Human	ST-574 complex
16102	0	1	1	1	1	0	1	Campylobacter jejuni	Human	ST-21 complex
16103	1	1	1	1	1	1	1	Campylobacter jejuni	Human	ST-206 complex
16104	1	1	1	1	1	1	1	Campylobacter jejuni	Human	ST-206 complex
16107	1	1	1	1	1	1	1	Campylobacter jejuni	Human	ST-21 complex
16108	0	0	1	1	1	0	0	Campylobacter jejuni	Human	ST-443 complex
16110	1	1	1	1	1	1	1	Campylobacter jejuni	Human	ST-45 complex
16111	1	1	1	1	1	1	1	Campylobacter jejuni	Human	ST-45 complex
16112	1	1	1	1	1	1	1	Campylobacter jejuni	Human	ST-206 complex
16113	0	1	1	1	1	0	0	Campylobacter jejuni	Human	ST-443 complex
16114	0	1	1	1	1	0	1	Campylobacter jejuni	Human	ST-21 complex
16115	0	1	1	1	1	0	0	Campylobacter jejuni	Human	ST-353 complex
16116	0	1	1	1	1	0	1	Campylobacter jejuni	Human	ST-353 complex
16117	0	0	0	0	0	0	0	Campylobacter jejuni	Human	Unassigned
16118	1	1	1	1	1	1	1	Campylobacter jejuni	Human	ST-45 complex
16119	1	1	1	1	1	1	1	Campylobacter jejuni	Human	Unassigned
16120	1	1	1	1	1	1	1	Campylobacter jejuni	Human	ST-574 complex
16121	0	1	1	1	1	0	1	Campylobacter jejuni	Human	ST-21 complex
16122	0	1	1	1	1	0	1	Campylobacter jejuni	Human	ST-21 complex
16123	0	1	1	1	1	0	1	Campylobacter jejuni	Human	ST-21 complex
16125	1	1	1	1	1	0	1	Campylobacter jejuni	Human	ST-48 complex
16126	1	1	1	1	1	1	1	Campylobacter jejuni	Human	ST-21 complex
16127	0	0	0	0	0	0	1	Campylobacter jejuni	Human	ST-45 complex
16128	0	1	1	1	1	0	1	Campylobacter jejuni	Human	ST-21 complex
16129	0	0	0	0	0	0	0	Campylobacter jejuni	Human	ST-677 complex
16130	0	0	0	0	0	0	1	Campylobacter jejuni	Human	ST-42 complex
16131	1	1	1	1	1	1	1	Campylobacter jejuni	Human	ST-21 complex
16132	1	1	1	1	1	1	1	Campylobacter jejuni	Human	ST-21 complex
16133	0	0	0	0	0	0	0	Campylobacter jejuni	Human	Unassigned
16136	1	1	1	1	1	1	1	Campylobacter jejuni	Human	ST-45 complex
16137	0	1	1	1	1	0	1	Campylobacter jejuni	Human	ST-21 complex
16138	1	1	1	1	1	1	1	Campylobacter jejuni	Human	ST-607 complex
16139	0	0	1	1	1	0	0	Campylobacter jejuni	Human	ST-443 complex
16141	0	0	0	0	0	0	1	Campylobacter jejuni	Human	ST-257 complex
16142	1	1	1	1	1	0	1	Campylobacter jejuni	Human	ST-48 complex
16143	0	0	0	0	0	0	0	Campylobacter jejuni	Human	ST-61 complex
16144	1	1	1	1	1	1	1	Campylobacter jejuni	Human	ST-21 complex
16145	0	1	1	1	1	0	1	Campylobacter jejuni	Human	ST-61 complex
16146	1	1	1	1	1	1	1	Campylobacter jejuni	Human	ST-403 complex
16147	0	0	0	0	0	0	1	Campylobacter jejuni	Human	ST-42 complex
16148	1	0	1	1	1	1	0	Campylobacter jejuni	Human	ST-45 complex
16149	1	1	1	1	1	1	0	Campylobacter jejuni	Human	ST-464 complex
16150	1	1	1	1	1	1	1	Campylobacter jejuni	Human	Unassigned
16151	1	1	1	1	1	1	1	Campylobacter jejuni	Human	ST-48 complex
16152	1	1	1	1	1	1	1	Campylobacter jejuni	Human	ST-21 complex
16153	1	1	1	1	1	1	1	Campylobacter jejuni	Human	ST-464 complex
16154	1	1	1	1	1	1	1	Campylobacter jejuni	Human	ST-443 complex
16155	1	1	1	1	1	1	1	Campylobacter jejuni	Human	ST-45 complex
16156	1	1	1	1	1	1	1	Campylobacter jejuni	Human	ST-607 complex
16157	1	1	1	1	1	1	1	Campylobacter jejuni	Human	Unassigned
16158	0	1	1	1	1	0	1	Campylobacter jejuni	Human	ST-574 complex
16159	0	0	0	0	0	0	1	Campylobacter jejuni	Human	ST-257 complex
16160	0	1	1	1	1	0	1	Campylobacter jejuni	Human	ST-658 complex
16161	0	1	1	1	1	0	0	Campylobacter jejuni	Human	ST-508 complex
16162	0	0	1	1	1	0	0	Campylobacter jejuni	Human	ST-45 complex
16163	0	1	1	1	1	1	0	Campylobacter jejuni	Human	ST-443 complex
16164	1	1	1	1	1	1	1	Campylobacter jejuni	Human	ST-21 complex
16165	1	1	1	1	1	1	1	Campylobacter jejuni	Human	ST-52 complex
16166	0	0	0	0	0	0	1	Campylobacter jejuni	Human	ST-283 complex
16167	1	1	1	1	1	1	1	Campylobacter jejuni	Human	ST-21 complex
16170	0	0	0	0	0	0	1	Campylobacter jejuni	Human	ST-283 complex
16171	0	1	1	1	1	0	1	Campylobacter jejuni	Human	Unassigned
16172	0	0	0	0	0	0	1	Campylobacter jejuni	Human	ST-257 complex
16174	1	1	1	1	1	1	1	Campylobacter jejuni	Human	ST-48 complex
16176	1	1	1	1	1	1	1	Campylobacter jejuni	Human	ST-21 complex
16178	0	1	1	1	1	0	0	Campylobacter jejuni	Human	ST-658 complex
16179	1	1	1	1	1	1	1	Campylobacter jejuni	Human	ST-206 complex
16180	1	1	1	1	1	1	1	Campylobacter jejuni	Human	ST-21 complex
16181	1	1	1	1	1	1	1	Campylobacter jejuni	Human	ST-21 complex
16184	1	1	1	1	1	1	1	Campylobacter jejuni	Human	ST-206 complex
16185	0	0	0	0	0	0	1	Campylobacter jejuni	Human	ST-42 complex
16186	1	1	1	1	1	1	1	Campylobacter jejuni	Human	ST-48 complex
16187	0	0	0	0	0	0	1	Campylobacter jejuni	Human	ST-257 complex
16188	1	1	1	1	1	1	1	Campylobacter jejuni	Human	ST-574 complex
16189	1	1	1	1	1	1	1	Campylobacter jejuni	Human	ST-574 complex
16190	1	1	1	1	1	1	1	Campylobacter jejuni	Human	ST-21 complex
16191	1	1	1	1	1	1	1	Campylobacter jejuni	Human	ST-21 complex
16193	1	0	1	1	1	1	0	Campylobacter jejuni	Human	ST-443 complex
16194	1	1	1	1	1	1	1	Campylobacter jejuni	Human	ST-206 complex
16196	0	0	0	0	0	0	1	Campylobacter jejuni	Human	ST-257 complex
16197	0	0	0	0	0	0	1	Campylobacter jejuni	Human	ST-61 complex
16198	0	1	1	1	1	0	1	Campylobacter jejuni	Human	ST-48 complex
16199	0	0	0	0	0	0	1	Campylobacter jejuni	Human	ST-257 complex
16200	1	1	1	1	1	1	1	Campylobacter jejuni	Human	ST-21 complex
16201	0	0	0	0	0	0	0	Campylobacter jejuni	Human	ST-22 complex
16202	0	0	0	0	0	0	1	Campylobacter jejuni	Human	ST-257 complex
16203	1	1	1	1	1	1	1	Campylobacter jejuni	Human	Unassigned
16204	0	0	0	0	0	0	1	Campylobacter jejuni	Human	ST-42 complex
16205	1	1	1	1	1	1	0	Campylobacter jejuni	Human	ST-433 complex
16206	1	1	1	1	1	1	1	Campylobacter jejuni	Human	ST-48 complex
16207	0	0	0	0	0	0	1	Campylobacter jejuni	Human	ST-257 complex
16208	1	1	1	1	1	1	0	Campylobacter jejuni	Human	ST-48 complex
16209	0	0	0	0	0	0	1	Campylobacter jejuni	Human	ST-22 complex
16210	0	0	0	0	0	0	0	Campylobacter jejuni	Human	ST-42 complex
16212	0	0	0	0	0	0	1	Campylobacter jejuni	Human	ST-42 complex
16213	1	1	1	1	1	1	1	Campylobacter jejuni	Human	ST-354 complex
16214	1	0	1	1	1	1	1	Campylobacter jejuni	Human	ST-45 complex
16215	1	1	1	1	1	1	1	Campylobacter jejuni	Human	ST-21 complex
16216	0	1	1	1	1	0	1	Campylobacter jejuni	Human	ST-48 complex
16217	1	1	1	1	1	1	1	Campylobacter jejuni	Human	ST-206 complex
16218	1	1	1	1	1	1	1	Campylobacter jejuni	Human	ST-464 complex
16222	1	1	1	1	1	1	1	Campylobacter jejuni	Human	ST-460 complex
16224	0	1	1	1	1	0	1	Campylobacter jejuni	Human	ST-21 complex
16225	1	1	1	1	1	1	1	Campylobacter jejuni	Human	ST-206 complex
16226	1	1	1	1	1	1	1	Campylobacter jejuni	Human	ST-1034 complex
16227	1	1	1	1	1	1	0	Campylobacter jejuni	Human	ST-52 complex
16228	1	1	1	1	1	1	1	Campylobacter jejuni	Human	ST-573 complex
16230	1	1	1	1	1	1	1	Campylobacter jejuni	Human	ST-573 complex
16231	1	1	1	1	1	1	1	Campylobacter jejuni	Human	ST-658 complex
16232	1	1	1	1	1	1	1	Campylobacter jejuni	Human	ST-45 complex
16233	1	1	1	1	1	1	1	Campylobacter jejuni	Human	ST-353 complex
16234	0	1	1	1	1	0	0	Campylobacter jejuni	Human	ST-443 complex
16235	1	1	1	1	1	1	1	Campylobacter jejuni	Human	ST-52 complex
16239	1	1	1	1	1	1	1	Campylobacter jejuni	Human	Unassigned
16241	0	0	0	0	0	0	0	Campylobacter jejuni	Human	ST-45 complex
16242	1	1	1	1	1	1	1	Campylobacter jejuni	Human	ST-21 complex
16243	0	0	0	0	0	0	1	Campylobacter jejuni	Human	ST-257 complex
16244	1	1	1	1	1	1	1	Campylobacter jejuni	Human	ST-354 complex
16245	0	0	0	0	0	0	1	Campylobacter jejuni	Human	ST-61 complex
16246	0	1	1	1	1	0	1	Campylobacter jejuni	Human	ST-206 complex
16247	1	1	1	1	1	1	1	Campylobacter jejuni	Human	ST-353 complex
16248	0	1	1	1	1	0	1	Campylobacter jejuni	Human	ST-353 complex
16249	0	1	1	1	1	0	1	Campylobacter jejuni	Human	ST-21 complex
16250	1	1	1	1	1	1	1	Campylobacter jejuni	Human	ST-464 complex
16251	0	1	1	1	1	0	1	Campylobacter jejuni	Human	ST-21 complex
16253	1	1	1	1	1	1	1	Campylobacter jejuni	Human	ST-21 complex
16254	0	1	1	1	1	0	1	Campylobacter jejuni	Human	ST-206 complex
16255	1	1	1	1	1	1	1	Campylobacter jejuni	Human	ST-1034 complex
16256	1	1	1	1	1	1	1	Campylobacter jejuni	Human	ST-21 complex
16257	0	1	1	1	1	0	1	Campylobacter jejuni	Human	ST-206 complex
16258	1	1	1	1	1	1	1	Campylobacter jejuni	Human	ST-607 complex
16259	0	0	0	0	0	0	0	Campylobacter jejuni	Human	ST-257 complex
16260	1	1	1	1	1	1	1	Campylobacter jejuni	Human	ST-464 complex
16261	0	0	0	0	0	0	1	Campylobacter jejuni	Human	ST-257 complex
16262	1	1	1	1	1	1	1	Campylobacter jejuni	Human	ST-206 complex
16265	1	1	1	1	1	1	1	Campylobacter jejuni	Human	ST-353 complex
16267	1	1	1	1	1	1	0	Campylobacter jejuni	Human	ST-464 complex
16269	0	1	1	1	1	0	1	Campylobacter jejuni	Human	ST-206 complex
16270	1	1	1	1	1	1	1	Campylobacter jejuni	Human	ST-353 complex
16271	1	1	1	1	1	1	0	Campylobacter jejuni	Human	ST-21 complex
16272	1	1	1	1	1	1	1	Campylobacter jejuni	Human	ST-692 complex
16273	1	0	1	1	1	1	0	Campylobacter jejuni	Human	ST-443 complex
16274	1	1	1	1	1	1	1	Campylobacter jejuni	Human	ST-179 complex
16275	1	1	1	1	1	1	1	Campylobacter jejuni	Human	ST-21 complex
16276	1	1	1	1	1	1	1	Campylobacter jejuni	Human	ST-403 complex
16277	1	0	1	1	1	1	1	Campylobacter jejuni	Human	ST-403 complex
16278	1	1	1	1	1	1	1	Campylobacter jejuni	Human	Unassigned
16279	1	1	1	1	1	1	1	Campylobacter jejuni	Human	ST-48 complex
16280	0	1	1	1	1	0	1	Campylobacter jejuni	Human	ST-48 complex
16281	1	1	1	1	1	1	0	Campylobacter jejuni	Human	ST-21 complex
16282	0	0	0	0	0	0	1	Campylobacter jejuni	Human	ST-61 complex
16283	0	0	0	0	0	0	1	Campylobacter jejuni	Human	ST-257 complex
16284	1	1	1	1	1	1	1	Campylobacter jejuni	Human	ST-658 complex
16285	1	1	1	1	1	1	1	Campylobacter jejuni	Human	ST-21 complex
16286	1	1	1	1	1	1	1	Campylobacter jejuni	Human	ST-353 complex
16287	0	1	1	1	1	0	1	Campylobacter jejuni	Human	ST-206 complex
16288	0	1	1	1	1	0	1	Campylobacter jejuni	Human	ST-21 complex
16289	1	1	1	1	1	1	1	Campylobacter jejuni	Human	ST-353 complex
16290	1	1	1	1	1	1	1	Campylobacter jejuni	Human	ST-1034 complex
16291	0	0	0	0	0	0	1	Campylobacter jejuni	Human	ST-257 complex
16292	1	1	1	1	1	1	1	Campylobacter jejuni	Human	ST-21 complex
16293	0	1	1	1	1	0	1	Campylobacter jejuni	Human	ST-48 complex
16294	1	1	1	1	1	1	1	Campylobacter jejuni	Human	ST-21 complex
16295	0	0	1	1	1	0	0	Campylobacter jejuni	Human	ST-443 complex
16297	1	1	1	1	1	1	1	Campylobacter jejuni	Human	ST-21 complex
16298	0	1	1	1	1	0	1	Campylobacter jejuni	Human	ST-658 complex
16299	1	1	1	1	1	1	1	Campylobacter jejuni	Human	ST-353 complex
16300	1	1	1	1	1	1	1	Campylobacter jejuni	Human	ST-21 complex
16301	0	1	1	1	1	0	1	Campylobacter jejuni	Human	ST-574 complex
16302	0	0	0	0	0	0	1	Campylobacter jejuni	Human	ST-283 complex
16303	0	0	0	0	0	0	1	Campylobacter jejuni	Human	ST-283 complex
16304	0	0	0	0	0	0	1	Campylobacter jejuni	Human	ST-42 complex
16306	1	1	1	1	1	1	0	Campylobacter jejuni	Human	ST-21 complex
16307	1	0	1	1	1	1	1	Campylobacter jejuni	Human	ST-45 complex
16308	1	1	1	1	1	1	1	Campylobacter jejuni	Human	ST-21 complex
16309	1	1	1	1	1	1	1	Campylobacter jejuni	Human	ST-354 complex
16310	1	1	1	1	1	1	1	Campylobacter jejuni	Human	ST-354 complex
16311	0	1	1	1	1	0	1	Campylobacter jejuni	Human	ST-21 complex
16312	1	1	1	1	1	1	1	Campylobacter jejuni	Human	ST-353 complex
16313	0	1	1	1	1	0	0	Campylobacter jejuni	Human	ST-21 complex
16314	1	1	1	1	1	1	1	Campylobacter jejuni	Human	ST-206 complex
16316	1	1	1	1	1	1	1	Campylobacter jejuni	Human	ST-21 complex
16317	1	1	1	1	1	1	1	Campylobacter jejuni	Human	ST-206 complex
16318	0	0	0	0	0	0	0	Campylobacter jejuni	Human	ST-257 complex
16319	1	1	1	1	1	1	1	Campylobacter jejuni	Human	ST-21 complex
16320	1	1	1	1	1	1	1	Campylobacter jejuni	Human	Unassigned
16321	1	1	1	1	1	1	1	Campylobacter jejuni	Human	ST-354 complex
16322	1	1	1	1	1	1	1	Campylobacter jejuni	Human	ST-21 complex
16323	0	1	1	1	1	0	1	Campylobacter jejuni	Human	ST-21 complex
16324	1	1	1	1	1	1	1	Campylobacter jejuni	Human	ST-206 complex
16325	0	1	1	1	1	0	1	Campylobacter jejuni	Human	ST-658 complex
16326	1	1	1	1	1	1	1	Campylobacter jejuni	Human	ST-206 complex
16327	0	0	0	0	0	0	0	Campylobacter jejuni	Human	ST-22 complex
16328	1	1	1	1	1	1	1	Campylobacter jejuni	Human	ST-45 complex
16330	1	1	1	1	1	1	1	Campylobacter jejuni	Human	ST-21 complex
16331	1	1	1	1	1	1	1	Campylobacter jejuni	Human	ST-21 complex
16332	0	1	0	0	0	0	1	Campylobacter jejuni	Human	ST-362 complex
16333	1	1	1	1	1	1	0	Campylobacter jejuni	Human	ST-464 complex
16334	0	1	1	1	1	0	1	Campylobacter jejuni	Human	ST-573 complex
16335	0	1	1	1	1	0	1	Campylobacter jejuni	Human	ST-21 complex
16336	1	1	1	1	1	1	1	Campylobacter jejuni	Human	ST-21 complex
16341	1	1	1	1	1	1	0	Campylobacter jejuni	Human	ST-21 complex
16342	1	1	1	1	1	1	1	Campylobacter jejuni	Human	ST-353 complex
16343	0	0	0	0	0	0	1	Campylobacter jejuni	Human	ST-45 complex
16345	1	0	1	1	1	1	1	Campylobacter jejuni	Human	ST-45 complex
16346	1	1	1	1	1	1	1	Campylobacter jejuni	Human	ST-573 complex
16347	1	1	1	1	1	0	1	Campylobacter jejuni	Human	ST-21 complex
16349	1	1	1	1	1	1	1	Campylobacter jejuni	Human	ST-21 complex
16350	1	1	1	1	1	1	1	Campylobacter jejuni	Human	ST-1034 complex
16351	0	1	1	1	1	0	1	Campylobacter jejuni	Human	ST-21 complex
16353	1	1	1	1	1	1	1	Campylobacter jejuni	Human	ST-21 complex
16354	1	1	1	1	1	1	1	Campylobacter jejuni	Human	ST-21 complex
16355	0	1	1	1	1	0	1	Campylobacter jejuni	Human	ST-21 complex
16357	1	1	1	1	1	1	0	Campylobacter jejuni	Human	ST-353 complex
16358	1	0	1	1	1	1	1	Campylobacter jejuni	Human	ST-354 complex
16359	1	1	1	1	1	1	0	Campylobacter jejuni	Human	ST-443 complex
16360	1	1	1	1	1	1	1	Campylobacter jejuni	Human	ST-573 complex
16361	1	1	1	1	1	1	1	Campylobacter jejuni	Human	ST-353 complex
16362	0	0	0	0	0	0	1	Campylobacter jejuni	Human	ST-257 complex
16363	1	1	1	1	1	1	1	Campylobacter jejuni	Human	ST-21 complex
16364	1	1	1	1	1	1	1	Campylobacter jejuni	Human	ST-45 complex
16365	1	1	1	1	1	1	1	Campylobacter jejuni	Human	ST-21 complex
16366	1	1	1	1	1	1	1	Campylobacter jejuni	Human	ST-21 complex
16367	1	1	1	1	1	1	1	Campylobacter jejuni	Human	ST-658 complex
16368	1	1	1	1	1	1	1	Campylobacter jejuni	Human	ST-21 complex
16369	1	1	1	1	1	1	0	Campylobacter jejuni	Human	ST-443 complex
16370	1	1	1	1	1	1	0	Campylobacter jejuni	Human	ST-464 complex
16371	1	1	1	1	1	1	1	Campylobacter jejuni	Human	ST-353 complex
16372	0	1	1	1	1	0	1	Campylobacter jejuni	Human	ST-206 complex
16373	1	0	1	1	1	1	1	Campylobacter jejuni	Human	ST-45 complex
16374	0	1	1	1	1	0	1	Campylobacter jejuni	Human	ST-21 complex
16375	0	0	0	0	0	0	1	Campylobacter jejuni	Human	ST-22 complex
16376	1	1	1	1	1	1	1	Campylobacter jejuni	Human	ST-21 complex
16377	1	1	1	1	1	1	1	Campylobacter jejuni	Human	Unassigned
16378	0	1	1	1	1	0	1	Campylobacter jejuni	Human	ST-21 complex
16380	0	0	0	0	0	0	1	Campylobacter jejuni	Human	Unassigned
16381	0	0	0	0	0	0	1	Campylobacter jejuni	Human	ST-61 complex
16382	0	1	1	1	1	0	1	Campylobacter jejuni	Human	ST-21 complex
16383	0	0	0	0	0	0	0	Campylobacter jejuni	Human	Unassigned
16384	1	1	1	1	1	1	0	Campylobacter jejuni	Human	ST-464 complex
16385	1	1	1	1	1	1	1	Campylobacter jejuni	Human	ST-21 complex
16386	1	1	1	1	1	1	1	Campylobacter jejuni	Human	ST-21 complex
16387	1	1	1	1	1	1	1	Campylobacter jejuni	Human	ST-48 complex
16388	1	1	1	1	1	1	0	Campylobacter jejuni	Human	ST-508 complex
16389	1	1	1	1	1	1	0	Campylobacter jejuni	Human	ST-464 complex
16390	0	0	0	0	0	0	1	Campylobacter jejuni	Human	ST-22 complex
18182	1	1	1	1	1	1	1	Campylobacter jejuni	Chicken/chicken product	ST-354 complex
18184	0	0	0	0	0	0	1	Campylobacter jejuni	Human	ST-45 complex
18199	0	1	1	1	1	0	1	Campylobacter jejuni	Human	ST-21 complex
18200	0	1	1	1	1	0	1	Campylobacter jejuni	Human	ST-21 complex
18201	0	0	0	0	0	0	1	Campylobacter jejuni	Human	ST-22 complex
18202	0	0	0	0	0	0	1	Campylobacter jejuni	Human	ST-22 complex
18203	1	1	1	1	1	1	1	Campylobacter jejuni	Human	ST-48 complex
18204	1	1	1	1	1	1	1	Campylobacter jejuni	Human	ST-354 complex
18205	1	1	1	1	1	0	1	Campylobacter jejuni	Human	ST-48 complex
18206	0	1	1	1	1	0	0	Campylobacter jejuni	Human	ST-443 complex
18207	0	0	0	0	0	0	0	Campylobacter jejuni	Human	ST-257 complex
18209	1	1	1	1	1	0	1	Campylobacter jejuni	Human	ST-48 complex
18210	1	1	1	1	1	1	1	Campylobacter jejuni	Human	ST-460 complex
18211	0	0	0	0	0	0	1	Campylobacter jejuni	Human	ST-257 complex
18212	1	1	1	1	1	1	1	Campylobacter jejuni	Human	ST-692 complex
18213	0	1	1	1	1	0	1	Campylobacter jejuni	Human	ST-21 complex
18214	1	1	1	1	1	1	1	Campylobacter jejuni	Human	ST-464 complex
18215	1	1	1	1	1	1	1	Campylobacter jejuni	Human	ST-353 complex
18217	1	1	1	1	1	1	0	Campylobacter jejuni	Human	ST-508 complex
18218	1	1	1	1	1	1	1	Campylobacter jejuni	Human	ST-206 complex
18219	1	1	1	1	1	1	1	Campylobacter jejuni	Human	ST-460 complex
18220	1	1	1	1	1	1	1	Campylobacter jejuni	Human	ST-460 complex
18221	1	1	1	1	1	1	1	Campylobacter jejuni	Human	ST-21 complex
18222	0	1	1	1	1	0	1	Campylobacter jejuni	Human	ST-21 complex
18223	1	1	1	1	1	1	0	Campylobacter jejuni	Human	ST-21 complex
18224	1	1	1	1	1	1	1	Campylobacter jejuni	Human	ST-21 complex
18225	0	1	1	1	1	0	0	Campylobacter jejuni	Human	ST-443 complex
18226	1	1	1	1	1	1	1	Campylobacter jejuni	Human	ST-52 complex
18227	1	1	1	1	1	1	1	Campylobacter jejuni	Human	ST-460 complex
18228	1	1	1	1	1	1	1	Campylobacter jejuni	Human	ST-21 complex
18229	1	1	1	1	1	1	0	Campylobacter jejuni	Human	ST-21 complex
18230	0	1	1	1	1	0	1	Campylobacter jejuni	Human	ST-21 complex
18231	1	1	1	1	1	1	1	Campylobacter jejuni	Human	Unassigned
18232	1	1	1	1	1	1	1	Campylobacter jejuni	Human	Unassigned
18233	0	1	1	1	1	0	1	Campylobacter jejuni	Human	ST-206 complex
18234	0	1	1	1	1	0	1	Campylobacter jejuni	Human	ST-21 complex
18235	1	1	1	1	1	1	1	Campylobacter jejuni	Human	ST-21 complex
18236	1	1	1	1	1	1	1	Campylobacter jejuni	Human	ST-658 complex
18237	1	1	1	1	1	1	1	Campylobacter jejuni	Human	ST-574 complex
18238	1	1	1	1	1	1	1	Campylobacter jejuni	Human	ST-21 complex
18239	1	1	1	1	1	1	1	Campylobacter jejuni	Human	ST-21 complex
18240	1	1	1	1	1	1	1	Campylobacter jejuni	Human	ST-403 complex
18245	0	0	0	0	0	0	1	Campylobacter jejuni	Human	ST-61 complex
18246	1	1	1	1	1	1	0	Campylobacter jejuni	Human	ST-21 complex
18247	1	1	1	1	1	1	1	Campylobacter jejuni	Human	ST-21 complex
18248	1	1	1	1	1	1	1	Campylobacter jejuni	Human	ST-21 complex
18249	1	1	1	1	1	1	1	Campylobacter jejuni	Human	ST-464 complex
18250	0	1	1	1	1	0	1	Campylobacter jejuni	Human	ST-48 complex
18251	1	1	1	1	1	1	0	Campylobacter jejuni	Human	ST-464 complex
18252	1	1	1	1	1	1	1	Campylobacter jejuni	Human	Unassigned
18253	0	0	0	0	0	0	1	Campylobacter jejuni	Human	ST-257 complex
18254	1	1	1	1	1	1	1	Campylobacter jejuni	Human	ST-446 complex
18255	1	1	1	1	1	1	1	Campylobacter jejuni	Human	ST-354 complex
18256	1	1	1	1	1	1	0	Campylobacter jejuni	Human	Unassigned
18257	0	1	1	1	1	0	1	Campylobacter jejuni	Human	ST-48 complex
18258	1	1	1	1	1	1	0	Campylobacter jejuni	Human	ST-464 complex
18259	1	1	1	1	1	1	1	Campylobacter jejuni	Human	ST-21 complex
18260	1	1	1	1	1	1	1	Campylobacter jejuni	Human	ST-21 complex
18261	0	1	1	1	1	0	1	Campylobacter jejuni	Human	ST-353 complex
18263	0	1	1	1	1	0	1	Campylobacter jejuni	Human	ST-21 complex
18264	1	1	1	1	1	1	1	Campylobacter jejuni	Human	ST-353 complex
18265	0	0	0	0	0	0	1	Campylobacter jejuni	Human	ST-22 complex
18266	0	0	0	0	0	0	1	Campylobacter jejuni	Human	ST-257 complex
18268	0	1	1	1	1	0	1	Campylobacter jejuni	Human	ST-21 complex
18269	0	1	1	1	1	0	1	Campylobacter jejuni	Human	ST-21 complex
18270	0	1	1	1	1	0	1	Campylobacter jejuni	Human	ST-21 complex
18271	1	1	1	1	1	1	1	Campylobacter jejuni	Human	ST-21 complex
18272	0	0	0	0	0	0	1	Campylobacter jejuni	Human	ST-257 complex
18273	1	1	1	1	1	1	1	Campylobacter jejuni	Human	ST-354 complex
18274	1	1	1	1	1	1	1	Campylobacter jejuni	Human	ST-354 complex
18275	1	1	1	1	1	1	1	Campylobacter jejuni	Human	ST-48 complex
18276	0	1	1	1	1	0	1	Campylobacter jejuni	Human	ST-206 complex
18277	0	1	1	1	1	0	1	Campylobacter jejuni	Human	ST-206 complex
18278	1	1	1	1	1	1	1	Campylobacter jejuni	Human	ST-48 complex
18279	1	1	1	1	1	1	0	Campylobacter jejuni	Human	ST-464 complex
18280	1	1	1	1	1	1	1	Campylobacter jejuni	Human	ST-206 complex
18281	0	0	0	0	0	0	1	Campylobacter jejuni	Human	ST-257 complex
18283	1	1	1	1	1	1	0	Campylobacter jejuni	Human	ST-443 complex
18284	0	1	1	1	1	0	1	Campylobacter jejuni	Human	ST-21 complex
18285	1	1	1	1	1	1	1	Campylobacter jejuni	Human	ST-21 complex
18286	1	1	1	1	1	1	1	Campylobacter jejuni	Human	ST-354 complex
18287	0	1	1	1	1	0	1	Campylobacter jejuni	Human	ST-21 complex
18288	1	1	1	1	1	1	1	Campylobacter jejuni	Human	ST-21 complex
18289	1	1	1	1	1	1	0	Campylobacter jejuni	Human	ST-464 complex
18290	1	1	1	1	1	1	0	Campylobacter jejuni	Human	Unassigned
18291	0	1	1	1	1	0	1	Campylobacter jejuni	Human	ST-21 complex
18293	0	0	0	0	0	0	1	Campylobacter jejuni	Human	ST-257 complex
18294	0	1	1	1	1	0	1	Campylobacter jejuni	Human	ST-52 complex
18296	1	1	1	1	1	1	1	Campylobacter jejuni	Human	ST-206 complex
18297	1	1	1	1	1	1	1	Campylobacter jejuni	Human	ST-403 complex
18298	0	1	1	1	1	0	1	Campylobacter jejuni	Human	ST-21 complex
18299	0	1	1	1	1	0	1	Campylobacter jejuni	Human	ST-52 complex
18300	1	1	1	1	1	1	1	Campylobacter jejuni	Human	ST-354 complex
18302	0	1	1	1	1	0	1	Campylobacter jejuni	Human	ST-21 complex
18303	1	1	1	1	1	1	1	Campylobacter jejuni	Human	ST-574 complex
18304	0	0	0	0	0	0	1	Campylobacter jejuni	Human	ST-257 complex
18305	1	1	1	1	1	1	0	Campylobacter jejuni	Human	ST-464 complex
18306	0	0	0	0	0	0	1	Campylobacter jejuni	Human	ST-257 complex
18307	1	1	1	1	1	1	1	Campylobacter jejuni	Human	ST-257 complex
18308	1	1	1	1	1	1	1	Campylobacter jejuni	Human	ST-21 complex
18309	1	1	1	1	1	1	1	Campylobacter jejuni	Human	ST-21 complex
18310	1	1	1	1	1	1	1	Campylobacter jejuni	Human	ST-354 complex
18311	0	1	1	1	1	0	1	Campylobacter jejuni	Human	ST-206 complex
18312	0	0	0	0	0	0	1	Campylobacter jejuni	Human	ST-22 complex
18313	1	1	1	1	1	1	0	Campylobacter jejuni	Human	ST-464 complex
18314	1	1	1	1	1	1	1	Campylobacter jejuni	Human	ST-353 complex
18315	1	1	1	1	1	1	0	Campylobacter jejuni	Human	ST-464 complex
18316	1	1	1	1	1	1	0	Campylobacter jejuni	Human	ST-443 complex
18317	0	0	0	0	0	0	1	Campylobacter jejuni	Human	ST-257 complex
18320	0	1	1	1	1	0	1	Campylobacter jejuni	Human	ST-21 complex
18321	1	1	1	1	1	1	1	Campylobacter jejuni	Human	ST-21 complex
18323	0	1	1	1	1	0	1	Campylobacter jejuni	Human	ST-21 complex
18324	0	1	1	1	1	0	1	Campylobacter jejuni	Human	ST-464 complex
18325	0	1	1	1	1	0	0	Campylobacter jejuni	Human	ST-52 complex
18326	0	0	0	0	0	0	1	Campylobacter jejuni	Human	ST-61 complex
18327	1	1	1	1	1	1	1	Campylobacter jejuni	Human	ST-48 complex
18328	1	1	1	1	1	1	1	Campylobacter jejuni	Human	ST-403 complex
18329	0	0	0	0	0	0	1	Campylobacter jejuni	Human	ST-257 complex
18330	0	1	1	1	1	0	0	Campylobacter jejuni	Human	ST-508 complex
18331	1	1	1	1	1	1	0	Campylobacter jejuni	Human	ST-464 complex
18332	0	0	0	0	0	0	1	Campylobacter jejuni	Human	ST-61 complex
18333	1	1	1	1	1	1	1	Campylobacter jejuni	Human	ST-353 complex
18334	1	1	1	1	1	1	1	Campylobacter jejuni	Human	ST-692 complex
18335	1	1	1	1	1	1	0	Campylobacter jejuni	Human	ST-464 complex
18336	0	1	1	1	1	0	1	Campylobacter jejuni	Human	ST-21 complex
18337	1	1	1	1	1	1	0	Campylobacter jejuni	Human	ST-464 complex
18338	1	1	1	1	1	1	1	Campylobacter jejuni	Human	ST-21 complex
18339	1	1	1	1	1	1	1	Campylobacter jejuni	Human	ST-21 complex
18340	0	0	0	0	0	0	1	Campylobacter jejuni	Human	ST-257 complex
18341	0	0	0	0	0	0	1	Campylobacter jejuni	Human	ST-257 complex
18343	1	1	1	1	1	1	1	Campylobacter jejuni	Human	ST-21 complex
18344	1	1	1	1	1	1	0	Campylobacter jejuni	Human	ST-443 complex
18345	1	1	1	1	1	1	1	Campylobacter jejuni	Human	ST-573 complex
18346	0	1	1	1	1	0	1	Campylobacter jejuni	Human	ST-21 complex
18347	1	1	1	1	1	1	1	Campylobacter jejuni	Human	ST-574 complex
18348	1	1	1	1	1	1	1	Campylobacter jejuni	Human	ST-21 complex
18349	0	0	0	0	0	0	1	Campylobacter jejuni	Human	ST-257 complex
18350	1	1	1	1	1	1	1	Campylobacter jejuni	Human	ST-206 complex
18351	1	1	1	1	1	1	1	Campylobacter jejuni	Human	ST-573 complex
18352	1	1	1	1	1	1	1	Campylobacter jejuni	Human	ST-661 complex
18353	0	0	0	0	0	0	1	Campylobacter jejuni	Human	ST-22 complex
18354	1	1	1	1	1	1	1	Campylobacter jejuni	Human	ST-45 complex
18355	0	1	1	1	1	0	1	Campylobacter jejuni	Human	ST-21 complex
18356	1	1	1	1	1	1	1	Campylobacter jejuni	Human	ST-574 complex
18357	1	1	1	1	1	1	0	Campylobacter jejuni	Human	ST-464 complex
18358	1	1	1	1	1	1	1	Campylobacter jejuni	Human	ST-354 complex
18359	1	1	1	1	1	1	1	Campylobacter jejuni	Human	ST-354 complex
18360	0	0	0	0	0	0	1	Campylobacter jejuni	Human	ST-45 complex
18361	1	1	1	1	1	1	1	Campylobacter jejuni	Human	ST-21 complex
18362	1	1	1	1	1	1	1	Campylobacter jejuni	Human	ST-48 complex
18363	0	1	1	1	1	0	1	Campylobacter jejuni	Human	ST-353 complex
18364	0	1	1	1	1	0	0	Campylobacter jejuni	Human	ST-464 complex
18365	0	0	0	0	0	0	1	Campylobacter jejuni	Human	ST-61 complex
18366	1	1	1	1	1	1	1	Campylobacter jejuni	Human	ST-574 complex
18368	1	1	1	1	1	1	1	Campylobacter jejuni	Human	ST-1034 complex
18369	1	1	1	1	1	1	1	Campylobacter jejuni	Human	ST-21 complex
18370	1	1	1	1	1	1	0	Campylobacter jejuni	Human	ST-464 complex
18371	0	1	1	1	1	0	1	Campylobacter jejuni	Human	ST-353 complex
18372	0	1	1	1	1	0	1	Campylobacter jejuni	Human	ST-21 complex
18373	0	0	0	0	0	0	1	Campylobacter jejuni	Human	ST-257 complex
18375	0	1	1	1	1	0	1	Campylobacter jejuni	Human	ST-353 complex
18376	0	0	0	0	0	0	1	Campylobacter jejuni	Human	ST-45 complex
18377	0	1	1	1	1	0	1	Campylobacter jejuni	Human	ST-21 complex
18378	1	1	1	1	1	1	1	Campylobacter jejuni	Human	ST-574 complex
18379	0	1	1	1	1	0	1	Campylobacter jejuni	Human	ST-353 complex
18380	0	1	1	1	1	0	1	Campylobacter jejuni	Human	ST-21 complex
18381	0	1	1	1	1	0	1	Campylobacter jejuni	Human	ST-21 complex
18383	0	0	0	0	0	0	1	Campylobacter jejuni	Human	ST-283 complex
18384	0	0	0	0	0	0	1	Campylobacter jejuni	Human	ST-42 complex
18385	0	1	1	1	1	0	1	Campylobacter jejuni	Human	ST-464 complex
18386	1	1	1	1	1	1	0	Campylobacter jejuni	Human	Unassigned
18387	1	1	1	1	1	1	1	Campylobacter jejuni	Human	Unassigned
18388	0	0	0	0	0	0	1	Campylobacter jejuni	Human	Unassigned
18389	0	1	1	1	1	0	1	Campylobacter jejuni	Human	ST-21 complex
18390	0	1	1	1	1	0	0	Campylobacter jejuni	Human	ST-443 complex
21106	1	1	1	1	1	1	1	Campylobacter jejuni	Human	ST-21 complex
21108	1	1	1	1	1	1	1	Campylobacter jejuni	Human	ST-354 complex
21109	1	1	1	1	1	1	0	Campylobacter jejuni	Human	ST-464 complex
21110	0	0	0	0	0	0	1	Campylobacter jejuni	Human	ST-61 complex
21112	0	1	1	0	0	0	0	Campylobacter jejuni	Human	ST-45 complex
21113	1	1	1	1	1	1	1	Campylobacter jejuni	Human	ST-206 complex
21114	1	1	1	1	1	1	0	Campylobacter jejuni	Human	ST-464 complex
21115	0	1	1	1	1	0	1	Campylobacter jejuni	Human	ST-21 complex
21116	0	1	1	1	1	0	0	Campylobacter jejuni	Human	ST-48 complex
21117	0	1	1	1	1	0	1	Campylobacter jejuni	Human	ST-464 complex
21118	1	0	1	1	1	1	1	Campylobacter jejuni	Human	Unassigned
21119	1	1	1	1	1	1	1	Campylobacter jejuni	Human	ST-21 complex
21120	1	1	1	1	1	1	1	Campylobacter jejuni	Human	ST-21 complex
21121	1	1	1	1	1	1	1	Campylobacter jejuni	Human	ST-206 complex
21122	1	1	1	1	1	1	1	Campylobacter jejuni	Human	ST-21 complex
21123	1	1	1	1	1	1	1	Campylobacter jejuni	Human	ST-21 complex
21124	1	1	1	1	1	1	1	Campylobacter jejuni	Human	ST-206 complex
21125	1	1	1	1	1	1	0	Campylobacter jejuni	Human	ST-443 complex
21126	1	0	1	1	1	1	0	Campylobacter jejuni	Human	ST-443 complex
21127	1	1	1	1	1	0	1	Campylobacter jejuni	Human	ST-21 complex
21128	1	1	1	1	1	1	1	Campylobacter jejuni	Human	ST-446 complex
21129	1	1	1	1	1	1	0	Campylobacter jejuni	Human	ST-464 complex
21130	1	1	1	1	1	1	1	Campylobacter jejuni	Human	ST-21 complex
21131	1	1	1	1	1	1	1	Campylobacter jejuni	Human	ST-574 complex
21132	1	1	1	1	1	1	0	Campylobacter jejuni	Human	ST-464 complex
21133	0	1	1	1	1	0	1	Campylobacter jejuni	Human	ST-21 complex
21134	1	1	1	1	1	1	1	Campylobacter jejuni	Human	ST-607 complex
21135	1	1	1	1	1	1	1	Campylobacter jejuni	Human	ST-21 complex
21137	1	1	1	1	1	1	0	Campylobacter jejuni	Human	ST-443 complex
21138	1	1	1	1	1	1	1	Campylobacter jejuni	Human	ST-21 complex
21139	1	1	1	1	1	1	1	Campylobacter jejuni	Human	ST-573 complex
21140	0	0	0	0	0	0	1	Campylobacter jejuni	Human	ST-22 complex
21141	0	0	0	0	0	0	1	Campylobacter jejuni	Human	ST-257 complex
21142	1	1	1	1	1	1	0	Campylobacter jejuni	Human	ST-353 complex
21143	1	1	1	1	1	1	0	Campylobacter jejuni	Human	ST-464 complex
21144	0	0	0	0	0	0	1	Campylobacter jejuni	Human	ST-45 complex
21145	1	1	1	1	1	1	0	Campylobacter jejuni	Human	ST-464 complex
21146	0	1	1	1	1	0	1	Campylobacter jejuni	Human	ST-48 complex
21147	0	0	0	0	0	0	1	Campylobacter jejuni	Human	ST-257 complex
21148	0	0	0	0	0	0	1	Campylobacter jejuni	Human	ST-257 complex
21149	1	1	1	1	1	1	1	Campylobacter jejuni	Human	ST-574 complex
21150	1	1	1	1	1	1	1	Campylobacter jejuni	Human	ST-353 complex
21151	0	0	0	0	0	0	1	Campylobacter jejuni	Human	ST-61 complex
21152	1	1	1	1	1	1	1	Campylobacter jejuni	Human	ST-21 complex
21153	0	1	1	1	1	0	0	Campylobacter jejuni	Human	ST-464 complex
21154	1	1	1	1	1	1	1	Campylobacter jejuni	Human	ST-21 complex
21155	0	0	0	0	0	0	1	Campylobacter jejuni	Human	ST-257 complex
21156	0	1	1	1	1	0	1	Campylobacter jejuni	Human	ST-48 complex
21158	0	1	1	1	1	0	1	Campylobacter jejuni	Human	ST-21 complex
21159	1	1	1	1	1	1	1	Campylobacter jejuni	Human	ST-48 complex
21161	0	1	1	1	1	0	1	Campylobacter jejuni	Human	ST-21 complex
21162	0	0	0	0	0	0	1	Campylobacter jejuni	Human	ST-257 complex
21163	1	1	1	1	1	1	1	Campylobacter jejuni	Human	ST-354 complex
21164	1	1	1	1	1	1	1	Campylobacter jejuni	Human	ST-48 complex
21165	0	1	1	1	1	0	1	Campylobacter jejuni	Human	ST-21 complex
21166	1	1	1	1	1	1	1	Campylobacter jejuni	Human	ST-48 complex
21168	1	1	1	1	1	1	1	Campylobacter jejuni	Human	Unassigned
21169	1	1	1	1	1	1	1	Campylobacter jejuni	Human	ST-21 complex
21170	0	0	0	0	0	0	1	Campylobacter jejuni	Human	ST-257 complex
21171	1	1	1	1	1	1	1	Campylobacter jejuni	Human	ST-21 complex
21172	1	1	1	1	1	1	0	Campylobacter jejuni	Human	ST-443 complex
21175	1	1	1	1	1	1	1	Campylobacter jejuni	Human	ST-403 complex
21176	1	1	1	1	1	1	1	Campylobacter jejuni	Human	ST-403 complex
21177	1	1	1	1	1	1	1	Campylobacter jejuni	Human	ST-353 complex
21178	1	1	1	1	1	1	1	Campylobacter jejuni	Human	ST-353 complex
21179	1	1	1	1	1	1	1	Campylobacter jejuni	Human	ST-573 complex
21180	1	1	1	1	1	1	1	Campylobacter jejuni	Human	ST-573 complex
21182	1	1	1	1	1	1	1	Campylobacter jejuni	Human	ST-658 complex
21183	0	1	1	1	1	0	1	Campylobacter jejuni	Human	ST-353 complex
21184	0	1	1	1	1	0	1	Campylobacter jejuni	Human	ST-45 complex
21185	1	1	1	1	1	1	0	Campylobacter jejuni	Human	ST-45 complex
21186	0	1	1	1	1	0	1	Campylobacter jejuni	Human	ST-21 complex
21187	0	1	1	1	1	0	1	Campylobacter jejuni	Human	ST-21 complex
21188	0	0	0	0	0	0	1	Campylobacter jejuni	Human	ST-257 complex
21189	0	0	0	0	0	0	1	Campylobacter jejuni	Human	ST-42 complex
21190	1	1	1	1	1	1	1	Campylobacter jejuni	Human	ST-206 complex
21191	1	1	1	1	1	1	1	Campylobacter jejuni	Human	ST-206 complex
21193	0	1	1	1	1	0	1	Campylobacter jejuni	Human	ST-48 complex
21194	0	1	1	1	1	0	1	Campylobacter jejuni	Human	ST-48 complex
21195	0	0	0	0	0	0	1	Campylobacter jejuni	Human	ST-45 complex
21196	1	1	1	1	1	1	1	Campylobacter jejuni	Human	ST-48 complex
21197	0	1	1	1	1	0	1	Campylobacter jejuni	Human	ST-48 complex
21198	1	1	1	1	1	1	0	Campylobacter jejuni	Human	ST-464 complex
21199	1	1	1	1	1	1	1	Campylobacter jejuni	Human	ST-206 complex
21200	0	1	1	1	1	0	1	Campylobacter jejuni	Human	ST-21 complex
21201	0	1	1	1	1	0	1	Campylobacter jejuni	Human	ST-48 complex
21202	0	0	0	0	0	0	1	Campylobacter jejuni	Human	ST-257 complex
21203	1	1	1	1	1	1	0	Campylobacter jejuni	Human	ST-464 complex
21204	0	1	1	1	1	0	1	Campylobacter jejuni	Human	ST-48 complex
21205	1	1	1	1	1	1	1	Campylobacter jejuni	Human	ST-573 complex
21207	1	1	1	1	1	1	1	Campylobacter jejuni	Human	Unassigned
21208	1	1	1	1	1	1	0	Campylobacter jejuni	Human	ST-464 complex
21209	1	1	1	1	1	1	1	Campylobacter jejuni	Human	ST-574 complex
21210	1	1	1	1	1	1	1	Campylobacter jejuni	Human	ST-45 complex
21213	0	1	1	1	1	0	1	Campylobacter jejuni	Human	ST-21 complex
21214	0	0	0	0	0	0	1	Campylobacter jejuni	Human	ST-42 complex
21215	0	1	1	1	1	0	0	Campylobacter jejuni	Human	ST-21 complex
21216	1	1	1	1	1	1	0	Campylobacter jejuni	Human	ST-464 complex
21217	1	1	1	1	1	1	1	Campylobacter jejuni	Human	ST-21 complex
21218	1	1	1	1	1	1	1	Campylobacter jejuni	Human	ST-21 complex
21219	0	0	0	0	0	0	1	Campylobacter jejuni	Human	ST-257 complex
21220	0	1	1	1	1	0	1	Campylobacter jejuni	Human	ST-48 complex
21221	1	1	1	1	1	1	1	Campylobacter jejuni	Human	ST-21 complex
21222	1	1	1	1	1	1	1	Campylobacter jejuni	Human	ST-21 complex
21223	1	1	1	1	1	1	1	Campylobacter jejuni	Human	ST-21 complex
21224	0	1	1	1	1	0	1	Campylobacter jejuni	Human	ST-48 complex
21225	0	0	0	0	0	0	1	Campylobacter jejuni	Human	ST-283 complex
21226	1	1	1	1	1	1	1	Campylobacter jejuni	Human	Unassigned
21227	0	0	0	0	0	0	1	Campylobacter jejuni	Human	ST-257 complex
21228	1	1	1	1	1	1	1	Campylobacter jejuni	Human	ST-21 complex
21229	1	1	1	1	1	1	1	Campylobacter jejuni	Human	ST-21 complex
21230	1	1	1	1	1	1	1	Campylobacter jejuni	Human	Unassigned
21231	1	1	1	1	1	1	1	Campylobacter jejuni	Human	ST-21 complex
21232	0	1	1	1	1	0	1	Campylobacter jejuni	Human	ST-48 complex
21233	0	0	0	0	0	0	1	Campylobacter jejuni	Human	ST-283 complex
21234	0	1	1	1	1	0	1	Campylobacter jejuni	Human	ST-21 complex
21236	0	0	0	0	0	0	1	Campylobacter jejuni	Human	ST-283 complex
21237	0	0	0	0	0	0	1	Campylobacter jejuni	Human	ST-42 complex
21238	0	1	1	1	1	0	0	Campylobacter jejuni	Human	ST-443 complex
21239	0	0	0	0	0	0	1	Campylobacter jejuni	Human	ST-22 complex
21240	0	1	1	1	1	0	1	Campylobacter jejuni	Human	ST-206 complex
21241	0	1	1	1	1	0	1	Campylobacter jejuni	Human	ST-21 complex
21242	1	1	1	1	1	1	1	Campylobacter jejuni	Human	ST-206 complex
21243	1	1	1	1	1	1	1	Campylobacter jejuni	Human	ST-692 complex
21244	0	1	1	1	1	0	1	Campylobacter jejuni	Human	ST-21 complex
21246	1	1	1	1	1	1	1	Campylobacter jejuni	Human	ST-48 complex
21247	1	1	1	1	1	1	0	Campylobacter jejuni	Human	ST-464 complex
21248	0	1	1	1	1	0	0	Campylobacter jejuni	Human	ST-45 complex
21249	1	1	1	1	1	1	1	Campylobacter jejuni	Human	ST-21 complex
21250	1	0	1	1	1	1	1	Campylobacter jejuni	Human	ST-45 complex
21311	1	1	1	1	1	1	0	Campylobacter jejuni	Human	ST-443 complex
21312	0	0	1	1	1	0	1	Campylobacter jejuni	Human	ST-607 complex
21313	1	1	1	1	1	1	1	Campylobacter jejuni	Human	ST-49 complex
21314	1	1	1	1	1	1	1	Campylobacter jejuni	Human	ST-45 complex
21315	0	0	0	0	0	0	0	Campylobacter jejuni	Human	ST-45 complex
21316	1	1	1	1	1	1	1	Campylobacter jejuni	Human	ST-45 complex
21317	1	1	1	1	1	1	1	Campylobacter jejuni	Human	ST-21 complex
21318	1	1	1	1	1	1	1	Campylobacter jejuni	Human	ST-48 complex
21319	1	1	1	1	1	1	1	Campylobacter jejuni	Human	ST-21 complex
21320	0	0	0	0	0	0	1	Campylobacter jejuni	Human	Unassigned
21321	0	0	0	0	0	0	1	Campylobacter jejuni	Human	Unassigned
21323	0	0	0	0	0	0	0	Campylobacter jejuni	Human	ST-677 complex
21324	1	1	1	1	1	1	0	Campylobacter jejuni	Human	ST-464 complex
21325	0	0	0	0	0	0	1	Campylobacter jejuni	Human	ST-45 complex
21326	1	1	1	1	1	1	1	Campylobacter jejuni	Human	ST-21 complex
21327	1	0	1	1	1	1	1	Campylobacter jejuni	Human	ST-206 complex
21329	1	1	1	1	1	1	1	Campylobacter jejuni	Human	ST-21 complex
21330	1	1	1	1	1	1	1	Campylobacter jejuni	Human	ST-21 complex
21333	1	1	1	1	1	1	1	Campylobacter jejuni	Human	ST-48 complex
21335	1	1	1	1	1	1	1	Campylobacter jejuni	Human	ST-21 complex
21336	1	1	1	1	1	1	1	Campylobacter jejuni	Human	ST-49 complex
21338	1	1	1	1	1	1	0	Campylobacter jejuni	Human	ST-464 complex
21339	1	1	1	1	1	1	1	Campylobacter jejuni	Human	ST-21 complex
21340	1	1	1	1	1	1	1	Campylobacter jejuni	Human	ST-206 complex
21341	1	1	1	1	1	1	0	Campylobacter jejuni	Human	ST-464 complex
21342	0	0	0	0	0	0	1	Campylobacter jejuni	Human	ST-257 complex
21343	1	1	1	1	1	1	1	Campylobacter jejuni	Human	ST-206 complex
21344	1	1	1	1	1	1	1	Campylobacter jejuni	Human	ST-21 complex
21345	1	1	1	1	1	1	1	Campylobacter jejuni	Human	ST-574 complex
21346	1	1	1	1	1	1	1	Campylobacter jejuni	Human	ST-353 complex
21347	0	0	0	0	0	0	1	Campylobacter jejuni	Human	ST-22 complex
21348	1	1	1	1	1	1	1	Campylobacter jejuni	Human	ST-354 complex
21350	0	0	0	0	0	0	1	Campylobacter jejuni	Human	ST-257 complex
21352	0	0	0	0	0	0	1	Campylobacter jejuni	Human	ST-42 complex
21353	1	1	1	1	1	1	1	Campylobacter jejuni	Human	ST-21 complex
21354	1	1	1	1	1	1	1	Campylobacter jejuni	Human	ST-574 complex
21355	0	0	0	0	0	0	1	Campylobacter jejuni	Human	ST-257 complex
21356	1	1	1	1	1	1	1	Campylobacter jejuni	Human	ST-658 complex
21357	0	1	1	1	1	0	0	Campylobacter jejuni	Human	ST-21 complex
21358	0	0	0	0	0	0	1	Campylobacter jejuni	Human	ST-257 complex
21359	1	1	1	1	1	1	1	Campylobacter jejuni	Human	ST-354 complex
21360	1	1	1	1	1	1	1	Campylobacter jejuni	Human	ST-702 complex
21361	1	0	1	1	1	1	1	Campylobacter jejuni	Human	ST-48 complex
21362	1	1	1	1	1	1	1	Campylobacter jejuni	Human	ST-206 complex
21363	1	1	1	1	1	1	1	Campylobacter jejuni	Human	ST-1332 complex
21364	0	0	0	0	0	0	1	Campylobacter jejuni	Human	ST-257 complex
21365	0	0	0	0	0	0	1	Campylobacter jejuni	Human	ST-22 complex
21366	1	1	1	1	1	1	0	Campylobacter jejuni	Human	ST-607 complex
21367	1	1	1	1	1	1	0	Campylobacter jejuni	Human	ST-21 complex
21368	1	1	1	1	1	1	1	Campylobacter jejuni	Human	ST-21 complex
21369	1	1	1	1	1	1	1	Campylobacter jejuni	Human	ST-21 complex
21370	1	1	1	1	1	1	1	Campylobacter jejuni	Human	ST-464 complex
21371	0	0	0	0	0	0	1	Campylobacter jejuni	Human	ST-257 complex
21372	0	1	1	1	1	0	1	Campylobacter jejuni	Human	ST-45 complex
21373	0	0	0	0	0	0	1	Campylobacter jejuni	Human	ST-257 complex
21374	1	1	1	1	1	1	1	Campylobacter jejuni	Human	ST-48 complex
21375	1	1	1	1	1	1	1	Campylobacter jejuni	Human	Unassigned
21376	1	1	1	1	1	1	1	Campylobacter jejuni	Human	ST-353 complex
21377	1	1	1	1	1	1	1	Campylobacter jejuni	Human	ST-353 complex
21378	1	1	1	1	1	1	1	Campylobacter jejuni	Human	ST-21 complex
21379	0	1	1	1	1	0	1	Campylobacter jejuni	Human	ST-48 complex
21380	0	0	0	0	0	0	0	Campylobacter jejuni	Human	ST-45 complex
21381	1	1	1	1	1	1	1	Campylobacter jejuni	Human	ST-21 complex
21382	0	1	1	1	1	0	1	Campylobacter jejuni	Human	ST-21 complex
21383	0	1	1	1	1	0	1	Campylobacter jejuni	Human	ST-21 complex
21384	0	0	0	0	0	0	1	Campylobacter jejuni	Human	ST-61 complex
21387	0	0	0	0	0	0	1	Campylobacter jejuni	Human	ST-22 complex
21388	1	1	1	1	1	1	1	Campylobacter jejuni	Human	ST-21 complex
21389	1	1	1	1	1	1	1	Campylobacter jejuni	Human	ST-21 complex
21390	1	1	1	1	1	1	1	Campylobacter jejuni	Human	ST-21 complex
21391	1	1	1	1	1	1	1	Campylobacter jejuni	Human	ST-574 complex
21392	1	1	1	1	1	1	1	Campylobacter jejuni	Human	ST-206 complex
21393	1	1	1	1	1	1	1	Campylobacter jejuni	Human	ST-206 complex
21394	1	1	1	1	1	1	1	Campylobacter jejuni	Human	ST-48 complex
21395	0	0	1	1	1	0	1	Campylobacter jejuni	Human	Unassigned
21396	1	1	1	1	1	1	0	Campylobacter jejuni	Human	ST-464 complex
21397	1	0	1	1	1	1	0	Campylobacter jejuni	Human	ST-443 complex
21398	1	1	1	1	1	1	1	Campylobacter jejuni	Human	ST-21 complex
21399	1	1	1	1	1	1	1	Campylobacter jejuni	Human	ST-21 complex
21400	1	1	1	1	1	1	1	Campylobacter jejuni	Human	ST-607 complex
21401	1	1	1	1	1	1	1	Campylobacter jejuni	Human	ST-21 complex
21402	1	1	1	1	1	1	1	Campylobacter jejuni	Human	ST-354 complex
21403	1	1	1	1	1	1	1	Campylobacter jejuni	Human	ST-21 complex
21404	1	1	1	1	1	1	1	Campylobacter jejuni	Human	ST-353 complex
21406	1	1	1	1	1	1	1	Campylobacter jejuni	Human	ST-21 complex
21407	1	1	1	1	1	1	1	Campylobacter jejuni	Human	ST-354 complex
21408	1	1	1	1	1	1	1	Campylobacter jejuni	Human	ST-21 complex
21409	1	1	1	1	1	1	1	Campylobacter jejuni	Human	ST-48 complex
21410	1	0	1	1	1	1	0	Campylobacter jejuni	Human	ST-464 complex
21411	1	1	1	1	1	1	0	Campylobacter jejuni	Human	ST-353 complex
21412	1	1	1	1	1	1	1	Campylobacter jejuni	Human	ST-354 complex
21413	1	1	1	1	1	1	1	Campylobacter jejuni	Human	ST-460 complex
21414	1	1	1	1	1	1	1	Campylobacter jejuni	Human	ST-21 complex
21415	0	0	0	0	0	0	1	Campylobacter jejuni	Human	ST-61 complex
21416	1	1	1	1	1	1	1	Campylobacter jejuni	Human	ST-702 complex
21418	1	1	1	1	1	1	1	Campylobacter jejuni	Human	ST-21 complex
21419	1	1	1	1	1	1	1	Campylobacter jejuni	Human	ST-460 complex
21420	1	1	1	1	1	1	1	Campylobacter jejuni	Human	ST-354 complex
21421	1	1	1	1	1	1	1	Campylobacter jejuni	Human	ST-52 complex
21422	1	1	1	1	1	1	1	Campylobacter jejuni	Human	ST-48 complex
21423	1	0	1	1	1	1	0	Campylobacter jejuni	Human	ST-443 complex
21425	1	1	1	1	1	1	1	Campylobacter jejuni	Human	ST-353 complex
21426	1	1	1	1	1	1	1	Campylobacter jejuni	Human	ST-353 complex
21428	0	0	0	0	0	0	1	Campylobacter jejuni	Human	ST-61 complex
21430	1	1	1	1	1	1	0	Campylobacter jejuni	Human	ST-353 complex
21432	1	1	1	1	1	1	1	Campylobacter jejuni	Human	ST-658 complex
21433	1	1	1	1	1	1	1	Campylobacter jejuni	Human	ST-353 complex
21434	1	1	1	1	1	1	1	Campylobacter jejuni	Human	ST-21 complex
21435	1	1	1	1	1	1	1	Campylobacter jejuni	Human	ST-48 complex
21436	1	1	1	1	1	1	1	Campylobacter jejuni	Human	ST-354 complex
21437	1	1	1	1	1	1	1	Campylobacter jejuni	Human	ST-21 complex
21438	1	1	1	1	1	1	1	Campylobacter jejuni	Human	ST-206 complex
21439	1	1	1	1	1	1	1	Campylobacter jejuni	Human	ST-354 complex
21440	1	1	1	1	1	1	1	Campylobacter jejuni	Human	ST-353 complex
21441	1	1	1	1	1	1	0	Campylobacter jejuni	Human	ST-443 complex
21442	0	0	0	0	0	0	1	Campylobacter jejuni	Human	ST-257 complex
21444	1	1	1	1	1	1	1	Campylobacter jejuni	Human	ST-48 complex
21445	1	1	1	1	1	1	1	Campylobacter jejuni	Human	ST-21 complex
21446	0	0	0	0	0	0	1	Campylobacter jejuni	Human	ST-257 complex
21447	1	1	1	1	1	1	1	Campylobacter jejuni	Human	ST-21 complex
21448	1	1	1	1	1	1	1	Campylobacter jejuni	Human	ST-48 complex
21449	1	1	1	1	1	1	1	Campylobacter jejuni	Human	ST-48 complex
21450	1	1	1	1	1	1	1	Campylobacter jejuni	Human	ST-21 complex
21451	1	1	1	1	1	1	0	Campylobacter jejuni	Human	ST-464 complex
21452	1	1	1	1	1	1	1	Campylobacter jejuni	Human	ST-48 complex
21453	0	1	1	1	1	0	0	Campylobacter jejuni	Human	ST-21 complex
21454	1	1	1	1	1	1	1	Campylobacter jejuni	Human	ST-353 complex
21456	1	1	1	1	1	1	1	Campylobacter jejuni	Human	ST-21 complex
21457	1	1	1	1	1	1	1	Campylobacter jejuni	Human	ST-21 complex
21458	1	1	1	1	1	1	1	Campylobacter jejuni	Human	ST-353 complex
21460	1	1	1	1	1	1	1	Campylobacter jejuni	Human	ST-21 complex
21461	1	1	1	1	1	1	1	Campylobacter jejuni	Human	ST-21 complex
21462	1	1	1	1	1	1	1	Campylobacter jejuni	Human	ST-607 complex
21463	1	1	1	1	1	1	1	Campylobacter jejuni	Human	ST-658 complex
21464	1	1	1	1	1	1	1	Campylobacter jejuni	Human	ST-206 complex
21465	1	1	1	1	1	1	1	Campylobacter jejuni	Human	ST-21 complex
21466	1	1	1	1	1	1	1	Campylobacter jejuni	Human	ST-21 complex
21467	1	0	1	1	1	1	1	Campylobacter jejuni	Human	ST-206 complex
21468	1	1	1	1	1	1	1	Campylobacter jejuni	Human	ST-354 complex
21470	0	0	0	0	0	0	1	Campylobacter jejuni	Human	Unassigned
21471	0	0	0	0	0	0	0	Campylobacter jejuni	Human	ST-45 complex
21472	1	1	1	1	1	1	1	Campylobacter jejuni	Human	ST-48 complex
21473	1	1	1	1	1	1	1	Campylobacter jejuni	Human	ST-52 complex
21474	1	1	1	1	1	1	1	Campylobacter jejuni	Human	ST-52 complex
21475	1	1	1	1	1	1	0	Campylobacter jejuni	Human	ST-353 complex
21476	1	1	1	1	1	1	1	Campylobacter jejuni	Human	ST-52 complex
21477	1	1	1	1	1	1	1	Campylobacter jejuni	Human	ST-460 complex
21478	1	1	1	1	1	1	0	Campylobacter jejuni	Human	ST-21 complex
21479	1	1	1	1	1	1	0	Campylobacter jejuni	Human	ST-21 complex
21480	1	0	1	1	1	1	0	Campylobacter jejuni	Human	ST-443 complex
21481	1	1	1	1	1	1	0	Campylobacter jejuni	Human	Unassigned
21482	0	0	0	0	0	0	1	Campylobacter jejuni	Human	ST-658 complex
21483	1	1	1	1	1	1	0	Campylobacter jejuni	Human	ST-508 complex
21485	1	1	1	1	1	1	0	Campylobacter jejuni	Human	ST-443 complex
21486	1	0	1	1	1	1	0	Campylobacter jejuni	Human	ST-464 complex
21487	1	1	1	1	1	1	1	Campylobacter jejuni	Human	ST-21 complex
21488	1	1	1	1	1	1	1	Campylobacter jejuni	Human	ST-21 complex
21490	1	1	1	1	1	1	1	Campylobacter jejuni	Human	Unassigned
21491	1	1	1	1	1	1	1	Campylobacter jejuni	Human	ST-21 complex
21492	1	1	1	1	1	1	1	Campylobacter jejuni	Human	ST-21 complex
21494	1	1	1	1	1	1	1	Campylobacter jejuni	Human	ST-21 complex
21495	1	1	1	1	1	1	1	Campylobacter jejuni	Human	ST-658 complex
21496	1	1	1	1	1	1	1	Campylobacter jejuni	Human	ST-574 complex
21497	1	1	1	1	1	1	0	Campylobacter jejuni	Human	ST-464 complex
21498	1	1	1	1	1	1	1	Campylobacter jejuni	Human	ST-1034 complex
21499	0	0	0	0	0	0	1	Campylobacter jejuni	Human	ST-257 complex
21500	1	1	1	1	1	1	1	Campylobacter jejuni	Human	ST-353 complex
21501	0	0	0	0	0	0	1	Campylobacter jejuni	Human	ST-257 complex
21507	1	1	1	1	1	1	1	Campylobacter jejuni	Human	ST-1034 complex
21554	1	1	1	1	1	1	1	Campylobacter jejuni	Human	ST-658 complex
21555	1	1	1	1	1	1	1	Campylobacter jejuni	Human	ST-21 complex
21556	0	1	1	1	1	0	1	Campylobacter jejuni	Human	ST-48 complex
21557	1	1	1	1	1	1	1	Campylobacter jejuni	Human	ST-574 complex
21558	1	1	1	1	1	1	1	Campylobacter jejuni	Human	ST-464 complex
21559	0	0	1	1	1	0	1	Campylobacter jejuni	Human	ST-206 complex
21560	1	1	1	1	1	1	0	Campylobacter jejuni	Human	ST-464 complex
21561	1	1	1	1	1	1	1	Campylobacter jejuni	Human	Unassigned
21562	1	1	1	1	1	1	1	Campylobacter jejuni	Human	ST-446 complex
21563	0	1	1	1	1	0	0	Campylobacter jejuni	Human	Unassigned
21564	1	1	1	1	1	1	1	Campylobacter jejuni	Human	ST-21 complex
21565	1	1	1	1	1	1	1	Campylobacter jejuni	Human	ST-354 complex
21567	1	0	1	1	1	1	0	Campylobacter jejuni	Human	ST-464 complex
21568	0	0	1	1	1	0	1	Campylobacter jejuni	Human	ST-464 complex
21569	0	1	1	1	1	0	1	Campylobacter jejuni	Human	ST-21 complex
21570	1	1	1	1	1	1	1	Campylobacter jejuni	Human	ST-353 complex
21571	1	1	1	1	1	1	1	Campylobacter jejuni	Human	ST-21 complex
21572	1	1	1	1	1	1	0	Campylobacter jejuni	Human	ST-464 complex
21573	0	1	1	1	1	0	1	Campylobacter jejuni	Human	ST-21 complex
21574	1	1	1	1	1	1	1	Campylobacter jejuni	Human	ST-353 complex
21575	0	1	1	1	1	0	1	Campylobacter jejuni	Human	ST-21 complex
21576	0	0	1	1	1	0	1	Campylobacter jejuni	Human	ST-21 complex
21577	1	1	1	1	1	1	1	Campylobacter jejuni	Human	ST-206 complex
21578	1	1	1	1	1	1	1	Campylobacter jejuni	Human	ST-354 complex
21579	0	1	1	1	1	0	1	Campylobacter jejuni	Human	ST-21 complex
21580	0	1	1	1	1	0	1	Campylobacter jejuni	Human	ST-21 complex
21581	0	0	1	1	1	0	1	Campylobacter jejuni	Human	ST-21 complex
21582	0	0	0	0	0	0	1	Campylobacter jejuni	Human	ST-257 complex
21584	0	1	1	1	1	0	1	Campylobacter jejuni	Human	ST-21 complex
21585	0	0	0	0	0	0	1	Campylobacter jejuni	Human	ST-22 complex
21586	0	1	1	1	1	0	1	Campylobacter jejuni	Human	ST-21 complex
21587	0	0	1	1	1	0	1	Campylobacter jejuni	Human	ST-21 complex
21588	1	1	1	1	1	1	1	Campylobacter jejuni	Human	ST-403 complex
21589	0	1	1	1	1	0	1	Campylobacter jejuni	Human	ST-48 complex
21590	1	1	1	1	1	1	1	Campylobacter jejuni	Human	Unassigned
21591	1	1	1	1	1	1	1	Campylobacter jejuni	Human	ST-21 complex
21593	1	1	1	1	1	1	1	Campylobacter jejuni	Human	ST-446 complex
21594	1	1	1	1	1	1	1	Campylobacter jejuni	Human	ST-446 complex
21595	0	1	1	1	1	0	1	Campylobacter jejuni	Human	ST-21 complex
21596	1	1	1	1	1	1	1	Campylobacter jejuni	Human	ST-354 complex
21597	1	1	1	1	1	1	1	Campylobacter jejuni	Human	ST-573 complex
21598	0	1	1	1	1	0	0	Campylobacter jejuni	Human	ST-21 complex
21599	0	0	0	0	0	0	1	Campylobacter jejuni	Human	ST-257 complex
21600	0	1	1	1	1	0	1	Campylobacter jejuni	Human	ST-48 complex
22078	0	0	0	0	0	0	1	Campylobacter jejuni	Human	ST-61 complex
22079	0	1	1	1	1	0	0	Campylobacter jejuni	Human	ST-403 complex
22080	0	0	0	0	0	0	1	Campylobacter jejuni	Human	ST-283 complex
22081	1	1	1	1	1	1	1	Campylobacter jejuni	Human	ST-354 complex
22082	1	1	1	1	1	1	1	Campylobacter jejuni	Human	ST-21 complex
22083	0	0	0	0	0	0	1	Campylobacter jejuni	Human	ST-22 complex
22084	0	0	0	0	0	0	1	Campylobacter jejuni	Human	ST-22 complex
22085	1	1	1	1	1	1	1	Campylobacter jejuni	Human	ST-574 complex
22086	1	1	1	1	1	1	1	Campylobacter jejuni	Human	ST-206 complex
22087	0	1	1	1	1	0	1	Campylobacter jejuni	Human	ST-21 complex
22088	0	0	0	0	0	0	1	Campylobacter jejuni	Human	ST-257 complex
22089	1	1	1	1	1	1	1	Campylobacter jejuni	Human	ST-45 complex
22090	0	1	1	1	1	0	0	Campylobacter jejuni	Human	ST-45 complex
22091	1	0	1	1	1	1	0	Campylobacter jejuni	Human	ST-45 complex
22092	1	1	1	1	1	1	1	Campylobacter jejuni	Human	Unassigned
22093	1	1	1	1	1	1	1	Campylobacter jejuni	Human	ST-574 complex
22094	0	0	0	0	0	0	1	Campylobacter jejuni	Human	ST-22 complex
22095	0	1	1	1	1	0	1	Campylobacter jejuni	Human	ST-21 complex
22097	0	0	0	0	0	0	1	Campylobacter jejuni	Human	ST-22 complex
22098	1	1	1	1	1	1	1	Campylobacter jejuni	Human	ST-48 complex
22099	0	1	1	1	1	0	1	Campylobacter jejuni	Human	ST-48 complex
22100	1	1	1	1	1	1	1	Campylobacter jejuni	Human	ST-48 complex
22101	0	1	1	1	1	0	1	Campylobacter jejuni	Human	ST-443 complex
22102	1	1	1	1	1	1	1	Campylobacter jejuni	Human	ST-403 complex
22103	0	1	1	1	1	0	1	Campylobacter jejuni	Human	ST-52 complex
22104	1	1	1	1	1	1	1	Campylobacter jejuni	Human	ST-21 complex
22105	1	1	1	1	1	1	1	Campylobacter jejuni	Human	ST-443 complex
22106	1	1	1	1	1	1	1	Campylobacter jejuni	Human	ST-403 complex
22107	0	1	1	1	1	0	1	Campylobacter jejuni	Human	Unassigned
22108	1	1	1	1	1	1	1	Campylobacter jejuni	Human	ST-353 complex
22109	1	1	1	1	1	1	0	Campylobacter jejuni	Human	ST-464 complex
22110	1	1	1	1	1	1	1	Campylobacter jejuni	Human	ST-354 complex
22111	1	0	1	1	1	1	1	Campylobacter jejuni	Human	ST-45 complex
22112	0	0	1	1	1	0	1	Campylobacter jejuni	Human	ST-48 complex
22113	1	1	1	1	1	1	1	Campylobacter jejuni	Human	ST-48 complex
22114	1	1	1	1	1	1	0	Campylobacter jejuni	Human	ST-443 complex
22116	1	1	1	1	1	1	1	Campylobacter jejuni	Human	ST-661 complex
22117	1	1	1	1	1	1	1	Campylobacter jejuni	Human	ST-21 complex
22118	1	0	1	1	1	1	0	Campylobacter jejuni	Human	ST-464 complex
22119	0	1	1	1	1	0	1	Campylobacter jejuni	Human	ST-21 complex
22120	0	1	1	1	1	0	1	Campylobacter jejuni	Human	ST-48 complex
22121	1	0	1	1	1	1	0	Campylobacter jejuni	Human	ST-464 complex
22122	0	0	1	1	1	0	1	Campylobacter jejuni	Human	ST-21 complex
22123	1	1	1	1	1	1	1	Campylobacter jejuni	Human	ST-353 complex
22124	0	0	0	0	0	0	0	Campylobacter jejuni	Human	ST-22 complex
22125	0	0	1	1	1	0	1	Campylobacter jejuni	Human	ST-607 complex
22126	1	1	1	1	1	1	1	Campylobacter jejuni	Human	ST-607 complex
22133	0	0	0	0	0	0	1	Campylobacter jejuni	Human	ST-61 complex
22134	1	1	1	1	1	1	1	Campylobacter jejuni	Human	ST-21 complex
22135	1	1	1	1	1	1	1	Campylobacter jejuni	Human	ST-48 complex
22136	0	0	0	0	0	0	1	Campylobacter jejuni	Human	ST-61 complex
22137	1	1	1	1	1	1	1	Campylobacter jejuni	Human	ST-21 complex
22138	1	1	1	1	1	1	1	Campylobacter jejuni	Human	ST-21 complex
22139	0	0	0	0	0	0	1	Campylobacter jejuni	Human	ST-61 complex
22140	1	1	1	1	1	1	1	Campylobacter jejuni	Human	ST-48 complex
22141	1	1	1	1	1	1	1	Campylobacter jejuni	Human	ST-21 complex
22142	1	1	1	1	1	1	1	Campylobacter jejuni	Human	Unassigned
22143	1	1	1	1	1	1	1	Campylobacter jejuni	Human	ST-48 complex
22144	1	1	1	1	1	1	1	Campylobacter jejuni	Human	ST-21 complex
22145	1	1	1	1	1	1	0	Campylobacter jejuni	Human	Unassigned
22148	1	1	1	1	1	1	1	Campylobacter jejuni	Human	ST-21 complex
22149	0	1	1	1	1	1	1	Campylobacter jejuni	Human	ST-48 complex
22151	1	1	1	1	1	1	1	Campylobacter jejuni	Human	ST-658 complex
22152	0	0	0	0	0	0	1	Campylobacter jejuni	Human	ST-257 complex
22156	0	1	1	1	1	0	1	Campylobacter jejuni	Human	ST-21 complex
22157	1	1	1	1	1	1	1	Campylobacter jejuni	Human	ST-48 complex
22158	1	1	1	1	1	1	1	Campylobacter jejuni	Human	ST-21 complex
22159	1	1	1	1	1	0	1	Campylobacter jejuni	Human	ST-48 complex
22160	1	1	1	1	1	1	1	Campylobacter jejuni	Human	ST-48 complex
22161	1	1	1	1	1	1	1	Campylobacter jejuni	Human	ST-574 complex
22162	1	1	1	1	1	1	1	Campylobacter jejuni	Human	ST-48 complex
22163	0	0	0	0	0	0	1	Campylobacter jejuni	Human	ST-45 complex
22164	1	1	1	1	1	1	1	Campylobacter jejuni	Human	ST-48 complex
22165	0	1	1	1	1	0	1	Campylobacter jejuni	Human	ST-48 complex
22168	1	1	1	1	1	1	1	Campylobacter jejuni	Human	ST-574 complex
22169	1	1	1	1	1	1	1	Campylobacter jejuni	Human	ST-354 complex
22170	0	0	0	0	0	0	1	Campylobacter jejuni	Human	ST-257 complex
22171	1	1	1	1	1	1	1	Campylobacter jejuni	Human	ST-353 complex
22173	1	1	1	1	1	1	1	Campylobacter jejuni	Human	ST-658 complex
22174	1	1	1	1	1	1	1	Campylobacter jejuni	Human	ST-658 complex
22175	1	1	1	1	1	1	1	Campylobacter jejuni	Human	ST-21 complex
22176	0	1	1	1	1	1	1	Campylobacter jejuni	Human	ST-21 complex
22177	0	0	0	0	0	0	1	Campylobacter jejuni	Human	ST-42 complex
22178	0	0	0	0	0	0	1	Campylobacter jejuni	Human	ST-257 complex
22180	1	1	1	1	1	1	1	Campylobacter jejuni	Human	ST-48 complex
22181	1	1	1	1	1	1	0	Campylobacter jejuni	Human	ST-464 complex
22182	0	1	1	1	1	0	1	Campylobacter jejuni	Human	ST-21 complex
22183	0	0	0	0	0	0	1	Campylobacter jejuni	Human	ST-257 complex
22184	1	1	1	1	1	1	1	Campylobacter jejuni	Human	ST-353 complex
22185	1	1	1	1	1	1	1	Campylobacter jejuni	Human	ST-21 complex
22186	0	0	0	0	0	0	1	Campylobacter jejuni	Human	ST-42 complex
22187	1	1	1	1	1	1	1	Campylobacter jejuni	Human	ST-21 complex
22188	1	1	1	1	1	1	0	Campylobacter jejuni	Human	ST-464 complex
22189	1	1	1	1	1	1	1	Campylobacter jejuni	Human	ST-21 complex
22190	0	1	1	1	1	0	0	Campylobacter jejuni	Human	ST-443 complex
22191	1	1	1	1	1	1	0	Campylobacter jejuni	Human	ST-443 complex
22192	0	1	1	1	1	0	1	Campylobacter jejuni	Human	ST-48 complex
22193	1	1	1	1	1	1	1	Campylobacter jejuni	Human	ST-206 complex
22194	1	1	1	1	1	1	1	Campylobacter jejuni	Human	ST-661 complex
22195	1	1	1	1	1	1	1	Campylobacter jejuni	Human	ST-460 complex
22196	1	1	1	1	1	1	1	Campylobacter jejuni	Human	ST-206 complex
22197	1	1	1	1	1	1	1	Campylobacter jejuni	Human	ST-658 complex
22198	1	1	1	1	1	1	0	Campylobacter jejuni	Human	ST-464 complex
22199	1	1	1	1	1	1	1	Campylobacter jejuni	Human	ST-48 complex
22200	0	0	0	0	0	0	1	Campylobacter jejuni	Human	Unassigned
22201	1	1	1	1	1	1	1	Campylobacter jejuni	Human	ST-45 complex
22202	0	1	1	1	1	0	1	Campylobacter jejuni	Human	ST-21 complex
22203	1	1	1	1	1	1	1	Campylobacter jejuni	Human	ST-48 complex
22204	0	0	0	0	0	0	0	Campylobacter jejuni	Human	ST-22 complex
22205	1	1	1	1	1	1	1	Campylobacter jejuni	Human	ST-45 complex
22206	0	0	0	0	0	0	1	Campylobacter jejuni	Human	ST-61 complex
22207	1	1	1	1	1	1	1	Campylobacter jejuni	Human	ST-21 complex
22208	0	0	0	0	0	0	1	Campylobacter jejuni	Human	ST-61 complex
22209	0	1	1	1	1	0	1	Campylobacter jejuni	Human	ST-48 complex
22210	0	0	0	0	0	0	1	Campylobacter jejuni	Human	ST-61 complex
22211	1	1	1	1	1	1	1	Campylobacter jejuni	Human	ST-353 complex
22212	1	1	1	1	1	1	1	Campylobacter jejuni	Human	ST-45 complex
22213	1	1	1	1	1	1	1	Campylobacter jejuni	Human	ST-45 complex
22215	1	1	1	1	1	1	1	Campylobacter jejuni	Human	ST-21 complex
22216	0	0	0	0	0	0	1	Campylobacter jejuni	Human	ST-283 complex
22217	1	1	1	1	1	1	1	Campylobacter jejuni	Human	ST-21 complex
22218	0	0	0	0	0	0	1	Campylobacter jejuni	Human	ST-45 complex
22219	0	1	1	1	1	0	1	Campylobacter jejuni	Human	ST-353 complex
22220	0	0	0	0	0	0	1	Campylobacter jejuni	Human	ST-257 complex
22221	0	1	1	1	1	0	1	Campylobacter jejuni	Human	ST-21 complex
22222	1	1	1	1	1	1	1	Campylobacter jejuni	Human	ST-206 complex
22223	1	1	1	1	1	1	1	Campylobacter jejuni	Human	ST-21 complex
22224	1	1	1	1	1	1	0	Campylobacter jejuni	Human	ST-443 complex
22225	1	1	1	1	1	1	1	Campylobacter jejuni	Human	ST-206 complex
22226	0	1	1	1	1	0	1	Campylobacter jejuni	Human	ST-21 complex
22227	1	1	1	1	1	1	1	Campylobacter jejuni	Human	ST-206 complex
22228	0	1	1	1	1	0	1	Campylobacter jejuni	Human	ST-48 complex
22229	1	1	1	1	1	1	1	Campylobacter jejuni	Human	ST-52 complex
22230	0	0	0	0	0	0	1	Campylobacter jejuni	Human	ST-61 complex
22231	1	1	1	1	1	1	1	Campylobacter jejuni	Human	ST-21 complex
22232	1	1	1	1	1	1	1	Campylobacter jejuni	Human	ST-353 complex
22233	0	0	0	0	0	0	1	Campylobacter jejuni	Human	ST-22 complex
22234	0	1	1	1	1	0	1	Campylobacter jejuni	Human	ST-21 complex
22235	0	1	1	1	1	0	1	Campylobacter jejuni	Human	ST-48 complex
22237	0	0	0	0	0	0	1	Campylobacter jejuni	Human	ST-42 complex
22238	0	0	0	0	0	0	1	Campylobacter jejuni	Human	ST-283 complex
22241	1	1	1	1	1	1	1	Campylobacter jejuni	Human	ST-206 complex
22242	1	1	1	1	1	1	1	Campylobacter jejuni	Human	ST-464 complex
22243	1	1	1	1	1	1	1	Campylobacter jejuni	Human	ST-21 complex
22244	0	0	0	0	0	0	1	Campylobacter jejuni	Human	ST-283 complex
22245	1	1	1	1	1	1	1	Campylobacter jejuni	Human	ST-45 complex
22246	1	1	1	1	1	1	0	Campylobacter jejuni	Human	ST-464 complex
22247	0	1	1	1	1	0	1	Campylobacter jejuni	Human	ST-48 complex
22248	1	1	1	1	1	1	1	Campylobacter jejuni	Human	ST-48 complex
22249	1	1	1	1	1	1	1	Campylobacter jejuni	Human	ST-21 complex
22250	1	1	1	1	1	1	1	Campylobacter jejuni	Human	ST-48 complex
22251	0	0	0	0	0	0	0	Campylobacter jejuni	Human	ST-45 complex
22252	1	1	1	1	1	1	1	Campylobacter jejuni	Human	ST-21 complex
22253	1	1	1	1	1	1	1	Campylobacter jejuni	Human	ST-353 complex
22255	0	1	1	1	1	0	1	Campylobacter jejuni	Human	ST-21 complex
22256	1	1	1	1	1	1	1	Campylobacter jejuni	Human	ST-607 complex
22257	1	1	1	1	1	1	1	Campylobacter jejuni	Human	ST-21 complex
22258	1	1	1	1	1	1	1	Campylobacter jejuni	Human	ST-45 complex
22259	1	1	1	1	1	1	0	Campylobacter jejuni	Human	ST-61 complex
22260	0	0	0	0	0	0	1	Campylobacter jejuni	Human	Unassigned
22261	0	0	0	0	0	0	0	Campylobacter jejuni	Human	Unassigned
22262	1	1	1	1	1	1	1	Campylobacter jejuni	Human	ST-21 complex
22263	1	1	1	1	1	1	1	Campylobacter jejuni	Human	ST-574 complex
22264	0	1	1	1	1	0	1	Campylobacter jejuni	Human	ST-21 complex
22265	0	1	1	1	1	0	1	Campylobacter jejuni	Human	ST-48 complex
22268	0	1	1	1	1	0	1	Campylobacter jejuni	Human	ST-21 complex
22269	0	0	0	0	0	0	1	Campylobacter jejuni	Human	ST-22 complex
22270	0	0	0	0	0	0	1	Campylobacter jejuni	Human	ST-283 complex
22271	0	1	1	1	1	0	0	Campylobacter jejuni	Human	ST-443 complex
22272	1	1	1	1	1	1	1	Campylobacter jejuni	Human	ST-45 complex
22273	0	1	1	1	1	0	1	Campylobacter jejuni	Human	ST-21 complex
22274	0	0	0	0	0	0	1	Campylobacter jejuni	Human	ST-42 complex
22275	1	1	1	1	1	1	1	Campylobacter jejuni	Human	ST-45 complex
22276	1	1	1	1	1	1	1	Campylobacter jejuni	Human	ST-206 complex
22277	0	0	0	0	0	0	0	Campylobacter jejuni	Human	ST-677 complex
22278	0	0	0	0	0	0	1	Campylobacter jejuni	Human	ST-257 complex
22280	1	1	1	1	1	1	1	Campylobacter jejuni	Human	ST-574 complex
22281	1	1	1	1	1	1	1	Campylobacter jejuni	Human	ST-45 complex
22282	1	1	1	1	1	1	1	Campylobacter jejuni	Human	ST-206 complex
22284	1	1	1	1	1	1	1	Campylobacter jejuni	Human	ST-658 complex
22287	0	0	0	0	0	0	1	Campylobacter jejuni	Human	ST-257 complex
22288	1	1	1	1	1	1	1	Campylobacter jejuni	Human	ST-21 complex
22289	0	1	1	1	1	0	0	Campylobacter jejuni	Human	ST-21 complex
22290	0	0	0	0	0	0	1	Campylobacter jejuni	Human	ST-42 complex
22291	0	0	0	0	0	0	0	Campylobacter jejuni	Human	ST-45 complex
22292	0	1	1	1	1	0	0	Campylobacter jejuni	Human	ST-443 complex
22293	1	1	1	1	1	1	1	Campylobacter jejuni	Human	ST-206 complex
22294	1	1	1	1	1	1	1	Campylobacter jejuni	Human	ST-607 complex
22295	1	1	1	1	1	1	1	Campylobacter jejuni	Human	ST-21 complex
22296	0	0	0	0	0	0	1	Campylobacter jejuni	Human	ST-283 complex
22297	1	0	1	1	1	1	1	Campylobacter jejuni	Human	ST-21 complex
22298	0	0	0	0	0	0	1	Campylobacter jejuni	Human	ST-257 complex
22299	1	1	1	1	1	1	0	Campylobacter jejuni	Human	Unassigned
22301	0	1	1	1	1	0	1	Campylobacter jejuni	Human	ST-21 complex
22302	1	1	1	1	1	1	1	Campylobacter jejuni	Human	ST-658 complex
22303	1	1	1	1	1	1	1	Campylobacter jejuni	Human	ST-48 complex
22304	0	1	1	1	1	0	1	Campylobacter jejuni	Human	ST-353 complex
22305	0	1	1	1	1	0	1	Campylobacter jejuni	Human	ST-21 complex
22306	0	0	0	0	0	0	1	Campylobacter jejuni	Human	ST-42 complex
22307	1	1	1	1	1	1	1	Campylobacter jejuni	Human	ST-403 complex
22308	1	1	1	1	1	1	1	Campylobacter jejuni	Human	ST-45 complex
22309	0	0	0	0	0	0	1	Campylobacter jejuni	Human	ST-257 complex
22310	0	1	1	1	1	0	1	Campylobacter jejuni	Human	ST-48 complex
22311	1	1	1	1	1	1	1	Campylobacter jejuni	Human	ST-21 complex
22312	1	1	1	1	1	1	1	Campylobacter jejuni	Human	ST-353 complex
22314	1	1	1	1	1	1	1	Campylobacter jejuni	Human	ST-443 complex
22315	1	1	1	1	1	1	1	Campylobacter jejuni	Human	ST-354 complex
22316	1	1	1	1	1	1	1	Campylobacter jejuni	Human	ST-45 complex
22317	1	1	1	1	1	1	1	Campylobacter jejuni	Human	Unassigned
22318	0	1	1	1	1	0	1	Campylobacter jejuni	Human	ST-658 complex
22319	0	0	0	0	0	0	1	Campylobacter jejuni	Human	ST-283 complex
22320	0	1	1	1	1	0	1	Campylobacter jejuni	Human	ST-48 complex
22321	0	1	1	1	1	0	1	Campylobacter jejuni	Human	ST-48 complex
22322	0	0	0	0	0	0	0	Campylobacter jejuni	Human	ST-45 complex
22323	0	1	1	1	1	0	1	Campylobacter jejuni	Human	ST-48 complex
22324	0	0	0	0	0	0	0	Campylobacter jejuni	Human	ST-45 complex
22325	1	1	1	1	1	1	1	Campylobacter jejuni	Human	ST-45 complex
22326	0	1	1	1	1	0	1	Campylobacter jejuni	Human	ST-21 complex
22327	1	1	1	1	1	1	0	Campylobacter jejuni	Human	ST-464 complex
22328	1	1	1	1	1	1	1	Campylobacter jejuni	Human	ST-206 complex
22329	0	1	1	1	1	0	1	Campylobacter jejuni	Human	ST-48 complex
22330	1	1	1	1	1	1	1	Campylobacter jejuni	Human	ST-206 complex
22331	1	1	1	1	1	1	0	Campylobacter jejuni	Human	ST-464 complex
22332	0	0	0	0	0	0	0	Campylobacter jejuni	Human	ST-257 complex
22333	1	1	1	1	1	1	1	Campylobacter jejuni	Human	ST-206 complex
22334	1	1	1	1	1	1	1	Campylobacter jejuni	Human	ST-21 complex
22335	0	0	0	0	0	0	1	Campylobacter jejuni	Human	ST-61 complex
22336	1	1	1	1	1	1	1	Campylobacter jejuni	Human	ST-48 complex
22337	0	0	0	0	0	0	1	Campylobacter jejuni	Human	ST-257 complex
22338	1	1	1	1	1	1	1	Campylobacter jejuni	Human	ST-464 complex
22339	1	1	1	1	1	1	0	Campylobacter jejuni	Human	ST-464 complex
22340	1	1	1	1	1	1	0	Campylobacter jejuni	Human	ST-1034 complex
22341	1	1	1	1	1	1	1	Campylobacter jejuni	Human	ST-353 complex
22343	1	1	1	1	1	1	1	Campylobacter jejuni	Human	ST-21 complex
22344	0	0	1	1	1	0	0	Campylobacter jejuni	Human	ST-45 complex
22345	1	1	1	1	1	1	1	Campylobacter jejuni	Human	ST-464 complex
22346	1	1	1	1	1	1	1	Campylobacter jejuni	Human	ST-21 complex
22347	0	1	1	1	1	0	0	Campylobacter jejuni	Human	ST-21 complex
22348	0	1	1	1	1	0	1	Campylobacter jejuni	Human	ST-52 complex
22349	0	0	0	0	0	0	1	Campylobacter jejuni	Human	ST-257 complex
22350	1	0	1	1	1	1	1	Campylobacter jejuni	Human	ST-45 complex
22351	1	1	1	1	1	1	1	Campylobacter jejuni	Human	ST-206 complex
22352	1	1	1	1	1	1	1	Campylobacter jejuni	Human	Unassigned
22353	1	1	1	1	1	1	1	Campylobacter jejuni	Human	ST-21 complex
22354	1	1	1	1	1	1	0	Campylobacter jejuni	Human	ST-464 complex
22355	1	1	1	1	1	1	0	Campylobacter jejuni	Human	ST-464 complex
22356	1	1	1	1	1	1	1	Campylobacter jejuni	Human	ST-45 complex
22357	0	1	1	1	1	0	1	Campylobacter jejuni	Human	ST-658 complex
22358	1	1	1	1	1	1	1	Campylobacter jejuni	Human	ST-574 complex
22359	1	0	1	1	1	1	1	Campylobacter jejuni	Human	ST-21 complex
22361	0	0	0	0	0	0	1	Campylobacter jejuni	Human	ST-283 complex
22362	1	1	1	1	1	1	1	Campylobacter jejuni	Human	ST-607 complex
22363	0	0	0	0	0	0	1	Campylobacter jejuni	Human	ST-42 complex
22364	0	0	0	0	0	0	1	Campylobacter jejuni	Human	ST-61 complex
22365	0	1	1	1	1	0	0	Campylobacter jejuni	Human	ST-45 complex
22366	1	1	1	1	1	1	1	Campylobacter jejuni	Human	ST-460 complex
22367	1	1	1	1	1	1	1	Campylobacter jejuni	Human	ST-21 complex
22368	1	1	1	1	1	1	1	Campylobacter jejuni	Human	ST-21 complex
22369	0	0	0	0	0	0	1	Campylobacter jejuni	Human	ST-45 complex
22370	1	1	1	1	1	1	1	Campylobacter jejuni	Human	ST-353 complex
22372	1	1	1	1	1	1	1	Campylobacter jejuni	Human	ST-206 complex
22373	1	1	1	1	1	1	1	Campylobacter jejuni	Human	ST-21 complex
22374	0	1	1	1	1	0	1	Campylobacter jejuni	Human	ST-21 complex
22375	0	0	0	0	0	0	0	Campylobacter jejuni	Human	ST-257 complex
22376	1	1	1	1	1	1	0	Campylobacter jejuni	Human	ST-443 complex
22377	1	0	1	1	1	1	1	Campylobacter jejuni	Human	ST-45 complex
22378	1	1	1	1	1	1	1	Campylobacter jejuni	Human	ST-48 complex
22660	0	1	1	1	1	0	1	Campylobacter jejuni	Human	ST-21 complex
22661	0	0	0	0	0	0	0	Campylobacter jejuni	Human	ST-45 complex
22662	1	1	1	1	1	1	0	Campylobacter jejuni	Human	ST-464 complex
22663	1	1	1	1	1	1	0	Campylobacter jejuni	Human	ST-464 complex
22664	1	1	1	1	1	1	1	Campylobacter jejuni	Human	ST-21 complex
22665	0	1	1	1	1	0	1	Campylobacter jejuni	Human	ST-48 complex
22666	1	1	1	1	1	1	0	Campylobacter jejuni	Human	ST-464 complex
22667	0	1	1	1	1	0	1	Campylobacter jejuni	Human	ST-48 complex
22669	0	0	0	0	0	0	1	Campylobacter jejuni	Human	ST-22 complex
22670	1	0	1	1	1	1	1	Campylobacter jejuni	Human	ST-45 complex
22671	0	1	1	1	1	0	1	Campylobacter jejuni	Human	ST-658 complex
22672	1	1	1	1	1	1	1	Campylobacter jejuni	Human	ST-48 complex
22673	1	1	1	1	1	1	1	Campylobacter jejuni	Human	ST-206 complex
22674	1	1	1	1	1	1	1	Campylobacter jejuni	Human	ST-464 complex
22675	1	1	1	1	1	1	1	Campylobacter jejuni	Human	ST-353 complex
22676	0	1	1	1	1	0	0	Campylobacter jejuni	Human	ST-45 complex
22677	1	1	1	1	1	1	1	Campylobacter jejuni	Human	ST-45 complex
22678	1	1	1	1	1	1	1	Campylobacter jejuni	Human	ST-21 complex
22679	1	1	1	1	1	1	1	Campylobacter jejuni	Human	ST-21 complex
22680	1	1	1	1	1	1	1	Campylobacter jejuni	Human	ST-52 complex
22681	1	1	1	1	1	1	1	Campylobacter jejuni	Human	ST-21 complex
22682	0	0	0	0	0	0	1	Campylobacter jejuni	Human	ST-42 complex
22683	0	1	1	1	1	0	0	Campylobacter jejuni	Human	ST-1034 complex
22684	0	1	1	1	1	0	1	Campylobacter jejuni	Human	ST-206 complex
22685	0	0	0	0	0	0	0	Campylobacter jejuni	Human	ST-42 complex
22686	1	1	1	1	1	1	1	Campylobacter jejuni	Human	ST-21 complex
22687	0	0	0	0	0	0	1	Campylobacter jejuni	Human	ST-257 complex
22688	1	1	1	1	1	1	1	Campylobacter jejuni	Human	ST-49 complex
22689	0	0	0	0	0	0	1	Campylobacter jejuni	Human	ST-283 complex
22692	1	1	1	1	1	1	0	Campylobacter jejuni	Human	ST-443 complex
22693	1	1	1	1	1	1	0	Campylobacter jejuni	Human	ST-464 complex
22694	1	1	1	1	1	1	1	Campylobacter jejuni	Human	ST-206 complex
22695	1	1	1	1	1	1	1	Campylobacter jejuni	Human	ST-354 complex
22696	0	0	0	0	0	0	1	Campylobacter jejuni	Human	Unassigned
22697	1	1	1	1	1	1	1	Campylobacter jejuni	Human	ST-48 complex
22698	0	0	0	0	0	0	1	Campylobacter jejuni	Human	ST-42 complex
22699	1	1	1	1	1	1	1	Campylobacter jejuni	Human	ST-48 complex
22700	1	1	1	1	1	1	1	Campylobacter jejuni	Human	ST-353 complex
22701	1	1	1	1	1	1	1	Campylobacter jejuni	Human	ST-607 complex
22702	1	1	1	1	1	1	1	Campylobacter jejuni	Human	ST-21 complex
22703	1	1	1	1	1	1	1	Campylobacter jejuni	Human	ST-21 complex
22705	0	1	1	1	1	0	1	Campylobacter jejuni	Human	ST-21 complex
22706	0	0	0	0	0	0	1	Campylobacter jejuni	Human	ST-42 complex
22707	1	1	1	1	1	1	1	Campylobacter jejuni	Human	ST-45 complex
22708	1	1	1	1	1	1	1	Campylobacter jejuni	Human	ST-607 complex
22710	1	1	1	1	1	1	1	Campylobacter jejuni	Human	ST-1034 complex
22711	0	1	1	1	1	0	1	Campylobacter jejuni	Human	ST-21 complex
22712	1	1	1	1	1	1	0	Campylobacter jejuni	Human	ST-464 complex
22713	1	1	1	1	1	1	1	Campylobacter jejuni	Human	ST-353 complex
22714	1	1	1	1	1	1	1	Campylobacter jejuni	Human	ST-21 complex
22715	1	1	1	1	1	1	0	Campylobacter jejuni	Human	ST-464 complex
22716	1	1	1	1	1	1	1	Campylobacter jejuni	Human	ST-45 complex
22717	1	1	1	1	1	1	0	Campylobacter jejuni	Human	ST-353 complex
22718	1	1	1	1	1	1	1	Campylobacter jejuni	Human	ST-48 complex
22720	0	1	1	1	1	0	1	Campylobacter jejuni	Human	ST-21 complex
22721	1	1	1	1	1	1	0	Campylobacter jejuni	Human	ST-353 complex
22722	0	0	0	0	0	0	1	Campylobacter jejuni	Human	Unassigned
22723	1	1	1	1	1	1	1	Campylobacter jejuni	Human	ST-45 complex
22724	0	0	0	0	0	0	1	Campylobacter jejuni	Human	ST-283 complex
22725	1	0	1	1	1	1	1	Campylobacter jejuni	Human	ST-45 complex
22726	0	1	1	1	1	0	1	Campylobacter jejuni	Human	ST-21 complex
22727	1	1	1	1	1	1	0	Campylobacter jejuni	Human	ST-464 complex
22729	1	1	1	1	1	1	1	Campylobacter jejuni	Human	ST-45 complex
22905	0	1	1	1	1	0	1	Campylobacter jejuni	Human	ST-21 complex
23493	1	1	1	1	1	1	1	Campylobacter jejuni	Human	ST-48 complex
23495	1	1	1	1	1	1	1	Campylobacter jejuni	Human	ST-1034 complex
23496	0	0	0	0	0	0	1	Campylobacter jejuni	Human	ST-61 complex
23497	1	1	1	1	1	1	1	Campylobacter jejuni	Human	ST-21 complex
23498	0	0	0	0	0	0	1	Campylobacter jejuni	Human	ST-257 complex
23499	1	1	1	1	1	1	1	Campylobacter jejuni	Human	ST-21 complex
23500	1	1	1	1	1	1	1	Campylobacter jejuni	Human	ST-353 complex
23501	1	1	1	1	1	1	1	Campylobacter jejuni	Human	ST-354 complex
23503	1	1	1	1	1	1	1	Campylobacter jejuni	Human	ST-52 complex
23504	0	0	0	0	0	0	1	Campylobacter jejuni	Human	ST-61 complex
23505	1	1	1	1	1	1	1	Campylobacter jejuni	Human	ST-48 complex
23506	1	1	1	1	1	1	1	Campylobacter jejuni	Human	ST-574 complex
23507	1	1	1	1	1	1	1	Campylobacter jejuni	Human	ST-21 complex
23508	1	1	1	1	1	1	1	Campylobacter jejuni	Human	ST-21 complex
23509	1	1	1	1	1	1	0	Campylobacter jejuni	Human	ST-443 complex
23510	1	1	1	1	1	1	1	Campylobacter jejuni	Human	Unassigned
23511	1	1	1	1	1	1	1	Campylobacter jejuni	Human	ST-21 complex
23512	1	1	1	1	1	1	1	Campylobacter jejuni	Human	ST-21 complex
23513	1	1	1	1	1	1	1	Campylobacter jejuni	Human	ST-48 complex
23514	1	1	1	1	1	1	1	Campylobacter jejuni	Human	ST-21 complex
23516	1	1	1	1	1	1	0	Campylobacter jejuni	Human	ST-464 complex
23517	1	1	1	1	1	1	0	Campylobacter jejuni	Human	ST-464 complex
23518	0	0	0	0	0	0	0	Campylobacter jejuni	Human	ST-257 complex
23519	1	1	1	1	1	1	1	Campylobacter jejuni	Human	ST-353 complex
23520	1	1	1	1	1	1	1	Campylobacter jejuni	Human	ST-353 complex
23522	1	1	1	1	1	1	1	Campylobacter jejuni	Human	ST-48 complex
23523	1	1	1	1	1	1	1	Campylobacter jejuni	Human	ST-353 complex
23524	1	1	1	1	1	1	1	Campylobacter jejuni	Human	ST-21 complex
23525	1	1	1	1	1	1	1	Campylobacter jejuni	Human	ST-48 complex
23526	0	0	0	0	0	0	1	Campylobacter jejuni	Human	ST-257 complex
23527	1	1	1	1	1	1	0	Campylobacter jejuni	Human	Unassigned
23528	0	0	0	0	0	0	1	Campylobacter jejuni	Human	ST-257 complex
23529	1	0	1	1	1	1	0	Campylobacter jejuni	Human	ST-464 complex
23530	1	1	1	1	1	1	0	Campylobacter jejuni	Human	ST-443 complex
23531	1	1	1	1	1	1	1	Campylobacter jejuni	Human	ST-21 complex
23533	1	1	1	1	1	1	1	Campylobacter jejuni	Human	ST-21 complex
23534	1	1	1	1	1	1	1	Campylobacter jejuni	Human	ST-21 complex
23535	1	1	1	1	1	1	1	Campylobacter jejuni	Human	ST-21 complex
23536	1	1	1	1	1	1	1	Campylobacter jejuni	Human	ST-574 complex
23537	0	0	0	0	0	0	1	Campylobacter jejuni	Human	ST-42 complex
23538	1	1	1	1	1	1	0	Campylobacter jejuni	Human	ST-353 complex
23539	1	1	1	1	1	1	1	Campylobacter jejuni	Human	ST-574 complex
23540	0	0	0	0	0	0	0	Campylobacter jejuni	Human	ST-257 complex
23541	1	1	1	1	1	1	1	Campylobacter jejuni	Human	ST-607 complex
23542	1	1	1	1	1	1	1	Campylobacter jejuni	Human	ST-21 complex
23543	1	1	1	1	1	1	1	Campylobacter jejuni	Human	ST-574 complex
23544	1	1	1	1	1	1	0	Campylobacter jejuni	Human	ST-658 complex
23545	1	1	1	1	1	1	1	Campylobacter jejuni	Human	ST-573 complex
23547	1	1	1	1	1	1	1	Campylobacter jejuni	Human	ST-354 complex
23548	1	1	1	1	1	1	1	Campylobacter jejuni	Human	Unassigned
23549	1	1	1	1	1	1	1	Campylobacter jejuni	Human	ST-21 complex
23550	1	1	1	1	1	1	1	Campylobacter jejuni	Human	ST-1034 complex
23551	1	1	1	1	1	1	0	Campylobacter jejuni	Human	ST-443 complex
23552	1	1	1	1	1	1	1	Campylobacter jejuni	Human	ST-354 complex
23554	1	1	1	1	1	1	0	Campylobacter jejuni	Human	ST-443 complex
23555	1	1	1	1	1	1	0	Campylobacter jejuni	Human	ST-464 complex
23556	1	1	1	1	1	1	1	Campylobacter jejuni	Human	ST-21 complex
23557	1	1	1	1	1	1	0	Campylobacter jejuni	Human	ST-443 complex
23559	1	0	1	1	1	1	1	Campylobacter jejuni	Human	ST-21 complex
23560	1	1	1	1	1	1	1	Campylobacter jejuni	Human	ST-574 complex
23561	1	1	1	1	1	1	1	Campylobacter jejuni	Human	ST-353 complex
23562	1	1	1	1	1	1	1	Campylobacter jejuni	Human	ST-48 complex
23563	1	1	1	1	1	1	1	Campylobacter jejuni	Human	ST-574 complex
23564	1	1	1	1	1	1	1	Campylobacter jejuni	Human	ST-45 complex
23565	0	0	0	0	0	0	1	Campylobacter jejuni	Human	ST-257 complex
23566	1	1	1	1	1	1	0	Campylobacter jejuni	Human	ST-21 complex
23567	1	0	1	1	1	1	0	Campylobacter jejuni	Human	ST-21 complex
23568	0	0	0	0	0	0	1	Campylobacter jejuni	Human	ST-257 complex
23569	1	1	1	1	1	1	1	Campylobacter jejuni	Human	ST-21 complex
23570	1	1	1	1	1	1	1	Campylobacter jejuni	Human	ST-21 complex
23571	0	1	1	1	1	0	1	Campylobacter jejuni	Human	ST-21 complex
23572	1	1	1	1	1	1	1	Campylobacter jejuni	Human	Unassigned
23573	1	1	1	1	1	1	1	Campylobacter jejuni	Human	ST-21 complex
23575	1	1	1	1	1	1	1	Campylobacter jejuni	Human	ST-21 complex
23576	1	1	1	1	1	1	0	Campylobacter jejuni	Human	ST-353 complex
23578	1	1	1	1	1	1	0	Campylobacter jejuni	Human	ST-464 complex
23579	1	1	1	1	1	1	1	Campylobacter jejuni	Human	ST-21 complex
23581	1	1	1	1	1	1	1	Campylobacter jejuni	Human	ST-48 complex
23582	1	1	1	1	1	1	0	Campylobacter jejuni	Human	ST-353 complex
23583	1	1	1	1	1	1	1	Campylobacter jejuni	Human	ST-21 complex
23584	1	1	1	1	1	1	1	Campylobacter jejuni	Human	ST-21 complex
23586	1	1	1	1	1	1	1	Campylobacter jejuni	Human	ST-21 complex
23587	0	0	0	0	0	0	1	Campylobacter jejuni	Human	ST-61 complex
23588	1	1	1	1	1	1	1	Campylobacter jejuni	Human	ST-21 complex
23589	1	1	1	1	1	1	1	Campylobacter jejuni	Human	ST-354 complex
23590	1	1	1	1	1	1	1	Campylobacter jejuni	Human	ST-21 complex
23592	1	1	1	1	1	1	0	Campylobacter jejuni	Human	ST-464 complex
23594	1	1	1	1	1	1	1	Campylobacter jejuni	Human	ST-49 complex
23597	1	1	1	1	1	1	1	Campylobacter jejuni	Human	ST-52 complex
23599	0	0	0	0	0	0	1	Campylobacter jejuni	Human	ST-257 complex
23600	0	0	0	0	0	0	1	Campylobacter jejuni	Human	ST-61 complex
23601	1	1	1	1	1	1	0	Campylobacter jejuni	Human	ST-464 complex
23603	0	0	0	0	0	0	1	Campylobacter jejuni	Human	ST-257 complex
23604	0	0	0	0	0	0	1	Campylobacter jejuni	Human	ST-257 complex
23605	0	0	0	0	0	0	1	Campylobacter jejuni	Human	ST-257 complex
23607	0	0	0	0	0	0	1	Campylobacter jejuni	Human	ST-257 complex
23608	1	1	1	1	1	1	0	Campylobacter jejuni	Human	ST-443 complex
23609	1	1	1	1	1	1	0	Campylobacter jejuni	Human	ST-48 complex
23610	1	1	1	1	1	1	1	Campylobacter jejuni	Human	ST-48 complex
23611	1	1	1	1	1	1	1	Campylobacter jejuni	Human	ST-48 complex
23612	1	1	1	1	1	1	1	Campylobacter jejuni	Human	ST-21 complex
23613	1	1	1	1	1	1	1	Campylobacter jejuni	Human	ST-21 complex
23614	1	1	1	1	1	1	1	Campylobacter jejuni	Human	ST-658 complex
23615	1	1	1	0	0	1	1	Campylobacter jejuni	Human	ST-206 complex
23616	0	0	0	0	0	0	1	Campylobacter jejuni	Human	ST-257 complex
23617	1	1	1	1	1	1	1	Campylobacter jejuni	Human	ST-353 complex
23618	0	1	1	1	1	1	1	Campylobacter jejuni	Human	ST-21 complex
23619	1	1	1	1	1	1	1	Campylobacter jejuni	Human	ST-21 complex
23620	0	0	0	0	0	0	1	Campylobacter jejuni	Human	ST-257 complex
23621	0	0	0	0	0	0	1	Campylobacter jejuni	Human	ST-42 complex
23622	1	1	1	1	1	1	1	Campylobacter jejuni	Human	ST-206 complex
23623	0	0	0	0	0	0	0	Campylobacter jejuni	Human	Unassigned
23624	1	1	1	1	1	1	1	Campylobacter jejuni	Human	ST-573 complex
23625	1	1	1	1	1	1	1	Campylobacter jejuni	Human	ST-21 complex
23627	1	1	1	1	1	1	0	Campylobacter jejuni	Human	Unassigned
23628	1	1	1	1	1	1	1	Campylobacter jejuni	Human	ST-52 complex
23629	1	1	1	1	1	1	1	Campylobacter jejuni	Human	ST-52 complex
23630	0	0	0	0	0	0	1	Campylobacter jejuni	Human	ST-257 complex
23631	1	1	1	1	1	1	1	Campylobacter jejuni	Human	ST-21 complex
23632	1	1	1	1	1	1	1	Campylobacter jejuni	Human	ST-21 complex
23633	0	0	0	0	0	0	1	Campylobacter jejuni	Human	ST-257 complex
23634	0	0	0	0	0	0	1	Campylobacter jejuni	Human	ST-283 complex
23635	1	1	1	1	1	1	1	Campylobacter jejuni	Human	ST-21 complex
23636	1	1	1	1	1	1	0	Campylobacter jejuni	Human	ST-464 complex
23637	1	1	1	1	1	1	1	Campylobacter jejuni	Human	ST-353 complex
23638	1	1	1	1	1	1	1	Campylobacter jejuni	Human	ST-403 complex
23639	1	1	1	1	1	1	1	Campylobacter jejuni	Human	ST-574 complex
23640	0	0	0	0	0	0	1	Campylobacter jejuni	Human	ST-257 complex
23641	0	0	0	0	0	0	1	Campylobacter jejuni	Human	ST-257 complex
23642	1	1	1	1	1	1	1	Campylobacter jejuni	Human	ST-52 complex
23643	1	1	1	1	1	1	1	Campylobacter jejuni	Human	ST-21 complex
23644	1	1	1	1	1	1	0	Campylobacter jejuni	Human	ST-464 complex
23647	1	1	1	1	1	1	1	Campylobacter jejuni	Human	ST-21 complex
23648	1	1	1	1	1	1	1	Campylobacter jejuni	Human	ST-21 complex
23649	1	1	1	1	1	1	1	Campylobacter jejuni	Human	ST-354 complex
23650	1	0	1	1	1	1	0	Campylobacter jejuni	Human	ST-443 complex
23651	1	1	1	1	1	1	1	Campylobacter jejuni	Human	ST-48 complex
23652	1	1	1	1	1	1	0	Campylobacter jejuni	Human	ST-353 complex
23653	0	0	0	0	0	0	1	Campylobacter jejuni	Human	ST-257 complex
23654	0	0	0	0	0	0	1	Campylobacter jejuni	Human	ST-22 complex
23655	1	1	1	1	1	1	1	Campylobacter jejuni	Human	ST-353 complex
23656	1	1	1	1	1	1	1	Campylobacter jejuni	Human	ST-21 complex
23657	1	1	1	1	1	1	1	Campylobacter jejuni	Human	ST-206 complex
23658	1	1	1	1	1	1	1	Campylobacter jejuni	Human	ST-48 complex
23659	0	0	0	0	0	0	1	Campylobacter jejuni	Human	ST-257 complex
23660	1	1	1	1	1	1	1	Campylobacter jejuni	Human	ST-21 complex
23662	1	1	1	1	1	1	1	Campylobacter jejuni	Human	ST-21 complex
23664	1	1	1	1	1	1	1	Campylobacter jejuni	Human	ST-21 complex
23666	1	1	1	1	1	1	1	Campylobacter jejuni	Human	ST-460 complex
23667	1	1	1	1	1	1	1	Campylobacter jejuni	Human	ST-45 complex
23668	1	1	1	1	1	1	1	Campylobacter jejuni	Human	ST-658 complex
23669	1	1	1	1	1	1	1	Campylobacter jejuni	Human	ST-48 complex
23670	1	1	1	1	1	1	1	Campylobacter jejuni	Human	ST-21 complex
23671	1	1	1	1	1	1	1	Campylobacter jejuni	Human	ST-21 complex
23672	1	1	1	1	1	1	1	Campylobacter jejuni	Human	ST-61 complex
23673	0	0	0	0	0	0	1	Campylobacter jejuni	Human	ST-658 complex
23674	1	1	1	1	1	1	1	Campylobacter jejuni	Human	ST-257 complex
23675	1	1	1	1	1	1	1	Campylobacter jejuni	Human	ST-403 complex
23676	1	1	1	1	1	1	1	Campylobacter jejuni	Human	ST-21 complex
23677	1	1	1	1	1	1	1	Campylobacter jejuni	Human	ST-21 complex
23678	1	1	1	1	1	1	1	Campylobacter jejuni	Human	Unassigned
23679	1	1	1	1	1	1	1	Campylobacter jejuni	Human	ST-21 complex
23680	1	1	1	1	1	1	1	Campylobacter jejuni	Human	ST-21 complex
23681	1	1	1	1	1	1	1	Campylobacter jejuni	Human	ST-21 complex
23682	1	1	1	1	1	1	0	Campylobacter jejuni	Human	ST-464 complex
23683	1	1	1	1	1	1	1	Campylobacter jejuni	Human	ST-45 complex
23883	0	1	1	1	1	0	0	Campylobacter jejuni	Human	ST-45 complex
23884	0	0	0	0	0	0	1	Campylobacter jejuni	Human	ST-45 complex
23885	0	0	0	0	0	0	0	Campylobacter jejuni	Human	ST-677 complex
23886	0	0	0	0	0	0	1	Campylobacter jejuni	Human	ST-45 complex
23888	0	1	1	1	1	0	1	Campylobacter jejuni	Human	ST-21 complex
23889	1	1	1	1	1	1	1	Campylobacter jejuni	Human	ST-21 complex
23890	0	1	1	1	1	0	1	Campylobacter jejuni	Human	ST-206 complex
23891	1	1	1	1	1	1	1	Campylobacter jejuni	Human	ST-21 complex
23892	1	1	1	1	1	1	1	Campylobacter jejuni	Human	ST-658 complex
23893	0	0	0	0	0	0	1	Campylobacter jejuni	Human	ST-257 complex
23894	1	1	1	1	1	1	1	Campylobacter jejuni	Human	ST-206 complex
23895	0	1	1	1	1	0	1	Campylobacter jejuni	Human	ST-21 complex
23896	0	0	0	0	0	0	1	Campylobacter jejuni	Human	ST-257 complex
23897	0	0	0	0	0	0	0	Campylobacter jejuni	Human	ST-677 complex
23898	1	1	1	1	1	1	1	Campylobacter jejuni	Human	ST-353 complex
23899	1	1	1	1	1	1	1	Campylobacter jejuni	Human	ST-353 complex
23900	0	0	0	0	0	0	1	Campylobacter jejuni	Human	ST-61 complex
23901	0	1	1	1	1	0	1	Campylobacter jejuni	Human	ST-21 complex
23903	0	0	0	0	0	0	1	Campylobacter jejuni	Human	ST-22 complex
23904	1	1	1	1	1	1	1	Campylobacter jejuni	Human	ST-21 complex
23905	1	1	1	1	1	1	1	Campylobacter jejuni	Human	ST-21 complex
23906	0	0	0	0	0	0	1	Campylobacter jejuni	Human	ST-22 complex
23907	1	1	1	1	1	1	1	Campylobacter jejuni	Human	ST-45 complex
23908	0	1	1	1	1	0	1	Campylobacter jejuni	Human	ST-21 complex
23909	0	0	0	0	0	0	1	Campylobacter jejuni	Human	ST-45 complex
23910	0	1	1	1	1	0	1	Campylobacter jejuni	Human	ST-21 complex
23911	1	1	1	1	1	1	1	Campylobacter jejuni	Human	ST-21 complex
23912	0	1	1	1	1	0	1	Campylobacter jejuni	Human	ST-48 complex
23913	0	0	0	0	0	0	1	Campylobacter jejuni	Human	ST-22 complex
23914	0	0	0	0	0	0	1	Campylobacter jejuni	Human	ST-45 complex
23915	0	0	0	0	0	0	1	Campylobacter jejuni	Human	ST-45 complex
23916	1	1	1	1	1	1	1	Campylobacter jejuni	Human	ST-443 complex
23917	1	1	1	1	1	1	0	Campylobacter jejuni	Human	ST-464 complex
23918	1	1	1	1	1	1	0	Campylobacter jejuni	Human	ST-353 complex
23919	0	1	1	1	1	0	0	Campylobacter jejuni	Human	ST-464 complex
23921	1	1	1	1	1	1	1	Campylobacter jejuni	Human	ST-48 complex
23922	1	1	1	1	1	1	1	Campylobacter jejuni	Human	ST-21 complex
23923	1	1	1	1	1	1	1	Campylobacter jejuni	Human	ST-353 complex
23924	1	1	1	1	1	1	1	Campylobacter jejuni	Human	Unassigned
23925	1	1	1	1	1	1	1	Campylobacter jejuni	Human	ST-21 complex
23926	1	1	1	1	1	1	1	Campylobacter jejuni	Human	ST-48 complex
23927	0	1	1	1	1	0	1	Campylobacter jejuni	Human	ST-574 complex
23928	0	0	0	0	0	0	1	Campylobacter jejuni	Human	ST-257 complex
23929	0	0	0	0	0	0	1	Campylobacter jejuni	Human	ST-283 complex
23930	0	0	0	0	0	0	1	Campylobacter jejuni	Human	ST-283 complex
23931	0	0	0	0	0	0	1	Campylobacter jejuni	Human	ST-283 complex
23933	0	1	1	1	1	0	1	Campylobacter jejuni	Human	ST-574 complex
23934	1	1	1	1	1	1	1	Campylobacter jejuni	Human	ST-21 complex
23935	0	1	1	1	1	0	1	Campylobacter jejuni	Human	ST-21 complex
23936	0	0	0	0	0	0	1	Campylobacter jejuni	Human	ST-42 complex
23937	1	0	1	1	1	1	1	Campylobacter jejuni	Human	ST-45 complex
23940	1	1	1	1	1	1	1	Campylobacter jejuni	Human	ST-48 complex
23941	1	1	1	1	1	1	1	Campylobacter jejuni	Human	ST-21 complex
23942	1	1	1	1	1	1	1	Campylobacter jejuni	Human	ST-354 complex
23943	1	1	1	1	1	1	1	Campylobacter jejuni	Human	ST-354 complex
23944	1	1	1	1	1	1	1	Campylobacter jejuni	Human	ST-354 complex
23945	0	0	0	0	0	0	1	Campylobacter jejuni	Human	ST-257 complex
23947	1	1	1	1	1	1	1	Campylobacter jejuni	Human	ST-21 complex
23948	1	1	1	1	1	1	1	Campylobacter jejuni	Human	ST-354 complex
23949	1	1	1	1	1	1	1	Campylobacter jejuni	Human	ST-21 complex
23950	0	0	0	0	0	0	1	Campylobacter jejuni	Human	ST-42 complex
23951	1	1	1	1	1	1	1	Campylobacter jejuni	Human	ST-21 complex
23952	1	1	1	1	1	1	1	Campylobacter jejuni	Human	ST-464 complex
23953	0	1	1	1	1	0	1	Campylobacter jejuni	Human	ST-21 complex
23954	0	1	1	1	1	0	1	Campylobacter jejuni	Human	ST-21 complex
23955	1	1	1	1	1	1	1	Campylobacter jejuni	Human	ST-464 complex
23956	0	1	1	1	1	0	0	Campylobacter jejuni	Human	ST-508 complex
23957	1	1	1	1	1	1	1	Campylobacter jejuni	Human	ST-21 complex
23958	0	0	0	0	0	0	1	Campylobacter jejuni	Human	ST-257 complex
23959	0	0	0	0	0	0	0	Campylobacter jejuni	Human	ST-45 complex
23960	0	1	1	1	1	0	1	Campylobacter jejuni	Human	ST-21 complex
23961	0	1	1	1	1	0	1	Campylobacter jejuni	Human	ST-21 complex
23963	1	1	1	1	1	1	1	Campylobacter jejuni	Human	ST-48 complex
23964	0	1	1	1	1	0	0	Campylobacter jejuni	Human	ST-21 complex
23965	0	0	0	0	0	0	1	Campylobacter jejuni	Human	ST-283 complex
23966	0	0	0	0	0	0	1	Campylobacter jejuni	Human	ST-61 complex
23968	0	1	1	1	1	0	0	Campylobacter jejuni	Human	ST-443 complex
23969	1	1	1	1	1	1	0	Campylobacter jejuni	Human	ST-464 complex
23970	1	1	1	1	1	1	1	Campylobacter jejuni	Human	ST-354 complex
23971	0	1	1	1	1	0	1	Campylobacter jejuni	Human	ST-21 complex
23972	0	1	1	1	1	0	1	Campylobacter jejuni	Human	ST-206 complex
23973	0	0	0	0	0	0	1	Campylobacter jejuni	Human	ST-257 complex
23974	1	1	1	1	1	1	1	Campylobacter jejuni	Human	ST-607 complex
23976	0	1	1	1	1	0	0	Campylobacter jejuni	Human	ST-464 complex
23978	1	1	1	1	1	1	1	Campylobacter jejuni	Human	ST-353 complex
23979	1	1	1	1	1	1	1	Campylobacter jejuni	Human	ST-460 complex
23980	0	1	1	1	1	0	0	Campylobacter jejuni	Human	ST-443 complex
23981	0	0	0	0	0	0	1	Campylobacter jejuni	Human	ST-257 complex
23982	0	0	0	0	0	0	0	Campylobacter jejuni	Human	ST-61 complex
23984	1	1	1	1	1	1	1	Campylobacter jejuni	Human	Unassigned
23985	0	1	1	1	1	0	1	Campylobacter jejuni	Human	ST-353 complex
23986	1	1	1	1	1	1	1	Campylobacter jejuni	Human	ST-692 complex
23988	1	1	1	1	1	1	1	Campylobacter jejuni	Human	Unassigned
23989	0	1	1	1	1	0	1	Campylobacter jejuni	Human	ST-658 complex
23990	1	1	1	1	1	1	1	Campylobacter jejuni	Human	ST-48 complex
23991	1	1	1	1	1	1	1	Campylobacter jejuni	Human	ST-658 complex
23992	0	0	0	0	0	0	1	Campylobacter jejuni	Human	ST-22 complex
23993	0	1	1	1	1	0	1	Campylobacter jejuni	Human	ST-21 complex
23994	0	1	1	1	1	0	1	Campylobacter jejuni	Human	ST-48 complex
23995	0	1	1	1	1	0	1	Campylobacter jejuni	Human	ST-658 complex
23996	1	1	1	1	1	1	0	Campylobacter jejuni	Human	ST-464 complex
23997	1	1	1	1	1	1	1	Campylobacter jejuni	Human	ST-21 complex
23998	1	1	1	1	1	1	1	Campylobacter jejuni	Human	ST-49 complex
23999	0	1	1	1	1	0	1	Campylobacter jejuni	Human	ST-21 complex
24000	1	1	1	1	1	1	1	Campylobacter jejuni	Human	ST-354 complex
24001	0	0	0	0	0	0	1	Campylobacter jejuni	Human	ST-61 complex
24002	0	1	1	1	1	0	0	Campylobacter jejuni	Human	ST-508 complex
24004	0	0	0	0	0	0	0	Campylobacter jejuni	Human	Unassigned
24006	0	1	1	1	1	0	1	Campylobacter jejuni	Human	ST-21 complex
24007	0	0	0	0	0	0	1	Campylobacter jejuni	Human	Unassigned
24008	0	1	1	1	1	0	1	Campylobacter jejuni	Human	ST-21 complex
24009	1	0	1	1	1	1	0	Campylobacter jejuni	Human	ST-443 complex
24010	0	1	1	1	1	0	1	Campylobacter jejuni	Human	ST-21 complex
24011	0	0	0	0	0	0	1	Campylobacter jejuni	Human	ST-61 complex
24012	1	1	1	1	1	1	1	Campylobacter jejuni	Human	ST-45 complex
24013	1	1	1	1	1	1	1	Campylobacter jejuni	Human	ST-353 complex
24014	0	1	1	1	1	0	1	Campylobacter jejuni	Human	ST-48 complex
24015	0	0	1	1	1	0	0	Campylobacter jejuni	Human	ST-443 complex
24016	0	1	1	1	1	0	1	Campylobacter jejuni	Human	ST-21 complex
24017	1	1	1	1	1	1	1	Campylobacter jejuni	Human	ST-21 complex
24018	0	0	0	0	0	0	1	Campylobacter jejuni	Human	ST-22 complex
24019	1	1	1	1	1	1	0	Campylobacter jejuni	Human	ST-257 complex
24020	0	1	1	1	1	0	0	Campylobacter jejuni	Human	ST-257 complex
24021	0	0	1	1	1	0	0	Campylobacter jejuni	Human	ST-443 complex
24022	1	1	1	1	1	1	1	Campylobacter jejuni	Human	Unassigned
24024	0	1	1	1	1	0	0	Campylobacter jejuni	Human	ST-45 complex
24025	1	1	1	1	1	1	0	Campylobacter jejuni	Human	ST-61 complex
24026	0	1	1	1	1	0	1	Campylobacter jejuni	Human	ST-21 complex
24027	1	1	1	1	1	1	0	Campylobacter jejuni	Human	ST-464 complex
24028	1	1	1	1	1	1	0	Campylobacter jejuni	Human	ST-464 complex
24029	0	1	1	1	1	0	0	Campylobacter jejuni	Human	ST-508 complex
24030	1	1	1	1	1	1	1	Campylobacter jejuni	Human	ST-21 complex
24031	1	1	1	1	1	1	1	Campylobacter jejuni	Human	ST-574 complex
24033	0	0	0	0	0	0	1	Campylobacter jejuni	Human	ST-257 complex
24034	1	0	1	1	1	1	0	Campylobacter jejuni	Human	ST-21 complex
24035	1	1	1	1	1	1	1	Campylobacter jejuni	Human	ST-206 complex
24036	1	1	1	1	1	1	1	Campylobacter jejuni	Human	ST-607 complex
24037	1	1	1	1	1	1	1	Campylobacter jejuni	Human	ST-21 complex
24038	1	1	1	1	1	1	1	Campylobacter jejuni	Human	ST-658 complex
24119	1	1	1	1	1	1	1	Campylobacter jejuni	Human	ST-21 complex
24120	1	1	1	1	1	1	0	Campylobacter jejuni	Human	Unassigned
24121	1	1	1	1	1	1	0	Campylobacter jejuni	Human	ST-353 complex
24122	0	0	0	0	0	0	0	Campylobacter jejuni	Human	Unassigned
24123	0	1	1	1	1	0	0	Campylobacter jejuni	Human	ST-443 complex
24124	1	1	1	1	1	1	1	Campylobacter jejuni	Human	ST-353 complex
24125	1	1	1	1	1	1	1	Campylobacter jejuni	Human	ST-464 complex
24127	1	0	1	1	1	1	1	Campylobacter jejuni	Human	ST-45 complex
24128	1	1	1	1	1	1	1	Campylobacter jejuni	Human	ST-48 complex
24129	0	1	1	1	1	0	1	Campylobacter jejuni	Human	ST-48 complex
24130	0	1	1	1	1	0	1	Campylobacter jejuni	Human	ST-21 complex
24131	0	1	1	1	1	0	0	Campylobacter jejuni	Human	ST-508 complex
24132	0	1	1	1	1	0	1	Campylobacter jejuni	Human	ST-52 complex
24133	1	1	1	1	1	1	1	Campylobacter jejuni	Human	ST-21 complex
24134	0	1	1	1	1	0	0	Campylobacter jejuni	Human	ST-21 complex
24171	1	1	1	1	1	1	1	Campylobacter jejuni	Human	ST-403 complex
24172	1	0	1	1	1	1	1	Campylobacter jejuni	Human	ST-403 complex
24173	1	1	1	1	1	1	1	Campylobacter jejuni	Human	ST-353 complex
24174	1	1	1	1	1	1	1	Campylobacter jejuni	Human	ST-353 complex
24175	1	1	1	1	1	1	1	Campylobacter jejuni	Human	ST-573 complex
24176	1	1	1	1	1	1	1	Campylobacter jejuni	Human	ST-573 complex
24178	1	1	1	1	1	1	1	Campylobacter jejuni	Human	ST-658 complex
24181	1	1	1	1	1	1	1	Campylobacter jejuni	Human	ST-403 complex
24182	1	1	1	1	1	1	1	Campylobacter jejuni	Human	ST-403 complex
24183	1	1	1	1	1	1	1	Campylobacter jejuni	Human	ST-353 complex
24184	1	1	1	1	1	1	1	Campylobacter jejuni	Human	ST-353 complex
24185	1	1	1	1	1	1	1	Campylobacter jejuni	Human	ST-573 complex
24186	1	1	1	1	1	1	1	Campylobacter jejuni	Human	ST-573 complex
24188	1	1	1	1	1	1	1	Campylobacter jejuni	Human	ST-658 complex
24236	1	1	1	1	1	1	1	Campylobacter jejuni	Unassigned	ST-353 complex
24237	1	1	1	1	1	1	1	Campylobacter jejuni	Unassigned	ST-403 complex
24459	1	1	1	1	1	1	1	Campylobacter jejuni	Human	ST-45 complex
24460	0	1	1	1	1	0	1	Campylobacter jejuni	Human	ST-48 complex
24461	0	0	0	0	0	0	1	Campylobacter jejuni	Human	ST-257 complex
24462	1	1	1	1	1	1	1	Campylobacter jejuni	Human	ST-21 complex
24463	0	1	1	1	1	0	1	Campylobacter jejuni	Human	ST-658 complex
24464	1	1	1	1	1	1	1	Campylobacter jejuni	Human	ST-21 complex
24465	0	1	1	1	1	0	1	Campylobacter jejuni	Human	ST-658 complex
24466	1	1	1	1	1	1	1	Campylobacter jejuni	Human	Unassigned
24467	0	0	0	0	0	0	0	Campylobacter jejuni	Human	ST-45 complex
24468	1	1	1	1	1	1	1	Campylobacter jejuni	Human	ST-460 complex
24469	1	1	1	1	1	1	1	Campylobacter jejuni	Human	ST-21 complex
24470	0	0	0	0	0	0	1	Campylobacter jejuni	Human	ST-283 complex
24471	0	1	1	1	1	0	1	Campylobacter jejuni	Human	ST-21 complex
24473	0	0	0	0	0	0	1	Campylobacter jejuni	Human	ST-257 complex
24474	0	1	1	1	1	0	0	Campylobacter jejuni	Human	ST-508 complex
24475	1	1	1	1	1	1	1	Campylobacter jejuni	Human	ST-206 complex
24476	0	1	1	1	1	0	1	Campylobacter jejuni	Human	ST-257 complex
24477	1	1	1	1	1	1	0	Campylobacter jejuni	Human	ST-464 complex
24478	1	1	1	1	1	1	1	Campylobacter jejuni	Human	ST-21 complex
24479	0	1	1	1	1	0	0	Campylobacter jejuni	Human	ST-508 complex
24480	0	1	1	1	1	0	0	Campylobacter jejuni	Human	ST-443 complex
24481	0	1	1	1	1	0	1	Campylobacter jejuni	Human	ST-21 complex
24482	1	0	1	1	1	1	0	Campylobacter jejuni	Human	ST-464 complex
24484	1	1	1	1	1	1	1	Campylobacter jejuni	Human	ST-21 complex
24485	1	1	1	1	1	1	0	Campylobacter jejuni	Human	ST-464 complex
24486	1	1	1	1	1	1	1	Campylobacter jejuni	Human	ST-21 complex
24487	1	0	1	1	1	1	1	Campylobacter jejuni	Human	ST-403 complex
24488	1	1	1	1	1	1	0	Campylobacter jejuni	Human	ST-464 complex
24489	0	0	0	0	0	0	1	Campylobacter jejuni	Human	ST-283 complex
24490	1	1	1	1	1	1	1	Campylobacter jejuni	Human	ST-607 complex
24492	1	1	1	1	1	1	1	Campylobacter jejuni	Human	Unassigned
24493	1	1	1	1	1	1	1	Campylobacter jejuni	Human	ST-353 complex
24494	1	1	1	1	1	1	0	Campylobacter jejuni	Human	ST-464 complex
24495	0	1	1	1	1	0	0	Campylobacter jejuni	Human	ST-21 complex
24496	1	1	1	1	1	1	1	Campylobacter jejuni	Human	ST-49 complex
24497	1	1	1	1	1	1	1	Campylobacter jejuni	Human	ST-206 complex
24498	0	1	1	1	1	0	1	Campylobacter jejuni	Human	ST-21 complex
24499	1	1	1	1	1	1	1	Campylobacter jejuni	Human	ST-692 complex
24501	1	1	1	1	1	1	0	Campylobacter jejuni	Human	ST-464 complex
24502	1	1	1	1	1	1	1	Campylobacter jejuni	Human	ST-464 complex
24503	0	0	0	0	0	0	1	Campylobacter jejuni	Human	ST-257 complex
24504	0	1	1	1	1	0	1	Campylobacter jejuni	Human	ST-52 complex
24505	1	1	1	1	1	1	0	Campylobacter jejuni	Human	ST-464 complex
24506	1	1	1	1	1	1	1	Campylobacter jejuni	Human	ST-353 complex
24507	1	1	1	1	1	1	0	Campylobacter jejuni	Human	ST-464 complex
24508	0	1	1	1	1	0	1	Campylobacter jejuni	Human	ST-48 complex
24510	0	1	1	1	1	0	1	Campylobacter jejuni	Human	ST-21 complex
24513	0	1	1	1	1	0	1	Campylobacter jejuni	Human	ST-206 complex
24514	0	1	1	1	1	0	1	Campylobacter jejuni	Human	ST-21 complex
24515	0	1	1	1	1	0	1	Campylobacter jejuni	Human	ST-206 complex
24517	1	1	1	1	1	1	1	Campylobacter jejuni	Human	ST-354 complex
24518	0	0	0	0	0	0	1	Campylobacter jejuni	Human	ST-45 complex
24519	0	0	0	0	0	0	1	Campylobacter jejuni	Human	ST-257 complex
24520	1	1	1	1	1	1	1	Campylobacter jejuni	Human	ST-353 complex
24521	0	0	0	0	0	0	1	Campylobacter jejuni	Human	ST-45 complex
24522	1	1	1	1	1	1	1	Campylobacter jejuni	Human	ST-206 complex
24523	1	1	1	1	1	1	0	Campylobacter jejuni	Human	ST-464 complex
24524	1	1	1	1	1	1	1	Campylobacter jejuni	Human	Unassigned
24526	1	1	1	1	1	1	1	Campylobacter jejuni	Human	ST-354 complex
24527	0	1	1	1	1	0	1	Campylobacter jejuni	Human	ST-21 complex
24528	1	1	1	1	1	1	1	Campylobacter jejuni	Human	ST-21 complex
24529	1	1	1	1	1	1	1	Campylobacter jejuni	Human	ST-353 complex
24531	1	1	1	1	1	1	1	Campylobacter jejuni	Human	ST-206 complex
24532	1	1	1	1	1	1	0	Campylobacter jejuni	Human	ST-464 complex
24533	0	0	0	0	0	0	1	Campylobacter jejuni	Human	ST-257 complex
24534	0	1	1	1	1	0	1	Campylobacter jejuni	Human	ST-21 complex
24535	0	0	0	0	0	0	1	Campylobacter jejuni	Human	ST-257 complex
24536	0	1	1	1	1	0	1	Campylobacter jejuni	Human	ST-21 complex
24537	0	1	1	1	1	0	0	Campylobacter jejuni	Human	ST-257 complex
24538	1	1	1	1	1	1	1	Campylobacter jejuni	Human	ST-21 complex
24540	0	0	0	0	0	0	1	Campylobacter jejuni	Human	ST-61 complex
24542	0	1	1	1	1	0	1	Campylobacter jejuni	Human	ST-21 complex
24543	1	1	1	1	1	1	1	Campylobacter jejuni	Human	ST-21 complex
24545	0	0	0	0	0	0	1	Campylobacter jejuni	Human	ST-42 complex
24546	1	1	1	1	1	1	0	Campylobacter jejuni	Human	ST-464 complex
24548	1	1	1	1	1	1	1	Campylobacter jejuni	Human	ST-353 complex
24549	1	1	1	1	1	1	1	Campylobacter jejuni	Human	ST-206 complex
24550	0	1	1	1	1	0	1	Campylobacter jejuni	Human	ST-206 complex
24553	0	1	1	1	1	0	1	Campylobacter jejuni	Human	ST-21 complex
24554	0	0	0	0	0	0	1	Campylobacter jejuni	Human	ST-257 complex
24555	0	0	0	0	0	0	0	Campylobacter jejuni	Human	ST-22 complex
24556	0	1	1	1	1	0	1	Campylobacter jejuni	Human	ST-21 complex
24557	1	1	1	1	1	1	1	Campylobacter jejuni	Human	ST-354 complex
24559	1	1	1	1	1	1	0	Campylobacter jejuni	Human	ST-353 complex
24560	1	1	1	1	1	1	1	Campylobacter jejuni	Human	ST-21 complex
24561	1	1	1	1	1	1	1	Campylobacter jejuni	Human	ST-403 complex
24562	1	1	1	1	1	1	0	Campylobacter jejuni	Human	ST-464 complex
24563	1	1	1	1	1	1	1	Campylobacter jejuni	Human	ST-45 complex
24564	1	1	1	1	1	1	0	Campylobacter jejuni	Human	ST-464 complex
24566	0	1	1	1	1	0	1	Campylobacter jejuni	Human	ST-21 complex
24567	1	1	1	1	1	1	1	Campylobacter jejuni	Human	ST-354 complex
24568	0	1	1	1	1	0	1	Campylobacter jejuni	Human	ST-21 complex
24569	0	1	1	1	1	0	1	Campylobacter jejuni	Human	ST-574 complex
24570	0	0	0	0	0	0	1	Campylobacter jejuni	Human	ST-257 complex
24571	1	1	1	1	1	1	1	Campylobacter jejuni	Human	ST-353 complex
24572	0	0	0	0	0	0	1	Campylobacter jejuni	Human	ST-257 complex
24573	1	1	1	1	1	1	1	Campylobacter jejuni	Human	ST-21 complex
24574	1	1	1	1	1	1	1	Campylobacter jejuni	Human	ST-354 complex
24575	1	1	1	1	1	1	1	Campylobacter jejuni	Human	ST-45 complex
24576	0	0	0	0	0	0	1	Campylobacter jejuni	Human	ST-257 complex
24577	1	1	1	1	1	1	1	Campylobacter jejuni	Human	ST-353 complex
24578	0	1	1	1	1	0	1	Campylobacter jejuni	Human	ST-48 complex
24579	1	1	1	1	1	1	0	Campylobacter jejuni	Human	ST-464 complex
24580	0	1	1	1	1	0	1	Campylobacter jejuni	Human	ST-48 complex
24582	1	1	1	1	1	1	0	Campylobacter jejuni	Human	ST-443 complex
24583	1	1	1	1	1	1	1	Campylobacter jejuni	Human	ST-45 complex
24584	0	0	0	0	0	0	1	Campylobacter jejuni	Human	ST-257 complex
24585	0	1	1	1	1	0	0	Campylobacter jejuni	Human	ST-21 complex
24586	0	0	0	0	0	0	1	Campylobacter jejuni	Human	ST-42 complex
24587	0	0	0	0	0	0	1	Campylobacter jejuni	Human	ST-45 complex
24588	0	0	0	0	0	0	1	Campylobacter jejuni	Human	ST-257 complex
24589	0	0	0	0	0	0	1	Campylobacter jejuni	Human	ST-45 complex
24590	0	0	0	0	0	0	0	Campylobacter jejuni	Human	ST-45 complex
24591	1	1	1	1	1	1	1	Campylobacter jejuni	Human	ST-45 complex
24592	0	1	1	1	1	0	0	Campylobacter jejuni	Human	ST-508 complex
24593	1	1	1	1	1	1	1	Campylobacter jejuni	Human	ST-353 complex
24594	1	1	1	1	1	1	1	Campylobacter jejuni	Human	ST-206 complex
24595	0	0	0	0	0	0	1	Campylobacter jejuni	Human	ST-257 complex
24596	1	1	1	1	1	1	1	Campylobacter jejuni	Human	ST-45 complex
24597	0	0	0	0	0	0	1	Campylobacter jejuni	Human	ST-257 complex
24598	0	1	1	1	1	0	0	Campylobacter jejuni	Human	ST-21 complex
24599	0	1	1	1	1	0	1	Campylobacter jejuni	Human	ST-658 complex
24600	1	1	1	1	1	1	1	Campylobacter jejuni	Human	ST-48 complex
24601	1	1	1	1	1	1	1	Campylobacter jejuni	Human	ST-206 complex
24602	0	1	1	1	1	0	1	Campylobacter jejuni	Human	ST-206 complex
24605	0	1	1	1	1	0	1	Campylobacter jejuni	Human	ST-658 complex
24606	1	1	1	1	1	1	0	Campylobacter jejuni	Human	ST-464 complex
24607	0	0	0	0	0	0	1	Campylobacter jejuni	Human	ST-22 complex
24608	1	1	1	1	1	1	0	Campylobacter jejuni	Human	ST-21 complex
24609	1	1	1	1	1	1	0	Campylobacter jejuni	Human	ST-464 complex
24610	1	1	1	1	1	1	0	Campylobacter jejuni	Human	ST-45 complex
24611	1	0	1	1	1	1	1	Campylobacter jejuni	Human	ST-45 complex
24612	1	1	1	1	1	1	1	Campylobacter jejuni	Human	ST-206 complex
24613	0	1	1	1	1	0	0	Campylobacter jejuni	Human	ST-21 complex
24614	1	1	1	1	1	1	0	Campylobacter jejuni	Human	ST-464 complex
24615	0	0	0	0	0	0	1	Campylobacter jejuni	Human	ST-22 complex
24616	1	1	1	1	1	1	1	Campylobacter jejuni	Human	ST-354 complex
24617	0	1	1	1	1	0	1	Campylobacter jejuni	Human	ST-48 complex
24618	0	1	1	1	1	0	1	Campylobacter jejuni	Human	ST-48 complex
24619	1	1	1	1	1	1	1	Campylobacter jejuni	Human	ST-206 complex
24622	0	1	1	1	1	0	1	Campylobacter jejuni	Human	Unassigned
24623	0	0	0	0	0	0	0	Campylobacter jejuni	Human	ST-257 complex
24624	1	1	1	1	1	1	1	Campylobacter jejuni	Human	ST-574 complex
24625	0	0	0	0	0	0	1	Campylobacter jejuni	Human	ST-257 complex
24626	0	0	0	0	0	0	1	Campylobacter jejuni	Human	ST-283 complex
24627	0	1	1	1	1	0	0	Campylobacter jejuni	Human	ST-353 complex
24630	0	0	0	0	0	0	1	Campylobacter jejuni	Human	ST-61 complex
24631	1	1	1	1	1	1	1	Campylobacter jejuni	Human	ST-48 complex
24632	1	1	1	1	1	1	1	Campylobacter jejuni	Human	ST-21 complex
24633	1	1	1	1	1	1	1	Campylobacter jejuni	Human	ST-21 complex
24634	1	1	1	1	1	1	1	Campylobacter jejuni	Human	ST-21 complex
24635	0	0	0	0	0	0	1	Campylobacter jejuni	Human	ST-22 complex
24636	0	0	0	0	0	0	0	Campylobacter jejuni	Human	ST-61 complex
24638	0	1	1	1	1	0	1	Campylobacter jejuni	Human	ST-21 complex
24640	1	1	1	1	1	1	1	Campylobacter jejuni	Human	ST-354 complex
24641	0	0	0	0	0	0	1	Campylobacter jejuni	Human	ST-257 complex
24642	0	1	1	1	1	0	1	Campylobacter jejuni	Human	ST-21 complex
24643	0	0	0	0	0	0	1	Campylobacter jejuni	Human	ST-257 complex
24644	1	1	1	1	1	1	0	Campylobacter jejuni	Human	ST-464 complex
24645	1	1	1	1	1	1	1	Campylobacter jejuni	Human	ST-353 complex
24646	1	1	1	1	1	1	1	Campylobacter jejuni	Human	ST-354 complex
24647	0	0	0	0	0	0	1	Campylobacter jejuni	Human	ST-257 complex
24648	1	1	1	1	1	1	0	Campylobacter jejuni	Human	ST-464 complex
24649	1	1	1	1	1	1	1	Campylobacter jejuni	Human	Unassigned
24660	0	0	0	0	0	0	0	Campylobacter jejuni	Human	ST-574 complex
24661	1	1	1	1	1	1	1	Campylobacter jejuni	Human	ST-354 complex
24662	1	1	1	1	1	1	1	Campylobacter jejuni	Human	ST-354 complex
24663	1	1	1	1	1	1	1	Campylobacter jejuni	Human	ST-353 complex
24664	1	1	1	1	1	1	1	Campylobacter jejuni	Human	ST-21 complex
24665	1	1	1	1	1	1	1	Campylobacter jejuni	Human	ST-353 complex
24666	0	1	0	1	1	1	1	Campylobacter jejuni	Human	ST-206 complex
24667	0	1	1	1	1	1	1	Campylobacter jejuni	Human	ST-48 complex
24668	1	1	1	1	1	1	1	Campylobacter jejuni	Human	ST-48 complex
24669	0	0	0	0	0	0	0	Campylobacter jejuni	Human	ST-22 complex
24670	1	1	1	1	1	1	0	Campylobacter jejuni	Human	ST-443 complex
24671	1	1	1	1	1	1	1	Campylobacter jejuni	Human	ST-48 complex
24672	1	1	1	1	1	1	1	Campylobacter jejuni	Human	ST-353 complex
24673	1	1	1	1	1	0	1	Campylobacter jejuni	Human	ST-21 complex
24674	1	1	1	1	1	1	1	Campylobacter jejuni	Human	Unassigned
24676	1	1	1	1	1	1	1	Campylobacter jejuni	Human	ST-353 complex
24677	0	0	0	0	0	0	1	Campylobacter jejuni	Human	ST-257 complex
24678	0	0	0	0	0	0	1	Campylobacter jejuni	Human	ST-257 complex
24679	1	1	1	1	1	1	1	Campylobacter jejuni	Human	ST-21 complex
24680	1	1	1	1	1	1	1	Campylobacter jejuni	Human	ST-1034 complex
24681	1	1	1	1	1	1	1	Campylobacter jejuni	Human	ST-21 complex
24682	1	1	1	1	1	1	1	Campylobacter jejuni	Human	ST-52 complex
24684	1	1	1	1	1	1	1	Campylobacter jejuni	Human	ST-21 complex
24685	0	0	0	0	0	0	1	Campylobacter jejuni	Human	ST-283 complex
24686	0	0	0	0	0	0	1	Campylobacter jejuni	Human	ST-42 complex
24687	0	0	0	0	0	0	1	Campylobacter jejuni	Human	ST-283 complex
24688	0	0	0	0	0	0	1	Campylobacter jejuni	Human	ST-257 complex
24689	1	1	1	1	1	1	1	Campylobacter jejuni	Human	ST-460 complex
24690	1	1	1	1	1	1	1	Campylobacter jejuni	Human	ST-21 complex
24691	0	0	0	0	0	0	1	Campylobacter jejuni	Human	ST-257 complex
24692	0	0	0	0	0	0	1	Campylobacter jejuni	Human	ST-257 complex
24693	0	0	0	0	0	0	1	Campylobacter jejuni	Human	ST-257 complex
24694	1	1	1	1	1	1	0	Campylobacter jejuni	Human	ST-443 complex
24695	0	0	0	0	0	0	0	Campylobacter jejuni	Human	ST-257 complex
24697	1	1	1	1	1	0	1	Campylobacter jejuni	Human	ST-206 complex
24698	0	0	0	0	0	0	1	Campylobacter jejuni	Human	ST-257 complex
24700	0	0	0	0	0	0	1	Campylobacter jejuni	Human	Unassigned
24702	1	1	1	1	1	0	1	Campylobacter jejuni	Human	ST-48 complex
24703	0	0	0	0	0	0	1	Campylobacter jejuni	Human	ST-42 complex
24704	0	1	1	1	1	1	1	Campylobacter jejuni	Human	ST-48 complex
24705	0	1	1	1	1	1	1	Campylobacter jejuni	Human	ST-21 complex
24706	0	0	0	0	0	0	1	Campylobacter jejuni	Human	ST-257 complex
24707	1	1	1	1	1	1	1	Campylobacter jejuni	Human	ST-21 complex
24708	1	1	1	1	1	1	1	Campylobacter jejuni	Human	ST-21 complex
24709	0	0	0	0	0	0	0	Campylobacter jejuni	Human	ST-22 complex
24711	1	1	1	1	1	0	1	Campylobacter jejuni	Human	ST-21 complex
24712	1	1	1	1	1	1	0	Campylobacter jejuni	Human	ST-443 complex
24713	0	0	0	0	0	0	1	Campylobacter jejuni	Human	ST-257 complex
24714	0	0	0	0	0	0	1	Campylobacter jejuni	Human	ST-257 complex
24715	1	1	1	1	1	1	1	Campylobacter jejuni	Human	ST-353 complex
24716	1	1	1	1	1	1	0	Campylobacter jejuni	Human	ST-443 complex
24717	0	0	0	0	0	0	1	Campylobacter jejuni	Human	ST-257 complex
24718	1	1	1	1	1	1	0	Campylobacter jejuni	Human	ST-443 complex
24719	1	1	1	1	1	1	1	Campylobacter jejuni	Human	ST-21 complex
24720	1	1	1	1	1	1	0	Campylobacter jejuni	Human	ST-464 complex
24721	1	1	1	1	1	1	1	Campylobacter jejuni	Human	ST-21 complex
24722	0	0	0	0	0	0	1	Campylobacter jejuni	Human	ST-283 complex
24723	1	1	1	1	1	1	1	Campylobacter jejuni	Human	ST-353 complex
24724	0	1	1	1	1	0	1	Campylobacter jejuni	Human	ST-354 complex
24725	1	1	1	1	1	1	1	Campylobacter jejuni	Human	ST-21 complex
24726	1	1	1	1	1	1	1	Campylobacter jejuni	Human	ST-21 complex
24727	1	1	1	1	1	1	0	Campylobacter jejuni	Human	ST-443 complex
24728	1	1	1	1	1	1	1	Campylobacter jejuni	Human	ST-354 complex
24729	0	1	1	1	1	0	1	Campylobacter jejuni	Human	Unassigned
24730	1	1	1	1	1	1	1	Campylobacter jejuni	Human	ST-353 complex
24731	1	1	1	1	1	1	1	Campylobacter jejuni	Human	ST-45 complex
24732	0	0	0	0	0	0	1	Campylobacter jejuni	Human	ST-45 complex
24733	1	1	1	1	1	1	1	Campylobacter jejuni	Human	ST-21 complex
24734	0	0	0	0	0	0	1	Campylobacter jejuni	Human	ST-257 complex
24735	0	0	1	1	1	1	0	Campylobacter jejuni	Human	ST-21 complex
24736	0	1	0	1	1	1	1	Campylobacter jejuni	Human	ST-21 complex
24737	0	0	0	0	0	0	1	Campylobacter jejuni	Human	ST-257 complex
24738	1	1	1	1	1	0	1	Campylobacter jejuni	Human	ST-21 complex
24739	0	0	0	0	0	0	1	Campylobacter jejuni	Human	ST-61 complex
24740	1	1	1	1	1	1	1	Campylobacter jejuni	Human	ST-21 complex
24741	1	1	1	1	1	0	1	Campylobacter jejuni	Human	ST-21 complex
24742	1	0	1	1	1	1	0	Campylobacter jejuni	Human	ST-21 complex
24743	1	1	1	1	1	1	1	Campylobacter jejuni	Human	ST-353 complex
24744	1	1	1	1	1	1	0	Campylobacter jejuni	Human	ST-464 complex
24745	0	0	0	0	0	0	1	Campylobacter jejuni	Human	ST-257 complex
24746	0	1	1	1	1	1	1	Campylobacter jejuni	Human	ST-21 complex
24747	1	1	1	1	1	1	1	Campylobacter jejuni	Human	ST-21 complex
24748	1	1	1	1	1	1	1	Campylobacter jejuni	Human	ST-21 complex
24749	1	1	1	1	1	0	1	Campylobacter jejuni	Human	ST-21 complex
24750	1	1	1	1	1	1	1	Campylobacter jejuni	Human	ST-354 complex
24751	0	0	0	0	0	0	1	Campylobacter jejuni	Human	ST-45 complex
24752	1	1	1	1	1	1	1	Campylobacter jejuni	Human	ST-45 complex
24753	1	1	1	1	1	1	1	Campylobacter jejuni	Human	ST-21 complex
24754	1	1	1	1	1	1	1	Campylobacter jejuni	Human	ST-21 complex
24755	1	1	1	1	1	0	1	Campylobacter jejuni	Human	ST-21 complex
24756	1	1	1	1	1	1	1	Campylobacter jejuni	Human	ST-52 complex
24757	1	1	1	1	1	1	0	Campylobacter jejuni	Human	ST-443 complex
24759	1	1	1	1	1	1	1	Campylobacter jejuni	Human	ST-354 complex
24760	1	1	1	1	1	1	1	Campylobacter jejuni	Human	ST-574 complex
24762	1	1	1	1	1	1	1	Campylobacter jejuni	Human	ST-21 complex
24763	1	1	1	1	1	1	1	Campylobacter jejuni	Human	ST-21 complex
24764	0	0	1	1	1	1	1	Campylobacter jejuni	Human	ST-48 complex
24765	0	0	0	0	0	0	1	Campylobacter jejuni	Human	ST-61 complex
24766	1	1	1	1	1	0	1	Campylobacter jejuni	Human	ST-45 complex
24767	1	1	1	1	1	1	1	Campylobacter jejuni	Human	ST-21 complex
24768	1	1	1	1	1	1	1	Campylobacter jejuni	Human	ST-353 complex
24769	1	1	1	1	1	0	1	Campylobacter jejuni	Human	ST-21 complex
24770	1	1	1	1	1	1	1	Campylobacter jejuni	Human	ST-21 complex
24771	1	1	1	1	1	1	1	Campylobacter jejuni	Human	ST-403 complex
24772	1	1	1	1	1	1	1	Campylobacter jejuni	Human	ST-45 complex
24773	1	1	1	1	1	1	1	Campylobacter jejuni	Human	ST-353 complex
24774	0	0	0	0	0	0	1	Campylobacter jejuni	Human	ST-61 complex
24775	0	1	1	1	1	1	1	Campylobacter jejuni	Human	ST-52 complex
24776	1	1	1	1	1	1	1	Campylobacter jejuni	Human	ST-658 complex
24777	0	1	1	1	1	1	1	Campylobacter jejuni	Human	ST-45 complex
24778	0	0	0	0	0	0	1	Campylobacter jejuni	Human	ST-257 complex
24779	1	1	1	1	1	1	1	Campylobacter jejuni	Human	ST-48 complex
24780	1	1	1	1	1	1	1	Campylobacter jejuni	Human	ST-21 complex
24781	1	1	0	1	1	1	1	Campylobacter jejuni	Human	ST-21 complex
24782	0	0	0	0	0	0	1	Campylobacter jejuni	Human	ST-257 complex
24783	1	1	1	1	1	1	1	Campylobacter jejuni	Human	ST-48 complex
24784	1	1	1	1	1	1	1	Campylobacter jejuni	Human	ST-21 complex
24785	1	1	1	1	1	1	1	Campylobacter jejuni	Human	ST-21 complex
24786	1	1	1	1	1	1	1	Campylobacter jejuni	Human	Unassigned
24787	1	1	1	1	1	1	0	Campylobacter jejuni	Human	ST-45 complex
24788	1	1	1	1	1	1	1	Campylobacter jejuni	Human	ST-574 complex
24789	1	1	1	1	1	1	1	Campylobacter jejuni	Human	ST-354 complex
24790	1	1	1	1	1	1	1	Campylobacter jejuni	Human	ST-353 complex
24791	1	1	1	1	1	1	1	Campylobacter jejuni	Human	ST-206 complex
24792	1	1	1	1	1	1	1	Campylobacter jejuni	Human	ST-21 complex
24793	1	1	1	1	1	1	1	Campylobacter jejuni	Human	ST-21 complex
24795	1	1	1	1	1	0	1	Campylobacter jejuni	Human	ST-52 complex
24796	1	1	1	1	1	1	1	Campylobacter jejuni	Human	ST-354 complex
24797	1	1	1	1	1	1	1	Campylobacter jejuni	Human	ST-354 complex
24798	0	0	0	0	0	0	1	Campylobacter jejuni	Human	ST-45 complex
24799	0	0	0	0	0	0	1	Campylobacter jejuni	Human	ST-257 complex
24800	1	1	1	1	1	1	1	Campylobacter jejuni	Human	ST-573 complex
24801	1	1	1	1	1	0	1	Campylobacter jejuni	Human	ST-48 complex
24802	1	1	1	1	1	1	1	Campylobacter jejuni	Human	ST-353 complex
24803	1	1	1	1	1	1	1	Campylobacter jejuni	Human	ST-52 complex
24805	1	1	1	1	1	1	1	Campylobacter jejuni	Human	ST-21 complex
24806	1	1	1	1	1	1	1	Campylobacter jejuni	Human	ST-21 complex
24807	1	1	1	1	1	1	1	Campylobacter jejuni	Human	ST-21 complex
24808	1	1	1	1	1	0	1	Campylobacter jejuni	Human	ST-21 complex
24809	0	1	1	1	1	1	0	Campylobacter jejuni	Human	ST-443 complex
24810	0	0	0	0	0	0	1	Campylobacter jejuni	Human	ST-45 complex
24811	1	1	1	1	1	1	1	Campylobacter jejuni	Human	ST-45 complex
24812	1	1	1	1	1	1	0	Campylobacter jejuni	Human	ST-353 complex
24813	1	1	1	1	1	1	1	Campylobacter jejuni	Human	ST-353 complex
24814	1	1	1	1	1	0	1	Campylobacter jejuni	Human	ST-48 complex
24815	1	1	1	1	1	1	1	Campylobacter jejuni	Human	ST-21 complex
24816	1	1	1	1	1	0	1	Campylobacter jejuni	Human	ST-21 complex
24817	1	1	1	1	1	1	1	Campylobacter jejuni	Human	ST-45 complex
24818	0	0	0	0	0	0	1	Campylobacter jejuni	Human	ST-257 complex
24819	1	1	1	1	1	1	1	Campylobacter jejuni	Human	ST-45 complex
24821	1	1	1	1	1	1	1	Campylobacter jejuni	Human	ST-464 complex
24822	1	1	1	1	1	1	1	Campylobacter jejuni	Human	ST-21 complex
24824	1	1	1	1	1	1	0	Campylobacter jejuni	Human	ST-48 complex
24825	1	1	1	1	1	1	1	Campylobacter jejuni	Human	ST-354 complex
24826	0	1	1	1	1	1	1	Campylobacter jejuni	Human	ST-48 complex
24828	1	1	1	1	1	1	1	Campylobacter jejuni	Human	ST-48 complex
24829	1	0	0	1	1	1	1	Campylobacter jejuni	Human	ST-206 complex
24830	1	1	1	1	1	1	1	Campylobacter jejuni	Human	ST-21 complex
24833	1	1	1	1	1	1	1	Campylobacter jejuni	Human	ST-206 complex
24834	1	1	1	1	1	1	1	Campylobacter jejuni	Human	ST-574 complex
24837	1	1	1	1	1	1	1	Campylobacter jejuni	Human	ST-21 complex
24838	1	1	1	1	1	1	1	Campylobacter jejuni	Human	ST-206 complex
24839	1	1	1	1	1	1	1	Campylobacter jejuni	Human	ST-354 complex
24840	1	1	1	1	1	1	1	Campylobacter jejuni	Human	ST-658 complex
24841	1	1	1	1	1	1	1	Campylobacter jejuni	Human	Unassigned
24842	1	1	1	1	1	1	1	Campylobacter jejuni	Human	ST-354 complex
24843	0	0	0	0	0	0	1	Campylobacter jejuni	Human	ST-257 complex
24844	1	1	1	1	1	1	1	Campylobacter jejuni	Human	ST-573 complex
24845	1	1	1	1	1	1	1	Campylobacter jejuni	Human	ST-353 complex
24846	1	1	1	1	1	1	1	Campylobacter jejuni	Human	ST-21 complex
24847	1	1	1	1	1	1	1	Campylobacter jejuni	Human	ST-353 complex
24850	1	1	1	1	1	1	1	Campylobacter jejuni	Human	ST-443 complex
24898	0	1	1	1	1	0	1	Campylobacter jejuni	Human	ST-21 complex
24899	1	1	1	1	1	1	0	Campylobacter jejuni	Human	ST-464 complex
24900	1	1	1	1	1	1	1	Campylobacter jejuni	Human	ST-353 complex
24901	0	0	0	0	0	0	1	Campylobacter jejuni	Human	ST-61 complex
24902	0	1	1	1	1	0	1	Campylobacter jejuni	Human	ST-21 complex
24903	0	1	1	1	1	0	1	Campylobacter jejuni	Human	ST-353 complex
24904	0	1	1	1	1	0	1	Campylobacter jejuni	Human	ST-48 complex
24909	1	1	1	1	1	1	1	Campylobacter jejuni	Human	ST-353 complex
24910	0	0	0	0	0	0	1	Campylobacter jejuni	Human	ST-257 complex
24911	0	1	1	1	1	0	1	Campylobacter jejuni	Human	ST-21 complex
24912	0	0	1	1	1	0	1	Campylobacter jejuni	Human	ST-21 complex
24913	1	1	1	1	1	1	0	Campylobacter jejuni	Human	ST-464 complex
24914	1	1	1	1	1	1	1	Campylobacter jejuni	Human	ST-45 complex
24915	0	1	1	1	1	0	1	Campylobacter jejuni	Human	ST-21 complex
24916	0	1	1	1	1	0	1	Campylobacter jejuni	Human	ST-353 complex
24917	0	1	1	1	1	0	1	Campylobacter jejuni	Human	ST-353 complex
24918	1	1	1	1	1	1	1	Campylobacter jejuni	Human	Unassigned
24919	1	1	1	1	1	1	1	Campylobacter jejuni	Human	ST-354 complex
24920	0	0	0	0	0	0	1	Campylobacter jejuni	Human	ST-257 complex
24921	0	0	0	0	0	0	1	Campylobacter jejuni	Human	ST-22 complex
24922	1	1	1	1	1	1	1	Campylobacter jejuni	Human	ST-21 complex
24923	1	1	1	1	1	0	1	Campylobacter jejuni	Human	ST-206 complex
24924	0	1	1	1	1	0	1	Campylobacter jejuni	Human	ST-21 complex
24925	0	1	1	1	1	0	1	Campylobacter jejuni	Human	ST-21 complex
24926	1	1	1	1	1	1	1	Campylobacter jejuni	Human	ST-21 complex
24927	0	1	1	1	1	0	1	Campylobacter jejuni	Human	ST-48 complex
24928	0	0	0	0	0	0	1	Campylobacter jejuni	Human	ST-257 complex
24929	1	1	1	1	1	1	1	Campylobacter jejuni	Human	ST-574 complex
24930	1	1	1	1	1	1	1	Campylobacter jejuni	Human	ST-573 complex
24931	0	1	1	1	1	0	1	Campylobacter jejuni	Human	ST-21 complex
24932	1	1	1	1	1	1	1	Campylobacter jejuni	Human	ST-206 complex
24933	1	1	1	1	1	1	1	Campylobacter jejuni	Human	ST-354 complex
24934	0	1	1	1	1	1	1	Campylobacter jejuni	Human	ST-48 complex
24935	0	1	1	1	1	0	1	Campylobacter jejuni	Human	ST-574 complex
24936	0	1	1	1	1	0	1	Campylobacter jejuni	Human	ST-460 complex
24937	1	1	1	1	1	1	1	Campylobacter jejuni	Human	ST-21 complex
24939	0	1	1	1	1	0	1	Campylobacter jejuni	Human	ST-658 complex
24940	0	1	1	1	1	0	1	Campylobacter jejuni	Human	ST-48 complex
24941	1	1	1	1	1	1	1	Campylobacter jejuni	Human	ST-21 complex
24943	0	1	1	1	1	0	1	Campylobacter jejuni	Human	ST-21 complex
24944	1	1	1	1	1	1	1	Campylobacter jejuni	Human	ST-1034 complex
24945	0	0	0	0	0	0	1	Campylobacter jejuni	Human	ST-22 complex
24946	1	1	1	1	1	1	1	Campylobacter jejuni	Human	ST-353 complex
24947	0	1	1	1	1	0	1	Campylobacter jejuni	Human	ST-21 complex
24948	0	1	1	1	1	0	1	Campylobacter jejuni	Human	ST-21 complex
24951	1	1	1	1	1	1	1	Campylobacter jejuni	Human	ST-206 complex
24952	0	0	0	0	0	0	1	Campylobacter jejuni	Human	ST-42 complex
24954	0	0	0	0	0	0	1	Campylobacter jejuni	Human	ST-257 complex
24955	0	1	1	1	1	0	1	Campylobacter jejuni	Human	ST-48 complex
24956	0	1	1	1	1	0	1	Campylobacter jejuni	Human	ST-48 complex
24957	1	1	1	1	1	1	0	Campylobacter jejuni	Human	ST-257 complex
24958	1	1	1	1	1	1	1	Campylobacter jejuni	Human	ST-21 complex
24959	0	1	1	1	1	0	1	Campylobacter jejuni	Human	ST-206 complex
24960	0	1	1	1	1	0	0	Campylobacter jejuni	Human	ST-21 complex
24961	1	1	1	1	1	1	1	Campylobacter jejuni	Human	Unassigned
24962	1	1	1	1	1	1	1	Campylobacter jejuni	Human	ST-21 complex
24963	0	1	1	1	1	0	1	Campylobacter jejuni	Human	ST-48 complex
24964	1	1	1	1	1	1	1	Campylobacter jejuni	Human	ST-353 complex
24965	1	1	1	1	1	1	1	Campylobacter jejuni	Human	ST-206 complex
24967	0	1	1	1	1	0	0	Campylobacter jejuni	Human	ST-21 complex
24968	1	1	1	1	1	1	1	Campylobacter jejuni	Human	ST-206 complex
24969	1	1	1	1	1	1	0	Campylobacter jejuni	Human	ST-658 complex
24970	0	1	1	1	1	0	1	Campylobacter jejuni	Human	ST-21 complex
24972	1	1	1	1	1	1	0	Campylobacter jejuni	Human	ST-464 complex
24973	0	1	1	1	1	0	1	Campylobacter jejuni	Human	ST-45 complex
24974	1	1	1	1	1	1	0	Campylobacter jejuni	Human	ST-464 complex
24975	0	0	0	0	0	0	1	Campylobacter jejuni	Human	ST-257 complex
24976	1	1	1	1	1	1	1	Campylobacter jejuni	Human	ST-354 complex
24977	1	1	1	1	1	1	1	Campylobacter jejuni	Human	ST-354 complex
24978	0	1	1	1	1	0	1	Campylobacter jejuni	Human	ST-52 complex
24979	1	1	1	1	1	1	1	Campylobacter jejuni	Human	ST-446 complex
24980	1	1	1	1	1	1	1	Campylobacter jejuni	Human	ST-45 complex
24981	0	1	1	1	1	0	1	Campylobacter jejuni	Human	ST-21 complex
24982	1	1	1	1	1	1	1	Campylobacter jejuni	Human	ST-48 complex
24983	0	1	1	1	1	0	1	Campylobacter jejuni	Human	ST-21 complex
24984	0	1	1	1	1	0	0	Campylobacter jejuni	Human	ST-443 complex
24985	0	1	1	1	1	0	1	Campylobacter jejuni	Human	ST-48 complex
24986	0	0	0	0	0	0	1	Campylobacter jejuni	Human	ST-45 complex
24987	0	0	1	1	1	0	0	Campylobacter jejuni	Human	ST-464 complex
24988	0	0	0	0	0	0	1	Campylobacter jejuni	Human	ST-257 complex
24989	1	1	1	1	1	1	1	Campylobacter jejuni	Human	ST-21 complex
24990	1	1	1	1	1	1	1	Campylobacter jejuni	Human	ST-658 complex
24991	0	1	1	1	1	0	0	Campylobacter jejuni	Human	ST-21 complex
24992	0	1	1	1	1	0	0	Campylobacter jejuni	Human	ST-443 complex
24993	0	1	1	1	1	0	1	Campylobacter jejuni	Human	ST-658 complex
24999	0	0	0	0	0	0	1	Campylobacter jejuni	Human	ST-61 complex
25000	1	1	1	1	1	1	1	Campylobacter jejuni	Human	ST-574 complex
25001	0	1	1	1	1	0	1	Campylobacter jejuni	Human	ST-21 complex
25002	0	1	1	1	1	0	1	Campylobacter jejuni	Human	ST-21 complex
25003	0	1	1	1	1	0	1	Campylobacter jejuni	Human	ST-464 complex
25004	1	1	1	1	1	1	1	Campylobacter jejuni	Human	ST-206 complex
25005	1	1	1	1	1	1	1	Campylobacter jejuni	Human	ST-658 complex
25006	0	1	1	1	1	0	1	Campylobacter jejuni	Human	ST-21 complex
25007	0	1	1	1	1	0	1	Campylobacter jejuni	Human	ST-206 complex
25009	1	1	1	1	1	1	1	Campylobacter jejuni	Human	ST-353 complex
25010	0	0	0	0	0	0	1	Campylobacter jejuni	Human	ST-257 complex
25012	1	1	1	1	1	1	1	Campylobacter jejuni	Human	ST-460 complex
25013	0	0	0	0	0	0	1	Campylobacter jejuni	Human	ST-42 complex
25014	0	0	0	0	0	0	1	Campylobacter jejuni	Human	ST-45 complex
25015	1	1	1	1	1	1	0	Campylobacter jejuni	Human	ST-464 complex
25017	1	1	1	1	1	1	1	Campylobacter jejuni	Human	ST-658 complex
25018	0	1	1	1	1	0	1	Campylobacter jejuni	Human	ST-21 complex
25019	1	1	1	1	1	1	0	Campylobacter jejuni	Human	ST-464 complex
25020	0	0	0	0	0	0	1	Campylobacter jejuni	Human	ST-257 complex
25022	1	1	1	1	1	1	1	Campylobacter jejuni	Human	ST-353 complex
25023	1	1	1	1	1	1	1	Campylobacter jejuni	Human	ST-21 complex
25025	0	0	0	0	0	0	1	Campylobacter jejuni	Human	ST-257 complex
25026	1	1	1	1	1	1	1	Campylobacter jejuni	Human	ST-661 complex
25027	1	1	1	1	1	1	1	Campylobacter jejuni	Human	ST-21 complex
25028	1	1	1	1	1	1	1	Campylobacter jejuni	Human	ST-21 complex
25030	1	1	1	1	1	1	1	Campylobacter jejuni	Human	ST-206 complex
25031	0	1	1	1	1	0	1	Campylobacter jejuni	Human	ST-658 complex
25032	1	1	1	1	1	1	1	Campylobacter jejuni	Human	Unassigned
25033	1	1	1	1	1	1	1	Campylobacter jejuni	Human	ST-353 complex
25034	1	1	1	1	1	1	1	Campylobacter jejuni	Human	ST-206 complex
25035	0	0	0	0	0	0	1	Campylobacter jejuni	Human	ST-257 complex
25036	1	1	1	1	1	1	1	Campylobacter jejuni	Human	ST-21 complex
25039	0	0	0	0	0	0	1	Campylobacter jejuni	Human	ST-257 complex
25040	0	1	1	1	1	0	1	Campylobacter jejuni	Human	ST-21 complex
25041	1	1	1	1	1	1	1	Campylobacter jejuni	Human	ST-45 complex
25042	1	1	1	1	1	1	0	Campylobacter jejuni	Human	ST-464 complex
25044	0	1	1	1	1	0	1	Campylobacter jejuni	Human	ST-48 complex
25045	0	1	1	1	1	0	1	Campylobacter jejuni	Human	ST-21 complex
25046	1	1	1	1	1	1	1	Campylobacter jejuni	Human	ST-354 complex
25047	1	1	1	1	1	1	1	Campylobacter jejuni	Human	ST-354 complex
25048	0	1	1	1	1	0	1	Campylobacter jejuni	Human	ST-206 complex
[truncated: 14,131 more rows]

## Sheet: Both
Isolate ID	CJ1340	MAF2	MAF3	MAF4	MAF5	MAF6	MAF7	species	source	clonal_complex (MLST)	Both	Maf2	Maf6
48	1	1	1	1	1	1	1	Campylobacter jejuni	Human	ST-21 complex	7	4	3
2640	1	1	1	1	1	1	1	Campylobacter jejuni	Human	ST-21 complex	7	4	3
2659	1	1	1	1	1	1	1	Campylobacter jejuni	Human	ST-48 complex	7	4	3
2661	1	1	1	1	1	1	1	Campylobacter jejuni	Human	ST-353 complex	7	4	3
2662	1	1	1	1	1	1	1	Campylobacter jejuni	Human	ST-206 complex	7	4	3
2663	1	1	1	1	1	1	1	Campylobacter jejuni	Human	ST-353 complex	7	4	3
2667	1	1	1	1	1	1	1	Campylobacter jejuni	Human	ST-21 complex	7	4	3
2669	1	1	1	1	1	1	1	Campylobacter jejuni	Human	ST-21 complex	7	4	3
2670	1	1	1	1	1	1	1	Campylobacter jejuni	Human	ST-21 complex	7	4	3
2672	1	1	1	1	1	1	1	Campylobacter jejuni	Human	ST-354 complex	7	4	3
2685	1	1	1	1	1	1	1	Campylobacter jejuni	Chicken/chicken product	ST-45 complex	7	4	3
2686	1	1	1	1	1	1	1	Campylobacter jejuni	Chicken/chicken product	ST-45 complex	7	4	3
2689	1	1	1	1	1	1	1	Campylobacter jejuni	Chicken/chicken product	ST-45 complex	7	4	3
2690	1	1	1	1	1	1	1	Campylobacter jejuni	Chicken/chicken product	ST-45 complex	7	4	3
5293	1	1	1	1	1	1	1	Campylobacter jejuni	Sheep/goat	ST-21 complex	7	4	3
10935	1	1	1	1	1	1	1	Campylobacter jejuni	Human	Unassigned	7	4	3
12881	1	1	1	1	1	1	1	Campylobacter jejuni	Human	Unassigned	7	4	3
12882	1	1	1	1	1	1	1	Campylobacter jejuni	Human	ST-48 complex	7	4	3
12884	1	1	1	1	1	1	1	Campylobacter jejuni	Human	ST-48 complex	7	4	3
12885	1	1	1	1	1	1	1	Campylobacter jejuni	Human	ST-464 complex	7	4	3
12888	1	1	1	1	1	1	1	Campylobacter jejuni	Human	ST-206 complex	7	4	3
12889	1	1	1	1	1	1	1	Campylobacter jejuni	Human	ST-464 complex	7	4	3
12890	1	1	1	1	1	1	1	Campylobacter jejuni	Human	ST-464 complex	7	4	3
12891	1	1	1	1	1	1	1	Campylobacter jejuni	Human	Unassigned	7	4	3
12897	1	1	1	1	1	1	1	Campylobacter jejuni	Human	ST-21 complex	7	4	3
12899	1	1	1	1	1	1	1	Campylobacter jejuni	Human	ST-21 complex	7	4	3
12901	1	1	1	1	1	1	1	Campylobacter jejuni	Human	ST-353 complex	7	4	3
12902	1	1	1	1	1	1	1	Campylobacter jejuni	Human	ST-354 complex	7	4	3
12909	1	1	1	1	1	1	1	Campylobacter jejuni	Human	ST-574 complex	7	4	3
12910	1	1	1	1	1	1	1	Campylobacter jejuni	Human	ST-353 complex	7	4	3
12913	1	1	1	1	1	1	1	Campylobacter jejuni	Human	ST-658 complex	7	4	3
12917	1	1	1	1	1	1	1	Campylobacter jejuni	Human	ST-206 complex	7	4	3
12922	1	1	1	1	1	1	1	Campylobacter jejuni	Human	ST-353 complex	7	4	3
16049	1	1	1	1	1	1	1	Campylobacter jejuni	Human	ST-21 complex	7	4	3
16050	1	1	1	1	1	1	1	Campylobacter jejuni	Human	ST-206 complex	7	4	3
16053	1	1	1	1	1	1	1	Campylobacter jejuni	Human	Unassigned	7	4	3
16054	1	1	1	1	1	1	1	Campylobacter jejuni	Human	ST-21 complex	7	4	3
16056	1	1	1	1	1	1	1	Campylobacter jejuni	Human	ST-45 complex	7	4	3
16057	1	1	1	1	1	1	1	Campylobacter jejuni	Human	ST-353 complex	7	4	3
16058	1	1	1	1	1	1	1	Campylobacter jejuni	Human	ST-1034 complex	7	4	3
16059	1	1	1	1	1	1	1	Campylobacter jejuni	Human	ST-607 complex	7	4	3
16072	1	1	1	1	1	1	1	Campylobacter jejuni	Human	ST-21 complex	7	4	3
16075	1	1	1	1	1	1	1	Campylobacter jejuni	Human	ST-45 complex	7	4	3
16082	1	1	1	1	1	1	1	Campylobacter jejuni	Human	ST-21 complex	7	4	3
16084	1	1	1	1	1	1	1	Campylobacter jejuni	Human	ST-354 complex	7	4	3
16085	1	1	1	1	1	1	1	Campylobacter jejuni	Human	ST-464 complex	7	4	3
16095	1	1	1	1	1	1	1	Campylobacter jejuni	Human	ST-354 complex	7	4	3
16096	1	1	1	1	1	1	1	Campylobacter jejuni	Human	ST-354 complex	7	4	3
16101	1	1	1	1	1	1	1	Campylobacter jejuni	Human	ST-574 complex	7	4	3
16103	1	1	1	1	1	1	1	Campylobacter jejuni	Human	ST-206 complex	7	4	3
16104	1	1	1	1	1	1	1	Campylobacter jejuni	Human	ST-206 complex	7	4	3
16107	1	1	1	1	1	1	1	Campylobacter jejuni	Human	ST-21 complex	7	4	3
16110	1	1	1	1	1	1	1	Campylobacter jejuni	Human	ST-45 complex	7	4	3
16111	1	1	1	1	1	1	1	Campylobacter jejuni	Human	ST-45 complex	7	4	3
16112	1	1	1	1	1	1	1	Campylobacter jejuni	Human	ST-206 complex	7	4	3
16118	1	1	1	1	1	1	1	Campylobacter jejuni	Human	ST-45 complex	7	4	3
16119	1	1	1	1	1	1	1	Campylobacter jejuni	Human	Unassigned	7	4	3
16120	1	1	1	1	1	1	1	Campylobacter jejuni	Human	ST-574 complex	7	4	3
16126	1	1	1	1	1	1	1	Campylobacter jejuni	Human	ST-21 complex	7	4	3
16131	1	1	1	1	1	1	1	Campylobacter jejuni	Human	ST-21 complex	7	4	3
16132	1	1	1	1	1	1	1	Campylobacter jejuni	Human	ST-21 complex	7	4	3
16136	1	1	1	1	1	1	1	Campylobacter jejuni	Human	ST-45 complex	7	4	3
16138	1	1	1	1	1	1	1	Campylobacter jejuni	Human	ST-607 complex	7	4	3
16144	1	1	1	1	1	1	1	Campylobacter jejuni	Human	ST-21 complex	7	4	3
16146	1	1	1	1	1	1	1	Campylobacter jejuni	Human	ST-403 complex	7	4	3
16150	1	1	1	1	1	1	1	Campylobacter jejuni	Human	Unassigned	7	4	3
16151	1	1	1	1	1	1	1	Campylobacter jejuni	Human	ST-48 complex	7	4	3
16152	1	1	1	1	1	1	1	Campylobacter jejuni	Human	ST-21 complex	7	4	3
16153	1	1	1	1	1	1	1	Campylobacter jejuni	Human	ST-464 complex	7	4	3
16154	1	1	1	1	1	1	1	Campylobacter jejuni	Human	ST-443 complex	7	4	3
16155	1	1	1	1	1	1	1	Campylobacter jejuni	Human	ST-45 complex	7	4	3
16156	1	1	1	1	1	1	1	Campylobacter jejuni	Human	ST-607 complex	7	4	3
16157	1	1	1	1	1	1	1	Campylobacter jejuni	Human	Unassigned	7	4	3
16164	1	1	1	1	1	1	1	Campylobacter jejuni	Human	ST-21 complex	7	4	3
16165	1	1	1	1	1	1	1	Campylobacter jejuni	Human	ST-52 complex	7	4	3
16167	1	1	1	1	1	1	1	Campylobacter jejuni	Human	ST-21 complex	7	4	3
16174	1	1	1	1	1	1	1	Campylobacter jejuni	Human	ST-48 complex	7	4	3
16176	1	1	1	1	1	1	1	Campylobacter jejuni	Human	ST-21 complex	7	4	3
16179	1	1	1	1	1	1	1	Campylobacter jejuni	Human	ST-206 complex	7	4	3
16180	1	1	1	1	1	1	1	Campylobacter jejuni	Human	ST-21 complex	7	4	3
16181	1	1	1	1	1	1	1	Campylobacter jejuni	Human	ST-21 complex	7	4	3
16184	1	1	1	1	1	1	1	Campylobacter jejuni	Human	ST-206 complex	7	4	3
16186	1	1	1	1	1	1	1	Campylobacter jejuni	Human	ST-48 complex	7	4	3
16188	1	1	1	1	1	1	1	Campylobacter jejuni	Human	ST-574 complex	7	4	3
16189	1	1	1	1	1	1	1	Campylobacter jejuni	Human	ST-574 complex	7	4	3
16190	1	1	1	1	1	1	1	Campylobacter jejuni	Human	ST-21 complex	7	4	3
16191	1	1	1	1	1	1	1	Campylobacter jejuni	Human	ST-21 complex	7	4	3
16194	1	1	1	1	1	1	1	Campylobacter jejuni	Human	ST-206 complex	7	4	3
16200	1	1	1	1	1	1	1	Campylobacter jejuni	Human	ST-21 complex	7	4	3
16203	1	1	1	1	1	1	1	Campylobacter jejuni	Human	Unassigned	7	4	3
16206	1	1	1	1	1	1	1	Campylobacter jejuni	Human	ST-48 complex	7	4	3
16213	1	1	1	1	1	1	1	Campylobacter jejuni	Human	ST-354 complex	7	4	3
16215	1	1	1	1	1	1	1	Campylobacter jejuni	Human	ST-21 complex	7	4	3
16217	1	1	1	1	1	1	1	Campylobacter jejuni	Human	ST-206 complex	7	4	3
16218	1	1	1	1	1	1	1	Campylobacter jejuni	Human	ST-464 complex	7	4	3
16222	1	1	1	1	1	1	1	Campylobacter jejuni	Human	ST-460 complex	7	4	3
16225	1	1	1	1	1	1	1	Campylobacter jejuni	Human	ST-206 complex	7	4	3
16226	1	1	1	1	1	1	1	Campylobacter jejuni	Human	ST-1034 complex	7	4	3
16228	1	1	1	1	1	1	1	Campylobacter jejuni	Human	ST-573 complex	7	4	3
16230	1	1	1	1	1	1	1	Campylobacter jejuni	Human	ST-573 complex	7	4	3
16231	1	1	1	1	1	1	1	Campylobacter jejuni	Human	ST-658 complex	7	4	3
16232	1	1	1	1	1	1	1	Campylobacter jejuni	Human	ST-45 complex	7	4	3
16233	1	1	1	1	1	1	1	Campylobacter jejuni	Human	ST-353 complex	7	4	3
16235	1	1	1	1	1	1	1	Campylobacter jejuni	Human	ST-52 complex	7	4	3
16239	1	1	1	1	1	1	1	Campylobacter jejuni	Human	Unassigned	7	4	3
16242	1	1	1	1	1	1	1	Campylobacter jejuni	Human	ST-21 complex	7	4	3
16244	1	1	1	1	1	1	1	Campylobacter jejuni	Human	ST-354 complex	7	4	3
16247	1	1	1	1	1	1	1	Campylobacter jejuni	Human	ST-353 complex	7	4	3
16250	1	1	1	1	1	1	1	Campylobacter jejuni	Human	ST-464 complex	7	4	3
16253	1	1	1	1	1	1	1	Campylobacter jejuni	Human	ST-21 complex	7	4	3
16255	1	1	1	1	1	1	1	Campylobacter jejuni	Human	ST-1034 complex	7	4	3
16256	1	1	1	1	1	1	1	Campylobacter jejuni	Human	ST-21 complex	7	4	3
16258	1	1	1	1	1	1	1	Campylobacter jejuni	Human	ST-607 complex	7	4	3
16260	1	1	1	1	1	1	1	Campylobacter jejuni	Human	ST-464 complex	7	4	3
16262	1	1	1	1	1	1	1	Campylobacter jejuni	Human	ST-206 complex	7	4	3
16265	1	1	1	1	1	1	1	Campylobacter jejuni	Human	ST-353 complex	7	4	3
16270	1	1	1	1	1	1	1	Campylobacter jejuni	Human	ST-353 complex	7	4	3
16272	1	1	1	1	1	1	1	Campylobacter jejuni	Human	ST-692 complex	7	4	3
16274	1	1	1	1	1	1	1	Campylobacter jejuni	Human	ST-179 complex	7	4	3
16275	1	1	1	1	1	1	1	Campylobacter jejuni	Human	ST-21 complex	7	4	3
16276	1	1	1	1	1	1	1	Campylobacter jejuni	Human	ST-403 complex	7	4	3
16278	1	1	1	1	1	1	1	Campylobacter jejuni	Human	Unassigned	7	4	3
16279	1	1	1	1	1	1	1	Campylobacter jejuni	Human	ST-48 complex	7	4	3
16284	1	1	1	1	1	1	1	Campylobacter jejuni	Human	ST-658 complex	7	4	3
16285	1	1	1	1	1	1	1	Campylobacter jejuni	Human	ST-21 complex	7	4	3
16286	1	1	1	1	1	1	1	Campylobacter jejuni	Human	ST-353 complex	7	4	3
16289	1	1	1	1	1	1	1	Campylobacter jejuni	Human	ST-353 complex	7	4	3
16290	1	1	1	1	1	1	1	Campylobacter jejuni	Human	ST-1034 complex	7	4	3
16292	1	1	1	1	1	1	1	Campylobacter jejuni	Human	ST-21 complex	7	4	3
16294	1	1	1	1	1	1	1	Campylobacter jejuni	Human	ST-21 complex	7	4	3
16297	1	1	1	1	1	1	1	Campylobacter jejuni	Human	ST-21 complex	7	4	3
16299	1	1	1	1	1	1	1	Campylobacter jejuni	Human	ST-353 complex	7	4	3
16300	1	1	1	1	1	1	1	Campylobacter jejuni	Human	ST-21 complex	7	4	3
16308	1	1	1	1	1	1	1	Campylobacter jejuni	Human	ST-21 complex	7	4	3
16309	1	1	1	1	1	1	1	Campylobacter jejuni	Human	ST-354 complex	7	4	3
16310	1	1	1	1	1	1	1	Campylobacter jejuni	Human	ST-354 complex	7	4	3
16312	1	1	1	1	1	1	1	Campylobacter jejuni	Human	ST-353 complex	7	4	3
16314	1	1	1	1	1	1	1	Campylobacter jejuni	Human	ST-206 complex	7	4	3
16316	1	1	1	1	1	1	1	Campylobacter jejuni	Human	ST-21 complex	7	4	3
16317	1	1	1	1	1	1	1	Campylobacter jejuni	Human	ST-206 complex	7	4	3
16319	1	1	1	1	1	1	1	Campylobacter jejuni	Human	ST-21 complex	7	4	3
16320	1	1	1	1	1	1	1	Campylobacter jejuni	Human	Unassigned	7	4	3
16321	1	1	1	1	1	1	1	Campylobacter jejuni	Human	ST-354 complex	7	4	3
16322	1	1	1	1	1	1	1	Campylobacter jejuni	Human	ST-21 complex	7	4	3
16324	1	1	1	1	1	1	1	Campylobacter jejuni	Human	ST-206 complex	7	4	3
16326	1	1	1	1	1	1	1	Campylobacter jejuni	Human	ST-206 complex	7	4	3
16328	1	1	1	1	1	1	1	Campylobacter jejuni	Human	ST-45 complex	7	4	3
16330	1	1	1	1	1	1	1	Campylobacter jejuni	Human	ST-21 complex	7	4	3
16331	1	1	1	1	1	1	1	Campylobacter jejuni	Human	ST-21 complex	7	4	3
16336	1	1	1	1	1	1	1	Campylobacter jejuni	Human	ST-21 complex	7	4	3
16342	1	1	1	1	1	1	1	Campylobacter jejuni	Human	ST-353 complex	7	4	3
16346	1	1	1	1	1	1	1	Campylobacter jejuni	Human	ST-573 complex	7	4	3
16349	1	1	1	1	1	1	1	Campylobacter jejuni	Human	ST-21 complex	7	4	3
16350	1	1	1	1	1	1	1	Campylobacter jejuni	Human	ST-1034 complex	7	4	3
16353	1	1	1	1	1	1	1	Campylobacter jejuni	Human	ST-21 complex	7	4	3
16354	1	1	1	1	1	1	1	Campylobacter jejuni	Human	ST-21 complex	7	4	3
16360	1	1	1	1	1	1	1	Campylobacter jejuni	Human	ST-573 complex	7	4	3
16361	1	1	1	1	1	1	1	Campylobacter jejuni	Human	ST-353 complex	7	4	3
16363	1	1	1	1	1	1	1	Campylobacter jejuni	Human	ST-21 complex	7	4	3
16364	1	1	1	1	1	1	1	Campylobacter jejuni	Human	ST-45 complex	7	4	3
16365	1	1	1	1	1	1	1	Campylobacter jejuni	Human	ST-21 complex	7	4	3
16366	1	1	1	1	1	1	1	Campylobacter jejuni	Human	ST-21 complex	7	4	3
16367	1	1	1	1	1	1	1	Campylobacter jejuni	Human	ST-658 complex	7	4	3
16368	1	1	1	1	1	1	1	Campylobacter jejuni	Human	ST-21 complex	7	4	3
16371	1	1	1	1	1	1	1	Campylobacter jejuni	Human	ST-353 complex	7	4	3
16376	1	1	1	1	1	1	1	Campylobacter jejuni	Human	ST-21 complex	7	4	3
16377	1	1	1	1	1	1	1	Campylobacter jejuni	Human	Unassigned	7	4	3
16385	1	1	1	1	1	1	1	Campylobacter jejuni	Human	ST-21 complex	7	4	3
16386	1	1	1	1	1	1	1	Campylobacter jejuni	Human	ST-21 complex	7	4	3
16387	1	1	1	1	1	1	1	Campylobacter jejuni	Human	ST-48 complex	7	4	3
18182	1	1	1	1	1	1	1	Campylobacter jejuni	Chicken/chicken product	ST-354 complex	7	4	3
18203	1	1	1	1	1	1	1	Campylobacter jejuni	Human	ST-48 complex	7	4	3
18204	1	1	1	1	1	1	1	Campylobacter jejuni	Human	ST-354 complex	7	4	3
18210	1	1	1	1	1	1	1	Campylobacter jejuni	Human	ST-460 complex	7	4	3
18212	1	1	1	1	1	1	1	Campylobacter jejuni	Human	ST-692 complex	7	4	3
18214	1	1	1	1	1	1	1	Campylobacter jejuni	Human	ST-464 complex	7	4	3
18215	1	1	1	1	1	1	1	Campylobacter jejuni	Human	ST-353 complex	7	4	3
18218	1	1	1	1	1	1	1	Campylobacter jejuni	Human	ST-206 complex	7	4	3
18219	1	1	1	1	1	1	1	Campylobacter jejuni	Human	ST-460 complex	7	4	3
18220	1	1	1	1	1	1	1	Campylobacter jejuni	Human	ST-460 complex	7	4	3
18221	1	1	1	1	1	1	1	Campylobacter jejuni	Human	ST-21 complex	7	4	3
18224	1	1	1	1	1	1	1	Campylobacter jejuni	Human	ST-21 complex	7	4	3
18226	1	1	1	1	1	1	1	Campylobacter jejuni	Human	ST-52 complex	7	4	3
18227	1	1	1	1	1	1	1	Campylobacter jejuni	Human	ST-460 complex	7	4	3
18228	1	1	1	1	1	1	1	Campylobacter jejuni	Human	ST-21 complex	7	4	3
18231	1	1	1	1	1	1	1	Campylobacter jejuni	Human	Unassigned	7	4	3
18232	1	1	1	1	1	1	1	Campylobacter jejuni	Human	Unassigned	7	4	3
18235	1	1	1	1	1	1	1	Campylobacter jejuni	Human	ST-21 complex	7	4	3
18236	1	1	1	1	1	1	1	Campylobacter jejuni	Human	ST-658 complex	7	4	3
18237	1	1	1	1	1	1	1	Campylobacter jejuni	Human	ST-574 complex	7	4	3
18238	1	1	1	1	1	1	1	Campylobacter jejuni	Human	ST-21 complex	7	4	3
18239	1	1	1	1	1	1	1	Campylobacter jejuni	Human	ST-21 complex	7	4	3
18240	1	1	1	1	1	1	1	Campylobacter jejuni	Human	ST-403 complex	7	4	3
18247	1	1	1	1	1	1	1	Campylobacter jejuni	Human	ST-21 complex	7	4	3
18248	1	1	1	1	1	1	1	Campylobacter jejuni	Human	ST-21 complex	7	4	3
18249	1	1	1	1	1	1	1	Campylobacter jejuni	Human	ST-464 complex	7	4	3
18252	1	1	1	1	1	1	1	Campylobacter jejuni	Human	Unassigned	7	4	3
18254	1	1	1	1	1	1	1	Campylobacter jejuni	Human	ST-446 complex	7	4	3
18255	1	1	1	1	1	1	1	Campylobacter jejuni	Human	ST-354 complex	7	4	3
18259	1	1	1	1	1	1	1	Campylobacter jejuni	Human	ST-21 complex	7	4	3
18260	1	1	1	1	1	1	1	Campylobacter jejuni	Human	ST-21 complex	7	4	3
18264	1	1	1	1	1	1	1	Campylobacter jejuni	Human	ST-353 complex	7	4	3
18271	1	1	1	1	1	1	1	Campylobacter jejuni	Human	ST-21 complex	7	4	3
18273	1	1	1	1	1	1	1	Campylobacter jejuni	Human	ST-354 complex	7	4	3
18274	1	1	1	1	1	1	1	Campylobacter jejuni	Human	ST-354 complex	7	4	3
18275	1	1	1	1	1	1	1	Campylobacter jejuni	Human	ST-48 complex	7	4	3
18278	1	1	1	1	1	1	1	Campylobacter jejuni	Human	ST-48 complex	7	4	3
18280	1	1	1	1	1	1	1	Campylobacter jejuni	Human	ST-206 complex	7	4	3
18285	1	1	1	1	1	1	1	Campylobacter jejuni	Human	ST-21 complex	7	4	3
18286	1	1	1	1	1	1	1	Campylobacter jejuni	Human	ST-354 complex	7	4	3
18288	1	1	1	1	1	1	1	Campylobacter jejuni	Human	ST-21 complex	7	4	3
18296	1	1	1	1	1	1	1	Campylobacter jejuni	Human	ST-206 complex	7	4	3
18297	1	1	1	1	1	1	1	Campylobacter jejuni	Human	ST-403 complex	7	4	3
18300	1	1	1	1	1	1	1	Campylobacter jejuni	Human	ST-354 complex	7	4	3
18303	1	1	1	1	1	1	1	Campylobacter jejuni	Human	ST-574 complex	7	4	3
18307	1	1	1	1	1	1	1	Campylobacter jejuni	Human	ST-257 complex	7	4	3
18308	1	1	1	1	1	1	1	Campylobacter jejuni	Human	ST-21 complex	7	4	3
18309	1	1	1	1	1	1	1	Campylobacter jejuni	Human	ST-21 complex	7	4	3
18310	1	1	1	1	1	1	1	Campylobacter jejuni	Human	ST-354 complex	7	4	3
18314	1	1	1	1	1	1	1	Campylobacter jejuni	Human	ST-353 complex	7	4	3
18321	1	1	1	1	1	1	1	Campylobacter jejuni	Human	ST-21 complex	7	4	3
18327	1	1	1	1	1	1	1	Campylobacter jejuni	Human	ST-48 complex	7	4	3
18328	1	1	1	1	1	1	1	Campylobacter jejuni	Human	ST-403 complex	7	4	3
18333	1	1	1	1	1	1	1	Campylobacter jejuni	Human	ST-353 complex	7	4	3
18334	1	1	1	1	1	1	1	Campylobacter jejuni	Human	ST-692 complex	7	4	3
18338	1	1	1	1	1	1	1	Campylobacter jejuni	Human	ST-21 complex	7	4	3
18339	1	1	1	1	1	1	1	Campylobacter jejuni	Human	ST-21 complex	7	4	3
18343	1	1	1	1	1	1	1	Campylobacter jejuni	Human	ST-21 complex	7	4	3
18345	1	1	1	1	1	1	1	Campylobacter jejuni	Human	ST-573 complex	7	4	3
18347	1	1	1	1	1	1	1	Campylobacter jejuni	Human	ST-574 complex	7	4	3
18348	1	1	1	1	1	1	1	Campylobacter jejuni	Human	ST-21 complex	7	4	3
18350	1	1	1	1	1	1	1	Campylobacter jejuni	Human	ST-206 complex	7	4	3
18351	1	1	1	1	1	1	1	Campylobacter jejuni	Human	ST-573 complex	7	4	3
18352	1	1	1	1	1	1	1	Campylobacter jejuni	Human	ST-661 complex	7	4	3
18354	1	1	1	1	1	1	1	Campylobacter jejuni	Human	ST-45 complex	7	4	3
18356	1	1	1	1	1	1	1	Campylobacter jejuni	Human	ST-574 complex	7	4	3
18358	1	1	1	1	1	1	1	Campylobacter jejuni	Human	ST-354 complex	7	4	3
18359	1	1	1	1	1	1	1	Campylobacter jejuni	Human	ST-354 complex	7	4	3
18361	1	1	1	1	1	1	1	Campylobacter jejuni	Human	ST-21 complex	7	4	3
18362	1	1	1	1	1	1	1	Campylobacter jejuni	Human	ST-48 complex	7	4	3
18366	1	1	1	1	1	1	1	Campylobacter jejuni	Human	ST-574 complex	7	4	3
18368	1	1	1	1	1	1	1	Campylobacter jejuni	Human	ST-1034 complex	7	4	3
18369	1	1	1	1	1	1	1	Campylobacter jejuni	Human	ST-21 complex	7	4	3
18378	1	1	1	1	1	1	1	Campylobacter jejuni	Human	ST-574 complex	7	4	3
18387	1	1	1	1	1	1	1	Campylobacter jejuni	Human	Unassigned	7	4	3
21106	1	1	1	1	1	1	1	Campylobacter jejuni	Human	ST-21 complex	7	4	3
21108	1	1	1	1	1	1	1	Campylobacter jejuni	Human	ST-354 complex	7	4	3
21113	1	1	1	1	1	1	1	Campylobacter jejuni	Human	ST-206 complex	7	4	3
21119	1	1	1	1	1	1	1	Campylobacter jejuni	Human	ST-21 complex	7	4	3
21120	1	1	1	1	1	1	1	Campylobacter jejuni	Human	ST-21 complex	7	4	3
21121	1	1	1	1	1	1	1	Campylobacter jejuni	Human	ST-206 complex	7	4	3
21122	1	1	1	1	1	1	1	Campylobacter jejuni	Human	ST-21 complex	7	4	3
21123	1	1	1	1	1	1	1	Campylobacter jejuni	Human	ST-21 complex	7	4	3
21124	1	1	1	1	1	1	1	Campylobacter jejuni	Human	ST-206 complex	7	4	3
21128	1	1	1	1	1	1	1	Campylobacter jejuni	Human	ST-446 complex	7	4	3
21130	1	1	1	1	1	1	1	Campylobacter jejuni	Human	ST-21 complex	7	4	3
21131	1	1	1	1	1	1	1	Campylobacter jejuni	Human	ST-574 complex	7	4	3
21134	1	1	1	1	1	1	1	Campylobacter jejuni	Human	ST-607 complex	7	4	3
21135	1	1	1	1	1	1	1	Campylobacter jejuni	Human	ST-21 complex	7	4	3
21138	1	1	1	1	1	1	1	Campylobacter jejuni	Human	ST-21 complex	7	4	3
21139	1	1	1	1	1	1	1	Campylobacter jejuni	Human	ST-573 complex	7	4	3
21149	1	1	1	1	1	1	1	Campylobacter jejuni	Human	ST-574 complex	7	4	3
21150	1	1	1	1	1	1	1	Campylobacter jejuni	Human	ST-353 complex	7	4	3
21152	1	1	1	1	1	1	1	Campylobacter jejuni	Human	ST-21 complex	7	4	3
21154	1	1	1	1	1	1	1	Campylobacter jejuni	Human	ST-21 complex	7	4	3
21159	1	1	1	1	1	1	1	Campylobacter jejuni	Human	ST-48 complex	7	4	3
21163	1	1	1	1	1	1	1	Campylobacter jejuni	Human	ST-354 complex	7	4	3
21164	1	1	1	1	1	1	1	Campylobacter jejuni	Human	ST-48 complex	7	4	3
21166	1	1	1	1	1	1	1	Campylobacter jejuni	Human	ST-48 complex	7	4	3
21168	1	1	1	1	1	1	1	Campylobacter jejuni	Human	Unassigned	7	4	3
21169	1	1	1	1	1	1	1	Campylobacter jejuni	Human	ST-21 complex	7	4	3
21171	1	1	1	1	1	1	1	Campylobacter jejuni	Human	ST-21 complex	7	4	3
21175	1	1	1	1	1	1	1	Campylobacter jejuni	Human	ST-403 complex	7	4	3
21176	1	1	1	1	1	1	1	Campylobacter jejuni	Human	ST-403 complex	7	4	3
21177	1	1	1	1	1	1	1	Campylobacter jejuni	Human	ST-353 complex	7	4	3
21178	1	1	1	1	1	1	1	Campylobacter jejuni	Human	ST-353 complex	7	4	3
21179	1	1	1	1	1	1	1	Campylobacter jejuni	Human	ST-573 complex	7	4	3
21180	1	1	1	1	1	1	1	Campylobacter jejuni	Human	ST-573 complex	7	4	3
21182	1	1	1	1	1	1	1	Campylobacter jejuni	Human	ST-658 complex	7	4	3
21190	1	1	1	1	1	1	1	Campylobacter jejuni	Human	ST-206 complex	7	4	3
21191	1	1	1	1	1	1	1	Campylobacter jejuni	Human	ST-206 complex	7	4	3
21196	1	1	1	1	1	1	1	Campylobacter jejuni	Human	ST-48 complex	7	4	3
21199	1	1	1	1	1	1	1	Campylobacter jejuni	Human	ST-206 complex	7	4	3
21205	1	1	1	1	1	1	1	Campylobacter jejuni	Human	ST-573 complex	7	4	3
21207	1	1	1	1	1	1	1	Campylobacter jejuni	Human	Unassigned	7	4	3
21209	1	1	1	1	1	1	1	Campylobacter jejuni	Human	ST-574 complex	7	4	3
21210	1	1	1	1	1	1	1	Campylobacter jejuni	Human	ST-45 complex	7	4	3
21217	1	1	1	1	1	1	1	Campylobacter jejuni	Human	ST-21 complex	7	4	3
21218	1	1	1	1	1	1	1	Campylobacter jejuni	Human	ST-21 complex	7	4	3
21221	1	1	1	1	1	1	1	Campylobacter jejuni	Human	ST-21 complex	7	4	3
21222	1	1	1	1	1	1	1	Campylobacter jejuni	Human	ST-21 complex	7	4	3
21223	1	1	1	1	1	1	1	Campylobacter jejuni	Human	ST-21 complex	7	4	3
21226	1	1	1	1	1	1	1	Campylobacter jejuni	Human	Unassigned	7	4	3
21228	1	1	1	1	1	1	1	Campylobacter jejuni	Human	ST-21 complex	7	4	3
21229	1	1	1	1	1	1	1	Campylobacter jejuni	Human	ST-21 complex	7	4	3
21230	1	1	1	1	1	1	1	Campylobacter jejuni	Human	Unassigned	7	4	3
21231	1	1	1	1	1	1	1	Campylobacter jejuni	Human	ST-21 complex	7	4	3
21242	1	1	1	1	1	1	1	Campylobacter jejuni	Human	ST-206 complex	7	4	3
21243	1	1	1	1	1	1	1	Campylobacter jejuni	Human	ST-692 complex	7	4	3
21246	1	1	1	1	1	1	1	Campylobacter jejuni	Human	ST-48 complex	7	4	3
21249	1	1	1	1	1	1	1	Campylobacter jejuni	Human	ST-21 complex	7	4	3
21313	1	1	1	1	1	1	1	Campylobacter jejuni	Human	ST-49 complex	7	4	3
21314	1	1	1	1	1	1	1	Campylobacter jejuni	Human	ST-45 complex	7	4	3
21316	1	1	1	1	1	1	1	Campylobacter jejuni	Human	ST-45 complex	7	4	3
21317	1	1	1	1	1	1	1	Campylobacter jejuni	Human	ST-21 complex	7	4	3
21318	1	1	1	1	1	1	1	Campylobacter jejuni	Human	ST-48 complex	7	4	3
21319	1	1	1	1	1	1	1	Campylobacter jejuni	Human	ST-21 complex	7	4	3
21326	1	1	1	1	1	1	1	Campylobacter jejuni	Human	ST-21 complex	7	4	3
21329	1	1	1	1	1	1	1	Campylobacter jejuni	Human	ST-21 complex	7	4	3
21330	1	1	1	1	1	1	1	Campylobacter jejuni	Human	ST-21 complex	7	4	3
21333	1	1	1	1	1	1	1	Campylobacter jejuni	Human	ST-48 complex	7	4	3
21335	1	1	1	1	1	1	1	Campylobacter jejuni	Human	ST-21 complex	7	4	3
21336	1	1	1	1	1	1	1	Campylobacter jejuni	Human	ST-49 complex	7	4	3
21339	1	1	1	1	1	1	1	Campylobacter jejuni	Human	ST-21 complex	7	4	3
21340	1	1	1	1	1	1	1	Campylobacter jejuni	Human	ST-206 complex	7	4	3
21343	1	1	1	1	1	1	1	Campylobacter jejuni	Human	ST-206 complex	7	4	3
21344	1	1	1	1	1	1	1	Campylobacter jejuni	Human	ST-21 complex	7	4	3
21345	1	1	1	1	1	1	1	Campylobacter jejuni	Human	ST-574 complex	7	4	3
21346	1	1	1	1	1	1	1	Campylobacter jejuni	Human	ST-353 complex	7	4	3
21348	1	1	1	1	1	1	1	Campylobacter jejuni	Human	ST-354 complex	7	4	3
21353	1	1	1	1	1	1	1	Campylobacter jejuni	Human	ST-21 complex	7	4	3
21354	1	1	1	1	1	1	1	Campylobacter jejuni	Human	ST-574 complex	7	4	3
21356	1	1	1	1	1	1	1	Campylobacter jejuni	Human	ST-658 complex	7	4	3
21359	1	1	1	1	1	1	1	Campylobacter jejuni	Human	ST-354 complex	7	4	3
21360	1	1	1	1	1	1	1	Campylobacter jejuni	Human	ST-702 complex	7	4	3
21362	1	1	1	1	1	1	1	Campylobacter jejuni	Human	ST-206 complex	7	4	3
21363	1	1	1	1	1	1	1	Campylobacter jejuni	Human	ST-1332 complex	7	4	3
21368	1	1	1	1	1	1	1	Campylobacter jejuni	Human	ST-21 complex	7	4	3
21369	1	1	1	1	1	1	1	Campylobacter jejuni	Human	ST-21 complex	7	4	3
21370	1	1	1	1	1	1	1	Campylobacter jejuni	Human	ST-464 complex	7	4	3
21374	1	1	1	1	1	1	1	Campylobacter jejuni	Human	ST-48 complex	7	4	3
21375	1	1	1	1	1	1	1	Campylobacter jejuni	Human	Unassigned	7	4	3
21376	1	1	1	1	1	1	1	Campylobacter jejuni	Human	ST-353 complex	7	4	3
21377	1	1	1	1	1	1	1	Campylobacter jejuni	Human	ST-353 complex	7	4	3
21378	1	1	1	1	1	1	1	Campylobacter jejuni	Human	ST-21 complex	7	4	3
21381	1	1	1	1	1	1	1	Campylobacter jejuni	Human	ST-21 complex	7	4	3
21388	1	1	1	1	1	1	1	Campylobacter jejuni	Human	ST-21 complex	7	4	3
21389	1	1	1	1	1	1	1	Campylobacter jejuni	Human	ST-21 complex	7	4	3
21390	1	1	1	1	1	1	1	Campylobacter jejuni	Human	ST-21 complex	7	4	3
21391	1	1	1	1	1	1	1	Campylobacter jejuni	Human	ST-574 complex	7	4	3
21392	1	1	1	1	1	1	1	Campylobacter jejuni	Human	ST-206 complex	7	4	3
21393	1	1	1	1	1	1	1	Campylobacter jejuni	Human	ST-206 complex	7	4	3
21394	1	1	1	1	1	1	1	Campylobacter jejuni	Human	ST-48 complex	7	4	3
21398	1	1	1	1	1	1	1	Campylobacter jejuni	Human	ST-21 complex	7	4	3
21399	1	1	1	1	1	1	1	Campylobacter jejuni	Human	ST-21 complex	7	4	3
21400	1	1	1	1	1	1	1	Campylobacter jejuni	Human	ST-607 complex	7	4	3
21401	1	1	1	1	1	1	1	Campylobacter jejuni	Human	ST-21 complex	7	4	3
21402	1	1	1	1	1	1	1	Campylobacter jejuni	Human	ST-354 complex	7	4	3
21403	1	1	1	1	1	1	1	Campylobacter jejuni	Human	ST-21 complex	7	4	3
21404	1	1	1	1	1	1	1	Campylobacter jejuni	Human	ST-353 complex	7	4	3
21406	1	1	1	1	1	1	1	Campylobacter jejuni	Human	ST-21 complex	7	4	3
21407	1	1	1	1	1	1	1	Campylobacter jejuni	Human	ST-354 complex	7	4	3
21408	1	1	1	1	1	1	1	Campylobacter jejuni	Human	ST-21 complex	7	4	3
21409	1	1	1	1	1	1	1	Campylobacter jejuni	Human	ST-48 complex	7	4	3
21412	1	1	1	1	1	1	1	Campylobacter jejuni	Human	ST-354 complex	7	4	3
21413	1	1	1	1	1	1	1	Campylobacter jejuni	Human	ST-460 complex	7	4	3
21414	1	1	1	1	1	1	1	Campylobacter jejuni	Human	ST-21 complex	7	4	3
21416	1	1	1	1	1	1	1	Campylobacter jejuni	Human	ST-702 complex	7	4	3
21418	1	1	1	1	1	1	1	Campylobacter jejuni	Human	ST-21 complex	7	4	3
21419	1	1	1	1	1	1	1	Campylobacter jejuni	Human	ST-460 complex	7	4	3
21420	1	1	1	1	1	1	1	Campylobacter jejuni	Human	ST-354 complex	7	4	3
21421	1	1	1	1	1	1	1	Campylobacter jejuni	Human	ST-52 complex	7	4	3
21422	1	1	1	1	1	1	1	Campylobacter jejuni	Human	ST-48 complex	7	4	3
21425	1	1	1	1	1	1	1	Campylobacter jejuni	Human	ST-353 complex	7	4	3
21426	1	1	1	1	1	1	1	Campylobacter jejuni	Human	ST-353 complex	7	4	3
21432	1	1	1	1	1	1	1	Campylobacter jejuni	Human	ST-658 complex	7	4	3
21433	1	1	1	1	1	1	1	Campylobacter jejuni	Human	ST-353 complex	7	4	3
21434	1	1	1	1	1	1	1	Campylobacter jejuni	Human	ST-21 complex	7	4	3
21435	1	1	1	1	1	1	1	Campylobacter jejuni	Human	ST-48 complex	7	4	3
21436	1	1	1	1	1	1	1	Campylobacter jejuni	Human	ST-354 complex	7	4	3
21437	1	1	1	1	1	1	1	Campylobacter jejuni	Human	ST-21 complex	7	4	3
21438	1	1	1	1	1	1	1	Campylobacter jejuni	Human	ST-206 complex	7	4	3
21439	1	1	1	1	1	1	1	Campylobacter jejuni	Human	ST-354 complex	7	4	3
21440	1	1	1	1	1	1	1	Campylobacter jejuni	Human	ST-353 complex	7	4	3
21444	1	1	1	1	1	1	1	Campylobacter jejuni	Human	ST-48 complex	7	4	3
21445	1	1	1	1	1	1	1	Campylobacter jejuni	Human	ST-21 complex	7	4	3
21447	1	1	1	1	1	1	1	Campylobacter jejuni	Human	ST-21 complex	7	4	3
21448	1	1	1	1	1	1	1	Campylobacter jejuni	Human	ST-48 complex	7	4	3
21449	1	1	1	1	1	1	1	Campylobacter jejuni	Human	ST-48 complex	7	4	3
21450	1	1	1	1	1	1	1	Campylobacter jejuni	Human	ST-21 complex	7	4	3
21452	1	1	1	1	1	1	1	Campylobacter jejuni	Human	ST-48 complex	7	4	3
21454	1	1	1	1	1	1	1	Campylobacter jejuni	Human	ST-353 complex	7	4	3
21456	1	1	1	1	1	1	1	Campylobacter jejuni	Human	ST-21 complex	7	4	3
21457	1	1	1	1	1	1	1	Campylobacter jejuni	Human	ST-21 complex	7	4	3
21458	1	1	1	1	1	1	1	Campylobacter jejuni	Human	ST-353 complex	7	4	3
21460	1	1	1	1	1	1	1	Campylobacter jejuni	Human	ST-21 complex	7	4	3
21461	1	1	1	1	1	1	1	Campylobacter jejuni	Human	ST-21 complex	7	4	3
21462	1	1	1	1	1	1	1	Campylobacter jejuni	Human	ST-607 complex	7	4	3
21463	1	1	1	1	1	1	1	Campylobacter jejuni	Human	ST-658 complex	7	4	3
21464	1	1	1	1	1	1	1	Campylobacter jejuni	Human	ST-206 complex	7	4	3
21465	1	1	1	1	1	1	1	Campylobacter jejuni	Human	ST-21 complex	7	4	3
21466	1	1	1	1	1	1	1	Campylobacter jejuni	Human	ST-21 complex	7	4	3
21468	1	1	1	1	1	1	1	Campylobacter jejuni	Human	ST-354 complex	7	4	3
21472	1	1	1	1	1	1	1	Campylobacter jejuni	Human	ST-48 complex	7	4	3
21473	1	1	1	1	1	1	1	Campylobacter jejuni	Human	ST-52 complex	7	4	3
21474	1	1	1	1	1	1	1	Campylobacter jejuni	Human	ST-52 complex	7	4	3
21476	1	1	1	1	1	1	1	Campylobacter jejuni	Human	ST-52 complex	7	4	3
21477	1	1	1	1	1	1	1	Campylobacter jejuni	Human	ST-460 complex	7	4	3
21487	1	1	1	1	1	1	1	Campylobacter jejuni	Human	ST-21 complex	7	4	3
21488	1	1	1	1	1	1	1	Campylobacter jejuni	Human	ST-21 complex	7	4	3
21490	1	1	1	1	1	1	1	Campylobacter jejuni	Human	Unassigned	7	4	3
21491	1	1	1	1	1	1	1	Campylobacter jejuni	Human	ST-21 complex	7	4	3
21492	1	1	1	1	1	1	1	Campylobacter jejuni	Human	ST-21 complex	7	4	3
21494	1	1	1	1	1	1	1	Campylobacter jejuni	Human	ST-21 complex	7	4	3
21495	1	1	1	1	1	1	1	Campylobacter jejuni	Human	ST-658 complex	7	4	3
21496	1	1	1	1	1	1	1	Campylobacter jejuni	Human	ST-574 complex	7	4	3
21498	1	1	1	1	1	1	1	Campylobacter jejuni	Human	ST-1034 complex	7	4	3
21500	1	1	1	1	1	1	1	Campylobacter jejuni	Human	ST-353 complex	7	4	3
21507	1	1	1	1	1	1	1	Campylobacter jejuni	Human	ST-1034 complex	7	4	3
21554	1	1	1	1	1	1	1	Campylobacter jejuni	Human	ST-658 complex	7	4	3
21555	1	1	1	1	1	1	1	Campylobacter jejuni	Human	ST-21 complex	7	4	3
21557	1	1	1	1	1	1	1	Campylobacter jejuni	Human	ST-574 complex	7	4	3
21558	1	1	1	1	1	1	1	Campylobacter jejuni	Human	ST-464 complex	7	4	3
21561	1	1	1	1	1	1	1	Campylobacter jejuni	Human	Unassigned	7	4	3
21562	1	1	1	1	1	1	1	Campylobacter jejuni	Human	ST-446 complex	7	4	3
21564	1	1	1	1	1	1	1	Campylobacter jejuni	Human	ST-21 complex	7	4	3
21565	1	1	1	1	1	1	1	Campylobacter jejuni	Human	ST-354 complex	7	4	3
21570	1	1	1	1	1	1	1	Campylobacter jejuni	Human	ST-353 complex	7	4	3
21571	1	1	1	1	1	1	1	Campylobacter jejuni	Human	ST-21 complex	7	4	3
21574	1	1	1	1	1	1	1	Campylobacter jejuni	Human	ST-353 complex	7	4	3
21577	1	1	1	1	1	1	1	Campylobacter jejuni	Human	ST-206 complex	7	4	3
21578	1	1	1	1	1	1	1	Campylobacter jejuni	Human	ST-354 complex	7	4	3
21588	1	1	1	1	1	1	1	Campylobacter jejuni	Human	ST-403 complex	7	4	3
21590	1	1	1	1	1	1	1	Campylobacter jejuni	Human	Unassigned	7	4	3
21591	1	1	1	1	1	1	1	Campylobacter jejuni	Human	ST-21 complex	7	4	3
21593	1	1	1	1	1	1	1	Campylobacter jejuni	Human	ST-446 complex	7	4	3
21594	1	1	1	1	1	1	1	Campylobacter jejuni	Human	ST-446 complex	7	4	3
21596	1	1	1	1	1	1	1	Campylobacter jejuni	Human	ST-354 complex	7	4	3
21597	1	1	1	1	1	1	1	Campylobacter jejuni	Human	ST-573 complex	7	4	3
22081	1	1	1	1	1	1	1	Campylobacter jejuni	Human	ST-354 complex	7	4	3
22082	1	1	1	1	1	1	1	Campylobacter jejuni	Human	ST-21 complex	7	4	3
22085	1	1	1	1	1	1	1	Campylobacter jejuni	Human	ST-574 complex	7	4	3
22086	1	1	1	1	1	1	1	Campylobacter jejuni	Human	ST-206 complex	7	4	3
22089	1	1	1	1	1	1	1	Campylobacter jejuni	Human	ST-45 complex	7	4	3
22092	1	1	1	1	1	1	1	Campylobacter jejuni	Human	Unassigned	7	4	3
22093	1	1	1	1	1	1	1	Campylobacter jejuni	Human	ST-574 complex	7	4	3
22098	1	1	1	1	1	1	1	Campylobacter jejuni	Human	ST-48 complex	7	4	3
22100	1	1	1	1	1	1	1	Campylobacter jejuni	Human	ST-48 complex	7	4	3
22102	1	1	1	1	1	1	1	Campylobacter jejuni	Human	ST-403 complex	7	4	3
22104	1	1	1	1	1	1	1	Campylobacter jejuni	Human	ST-21 complex	7	4	3
22105	1	1	1	1	1	1	1	Campylobacter jejuni	Human	ST-443 complex	7	4	3
22106	1	1	1	1	1	1	1	Campylobacter jejuni	Human	ST-403 complex	7	4	3
22108	1	1	1	1	1	1	1	Campylobacter jejuni	Human	ST-353 complex	7	4	3
22110	1	1	1	1	1	1	1	Campylobacter jejuni	Human	ST-354 complex	7	4	3
22113	1	1	1	1	1	1	1	Campylobacter jejuni	Human	ST-48 complex	7	4	3
22116	1	1	1	1	1	1	1	Campylobacter jejuni	Human	ST-661 complex	7	4	3
22117	1	1	1	1	1	1	1	Campylobacter jejuni	Human	ST-21 complex	7	4	3
22123	1	1	1	1	1	1	1	Campylobacter jejuni	Human	ST-353 complex	7	4	3
22126	1	1	1	1	1	1	1	Campylobacter jejuni	Human	ST-607 complex	7	4	3
22134	1	1	1	1	1	1	1	Campylobacter jejuni	Human	ST-21 complex	7	4	3
22135	1	1	1	1	1	1	1	Campylobacter jejuni	Human	ST-48 complex	7	4	3
22137	1	1	1	1	1	1	1	Campylobacter jejuni	Human	ST-21 complex	7	4	3
22138	1	1	1	1	1	1	1	Campylobacter jejuni	Human	ST-21 complex	7	4	3
22140	1	1	1	1	1	1	1	Campylobacter jejuni	Human	ST-48 complex	7	4	3
22141	1	1	1	1	1	1	1	Campylobacter jejuni	Human	ST-21 complex	7	4	3
22142	1	1	1	1	1	1	1	Campylobacter jejuni	Human	Unassigned	7	4	3
22143	1	1	1	1	1	1	1	Campylobacter jejuni	Human	ST-48 complex	7	4	3
22144	1	1	1	1	1	1	1	Campylobacter jejuni	Human	ST-21 complex	7	4	3
22148	1	1	1	1	1	1	1	Campylobacter jejuni	Human	ST-21 complex	7	4	3
22151	1	1	1	1	1	1	1	Campylobacter jejuni	Human	ST-658 complex	7	4	3
22157	1	1	1	1	1	1	1	Campylobacter jejuni	Human	ST-48 complex	7	4	3
22158	1	1	1	1	1	1	1	Campylobacter jejuni	Human	ST-21 complex	7	4	3
22160	1	1	1	1	1	1	1	Campylobacter jejuni	Human	ST-48 complex	7	4	3
22161	1	1	1	1	1	1	1	Campylobacter jejuni	Human	ST-574 complex	7	4	3
22162	1	1	1	1	1	1	1	Campylobacter jejuni	Human	ST-48 complex	7	4	3
22164	1	1	1	1	1	1	1	Campylobacter jejuni	Human	ST-48 complex	7	4	3
22168	1	1	1	1	1	1	1	Campylobacter jejuni	Human	ST-574 complex	7	4	3
22169	1	1	1	1	1	1	1	Campylobacter jejuni	Human	ST-354 complex	7	4	3
22171	1	1	1	1	1	1	1	Campylobacter jejuni	Human	ST-353 complex	7	4	3
22173	1	1	1	1	1	1	1	Campylobacter jejuni	Human	ST-658 complex	7	4	3
22174	1	1	1	1	1	1	1	Campylobacter jejuni	Human	ST-658 complex	7	4	3
22175	1	1	1	1	1	1	1	Campylobacter jejuni	Human	ST-21 complex	7	4	3
22180	1	1	1	1	1	1	1	Campylobacter jejuni	Human	ST-48 complex	7	4	3
22184	1	1	1	1	1	1	1	Campylobacter jejuni	Human	ST-353 complex	7	4	3
22185	1	1	1	1	1	1	1	Campylobacter jejuni	Human	ST-21 complex	7	4	3
22187	1	1	1	1	1	1	1	Campylobacter jejuni	Human	ST-21 complex	7	4	3
22189	1	1	1	1	1	1	1	Campylobacter jejuni	Human	ST-21 complex	7	4	3
22193	1	1	1	1	1	1	1	Campylobacter jejuni	Human	ST-206 complex	7	4	3
22194	1	1	1	1	1	1	1	Campylobacter jejuni	Human	ST-661 complex	7	4	3
22195	1	1	1	1	1	1	1	Campylobacter jejuni	Human	ST-460 complex	7	4	3
22196	1	1	1	1	1	1	1	Campylobacter jejuni	Human	ST-206 complex	7	4	3
22197	1	1	1	1	1	1	1	Campylobacter jejuni	Human	ST-658 complex	7	4	3
22199	1	1	1	1	1	1	1	Campylobacter jejuni	Human	ST-48 complex	7	4	3
22201	1	1	1	1	1	1	1	Campylobacter jejuni	Human	ST-45 complex	7	4	3
22203	1	1	1	1	1	1	1	Campylobacter jejuni	Human	ST-48 complex	7	4	3
22205	1	1	1	1	1	1	1	Campylobacter jejuni	Human	ST-45 complex	7	4	3
22207	1	1	1	1	1	1	1	Campylobacter jejuni	Human	ST-21 complex	7	4	3
22211	1	1	1	1	1	1	1	Campylobacter jejuni	Human	ST-353 complex	7	4	3
22212	1	1	1	1	1	1	1	Campylobacter jejuni	Human	ST-45 complex	7	4	3
22213	1	1	1	1	1	1	1	Campylobacter jejuni	Human	ST-45 complex	7	4	3
22215	1	1	1	1	1	1	1	Campylobacter jejuni	Human	ST-21 complex	7	4	3
22217	1	1	1	1	1	1	1	Campylobacter jejuni	Human	ST-21 complex	7	4	3
22222	1	1	1	1	1	1	1	Campylobacter jejuni	Human	ST-206 complex	7	4	3
22223	1	1	1	1	1	1	1	Campylobacter jejuni	Human	ST-21 complex	7	4	3
22225	1	1	1	1	1	1	1	Campylobacter jejuni	Human	ST-206 complex	7	4	3
22227	1	1	1	1	1	1	1	Campylobacter jejuni	Human	ST-206 complex	7	4	3
22229	1	1	1	1	1	1	1	Campylobacter jejuni	Human	ST-52 complex	7	4	3
22231	1	1	1	1	1	1	1	Campylobacter jejuni	Human	ST-21 complex	7	4	3
22232	1	1	1	1	1	1	1	Campylobacter jejuni	Human	ST-353 complex	7	4	3
22241	1	1	1	1	1	1	1	Campylobacter jejuni	Human	ST-206 complex	7	4	3
22242	1	1	1	1	1	1	1	Campylobacter jejuni	Human	ST-464 complex	7	4	3
22243	1	1	1	1	1	1	1	Campylobacter jejuni	Human	ST-21 complex	7	4	3
22245	1	1	1	1	1	1	1	Campylobacter jejuni	Human	ST-45 complex	7	4	3
22248	1	1	1	1	1	1	1	Campylobacter jejuni	Human	ST-48 complex	7	4	3
22249	1	1	1	1	1	1	1	Campylobacter jejuni	Human	ST-21 complex	7	4	3
22250	1	1	1	1	1	1	1	Campylobacter jejuni	Human	ST-48 complex	7	4	3
22252	1	1	1	1	1	1	1	Campylobacter jejuni	Human	ST-21 complex	7	4	3
22253	1	1	1	1	1	1	1	Campylobacter jejuni	Human	ST-353 complex	7	4	3
22256	1	1	1	1	1	1	1	Campylobacter jejuni	Human	ST-607 complex	7	4	3
22257	1	1	1	1	1	1	1	Campylobacter jejuni	Human	ST-21 complex	7	4	3
22258	1	1	1	1	1	1	1	Campylobacter jejuni	Human	ST-45 complex	7	4	3
22262	1	1	1	1	1	1	1	Campylobacter jejuni	Human	ST-21 complex	7	4	3
22263	1	1	1	1	1	1	1	Campylobacter jejuni	Human	ST-574 complex	7	4	3
22272	1	1	1	1	1	1	1	Campylobacter jejuni	Human	ST-45 complex	7	4	3
22275	1	1	1	1	1	1	1	Campylobacter jejuni	Human	ST-45 complex	7	4	3
22276	1	1	1	1	1	1	1	Campylobacter jejuni	Human	ST-206 complex	7	4	3
22280	1	1	1	1	1	1	1	Campylobacter jejuni	Human	ST-574 complex	7	4	3
22281	1	1	1	1	1	1	1	Campylobacter jejuni	Human	ST-45 complex	7	4	3
22282	1	1	1	1	1	1	1	Campylobacter jejuni	Human	ST-206 complex	7	4	3
22284	1	1	1	1	1	1	1	Campylobacter jejuni	Human	ST-658 complex	7	4	3
22288	1	1	1	1	1	1	1	Campylobacter jejuni	Human	ST-21 complex	7	4	3
22293	1	1	1	1	1	1	1	Campylobacter jejuni	Human	ST-206 complex	7	4	3
22294	1	1	1	1	1	1	1	Campylobacter jejuni	Human	ST-607 complex	7	4	3
22295	1	1	1	1	1	1	1	Campylobacter jejuni	Human	ST-21 complex	7	4	3
22302	1	1	1	1	1	1	1	Campylobacter jejuni	Human	ST-658 complex	7	4	3
22303	1	1	1	1	1	1	1	Campylobacter jejuni	Human	ST-48 complex	7	4	3
22307	1	1	1	1	1	1	1	Campylobacter jejuni	Human	ST-403 complex	7	4	3
22308	1	1	1	1	1	1	1	Campylobacter jejuni	Human	ST-45 complex	7	4	3
22311	1	1	1	1	1	1	1	Campylobacter jejuni	Human	ST-21 complex	7	4	3
22312	1	1	1	1	1	1	1	Campylobacter jejuni	Human	ST-353 complex	7	4	3
22314	1	1	1	1	1	1	1	Campylobacter jejuni	Human	ST-443 complex	7	4	3
22315	1	1	1	1	1	1	1	Campylobacter jejuni	Human	ST-354 complex	7	4	3
22316	1	1	1	1	1	1	1	Campylobacter jejuni	Human	ST-45 complex	7	4	3
22317	1	1	1	1	1	1	1	Campylobacter jejuni	Human	Unassigned	7	4	3
22325	1	1	1	1	1	1	1	Campylobacter jejuni	Human	ST-45 complex	7	4	3
22328	1	1	1	1	1	1	1	Campylobacter jejuni	Human	ST-206 complex	7	4	3
22330	1	1	1	1	1	1	1	Campylobacter jejuni	Human	ST-206 complex	7	4	3
22333	1	1	1	1	1	1	1	Campylobacter jejuni	Human	ST-206 complex	7	4	3
22334	1	1	1	1	1	1	1	Campylobacter jejuni	Human	ST-21 complex	7	4	3
22336	1	1	1	1	1	1	1	Campylobacter jejuni	Human	ST-48 complex	7	4	3
22338	1	1	1	1	1	1	1	Campylobacter jejuni	Human	ST-464 complex	7	4	3
22341	1	1	1	1	1	1	1	Campylobacter jejuni	Human	ST-353 complex	7	4	3
22343	1	1	1	1	1	1	1	Campylobacter jejuni	Human	ST-21 complex	7	4	3
22345	1	1	1	1	1	1	1	Campylobacter jejuni	Human	ST-464 complex	7	4	3
22346	1	1	1	1	1	1	1	Campylobacter jejuni	Human	ST-21 complex	7	4	3
22351	1	1	1	1	1	1	1	Campylobacter jejuni	Human	ST-206 complex	7	4	3
22352	1	1	1	1	1	1	1	Campylobacter jejuni	Human	Unassigned	7	4	3
22353	1	1	1	1	1	1	1	Campylobacter jejuni	Human	ST-21 complex	7	4	3
22356	1	1	1	1	1	1	1	Campylobacter jejuni	Human	ST-45 complex	7	4	3
22358	1	1	1	1	1	1	1	Campylobacter jejuni	Human	ST-574 complex	7	4	3
22362	1	1	1	1	1	1	1	Campylobacter jejuni	Human	ST-607 complex	7	4	3
22366	1	1	1	1	1	1	1	Campylobacter jejuni	Human	ST-460 complex	7	4	3
22367	1	1	1	1	1	1	1	Campylobacter jejuni	Human	ST-21 complex	7	4	3
22368	1	1	1	1	1	1	1	Campylobacter jejuni	Human	ST-21 complex	7	4	3
22370	1	1	1	1	1	1	1	Campylobacter jejuni	Human	ST-353 complex	7	4	3
22372	1	1	1	1	1	1	1	Campylobacter jejuni	Human	ST-206 complex	7	4	3
22373	1	1	1	1	1	1	1	Campylobacter jejuni	Human	ST-21 complex	7	4	3
22378	1	1	1	1	1	1	1	Campylobacter jejuni	Human	ST-48 complex	7	4	3
22664	1	1	1	1	1	1	1	Campylobacter jejuni	Human	ST-21 complex	7	4	3
22672	1	1	1	1	1	1	1	Campylobacter jejuni	Human	ST-48 complex	7	4	3
22673	1	1	1	1	1	1	1	Campylobacter jejuni	Human	ST-206 complex	7	4	3
22674	1	1	1	1	1	1	1	Campylobacter jejuni	Human	ST-464 complex	7	4	3
22675	1	1	1	1	1	1	1	Campylobacter jejuni	Human	ST-353 complex	7	4	3
22677	1	1	1	1	1	1	1	Campylobacter jejuni	Human	ST-45 complex	7	4	3
22678	1	1	1	1	1	1	1	Campylobacter jejuni	Human	ST-21 complex	7	4	3
22679	1	1	1	1	1	1	1	Campylobacter jejuni	Human	ST-21 complex	7	4	3
22680	1	1	1	1	1	1	1	Campylobacter jejuni	Human	ST-52 complex	7	4	3
22681	1	1	1	1	1	1	1	Campylobacter jejuni	Human	ST-21 complex	7	4	3
22686	1	1	1	1	1	1	1	Campylobacter jejuni	Human	ST-21 complex	7	4	3
22688	1	1	1	1	1	1	1	Campylobacter jejuni	Human	ST-49 complex	7	4	3
22694	1	1	1	1	1	1	1	Campylobacter jejuni	Human	ST-206 complex	7	4	3
22695	1	1	1	1	1	1	1	Campylobacter jejuni	Human	ST-354 complex	7	4	3
22697	1	1	1	1	1	1	1	Campylobacter jejuni	Human	ST-48 complex	7	4	3
22699	1	1	1	1	1	1	1	Campylobacter jejuni	Human	ST-48 complex	7	4	3
22700	1	1	1	1	1	1	1	Campylobacter jejuni	Human	ST-353 complex	7	4	3
22701	1	1	1	1	1	1	1	Campylobacter jejuni	Human	ST-607 complex	7	4	3
22702	1	1	1	1	1	1	1	Campylobacter jejuni	Human	ST-21 complex	7	4	3
22703	1	1	1	1	1	1	1	Campylobacter jejuni	Human	ST-21 complex	7	4	3
22707	1	1	1	1	1	1	1	Campylobacter jejuni	Human	ST-45 complex	7	4	3
22708	1	1	1	1	1	1	1	Campylobacter jejuni	Human	ST-607 complex	7	4	3
22710	1	1	1	1	1	1	1	Campylobacter jejuni	Human	ST-1034 complex	7	4	3
22713	1	1	1	1	1	1	1	Campylobacter jejuni	Human	ST-353 complex	7	4	3
22714	1	1	1	1	1	1	1	Campylobacter jejuni	Human	ST-21 complex	7	4	3
22716	1	1	1	1	1	1	1	Campylobacter jejuni	Human	ST-45 complex	7	4	3
22718	1	1	1	1	1	1	1	Campylobacter jejuni	Human	ST-48 complex	7	4	3
22723	1	1	1	1	1	1	1	Campylobacter jejuni	Human	ST-45 complex	7	4	3
22729	1	1	1	1	1	1	1	Campylobacter jejuni	Human	ST-45 complex	7	4	3
23493	1	1	1	1	1	1	1	Campylobacter jejuni	Human	ST-48 complex	7	4	3
23495	1	1	1	1	1	1	1	Campylobacter jejuni	Human	ST-1034 complex	7	4	3
23497	1	1	1	1	1	1	1	Campylobacter jejuni	Human	ST-21 complex	7	4	3
23499	1	1	1	1	1	1	1	Campylobacter jejuni	Human	ST-21 complex	7	4	3
23500	1	1	1	1	1	1	1	Campylobacter jejuni	Human	ST-353 complex	7	4	3
23501	1	1	1	1	1	1	1	Campylobacter jejuni	Human	ST-354 complex	7	4	3
23503	1	1	1	1	1	1	1	Campylobacter jejuni	Human	ST-52 complex	7	4	3
23505	1	1	1	1	1	1	1	Campylobacter jejuni	Human	ST-48 complex	7	4	3
23506	1	1	1	1	1	1	1	Campylobacter jejuni	Human	ST-574 complex	7	4	3
23507	1	1	1	1	1	1	1	Campylobacter jejuni	Human	ST-21 complex	7	4	3
23508	1	1	1	1	1	1	1	Campylobacter jejuni	Human	ST-21 complex	7	4	3
23510	1	1	1	1	1	1	1	Campylobacter jejuni	Human	Unassigned	7	4	3
23511	1	1	1	1	1	1	1	Campylobacter jejuni	Human	ST-21 complex	7	4	3
23512	1	1	1	1	1	1	1	Campylobacter jejuni	Human	ST-21 complex	7	4	3
23513	1	1	1	1	1	1	1	Campylobacter jejuni	Human	ST-48 complex	7	4	3
23514	1	1	1	1	1	1	1	Campylobacter jejuni	Human	ST-21 complex	7	4	3
23519	1	1	1	1	1	1	1	Campylobacter jejuni	Human	ST-353 complex	7	4	3
23520	1	1	1	1	1	1	1	Campylobacter jejuni	Human	ST-353 complex	7	4	3
23522	1	1	1	1	1	1	1	Campylobacter jejuni	Human	ST-48 complex	7	4	3
23523	1	1	1	1	1	1	1	Campylobacter jejuni	Human	ST-353 complex	7	4	3
23524	1	1	1	1	1	1	1	Campylobacter jejuni	Human	ST-21 complex	7	4	3
23525	1	1	1	1	1	1	1	Campylobacter jejuni	Human	ST-48 complex	7	4	3
23531	1	1	1	1	1	1	1	Campylobacter jejuni	Human	ST-21 complex	7	4	3
23533	1	1	1	1	1	1	1	Campylobacter jejuni	Human	ST-21 complex	7	4	3
23534	1	1	1	1	1	1	1	Campylobacter jejuni	Human	ST-21 complex	7	4	3
23535	1	1	1	1	1	1	1	Campylobacter jejuni	Human	ST-21 complex	7	4	3
23536	1	1	1	1	1	1	1	Campylobacter jejuni	Human	ST-574 complex	7	4	3
23539	1	1	1	1	1	1	1	Campylobacter jejuni	Human	ST-574 complex	7	4	3
23541	1	1	1	1	1	1	1	Campylobacter jejuni	Human	ST-607 complex	7	4	3
23542	1	1	1	1	1	1	1	Campylobacter jejuni	Human	ST-21 complex	7	4	3
23543	1	1	1	1	1	1	1	Campylobacter jejuni	Human	ST-574 complex	7	4	3
23545	1	1	1	1	1	1	1	Campylobacter jejuni	Human	ST-573 complex	7	4	3
23547	1	1	1	1	1	1	1	Campylobacter jejuni	Human	ST-354 complex	7	4	3
23548	1	1	1	1	1	1	1	Campylobacter jejuni	Human	Unassigned	7	4	3
23549	1	1	1	1	1	1	1	Campylobacter jejuni	Human	ST-21 complex	7	4	3
23550	1	1	1	1	1	1	1	Campylobacter jejuni	Human	ST-1034 complex	7	4	3
23552	1	1	1	1	1	1	1	Campylobacter jejuni	Human	ST-354 complex	7	4	3
23556	1	1	1	1	1	1	1	Campylobacter jejuni	Human	ST-21 complex	7	4	3
23560	1	1	1	1	1	1	1	Campylobacter jejuni	Human	ST-574 complex	7	4	3
23561	1	1	1	1	1	1	1	Campylobacter jejuni	Human	ST-353 complex	7	4	3
23562	1	1	1	1	1	1	1	Campylobacter jejuni	Human	ST-48 complex	7	4	3
23563	1	1	1	1	1	1	1	Campylobacter jejuni	Human	ST-574 complex	7	4	3
23564	1	1	1	1	1	1	1	Campylobacter jejuni	Human	ST-45 complex	7	4	3
23569	1	1	1	1	1	1	1	Campylobacter jejuni	Human	ST-21 complex	7	4	3
23570	1	1	1	1	1	1	1	Campylobacter jejuni	Human	ST-21 complex	7	4	3
23572	1	1	1	1	1	1	1	Campylobacter jejuni	Human	Unassigned	7	4	3
23573	1	1	1	1	1	1	1	Campylobacter jejuni	Human	ST-21 complex	7	4	3
23575	1	1	1	1	1	1	1	Campylobacter jejuni	Human	ST-21 complex	7	4	3
23579	1	1	1	1	1	1	1	Campylobacter jejuni	Human	ST-21 complex	7	4	3
23581	1	1	1	1	1	1	1	Campylobacter jejuni	Human	ST-48 complex	7	4	3
23583	1	1	1	1	1	1	1	Campylobacter jejuni	Human	ST-21 complex	7	4	3
23584	1	1	1	1	1	1	1	Campylobacter jejuni	Human	ST-21 complex	7	4	3
23586	1	1	1	1	1	1	1	Campylobacter jejuni	Human	ST-21 complex	7	4	3
23588	1	1	1	1	1	1	1	Campylobacter jejuni	Human	ST-21 complex	7	4	3
23589	1	1	1	1	1	1	1	Campylobacter jejuni	Human	ST-354 complex	7	4	3
23590	1	1	1	1	1	1	1	Campylobacter jejuni	Human	ST-21 complex	7	4	3
23594	1	1	1	1	1	1	1	Campylobacter jejuni	Human	ST-49 complex	7	4	3
23597	1	1	1	1	1	1	1	Campylobacter jejuni	Human	ST-52 complex	7	4	3
23610	1	1	1	1	1	1	1	Campylobacter jejuni	Human	ST-48 complex	7	4	3
23611	1	1	1	1	1	1	1	Campylobacter jejuni	Human	ST-48 complex	7	4	3
23612	1	1	1	1	1	1	1	Campylobacter jejuni	Human	ST-21 complex	7	4	3
23613	1	1	1	1	1	1	1	Campylobacter jejuni	Human	ST-21 complex	7	4	3
23614	1	1	1	1	1	1	1	Campylobacter jejuni	Human	ST-658 complex	7	4	3
23617	1	1	1	1	1	1	1	Campylobacter jejuni	Human	ST-353 complex	7	4	3
23619	1	1	1	1	1	1	1	Campylobacter jejuni	Human	ST-21 complex	7	4	3
23622	1	1	1	1	1	1	1	Campylobacter jejuni	Human	ST-206 complex	7	4	3
23624	1	1	1	1	1	1	1	Campylobacter jejuni	Human	ST-573 complex	7	4	3
23625	1	1	1	1	1	1	1	Campylobacter jejuni	Human	ST-21 complex	7	4	3
23628	1	1	1	1	1	1	1	Campylobacter jejuni	Human	ST-52 complex	7	4	3
23629	1	1	1	1	1	1	1	Campylobacter jejuni	Human	ST-52 complex	7	4	3
23631	1	1	1	1	1	1	1	Campylobacter jejuni	Human	ST-21 complex	7	4	3
23632	1	1	1	1	1	1	1	Campylobacter jejuni	Human	ST-21 complex	7	4	3
23635	1	1	1	1	1	1	1	Campylobacter jejuni	Human	ST-21 complex	7	4	3
23637	1	1	1	1	1	1	1	Campylobacter jejuni	Human	ST-353 complex	7	4	3
23638	1	1	1	1	1	1	1	Campylobacter jejuni	Human	ST-403 complex	7	4	3
23639	1	1	1	1	1	1	1	Campylobacter jejuni	Human	ST-574 complex	7	4	3
23642	1	1	1	1	1	1	1	Campylobacter jejuni	Human	ST-52 complex	7	4	3
23643	1	1	1	1	1	1	1	Campylobacter jejuni	Human	ST-21 complex	7	4	3
23647	1	1	1	1	1	1	1	Campylobacter jejuni	Human	ST-21 complex	7	4	3
23648	1	1	1	1	1	1	1	Campylobacter jejuni	Human	ST-21 complex	7	4	3
23649	1	1	1	1	1	1	1	Campylobacter jejuni	Human	ST-354 complex	7	4	3
23651	1	1	1	1	1	1	1	Campylobacter jejuni	Human	ST-48 complex	7	4	3
23655	1	1	1	1	1	1	1	Campylobacter jejuni	Human	ST-353 complex	7	4	3
23656	1	1	1	1	1	1	1	Campylobacter jejuni	Human	ST-21 complex	7	4	3
23657	1	1	1	1	1	1	1	Campylobacter jejuni	Human	ST-206 complex	7	4	3
23658	1	1	1	1	1	1	1	Campylobacter jejuni	Human	ST-48 complex	7	4	3
23660	1	1	1	1	1	1	1	Campylobacter jejuni	Human	ST-21 complex	7	4	3
23662	1	1	1	1	1	1	1	Campylobacter jejuni	Human	ST-21 complex	7	4	3
23664	1	1	1	1	1	1	1	Campylobacter jejuni	Human	ST-21 complex	7	4	3
23666	1	1	1	1	1	1	1	Campylobacter jejuni	Human	ST-460 complex	7	4	3
23667	1	1	1	1	1	1	1	Campylobacter jejuni	Human	ST-45 complex	7	4	3
23668	1	1	1	1	1	1	1	Campylobacter jejuni	Human	ST-658 complex	7	4	3
23669	1	1	1	1	1	1	1	Campylobacter jejuni	Human	ST-48 complex	7	4	3
23670	1	1	1	1	1	1	1	Campylobacter jejuni	Human	ST-21 complex	7	4	3
23671	1	1	1	1	1	1	1	Campylobacter jejuni	Human	ST-21 complex	7	4	3
23672	1	1	1	1	1	1	1	Campylobacter jejuni	Human	ST-61 complex	7	4	3
23674	1	1	1	1	1	1	1	Campylobacter jejuni	Human	ST-257 complex	7	4	3
23675	1	1	1	1	1	1	1	Campylobacter jejuni	Human	ST-403 complex	7	4	3
23676	1	1	1	1	1	1	1	Campylobacter jejuni	Human	ST-21 complex	7	4	3
23677	1	1	1	1	1	1	1	Campylobacter jejuni	Human	ST-21 complex	7	4	3
23678	1	1	1	1	1	1	1	Campylobacter jejuni	Human	Unassigned	7	4	3
23679	1	1	1	1	1	1	1	Campylobacter jejuni	Human	ST-21 complex	7	4	3
23680	1	1	1	1	1	1	1	Campylobacter jejuni	Human	ST-21 complex	7	4	3
23681	1	1	1	1	1	1	1	Campylobacter jejuni	Human	ST-21 complex	7	4	3
23683	1	1	1	1	1	1	1	Campylobacter jejuni	Human	ST-45 complex	7	4	3
23889	1	1	1	1	1	1	1	Campylobacter jejuni	Human	ST-21 complex	7	4	3
23891	1	1	1	1	1	1	1	Campylobacter jejuni	Human	ST-21 complex	7	4	3
23892	1	1	1	1	1	1	1	Campylobacter jejuni	Human	ST-658 complex	7	4	3
23894	1	1	1	1	1	1	1	Campylobacter jejuni	Human	ST-206 complex	7	4	3
23898	1	1	1	1	1	1	1	Campylobacter jejuni	Human	ST-353 complex	7	4	3
23899	1	1	1	1	1	1	1	Campylobacter jejuni	Human	ST-353 complex	7	4	3
23904	1	1	1	1	1	1	1	Campylobacter jejuni	Human	ST-21 complex	7	4	3
23905	1	1	1	1	1	1	1	Campylobacter jejuni	Human	ST-21 complex	7	4	3
23907	1	1	1	1	1	1	1	Campylobacter jejuni	Human	ST-45 complex	7	4	3
23911	1	1	1	1	1	1	1	Campylobacter jejuni	Human	ST-21 complex	7	4	3
23916	1	1	1	1	1	1	1	Campylobacter jejuni	Human	ST-443 complex	7	4	3
23921	1	1	1	1	1	1	1	Campylobacter jejuni	Human	ST-48 complex	7	4	3
23922	1	1	1	1	1	1	1	Campylobacter jejuni	Human	ST-21 complex	7	4	3
23923	1	1	1	1	1	1	1	Campylobacter jejuni	Human	ST-353 complex	7	4	3
23924	1	1	1	1	1	1	1	Campylobacter jejuni	Human	Unassigned	7	4	3
23925	1	1	1	1	1	1	1	Campylobacter jejuni	Human	ST-21 complex	7	4	3
23926	1	1	1	1	1	1	1	Campylobacter jejuni	Human	ST-48 complex	7	4	3
23934	1	1	1	1	1	1	1	Campylobacter jejuni	Human	ST-21 complex	7	4	3
23940	1	1	1	1	1	1	1	Campylobacter jejuni	Human	ST-48 complex	7	4	3
23941	1	1	1	1	1	1	1	Campylobacter jejuni	Human	ST-21 complex	7	4	3
23942	1	1	1	1	1	1	1	Campylobacter jejuni	Human	ST-354 complex	7	4	3
23943	1	1	1	1	1	1	1	Campylobacter jejuni	Human	ST-354 complex	7	4	3
23944	1	1	1	1	1	1	1	Campylobacter jejuni	Human	ST-354 complex	7	4	3
23947	1	1	1	1	1	1	1	Campylobacter jejuni	Human	ST-21 complex	7	4	3
23948	1	1	1	1	1	1	1	Campylobacter jejuni	Human	ST-354 complex	7	4	3
23949	1	1	1	1	1	1	1	Campylobacter jejuni	Human	ST-21 complex	7	4	3
23951	1	1	1	1	1	1	1	Campylobacter jejuni	Human	ST-21 complex	7	4	3
23952	1	1	1	1	1	1	1	Campylobacter jejuni	Human	ST-464 complex	7	4	3
23955	1	1	1	1	1	1	1	Campylobacter jejuni	Human	ST-464 complex	7	4	3
23957	1	1	1	1	1	1	1	Campylobacter jejuni	Human	ST-21 complex	7	4	3
23963	1	1	1	1	1	1	1	Campylobacter jejuni	Human	ST-48 complex	7	4	3
23970	1	1	1	1	1	1	1	Campylobacter jejuni	Human	ST-354 complex	7	4	3
23974	1	1	1	1	1	1	1	Campylobacter jejuni	Human	ST-607 complex	7	4	3
23978	1	1	1	1	1	1	1	Campylobacter jejuni	Human	ST-353 complex	7	4	3
23979	1	1	1	1	1	1	1	Campylobacter jejuni	Human	ST-460 complex	7	4	3
23984	1	1	1	1	1	1	1	Campylobacter jejuni	Human	Unassigned	7	4	3
23986	1	1	1	1	1	1	1	Campylobacter jejuni	Human	ST-692 complex	7	4	3
23988	1	1	1	1	1	1	1	Campylobacter jejuni	Human	Unassigned	7	4	3
23990	1	1	1	1	1	1	1	Campylobacter jejuni	Human	ST-48 complex	7	4	3
23991	1	1	1	1	1	1	1	Campylobacter jejuni	Human	ST-658 complex	7	4	3
23997	1	1	1	1	1	1	1	Campylobacter jejuni	Human	ST-21 complex	7	4	3
23998	1	1	1	1	1	1	1	Campylobacter jejuni	Human	ST-49 complex	7	4	3
24000	1	1	1	1	1	1	1	Campylobacter jejuni	Human	ST-354 complex	7	4	3
24012	1	1	1	1	1	1	1	Campylobacter jejuni	Human	ST-45 complex	7	4	3
24013	1	1	1	1	1	1	1	Campylobacter jejuni	Human	ST-353 complex	7	4	3
24017	1	1	1	1	1	1	1	Campylobacter jejuni	Human	ST-21 complex	7	4	3
24022	1	1	1	1	1	1	1	Campylobacter jejuni	Human	Unassigned	7	4	3
24030	1	1	1	1	1	1	1	Campylobacter jejuni	Human	ST-21 complex	7	4	3
24031	1	1	1	1	1	1	1	Campylobacter jejuni	Human	ST-574 complex	7	4	3
24035	1	1	1	1	1	1	1	Campylobacter jejuni	Human	ST-206 complex	7	4	3
24036	1	1	1	1	1	1	1	Campylobacter jejuni	Human	ST-607 complex	7	4	3
24037	1	1	1	1	1	1	1	Campylobacter jejuni	Human	ST-21 complex	7	4	3
24038	1	1	1	1	1	1	1	Campylobacter jejuni	Human	ST-658 complex	7	4	3
24119	1	1	1	1	1	1	1	Campylobacter jejuni	Human	ST-21 complex	7	4	3
24124	1	1	1	1	1	1	1	Campylobacter jejuni	Human	ST-353 complex	7	4	3
24125	1	1	1	1	1	1	1	Campylobacter jejuni	Human	ST-464 complex	7	4	3
24128	1	1	1	1	1	1	1	Campylobacter jejuni	Human	ST-48 complex	7	4	3
24133	1	1	1	1	1	1	1	Campylobacter jejuni	Human	ST-21 complex	7	4	3
24171	1	1	1	1	1	1	1	Campylobacter jejuni	Human	ST-403 complex	7	4	3
24173	1	1	1	1	1	1	1	Campylobacter jejuni	Human	ST-353 complex	7	4	3
24174	1	1	1	1	1	1	1	Campylobacter jejuni	Human	ST-353 complex	7	4	3
24175	1	1	1	1	1	1	1	Campylobacter jejuni	Human	ST-573 complex	7	4	3
24176	1	1	1	1	1	1	1	Campylobacter jejuni	Human	ST-573 complex	7	4	3
24178	1	1	1	1	1	1	1	Campylobacter jejuni	Human	ST-658 complex	7	4	3
24181	1	1	1	1	1	1	1	Campylobacter jejuni	Human	ST-403 complex	7	4	3
24182	1	1	1	1	1	1	1	Campylobacter jejuni	Human	ST-403 complex	7	4	3
24183	1	1	1	1	1	1	1	Campylobacter jejuni	Human	ST-353 complex	7	4	3
24184	1	1	1	1	1	1	1	Campylobacter jejuni	Human	ST-353 complex	7	4	3
24185	1	1	1	1	1	1	1	Campylobacter jejuni	Human	ST-573 complex	7	4	3
24186	1	1	1	1	1	1	1	Campylobacter jejuni	Human	ST-573 complex	7	4	3
24188	1	1	1	1	1	1	1	Campylobacter jejuni	Human	ST-658 complex	7	4	3
24236	1	1	1	1	1	1	1	Campylobacter jejuni	Unassigned	ST-353 complex	7	4	3
24237	1	1	1	1	1	1	1	Campylobacter jejuni	Unassigned	ST-403 complex	7	4	3
24459	1	1	1	1	1	1	1	Campylobacter jejuni	Human	ST-45 complex	7	4	3
24462	1	1	1	1	1	1	1	Campylobacter jejuni	Human	ST-21 complex	7	4	3
24464	1	1	1	1	1	1	1	Campylobacter jejuni	Human	ST-21 complex	7	4	3
24466	1	1	1	1	1	1	1	Campylobacter jejuni	Human	Unassigned	7	4	3
24468	1	1	1	1	1	1	1	Campylobacter jejuni	Human	ST-460 complex	7	4	3
24469	1	1	1	1	1	1	1	Campylobacter jejuni	Human	ST-21 complex	7	4	3
24475	1	1	1	1	1	1	1	Campylobacter jejuni	Human	ST-206 complex	7	4	3
24478	1	1	1	1	1	1	1	Campylobacter jejuni	Human	ST-21 complex	7	4	3
24484	1	1	1	1	1	1	1	Campylobacter jejuni	Human	ST-21 complex	7	4	3
24486	1	1	1	1	1	1	1	Campylobacter jejuni	Human	ST-21 complex	7	4	3
24490	1	1	1	1	1	1	1	Campylobacter jejuni	Human	ST-607 complex	7	4	3
24492	1	1	1	1	1	1	1	Campylobacter jejuni	Human	Unassigned	7	4	3
24493	1	1	1	1	1	1	1	Campylobacter jejuni	Human	ST-353 complex	7	4	3
24496	1	1	1	1	1	1	1	Campylobacter jejuni	Human	ST-49 complex	7	4	3
24497	1	1	1	1	1	1	1	Campylobacter jejuni	Human	ST-206 complex	7	4	3
24499	1	1	1	1	1	1	1	Campylobacter jejuni	Human	ST-692 complex	7	4	3
24502	1	1	1	1	1	1	1	Campylobacter jejuni	Human	ST-464 complex	7	4	3
24506	1	1	1	1	1	1	1	Campylobacter jejuni	Human	ST-353 complex	7	4	3
24517	1	1	1	1	1	1	1	Campylobacter jejuni	Human	ST-354 complex	7	4	3
24520	1	1	1	1	1	1	1	Campylobacter jejuni	Human	ST-353 complex	7	4	3
24522	1	1	1	1	1	1	1	Campylobacter jejuni	Human	ST-206 complex	7	4	3
24524	1	1	1	1	1	1	1	Campylobacter jejuni	Human	Unassigned	7	4	3
24526	1	1	1	1	1	1	1	Campylobacter jejuni	Human	ST-354 complex	7	4	3
24528	1	1	1	1	1	1	1	Campylobacter jejuni	Human	ST-21 complex	7	4	3
24529	1	1	1	1	1	1	1	Campylobacter jejuni	Human	ST-353 complex	7	4	3
24531	1	1	1	1	1	1	1	Campylobacter jejuni	Human	ST-206 complex	7	4	3
24538	1	1	1	1	1	1	1	Campylobacter jejuni	Human	ST-21 complex	7	4	3
24543	1	1	1	1	1	1	1	Campylobacter jejuni	Human	ST-21 complex	7	4	3
24548	1	1	1	1	1	1	1	Campylobacter jejuni	Human	ST-353 complex	7	4	3
24549	1	1	1	1	1	1	1	Campylobacter jejuni	Human	ST-206 complex	7	4	3
24557	1	1	1	1	1	1	1	Campylobacter jejuni	Human	ST-354 complex	7	4	3
24560	1	1	1	1	1	1	1	Campylobacter jejuni	Human	ST-21 complex	7	4	3
24561	1	1	1	1	1	1	1	Campylobacter jejuni	Human	ST-403 complex	7	4	3
24563	1	1	1	1	1	1	1	Campylobacter jejuni	Human	ST-45 complex	7	4	3
24567	1	1	1	1	1	1	1	Campylobacter jejuni	Human	ST-354 complex	7	4	3
24571	1	1	1	1	1	1	1	Campylobacter jejuni	Human	ST-353 complex	7	4	3
24573	1	1	1	1	1	1	1	Campylobacter jejuni	Human	ST-21 complex	7	4	3
24574	1	1	1	1	1	1	1	Campylobacter jejuni	Human	ST-354 complex	7	4	3
24575	1	1	1	1	1	1	1	Campylobacter jejuni	Human	ST-45 complex	7	4	3
24577	1	1	1	1	1	1	1	Campylobacter jejuni	Human	ST-353 complex	7	4	3
24583	1	1	1	1	1	1	1	Campylobacter jejuni	Human	ST-45 complex	7	4	3
24591	1	1	1	1	1	1	1	Campylobacter jejuni	Human	ST-45 complex	7	4	3
24593	1	1	1	1	1	1	1	Campylobacter jejuni	Human	ST-353 complex	7	4	3
24594	1	1	1	1	1	1	1	Campylobacter jejuni	Human	ST-206 complex	7	4	3
24596	1	1	1	1	1	1	1	Campylobacter jejuni	Human	ST-45 complex	7	4	3
24600	1	1	1	1	1	1	1	Campylobacter jejuni	Human	ST-48 complex	7	4	3
24601	1	1	1	1	1	1	1	Campylobacter jejuni	Human	ST-206 complex	7	4	3
24612	1	1	1	1	1	1	1	Campylobacter jejuni	Human	ST-206 complex	7	4	3
24616	1	1	1	1	1	1	1	Campylobacter jejuni	Human	ST-354 complex	7	4	3
24619	1	1	1	1	1	1	1	Campylobacter jejuni	Human	ST-206 complex	7	4	3
24624	1	1	1	1	1	1	1	Campylobacter jejuni	Human	ST-574 complex	7	4	3
24631	1	1	1	1	1	1	1	Campylobacter jejuni	Human	ST-48 complex	7	4	3
24632	1	1	1	1	1	1	1	Campylobacter jejuni	Human	ST-21 complex	7	4	3
24633	1	1	1	1	1	1	1	Campylobacter jejuni	Human	ST-21 complex	7	4	3
24634	1	1	1	1	1	1	1	Campylobacter jejuni	Human	ST-21 complex	7	4	3
24640	1	1	1	1	1	1	1	Campylobacter jejuni	Human	ST-354 complex	7	4	3
24645	1	1	1	1	1	1	1	Campylobacter jejuni	Human	ST-353 complex	7	4	3
24646	1	1	1	1	1	1	1	Campylobacter jejuni	Human	ST-354 complex	7	4	3
24649	1	1	1	1	1	1	1	Campylobacter jejuni	Human	Unassigned	7	4	3
24661	1	1	1	1	1	1	1	Campylobacter jejuni	Human	ST-354 complex	7	4	3
24662	1	1	1	1	1	1	1	Campylobacter jejuni	Human	ST-354 complex	7	4	3
24663	1	1	1	1	1	1	1	Campylobacter jejuni	Human	ST-353 complex	7	4	3
24664	1	1	1	1	1	1	1	Campylobacter jejuni	Human	ST-21 complex	7	4	3
24665	1	1	1	1	1	1	1	Campylobacter jejuni	Human	ST-353 complex	7	4	3
24668	1	1	1	1	1	1	1	Campylobacter jejuni	Human	ST-48 complex	7	4	3
24671	1	1	1	1	1	1	1	Campylobacter jejuni	Human	ST-48 complex	7	4	3
24672	1	1	1	1	1	1	1	Campylobacter jejuni	Human	ST-353 complex	7	4	3
24674	1	1	1	1	1	1	1	Campylobacter jejuni	Human	Unassigned	7	4	3
24676	1	1	1	1	1	1	1	Campylobacter jejuni	Human	ST-353 complex	7	4	3
24679	1	1	1	1	1	1	1	Campylobacter jejuni	Human	ST-21 complex	7	4	3
24680	1	1	1	1	1	1	1	Campylobacter jejuni	Human	ST-1034 complex	7	4	3
24681	1	1	1	1	1	1	1	Campylobacter jejuni	Human	ST-21 complex	7	4	3
24682	1	1	1	1	1	1	1	Campylobacter jejuni	Human	ST-52 complex	7	4	3
24684	1	1	1	1	1	1	1	Campylobacter jejuni	Human	ST-21 complex	7	4	3
24689	1	1	1	1	1	1	1	Campylobacter jejuni	Human	ST-460 complex	7	4	3
24690	1	1	1	1	1	1	1	Campylobacter jejuni	Human	ST-21 complex	7	4	3
24707	1	1	1	1	1	1	1	Campylobacter jejuni	Human	ST-21 complex	7	4	3
24708	1	1	1	1	1	1	1	Campylobacter jejuni	Human	ST-21 complex	7	4	3
24715	1	1	1	1	1	1	1	Campylobacter jejuni	Human	ST-353 complex	7	4	3
24719	1	1	1	1	1	1	1	Campylobacter jejuni	Human	ST-21 complex	7	4	3
24721	1	1	1	1	1	1	1	Campylobacter jejuni	Human	ST-21 complex	7	4	3
24723	1	1	1	1	1	1	1	Campylobacter jejuni	Human	ST-353 complex	7	4	3
24725	1	1	1	1	1	1	1	Campylobacter jejuni	Human	ST-21 complex	7	4	3
24726	1	1	1	1	1	1	1	Campylobacter jejuni	Human	ST-21 complex	7	4	3
24728	1	1	1	1	1	1	1	Campylobacter jejuni	Human	ST-354 complex	7	4	3
24730	1	1	1	1	1	1	1	Campylobacter jejuni	Human	ST-353 complex	7	4	3
24731	1	1	1	1	1	1	1	Campylobacter jejuni	Human	ST-45 complex	7	4	3
24733	1	1	1	1	1	1	1	Campylobacter jejuni	Human	ST-21 complex	7	4	3
24740	1	1	1	1	1	1	1	Campylobacter jejuni	Human	ST-21 complex	7	4	3
24743	1	1	1	1	1	1	1	Campylobacter jejuni	Human	ST-353 complex	7	4	3
24747	1	1	1	1	1	1	1	Campylobacter jejuni	Human	ST-21 complex	7	4	3
24748	1	1	1	1	1	1	1	Campylobacter jejuni	Human	ST-21 complex	7	4	3
24750	1	1	1	1	1	1	1	Campylobacter jejuni	Human	ST-354 complex	7	4	3
24752	1	1	1	1	1	1	1	Campylobacter jejuni	Human	ST-45 complex	7	4	3
24753	1	1	1	1	1	1	1	Campylobacter jejuni	Human	ST-21 complex	7	4	3
24754	1	1	1	1	1	1	1	Campylobacter jejuni	Human	ST-21 complex	7	4	3
24756	1	1	1	1	1	1	1	Campylobacter jejuni	Human	ST-52 complex	7	4	3
24759	1	1	1	1	1	1	1	Campylobacter jejuni	Human	ST-354 complex	7	4	3
24760	1	1	1	1	1	1	1	Campylobacter jejuni	Human	ST-574 complex	7	4	3
24762	1	1	1	1	1	1	1	Campylobacter jejuni	Human	ST-21 complex	7	4	3
24763	1	1	1	1	1	1	1	Campylobacter jejuni	Human	ST-21 complex	7	4	3
24767	1	1	1	1	1	1	1	Campylobacter jejuni	Human	ST-21 complex	7	4	3
24768	1	1	1	1	1	1	1	Campylobacter jejuni	Human	ST-353 complex	7	4	3
24770	1	1	1	1	1	1	1	Campylobacter jejuni	Human	ST-21 complex	7	4	3
24771	1	1	1	1	1	1	1	Campylobacter jejuni	Human	ST-403 complex	7	4	3
24772	1	1	1	1	1	1	1	Campylobacter jejuni	Human	ST-45 complex	7	4	3
24773	1	1	1	1	1	1	1	Campylobacter jejuni	Human	ST-353 complex	7	4	3
24776	1	1	1	1	1	1	1	Campylobacter jejuni	Human	ST-658 complex	7	4	3
24779	1	1	1	1	1	1	1	Campylobacter jejuni	Human	ST-48 complex	7	4	3
24780	1	1	1	1	1	1	1	Campylobacter jejuni	Human	ST-21 complex	7	4	3
24783	1	1	1	1	1	1	1	Campylobacter jejuni	Human	ST-48 complex	7	4	3
24784	1	1	1	1	1	1	1	Campylobacter jejuni	Human	ST-21 complex	7	4	3
24785	1	1	1	1	1	1	1	Campylobacter jejuni	Human	ST-21 complex	7	4	3
24786	1	1	1	1	1	1	1	Campylobacter jejuni	Human	Unassigned	7	4	3
24788	1	1	1	1	1	1	1	Campylobacter jejuni	Human	ST-574 complex	7	4	3
24789	1	1	1	1	1	1	1	Campylobacter jejuni	Human	ST-354 complex	7	4	3
24790	1	1	1	1	1	1	1	Campylobacter jejuni	Human	ST-353 complex	7	4	3
24791	1	1	1	1	1	1	1	Campylobacter jejuni	Human	ST-206 complex	7	4	3
24792	1	1	1	1	1	1	1	Campylobacter jejuni	Human	ST-21 complex	7	4	3
24793	1	1	1	1	1	1	1	Campylobacter jejuni	Human	ST-21 complex	7	4	3
24796	1	1	1	1	1	1	1	Campylobacter jejuni	Human	ST-354 complex	7	4	3
24797	1	1	1	1	1	1	1	Campylobacter jejuni	Human	ST-354 complex	7	4	3
24800	1	1	1	1	1	1	1	Campylobacter jejuni	Human	ST-573 complex	7	4	3
24802	1	1	1	1	1	1	1	Campylobacter jejuni	Human	ST-353 complex	7	4	3
24803	1	1	1	1	1	1	1	Campylobacter jejuni	Human	ST-52 complex	7	4	3
24805	1	1	1	1	1	1	1	Campylobacter jejuni	Human	ST-21 complex	7	4	3
24806	1	1	1	1	1	1	1	Campylobacter jejuni	Human	ST-21 complex	7	4	3
24807	1	1	1	1	1	1	1	Campylobacter jejuni	Human	ST-21 complex	7	4	3
24811	1	1	1	1	1	1	1	Campylobacter jejuni	Human	ST-45 complex	7	4	3
24813	1	1	1	1	1	1	1	Campylobacter jejuni	Human	ST-353 complex	7	4	3
24815	1	1	1	1	1	1	1	Campylobacter jejuni	Human	ST-21 complex	7	4	3
24817	1	1	1	1	1	1	1	Campylobacter jejuni	Human	ST-45 complex	7	4	3
24819	1	1	1	1	1	1	1	Campylobacter jejuni	Human	ST-45 complex	7	4	3
24821	1	1	1	1	1	1	1	Campylobacter jejuni	Human	ST-464 complex	7	4	3
24822	1	1	1	1	1	1	1	Campylobacter jejuni	Human	ST-21 complex	7	4	3
24825	1	1	1	1	1	1	1	Campylobacter jejuni	Human	ST-354 complex	7	4	3
24828	1	1	1	1	1	1	1	Campylobacter jejuni	Human	ST-48 complex	7	4	3
24830	1	1	1	1	1	1	1	Campylobacter jejuni	Human	ST-21 complex	7	4	3
24833	1	1	1	1	1	1	1	Campylobacter jejuni	Human	ST-206 complex	7	4	3
24834	1	1	1	1	1	1	1	Campylobacter jejuni	Human	ST-574 complex	7	4	3
24837	1	1	1	1	1	1	1	Campylobacter jejuni	Human	ST-21 complex	7	4	3
24838	1	1	1	1	1	1	1	Campylobacter jejuni	Human	ST-206 complex	7	4	3
24839	1	1	1	1	1	1	1	Campylobacter jejuni	Human	ST-354 complex	7	4	3
24840	1	1	1	1	1	1	1	Campylobacter jejuni	Human	ST-658 complex	7	4	3
24841	1	1	1	1	1	1	1	Campylobacter jejuni	Human	Unassigned	7	4	3
24842	1	1	1	1	1	1	1	Campylobacter jejuni	Human	ST-354 complex	7	4	3
24844	1	1	1	1	1	1	1	Campylobacter jejuni	Human	ST-573 complex	7	4	3
24845	1	1	1	1	1	1	1	Campylobacter jejuni	Human	ST-353 complex	7	4	3
24846	1	1	1	1	1	1	1	Campylobacter jejuni	Human	ST-21 complex	7	4	3
24847	1	1	1	1	1	1	1	Campylobacter jejuni	Human	ST-353 complex	7	4	3
24850	1	1	1	1	1	1	1	Campylobacter jejuni	Human	ST-443 complex	7	4	3
24900	1	1	1	1	1	1	1	Campylobacter jejuni	Human	ST-353 complex	7	4	3
24909	1	1	1	1	1	1	1	Campylobacter jejuni	Human	ST-353 complex	7	4	3
24914	1	1	1	1	1	1	1	Campylobacter jejuni	Human	ST-45 complex	7	4	3
24918	1	1	1	1	1	1	1	Campylobacter jejuni	Human	Unassigned	7	4	3
24919	1	1	1	1	1	1	1	Campylobacter jejuni	Human	ST-354 complex	7	4	3
24922	1	1	1	1	1	1	1	Campylobacter jejuni	Human	ST-21 complex	7	4	3
24926	1	1	1	1	1	1	1	Campylobacter jejuni	Human	ST-21 complex	7	4	3
24929	1	1	1	1	1	1	1	Campylobacter jejuni	Human	ST-574 complex	7	4	3
24930	1	1	1	1	1	1	1	Campylobacter jejuni	Human	ST-573 complex	7	4	3
24932	1	1	1	1	1	1	1	Campylobacter jejuni	Human	ST-206 complex	7	4	3
24933	1	1	1	1	1	1	1	Campylobacter jejuni	Human	ST-354 complex	7	4	3
24937	1	1	1	1	1	1	1	Campylobacter jejuni	Human	ST-21 complex	7	4	3
24941	1	1	1	1	1	1	1	Campylobacter jejuni	Human	ST-21 complex	7	4	3
24944	1	1	1	1	1	1	1	Campylobacter jejuni	Human	ST-1034 complex	7	4	3
24946	1	1	1	1	1	1	1	Campylobacter jejuni	Human	ST-353 complex	7	4	3
24951	1	1	1	1	1	1	1	Campylobacter jejuni	Human	ST-206 complex	7	4	3
24958	1	1	1	1	1	1	1	Campylobacter jejuni	Human	ST-21 complex	7	4	3
24961	1	1	1	1	1	1	1	Campylobacter jejuni	Human	Unassigned	7	4	3
24962	1	1	1	1	1	1	1	Campylobacter jejuni	Human	ST-21 complex	7	4	3
24964	1	1	1	1	1	1	1	Campylobacter jejuni	Human	ST-353 complex	7	4	3
24965	1	1	1	1	1	1	1	Campylobacter jejuni	Human	ST-206 complex	7	4	3
24968	1	1	1	1	1	1	1	Campylobacter jejuni	Human	ST-206 complex	7	4	3
24976	1	1	1	1	1	1	1	Campylobacter jejuni	Human	ST-354 complex	7	4	3
24977	1	1	1	1	1	1	1	Campylobacter jejuni	Human	ST-354 complex	7	4	3
24979	1	1	1	1	1	1	1	Campylobacter jejuni	Human	ST-446 complex	7	4	3
24980	1	1	1	1	1	1	1	Campylobacter jejuni	Human	ST-45 complex	7	4	3
24982	1	1	1	1	1	1	1	Campylobacter jejuni	Human	ST-48 complex	7	4	3
24989	1	1	1	1	1	1	1	Campylobacter jejuni	Human	ST-21 complex	7	4	3
24990	1	1	1	1	1	1	1	Campylobacter jejuni	Human	ST-658 complex	7	4	3
25000	1	1	1	1	1	1	1	Campylobacter jejuni	Human	ST-574 complex	7	4	3
25004	1	1	1	1	1	1	1	Campylobacter jejuni	Human	ST-206 complex	7	4	3
25005	1	1	1	1	1	1	1	Campylobacter jejuni	Human	ST-658 complex	7	4	3
25009	1	1	1	1	1	1	1	Campylobacter jejuni	Human	ST-353 complex	7	4	3
25012	1	1	1	1	1	1	1	Campylobacter jejuni	Human	ST-460 complex	7	4	3
25017	1	1	1	1	1	1	1	Campylobacter jejuni	Human	ST-658 complex	7	4	3
25022	1	1	1	1	1	1	1	Campylobacter jejuni	Human	ST-353 complex	7	4	3
25023	1	1	1	1	1	1	1	Campylobacter jejuni	Human	ST-21 complex	7	4	3
25026	1	1	1	1	1	1	1	Campylobacter jejuni	Human	ST-661 complex	7	4	3
25027	1	1	1	1	1	1	1	Campylobacter jejuni	Human	ST-21 complex	7	4	3
25028	1	1	1	1	1	1	1	Campylobacter jejuni	Human	ST-21 complex	7	4	3
25030	1	1	1	1	1	1	1	Campylobacter jejuni	Human	ST-206 complex	7	4	3
25032	1	1	1	1	1	1	1	Campylobacter jejuni	Human	Unassigned	7	4	3
25033	1	1	1	1	1	1	1	Campylobacter jejuni	Human	ST-353 complex	7	4	3
25034	1	1	1	1	1	1	1	Campylobacter jejuni	Human	ST-206 complex	7	4	3
25036	1	1	1	1	1	1	1	Campylobacter jejuni	Human	ST-21 complex	7	4	3
25041	1	1	1	1	1	1	1	Campylobacter jejuni	Human	ST-45 complex	7	4	3
25046	1	1	1	1	1	1	1	Campylobacter jejuni	Human	ST-354 complex	7	4	3
25047	1	1	1	1	1	1	1	Campylobacter jejuni	Human	ST-354 complex	7	4	3
25049	1	1	1	1	1	1	1	Campylobacter jejuni	Human	ST-21 complex	7	4	3
25051	1	1	1	1	1	1	1	Campylobacter jejuni	Human	ST-45 complex	7	4	3
25052	1	1	1	1	1	1	1	Campylobacter jejuni	Human	ST-45 complex	7	4	3
25053	1	1	1	1	1	1	1	Campylobacter jejuni	Human	ST-21 complex	7	4	3
25056	1	1	1	1	1	1	1	Campylobacter jejuni	Human	ST-21 complex	7	4	3
25057	1	1	1	1	1	1	1	Campylobacter jejuni	Human	ST-354 complex	7	4	3
25072	1	1	1	1	1	1	1	Campylobacter jejuni	Unassigned	ST-354 complex	7	4	3
25077	1	1	1	1	1	1	1	Campylobacter jejuni	Unassigned	ST-403 complex	7	4	3
25081	1	1	1	1	1	1	1	Campylobacter jejuni	Unassigned	ST-353 complex	7	4	3
25093	1	1	1	1	1	1	1	Campylobacter jejuni	Human	ST-21 complex	7	4	3
25095	1	1	1	1	1	1	1	Campylobacter jejuni	Human	ST-1034 complex	7	4	3
25099	1	1	1	1	1	1	1	Campylobacter jejuni	Human	ST-443 complex	7	4	3
25101	1	1	1	1	1	1	1	Campylobacter jejuni	Human	ST-206 complex	7	4	3
25103	1	1	1	1	1	1	1	Campylobacter jejuni	Human	ST-21 complex	7	4	3
25104	1	1	1	1	1	1	1	Campylobacter jejuni	Human	ST-52 complex	7	4	3
25105	1	1	1	1	1	1	1	Campylobacter jejuni	Human	ST-403 complex	7	4	3
25106	1	1	1	1	1	1	1	Campylobacter jejuni	Human	ST-403 complex	7	4	3
25108	1	1	1	1	1	1	1	Campylobacter jejuni	Human	ST-21 complex	7	4	3
25110	1	1	1	1	1	1	1	Campylobacter jejuni	Human	ST-21 complex	7	4	3
25111	1	1	1	1	1	1	1	Campylobacter jejuni	Human	ST-21 complex	7	4	3
25114	1	1	1	1	1	1	1	Campylobacter jejuni	Human	ST-49 complex	7	4	3
25117	1	1	1	1	1	1	1	Campylobacter jejuni	Human	ST-21 complex	7	4	3
25120	1	1	1	1	1	1	1	Campylobacter jejuni	Human	ST-446 complex	7	4	3
25121	1	1	1	1	1	1	1	Campylobacter jejuni	Unassigned	ST-574 complex	7	4	3
25124	1	1	1	1	1	1	1	Campylobacter jejuni	Unassigned	ST-460 complex	7	4	3
25370	1	1	1	1	1	1	1	Campylobacter jejuni	Human	ST-353 complex	7	4	3
25373	1	1	1	1	1	1	1	Campylobacter jejuni	Human	ST-460 complex	7	4	3
25375	1	1	1	1	1	1	1	Campylobacter jejuni	Human	ST-52 complex	7	4	3
25376	1	1	1	1	1	1	1	Campylobacter jejuni	Human	ST-21 complex	7	4	3
25378	1	1	1	1	1	1	1	Campylobacter jejuni	Human	ST-21 complex	7	4	3
25381	1	1	1	1	1	1	1	Campylobacter jejuni	Human	ST-21 complex	7	4	3
25382	1	1	1	1	1	1	1	Campylobacter jejuni	Human	ST-460 complex	7	4	3
25383	1	1	1	1	1	1	1	Campylobacter jejuni	Human	ST-206 complex	7	4	3
25384	1	1	1	1	1	1	1	Campylobacter jejuni	Human	ST-21 complex	7	4	3
25385	1	1	1	1	1	1	1	Campylobacter jejuni	Human	ST-354 complex	7	4	3
25386	1	1	1	1	1	1	1	Campylobacter jejuni	Human	ST-206 complex	7	4	3
25387	1	1	1	1	1	1	1	Campylobacter jejuni	Human	ST-45 complex	7	4	3
25388	1	1	1	1	1	1	1	Campylobacter jejuni	Human	ST-21 complex	7	4	3
25391	1	1	1	1	1	1	1	Campylobacter jejuni	Human	ST-21 complex	7	4	3
25393	1	1	1	1	1	1	1	Campylobacter jejuni	Human	ST-354 complex	7	4	3
25395	1	1	1	1	1	1	1	Campylobacter jejuni	Human	ST-21 complex	7	4	3
25397	1	1	1	1	1	1	1	Campylobacter jejuni	Human	ST-574 complex	7	4	3
25405	1	1	1	1	1	1	1	Campylobacter jejuni	Human	ST-21 complex	7	4	3
25408	1	1	1	1	1	1	1	Campylobacter jejuni	Human	ST-607 complex	7	4	3
25411	1	1	1	1	1	1	1	Campylobacter jejuni	Human	ST-658 complex	7	4	3
25415	1	1	1	1	1	1	1	Campylobacter jejuni	Human	ST-1287 complex	7	4	3
25421	1	1	1	1	1	1	1	Campylobacter jejuni	Human	ST-52 complex	7	4	3
25423	1	1	1	1	1	1	1	Campylobacter jejuni	Human	ST-354 complex	7	4	3
25424	1	1	1	1	1	1	1	Campylobacter jejuni	Human	ST-21 complex	7	4	3
25427	1	1	1	1	1	1	1	Campylobacter jejuni	Human	ST-206 complex	7	4	3
25428	1	1	1	1	1	1	1	Campylobacter jejuni	Human	ST-354 complex	7	4	3
25431	1	1	1	1	1	1	1	Campylobacter jejuni	Human	ST-21 complex	7	4	3
25435	1	1	1	1	1	1	1	Campylobacter jejuni	Human	ST-21 complex	7	4	3
25436	1	1	1	1	1	1	1	Campylobacter jejuni	Human	ST-206 complex	7	4	3
25437	1	1	1	1	1	1	1	Campylobacter jejuni	Human	ST-443 complex	7	4	3
25438	1	1	1	1	1	1	1	Campylobacter jejuni	Human	ST-21 complex	7	4	3
25445	1	1	1	1	1	1	1	Campylobacter jejuni	Human	ST-206 complex	7	4	3
25448	1	1	1	1	1	1	1	Campylobacter jejuni	Human	ST-206 complex	7	4	3
25453	1	1	1	1	1	1	1	Campylobacter jejuni	Human	ST-460 complex	7	4	3
25454	1	1	1	1	1	1	1	Campylobacter jejuni	Human	ST-403 complex	7	4	3
25458	1	1	1	1	1	1	1	Campylobacter jejuni	Human	ST-354 complex	7	4	3
25461	1	1	1	1	1	1	1	Campylobacter jejuni	Human	ST-354 complex	7	4	3
25466	1	1	1	1	1	1	1	Campylobacter jejuni	Human	Unassigned	7	4	3
25467	1	1	1	1	1	1	1	Campylobacter jejuni	Human	Unassigned	7	4	3
25468	1	1	1	1	1	1	1	Campylobacter jejuni	Human	ST-1034 complex	7	4	3
25474	1	1	1	1	1	1	1	Campylobacter jejuni	Human	ST-353 complex	7	4	3
25478	1	1	1	1	1	1	1	Campylobacter jejuni	Human	ST-21 complex	7	4	3
25479	1	1	1	1	1	1	1	Campylobacter jejuni	Human	ST-21 complex	7	4	3
25482	1	1	1	1	1	1	1	Campylobacter jejuni	Human	ST-21 complex	7	4	3
25486	1	1	1	1	1	1	1	Campylobacter jejuni	Human	ST-403 complex	7	4	3
25487	1	1	1	1	1	1	1	Campylobacter jejuni	Human	ST-206 complex	7	4	3
25489	1	1	1	1	1	1	1	Campylobacter jejuni	Human	Unassigned	7	4	3
25490	1	1	1	1	1	1	1	Campylobacter jejuni	Human	ST-206 complex	7	4	3
25491	1	1	1	1	1	1	1	Campylobacter jejuni	Human	ST-45 complex	7	4	3
25492	1	1	1	1	1	1	1	Campylobacter jejuni	Human	ST-206 complex	7	4	3
25494	1	1	1	1	1	1	1	Campylobacter jejuni	Human	ST-21 complex	7	4	3
25496	1	1	1	1	1	1	1	Campylobacter jejuni	Human	ST-21 complex	7	4	3
25497	1	1	1	1	1	1	1	Campylobacter jejuni	Human	ST-206 complex	7	4	3
25498	1	1	1	1	1	1	1	Campylobacter jejuni	Human	ST-206 complex	7	4	3
25504	1	1	1	1	1	1	1	Campylobacter jejuni	Human	ST-21 complex	7	4	3
25505	1	1	1	1	1	1	1	Campylobacter jejuni	Human	ST-48 complex	7	4	3
25514	1	1	1	1	1	1	1	Campylobacter jejuni	Human	ST-48 complex	7	4	3
25515	1	1	1	1	1	1	1	Campylobacter jejuni	Human	ST-45 complex	7	4	3
25517	1	1	1	1	1	1	1	Campylobacter jejuni	Human	ST-21 complex	7	4	3
25518	1	1	1	1	1	1	1	Campylobacter jejuni	Human	ST-206 complex	7	4	3
25522	1	1	1	1	1	1	1	Campylobacter jejuni	Human	ST-354 complex	7	4	3
25523	1	1	1	1	1	1	1	Campylobacter jejuni	Human	ST-206 complex	7	4	3
25526	1	1	1	1	1	1	1	Campylobacter jejuni	Human	ST-464 complex	7	4	3
25532	1	1	1	1	1	1	1	Campylobacter jejuni	Human	ST-21 complex	7	4	3
25536	1	1	1	1	1	1	1	Campylobacter jejuni	Human	ST-48 complex	7	4	3
25538	1	1	1	1	1	1	1	Campylobacter jejuni	Human	ST-206 complex	7	4	3
25543	1	1	1	1	1	1	1	Campylobacter jejuni	Human	ST-21 complex	7	4	3
25544	1	1	1	1	1	1	1	Campylobacter jejuni	Human	ST-403 complex	7	4	3
25549	1	1	1	1	1	1	1	Campylobacter jejuni	Human	ST-354 complex	7	4	3
25555	1	1	1	1	1	1	1	Campylobacter jejuni	Human	ST-21 complex	7	4	3
25557	1	1	1	1	1	1	1	Campylobacter jejuni	Human	ST-48 complex	7	4	3
25558	1	1	1	1	1	1	1	Campylobacter jejuni	Human	ST-49 complex	7	4	3
25560	1	1	1	1	1	1	1	Campylobacter jejuni	Human	ST-21 complex	7	4	3
25561	1	1	1	1	1	1	1	Campylobacter jejuni	Human	ST-21 complex	7	4	3
25562	1	1	1	1	1	1	1	Campylobacter jejuni	Human	ST-574 complex	7	4	3
25564	1	1	1	1	1	1	1	Campylobacter jejuni	Human	ST-21 complex	7	4	3
25566	1	1	1	1	1	1	1	Campylobacter jejuni	Human	ST-21 complex	7	4	3
25570	1	1	1	1	1	1	1	Campylobacter jejuni	Human	ST-206 complex	7	4	3
25573	1	1	1	1	1	1	1	Campylobacter jejuni	Human	ST-21 complex	7	4	3
25580	1	1	1	1	1	1	1	Campylobacter jejuni	Human	Unassigned	7	4	3
25581	1	1	1	1	1	1	1	Campylobacter jejuni	Human	ST-206 complex	7	4	3
25582	1	1	1	1	1	1	1	Campylobacter jejuni	Human	ST-443 complex	7	4	3
25583	1	1	1	1	1	1	1	Campylobacter jejuni	Human	ST-354 complex	7	4	3
25585	1	1	1	1	1	1	1	Campylobacter jejuni	Human	ST-21 complex	7	4	3
25588	1	1	1	1	1	1	1	Campylobacter jejuni	Human	ST-52 complex	7	4	3
25594	1	1	1	1	1	1	1	Campylobacter jejuni	Human	ST-206 complex	7	4	3
25595	1	1	1	1	1	1	1	Campylobacter jejuni	Human	ST-354 complex	7	4	3
25596	1	1	1	1	1	1	1	Campylobacter jejuni	Human	ST-206 complex	7	4	3
25602	1	1	1	1	1	1	1	Campylobacter jejuni	Human	ST-574 complex	7	4	3
25606	1	1	1	1	1	1	1	Campylobacter jejuni	Human	ST-45 complex	7	4	3
25608	1	1	1	1	1	1	1	Campylobacter jejuni	Human	ST-52 complex	7	4	3
25610	1	1	1	1	1	1	1	Campylobacter jejuni	Human	ST-206 complex	7	4	3
25612	1	1	1	1	1	1	1	Campylobacter jejuni	Human	ST-464 complex	7	4	3
25616	1	1	1	1	1	1	1	Campylobacter jejuni	Human	ST-21 complex	7	4	3
25621	1	1	1	1	1	1	1	Campylobacter jejuni	Human	ST-21 complex	7	4	3
25622	1	1	1	1	1	1	1	Campylobacter jejuni	Human	ST-48 complex	7	4	3
25623	1	1	1	1	1	1	1	Campylobacter jejuni	Human	ST-21 complex	7	4	3
25624	1	1	1	1	1	1	1	Campylobacter jejuni	Human	ST-48 complex	7	4	3
25627	1	1	1	1	1	1	1	Campylobacter jejuni	Human	ST-21 complex	7	4	3
25628	1	1	1	1	1	1	1	Campylobacter jejuni	Human	ST-21 complex	7	4	3
25629	1	1	1	1	1	1	1	Campylobacter jejuni	Human	ST-45 complex	7	4	3
25630	1	1	1	1	1	1	1	Campylobacter jejuni	Human	ST-21 complex	7	4	3
25632	1	1	1	1	1	1	1	Campylobacter jejuni	Human	ST-206 complex	7	4	3
25634	1	1	1	1	1	1	1	Campylobacter jejuni	Human	ST-353 complex	7	4	3
25635	1	1	1	1	1	1	1	Campylobacter jejuni	Human	ST-206 complex	7	4	3
25640	1	1	1	1	1	1	1	Campylobacter jejuni	Human	ST-658 complex	7	4	3
25641	1	1	1	1	1	1	1	Campylobacter jejuni	Human	ST-353 complex	7	4	3
25645	1	1	1	1	1	1	1	Campylobacter jejuni	Human	ST-21 complex	7	4	3
25646	1	1	1	1	1	1	1	Campylobacter jejuni	Human	ST-48 complex	7	4	3
25649	1	1	1	1	1	1	1	Campylobacter jejuni	Human	Unassigned	7	4	3
25650	1	1	1	1	1	1	1	Campylobacter jejuni	Human	ST-403 complex	7	4	3
25654	1	1	1	1	1	1	1	Campylobacter jejuni	Human	ST-353 complex	7	4	3
27873	1	1	1	1	1	1	1	Campylobacter jejuni	Human	Unassigned	7	4	3
27874	1	1	1	1	1	1	1	Campylobacter jejuni	Human	ST-353 complex	7	4	3
27876	1	1	1	1	1	1	1	Campylobacter jejuni	Human	ST-206 complex	7	4	3
27883	1	1	1	1	1	1	1	Campylobacter jejuni	Human	ST-403 complex	7	4	3
27890	1	1	1	1	1	1	1	Campylobacter jejuni	Human	ST-353 complex	7	4	3
27891	1	1	1	1	1	1	1	Campylobacter jejuni	Human	ST-21 complex	7	4	3
27893	1	1	1	1	1	1	1	Campylobacter jejuni	Human	ST-354 complex	7	4	3
27894	1	1	1	1	1	1	1	Campylobacter jejuni	Human	ST-354 complex	7	4	3
27895	1	1	1	1	1	1	1	Campylobacter jejuni	Human	ST-21 complex	7	4	3
27896	1	1	1	1	1	1	1	Campylobacter jejuni	Human	Unassigned	7	4	3
27900	1	1	1	1	1	1	1	Campylobacter jejuni	Human	ST-45 complex	7	4	3
27903	1	1	1	1	1	1	1	Campylobacter jejuni	Human	ST-21 complex	7	4	3
27905	1	1	1	1	1	1	1	Campylobacter jejuni	Human	ST-21 complex	7	4	3
27907	1	1	1	1	1	1	1	Campylobacter jejuni	Human	ST-21 complex	7	4	3
27909	1	1	1	1	1	1	1	Campylobacter jejuni	Human	ST-354 complex	7	4	3
27913	1	1	1	1	1	1	1	Campylobacter jejuni	Human	ST-403 complex	7	4	3
27925	1	1	1	1	1	1	1	Campylobacter jejuni	Human	ST-574 complex	7	4	3
27927	1	1	1	1	1	1	1	Campylobacter jejuni	Human	ST-206 complex	7	4	3
27928	1	1	1	1	1	1	1	Campylobacter jejuni	Human	ST-48 complex	7	4	3
27929	1	1	1	1	1	1	1	Campylobacter jejuni	Human	ST-21 complex	7	4	3
27930	1	1	1	1	1	1	1	Campylobacter jejuni	Human	ST-45 complex	7	4	3
27931	1	1	1	1	1	1	1	Campylobacter jejuni	Human	ST-460 complex	7	4	3
27932	1	1	1	1	1	1	1	Campylobacter jejuni	Human	ST-21 complex	7	4	3
27934	1	1	1	1	1	1	1	Campylobacter jejuni	Human	ST-48 complex	7	4	3
27935	1	1	1	1	1	1	1	Campylobacter jejuni	Human	ST-21 complex	7	4	3
27936	1	1	1	1	1	1	1	Campylobacter jejuni	Human	ST-21 complex	7	4	3
27939	1	1	1	1	1	1	1	Campylobacter jejuni	Human	ST-45 complex	7	4	3
27946	1	1	1	1	1	1	1	Campylobacter jejuni	Human	ST-206 complex	7	4	3
27960	1	1	1	1	1	1	1	Campylobacter jejuni	Human	ST-21 complex	7	4	3
27963	1	1	1	1	1	1	1	Campylobacter jejuni	Human	ST-21 complex	7	4	3
27966	1	1	1	1	1	1	1	Campylobacter jejuni	Human	ST-21 complex	7	4	3
27969	1	1	1	1	1	1	1	Campylobacter jejuni	Human	ST-354 complex	7	4	3
27971	1	1	1	1	1	1	1	Campylobacter jejuni	Human	ST-21 complex	7	4	3
27973	1	1	1	1	1	1	1	Campylobacter jejuni	Human	ST-354 complex	7	4	3
27976	1	1	1	1	1	1	1	Campylobacter jejuni	Human	ST-206 complex	7	4	3
27977	1	1	1	1	1	1	1	Campylobacter jejuni	Human	ST-574 complex	7	4	3
27978	1	1	1	1	1	1	1	Campylobacter jejuni	Human	ST-353 complex	7	4	3
27982	1	1	1	1	1	1	1	Campylobacter jejuni	Human	ST-21 complex	7	4	3
27986	1	1	1	1	1	1	1	Campylobacter jejuni	Human	ST-353 complex	7	4	3
27990	1	1	1	1	1	1	1	Campylobacter jejuni	Human	ST-353 complex	7	4	3
27997	1	1	1	1	1	1	1	Campylobacter jejuni	Human	ST-354 complex	7	4	3
27999	1	1	1	1	1	1	1	Campylobacter jejuni	Human	ST-353 complex	7	4	3
28002	1	1	1	1	1	1	1	Campylobacter jejuni	Human	ST-353 complex	7	4	3
28003	1	1	1	1	1	1	1	Campylobacter jejuni	Human	ST-21 complex	7	4	3
28005	1	1	1	1	1	1	1	Campylobacter jejuni	Human	ST-607 complex	7	4	3
28006	1	1	1	1	1	1	1	Campylobacter jejuni	Human	ST-607 complex	7	4	3
28014	1	1	1	1	1	1	1	Campylobacter jejuni	Human	Unassigned	7	4	3
28017	1	1	1	1	1	1	1	Campylobacter jejuni	Human	ST-21 complex	7	4	3
28019	1	1	1	1	1	1	1	Campylobacter jejuni	Human	ST-353 complex	7	4	3
28023	1	1	1	1	1	1	1	Campylobacter jejuni	Human	Unassigned	7	4	3
28024	1	1	1	1	1	1	1	Campylobacter jejuni	Human	ST-354 complex	7	4	3
28030	1	1	1	1	1	1	1	Campylobacter jejuni	Human	Unassigned	7	4	3
28036	1	1	1	1	1	1	1	Campylobacter jejuni	Human	ST-206 complex	7	4	3
28037	1	1	1	1	1	1	1	Campylobacter jejuni	Human	ST-21 complex	7	4	3
28040	1	1	1	1	1	1	1	Campylobacter jejuni	Human	ST-21 complex	7	4	3
28041	1	1	1	1	1	1	1	Campylobacter jejuni	Human	ST-206 complex	7	4	3
28043	1	1	1	1	1	1	1	Campylobacter jejuni	Human	ST-206 complex	7	4	3
28044	1	1	1	1	1	1	1	Campylobacter jejuni	Human	ST-353 complex	7	4	3
28046	1	1	1	1	1	1	1	Campylobacter jejuni	Human	ST-206 complex	7	4	3
28048	1	1	1	1	1	1	1	Campylobacter jejuni	Human	ST-206 complex	7	4	3
28050	1	1	1	1	1	1	1	Campylobacter jejuni	Human	ST-45 complex	7	4	3
28051	1	1	1	1	1	1	1	Campylobacter jejuni	Human	ST-48 complex	7	4	3
28558	1	1	1	1	1	1	1	Campylobacter jejuni	Human	ST-21 complex	7	4	3
28559	1	1	1	1	1	1	1	Campylobacter jejuni	Human	ST-206 complex	7	4	3
28560	1	1	1	1	1	1	1	Campylobacter jejuni	Human	ST-354 complex	7	4	3
28561	1	1	1	1	1	1	1	Campylobacter jejuni	Human	ST-21 complex	7	4	3
28562	1	1	1	1	1	1	1	Campylobacter jejuni	Human	ST-21 complex	7	4	3
28565	1	1	1	1	1	1	1	Campylobacter jejuni	Human	ST-353 complex	7	4	3
28566	1	1	1	1	1	1	1	Campylobacter jejuni	Human	ST-464 complex	7	4	3
28568	1	1	1	1	1	1	1	Campylobacter jejuni	Human	ST-52 complex	7	4	3
28569	1	1	1	1	1	1	1	Campylobacter jejuni	Human	ST-21 complex	7	4	3
28572	1	1	1	1	1	1	1	Campylobacter jejuni	Human	ST-21 complex	7	4	3
28577	1	1	1	1	1	1	1	Campylobacter jejuni	Human	ST-21 complex	7	4	3
28580	1	1	1	1	1	1	1	Campylobacter jejuni	Human	ST-354 complex	7	4	3
28586	1	1	1	1	1	1	1	Campylobacter jejuni	Human	ST-353 complex	7	4	3
28587	1	1	1	1	1	1	1	Campylobacter jejuni	Human	ST-21 complex	7	4	3
28591	1	1	1	1	1	1	1	Campylobacter jejuni	Human	ST-206 complex	7	4	3
28592	1	1	1	1	1	1	1	Campylobacter jejuni	Human	ST-21 complex	7	4	3
28596	1	1	1	1	1	1	1	Campylobacter jejuni	Human	Unassigned	7	4	3
28598	1	1	1	1	1	1	1	Campylobacter jejuni	Human	ST-21 complex	7	4	3
28599	1	1	1	1	1	1	1	Campylobacter jejuni	Human	ST-206 complex	7	4	3
28602	1	1	1	1	1	1	1	Campylobacter jejuni	Human	ST-21 complex	7	4	3
28603	1	1	1	1	1	1	1	Campylobacter jejuni	Human	ST-206 complex	7	4	3
28604	1	1	1	1	1	1	1	Campylobacter jejuni	Human	ST-48 complex	7	4	3
28605	1	1	1	1	1	1	1	Campylobacter jejuni	Human	ST-21 complex	7	4	3
28606	1	1	1	1	1	1	1	Campylobacter jejuni	Human	ST-206 complex	7	4	3
28608	1	1	1	1	1	1	1	Campylobacter jejuni	Human	Unassigned	7	4	3
28609	1	1	1	1	1	1	1	Campylobacter jejuni	Human	ST-21 complex	7	4	3
28610	1	1	1	1	1	1	1	Campylobacter jejuni	Human	ST-21 complex	7	4	3
28611	1	1	1	1	1	1	1	Campylobacter jejuni	Human	ST-354 complex	7	4	3
28612	1	1	1	1	1	1	1	Campylobacter jejuni	Human	ST-21 complex	7	4	3
28615	1	1	1	1	1	1	1	Campylobacter jejuni	Human	ST-21 complex	7	4	3
28618	1	1	1	1	1	1	1	Campylobacter jejuni	Human	ST-21 complex	7	4	3
28619	1	1	1	1	1	1	1	Campylobacter jejuni	Human	ST-21 complex	7	4	3
28622	1	1	1	1	1	1	1	Campylobacter jejuni	Human	ST-48 complex	7	4	3
28628	1	1	1	1	1	1	1	Campylobacter jejuni	Human	ST-354 complex	7	4	3
28630	1	1	1	1	1	1	1	Campylobacter jejuni	Human	ST-573 complex	7	4	3
28631	1	1	1	1	1	1	1	Campylobacter jejuni	Human	ST-573 complex	7	4	3
28634	1	1	1	1	1	1	1	Campylobacter jejuni	Human	ST-21 complex	7	4	3
28640	1	1	1	1	1	1	1	Campylobacter jejuni	Human	ST-21 complex	7	4	3
28646	1	1	1	1	1	1	1	Campylobacter jejuni	Human	ST-21 complex	7	4	3
28647	1	1	1	1	1	1	1	Campylobacter jejuni	Human	ST-21 complex	7	4	3
28651	1	1	1	1	1	1	1	Campylobacter jejuni	Human	ST-658 complex	7	4	3
28653	1	1	1	1	1	1	1	Campylobacter jejuni	Human	ST-658 complex	7	4	3
28656	1	1	1	1	1	1	1	Campylobacter jejuni	Human	ST-353 complex	7	4	3
28659	1	1	1	1	1	1	1	Campylobacter jejuni	Human	ST-179 complex	7	4	3
28660	1	1	1	1	1	1	1	Campylobacter jejuni	Human	ST-354 complex	7	4	3
28663	1	1	1	1	1	1	1	Campylobacter jejuni	Human	ST-460 complex	7	4	3
28664	1	1	1	1	1	1	1	Campylobacter jejuni	Human	ST-206 complex	7	4	3
28665	1	1	1	1	1	1	1	Campylobacter jejuni	Human	ST-21 complex	7	4	3
28671	1	1	1	1	1	1	1	Campylobacter jejuni	Human	ST-21 complex	7	4	3
28673	1	1	1	1	1	1	1	Campylobacter jejuni	Human	ST-206 complex	7	4	3
28675	1	1	1	1	1	1	1	Campylobacter jejuni	Human	ST-206 complex	7	4	3
28676	1	1	1	1	1	1	1	Campylobacter jejuni	Human	ST-45 complex	7	4	3
28680	1	1	1	1	1	1	1	Campylobacter jejuni	Human	ST-464 complex	7	4	3
28683	1	1	1	1	1	1	1	Campylobacter jejuni	Human	Unassigned	7	4	3
28684	1	1	1	1	1	1	1	Campylobacter jejuni	Human	ST-1034 complex	7	4	3
28686	1	1	1	1	1	1	1	Campylobacter jejuni	Human	ST-354 complex	7	4	3
28688	1	1	1	1	1	1	1	Campylobacter jejuni	Human	ST-353 complex	7	4	3
28689	1	1	1	1	1	1	1	Campylobacter jejuni	Human	ST-460 complex	7	4	3
28690	1	1	1	1	1	1	1	Campylobacter jejuni	Human	Unassigned	7	4	3
28691	1	1	1	1	1	1	1	Campylobacter jejuni	Human	ST-21 complex	7	4	3
28692	1	1	1	1	1	1	1	Campylobacter jejuni	Human	ST-21 complex	7	4	3
28693	1	1	1	1	1	1	1	Campylobacter jejuni	Human	ST-21 complex	7	4	3
28698	1	1	1	1	1	1	1	Campylobacter jejuni	Human	ST-353 complex	7	4	3
28699	1	1	1	1	1	1	1	Campylobacter jejuni	Human	ST-354 complex	7	4	3
28709	1	1	1	1	1	1	1	Campylobacter jejuni	Human	ST-353 complex	7	4	3
28710	1	1	1	1	1	1	1	Campylobacter jejuni	Human	ST-48 complex	7	4	3
28711	1	1	1	1	1	1	1	Campylobacter jejuni	Human	ST-21 complex	7	4	3
28714	1	1	1	1	1	1	1	Campylobacter jejuni	Human	Unassigned	7	4	3
28722	1	1	1	1	1	1	1	Campylobacter jejuni	Human	ST-574 complex	7	4	3
28728	1	1	1	1	1	1	1	Campylobacter jejuni	Human	ST-206 complex	7	4	3
28731	1	1	1	1	1	1	1	Campylobacter jejuni	Human	ST-21 complex	7	4	3
28735	1	1	1	1	1	1	1	Campylobacter jejuni	Human	ST-354 complex	7	4	3
28738	1	1	1	1	1	1	1	Campylobacter jejuni	Human	ST-21 complex	7	4	3
28740	1	1	1	1	1	1	1	Campylobacter jejuni	Human	ST-21 complex	7	4	3
28747	1	1	1	1	1	1	1	Campylobacter jejuni	Human	ST-206 complex	7	4	3
28820	1	1	1	1	1	1	1	Campylobacter jejuni	Human	ST-49 complex	7	4	3
28825	1	1	1	1	1	1	1	Campylobacter jejuni	Human	ST-353 complex	7	4	3
28830	1	1	1	1	1	1	1	Campylobacter jejuni	Human	ST-353 complex	7	4	3
28864	1	1	1	1	1	1	1	Campylobacter jejuni	Human	ST-354 complex	7	4	3
28866	1	1	1	1	1	1	1	Campylobacter jejuni	Human	ST-354 complex	7	4	3
28867	1	1	1	1	1	1	1	Campylobacter jejuni	Turkey	ST-354 complex	7	4	3
28875	1	1	1	1	1	1	1	Campylobacter jejuni	Environmental	ST-21 complex	7	4	3
28876	1	1	1	1	1	1	1	Campylobacter jejuni	Human	ST-21 complex	7	4	3
28878	1	1	1	1	1	1	1	Campylobacter jejuni	Chicken/chicken product	ST-21 complex	7	4	3
28879	1	1	1	1	1	1	1	Campylobacter jejuni	Human	ST-21 complex	7	4	3
28896	1	1	1	1	1	1	1	Campylobacter jejuni	Human	ST-21 complex	7	4	3
28902	1	1	1	1	1	1	1	Campylobacter jejuni	Human	ST-354 complex	7	4	3
28908	1	1	1	1	1	1	1	Campylobacter jejuni	Human	ST-21 complex	7	4	3
28909	1	1	1	1	1	1	1	Campylobacter jejuni	Human	ST-206 complex	7	4	3
28913	1	1	1	1	1	1	1	Campylobacter jejuni	Human	ST-353 complex	7	4	3
28917	1	1	1	1	1	1	1	Campylobacter jejuni	Human	ST-574 complex	7	4	3
28919	1	1	1	1	1	1	1	Campylobacter jejuni	Human	ST-573 complex	7	4	3
28921	1	1	1	1	1	1	1	Campylobacter jejuni	Human	ST-21 complex	7	4	3
28922	1	1	1	1	1	1	1	Campylobacter jejuni	Human	ST-21 complex	7	4	3
28923	1	1	1	1	1	1	1	Campylobacter jejuni	Human	ST-658 complex	7	4	3
28924	1	1	1	1	1	1	1	Campylobacter jejuni	Human	ST-206 complex	7	4	3
28925	1	1	1	1	1	1	1	Campylobacter jejuni	Human	ST-574 complex	7	4	3
28927	1	1	1	1	1	1	1	Campylobacter jejuni	Human	ST-206 complex	7	4	3
28929	1	1	1	1	1	1	1	Campylobacter jejuni	Human	ST-52 complex	7	4	3
28935	1	1	1	1	1	1	1	Campylobacter jejuni	Human	Unassigned	7	4	3
28937	1	1	1	1	1	1	1	Campylobacter jejuni	Human	Unassigned	7	4	3
28938	1	1	1	1	1	1	1	Campylobacter jejuni	Human	Unassigned	7	4	3
28940	1	1	1	1	1	1	1	Campylobacter jejuni	Human	Unassigned	7	4	3
28943	1	1	1	1	1	1	1	Campylobacter jejuni	Human	ST-403 complex	7	4	3
28945	1	1	1	1	1	1	1	Campylobacter jejuni	Human	ST-354 complex	7	4	3
28946	1	1	1	1	1	1	1	Campylobacter jejuni	Human	Unassigned	7	4	3
28948	1	1	1	1	1	1	1	Campylobacter jejuni	Human	ST-403 complex	7	4	3
28959	1	1	1	1	1	1	1	Campylobacter jejuni	Human	ST-607 complex	7	4	3
28960	1	1	1	1	1	1	1	Campylobacter jejuni	Human	ST-21 complex	7	4	3
28961	1	1	1	1	1	1	1	Campylobacter jejuni	Human	ST-206 complex	7	4	3
28964	1	1	1	1	1	1	1	Campylobacter jejuni	Human	ST-206 complex	7	4	3
28965	1	1	1	1	1	1	1	Campylobacter jejuni	Human	ST-353 complex	7	4	3
28972	1	1	1	1	1	1	1	Campylobacter jejuni	Human	ST-21 complex	7	4	3
28973	1	1	1	1	1	1	1	Campylobacter jejuni	Human	ST-21 complex	7	4	3
28976	1	1	1	1	1	1	1	Campylobacter jejuni	Human	ST-21 complex	7	4	3
28978	1	1	1	1	1	1	1	Campylobacter jejuni	Human	ST-21 complex	7	4	3
28979	1	1	1	1	1	1	1	Campylobacter jejuni	Human	ST-574 complex	7	4	3
28980	1	1	1	1	1	1	1	Campylobacter jejuni	Human	ST-21 complex	7	4	3
28983	1	1	1	1	1	1	1	Campylobacter jejuni	Human	ST-21 complex	7	4	3
28988	1	1	1	1	1	1	1	Campylobacter jejuni	Human	ST-354 complex	7	4	3
28993	1	1	1	1	1	1	1	Campylobacter jejuni	Human	ST-21 complex	7	4	3
28999	1	1	1	1	1	1	1	Campylobacter jejuni	Human	ST-206 complex	7	4	3
29000	1	1	1	1	1	1	1	Campylobacter jejuni	Human	ST-21 complex	7	4	3
29003	1	1	1	1	1	1	1	Campylobacter jejuni	Human	ST-206 complex	7	4	3
29004	1	1	1	1	1	1	1	Campylobacter jejuni	Human	ST-49 complex	7	4	3
29007	1	1	1	1	1	1	1	Campylobacter jejuni	Human	ST-403 complex	7	4	3
29008	1	1	1	1	1	1	1	Campylobacter jejuni	Human	ST-21 complex	7	4	3
29009	1	1	1	1	1	1	1	Campylobacter jejuni	Human	ST-206 complex	7	4	3
29010	1	1	1	1	1	1	1	Campylobacter jejuni	Human	ST-21 complex	7	4	3
29013	1	1	1	1	1	1	1	Campylobacter jejuni	Human	ST-403 complex	7	4	3
29024	1	1	1	1	1	1	1	Campylobacter jejuni	Human	Unassigned	7	4	3
29025	1	1	1	1	1	1	1	Campylobacter jejuni	Human	ST-21 complex	7	4	3
29031	1	1	1	1	1	1	1	Campylobacter jejuni	Human	ST-403 complex	7	4	3
29032	1	1	1	1	1	1	1	Campylobacter jejuni	Human	ST-206 complex	7	4	3
29033	1	1	1	1	1	1	1	Campylobacter jejuni	Human	ST-21 complex	7	4	3
29036	1	1	1	1	1	1	1	Campylobacter jejuni	Human	ST-206 complex	7	4	3
29037	1	1	1	1	1	1	1	Campylobacter jejuni	Human	ST-48 complex	7	4	3
29038	1	1	1	1	1	1	1	Campylobacter jejuni	Human	ST-460 complex	7	4	3
29039	1	1	1	1	1	1	1	Campylobacter jejuni	Human	ST-48 complex	7	4	3
29044	1	1	1	1	1	1	1	Campylobacter jejuni	Human	ST-21 complex	7	4	3
29047	1	1	1	1	1	1	1	Campylobacter jejuni	Human	ST-354 complex	7	4	3
29048	1	1	1	1	1	1	1	Campylobacter jejuni	Human	ST-353 complex	7	4	3
29049	1	1	1	1	1	1	1	Campylobacter jejuni	Human	ST-353 complex	7	4	3
29051	1	1	1	1	1	1	1	Campylobacter jejuni	Human	Unassigned	7	4	3
29054	1	1	1	1	1	1	1	Campylobacter jejuni	Human	ST-21 complex	7	4	3
29056	1	1	1	1	1	1	1	Campylobacter jejuni	Human	ST-206 complex	7	4	3
29059	1	1	1	1	1	1	1	Campylobacter jejuni	Human	ST-21 complex	7	4	3
29060	1	1	1	1	1	1	1	Campylobacter jejuni	Human	ST-403 complex	7	4	3
29061	1	1	1	1	1	1	1	Campylobacter jejuni	Human	ST-353 complex	7	4	3
29062	1	1	1	1	1	1	1	Campylobacter jejuni	Human	ST-403 complex	7	4	3
29065	1	1	1	1	1	1	1	Campylobacter jejuni	Human	ST-353 complex	7	4	3
29067	1	1	1	1	1	1	1	Campylobacter jejuni	Human	ST-21 complex	7	4	3
29070	1	1	1	1	1	1	1	Campylobacter jejuni	Human	ST-353 complex	7	4	3
29071	1	1	1	1	1	1	1	Campylobacter jejuni	Human	ST-45 complex	7	4	3
29072	1	1	1	1	1	1	1	Campylobacter jejuni	Human	ST-21 complex	7	4	3
29075	1	1	1	1	1	1	1	Campylobacter jejuni	Human	ST-658 complex	7	4	3
29076	1	1	1	1	1	1	1	Campylobacter jejuni	Human	ST-21 complex	7	4	3
29078	1	1	1	1	1	1	1	Campylobacter jejuni	Human	ST-353 complex	7	4	3
29080	1	1	1	1	1	1	1	Campylobacter jejuni	Human	ST-21 complex	7	4	3
29086	1	1	1	1	1	1	1	Campylobacter jejuni	Human	ST-21 complex	7	4	3
30423	1	1	1	1	1	1	1	Campylobacter jejuni	Human	ST-21 complex	7	4	3
30425	1	1	1	1	1	1	1	Campylobacter jejuni	Human	ST-21 complex	7	4	3
30427	1	1	1	1	1	1	1	Campylobacter jejuni	Human	ST-48 complex	7	4	3
30429	1	1	1	1	1	1	1	Campylobacter jejuni	Human	ST-45 complex	7	4	3
30431	1	1	1	1	1	1	1	Campylobacter jejuni	Human	ST-206 complex	7	4	3
30432	1	1	1	1	1	1	1	Campylobacter jejuni	Human	ST-206 complex	7	4	3
30433	1	1	1	1	1	1	1	Campylobacter jejuni	Human	ST-460 complex	7	4	3
30437	1	1	1	1	1	1	1	Campylobacter jejuni	Human	ST-354 complex	7	4	3
30440	1	1	1	1	1	1	1	Campylobacter jejuni	Human	ST-21 complex	7	4	3
30445	1	1	1	1	1	1	1	Campylobacter jejuni	Human	ST-206 complex	7	4	3
30449	1	1	1	1	1	1	1	Campylobacter jejuni	Human	ST-403 complex	7	4	3
30452	1	1	1	1	1	1	1	Campylobacter jejuni	Human	ST-21 complex	7	4	3
30454	1	1	1	1	1	1	1	Campylobacter jejuni	Human	ST-658 complex	7	4	3
30455	1	1	1	1	1	1	1	Campylobacter jejuni	Human	ST-354 complex	7	4	3
30459	1	1	1	1	1	1	1	Campylobacter jejuni	Human	ST-574 complex	7	4	3
30462	1	1	1	1	1	1	1	Campylobacter jejuni	Human	Unassigned	7	4	3
30463	1	1	1	1	1	1	1	Campylobacter jejuni	Human	Unassigned	7	4	3
30465	1	1	1	1	1	1	1	Campylobacter jejuni	Human	ST-48 complex	7	4	3
30467	1	1	1	1	1	1	1	Campylobacter jejuni	Human	ST-21 complex	7	4	3
30468	1	1	1	1	1	1	1	Campylobacter jejuni	Human	ST-21 complex	7	4	3
30469	1	1	1	1	1	1	1	Campylobacter jejuni	Human	Unassigned	7	4	3
30470	1	1	1	1	1	1	1	Campylobacter jejuni	Human	ST-354 complex	7	4	3
30473	1	1	1	1	1	1	1	Campylobacter jejuni	Human	ST-21 complex	7	4	3
30484	1	1	1	1	1	1	1	Campylobacter jejuni	Human	ST-48 complex	7	4	3
30488	1	1	1	1	1	1	1	Campylobacter jejuni	Human	Unassigned	7	4	3
30491	1	1	1	1	1	1	1	Campylobacter jejuni	Human	ST-354 complex	7	4	3
30492	1	1	1	1	1	1	1	Campylobacter jejuni	Human	ST-206 complex	7	4	3
30500	1	1	1	1	1	1	1	Campylobacter jejuni	Human	Unassigned	7	4	3
30516	1	1	1	1	1	1	1	Campylobacter jejuni	Human	ST-354 complex	7	4	3
30520	1	1	1	1	1	1	1	Campylobacter jejuni	Human	ST-206 complex	7	4	3
30521	1	1	1	1	1	1	1	Campylobacter jejuni	Human	ST-460 complex	7	4	3
30522	1	1	1	1	1	1	1	Campylobacter jejuni	Human	ST-206 complex	7	4	3
30527	1	1	1	1	1	1	1	Campylobacter jejuni	Human	ST-45 complex	7	4	3
30530	1	1	1	1	1	1	1	Campylobacter jejuni	Human	ST-45 complex	7	4	3
30535	1	1	1	1	1	1	1	Campylobacter jejuni	Human	ST-353 complex	7	4	3
30539	1	1	1	1	1	1	1	Campylobacter jejuni	Human	ST-206 complex	7	4	3
30542	1	1	1	1	1	1	1	Campylobacter jejuni	Human	ST-206 complex	7	4	3
30543	1	1	1	1	1	1	1	Campylobacter jejuni	Human	ST-45 complex	7	4	3
30544	1	1	1	1	1	1	1	Campylobacter jejuni	Human	ST-206 complex	7	4	3
30547	1	1	1	1	1	1	1	Campylobacter jejuni	Human	ST-353 complex	7	4	3
30550	1	1	1	1	1	1	1	Campylobacter jejuni	Human	Unassigned	7	4	3
30557	1	1	1	1	1	1	1	Campylobacter jejuni	Human	ST-206 complex	7	4	3
30560	1	1	1	1	1	1	1	Campylobacter jejuni	Human	ST-21 complex	7	4	3
30561	1	1	1	1	1	1	1	Campylobacter jejuni	Human	ST-21 complex	7	4	3
30562	1	1	1	1	1	1	1	Campylobacter jejuni	Human	ST-49 complex	7	4	3
30563	1	1	1	1	1	1	1	Campylobacter jejuni	Human	ST-354 complex	7	4	3
30565	1	1	1	1	1	1	1	Campylobacter jejuni	Human	ST-21 complex	7	4	3
30567	1	1	1	1	1	1	1	Campylobacter jejuni	Human	ST-354 complex	7	4	3
30568	1	1	1	1	1	1	1	Campylobacter jejuni	Human	ST-354 complex	7	4	3
30569	1	1	1	1	1	1	1	Campylobacter jejuni	Human	ST-21 complex	7	4	3
30573	1	1	1	1	1	1	1	Campylobacter jejuni	Human	ST-403 complex	7	4	3
30575	1	1	1	1	1	1	1	Campylobacter jejuni	Human	ST-353 complex	7	4	3
30576	1	1	1	1	1	1	1	Campylobacter jejuni	Human	ST-353 complex	7	4	3
30577	1	1	1	1	1	1	1	Campylobacter jejuni	Human	ST-353 complex	7	4	3
30578	1	1	1	1	1	1	1	Campylobacter jejuni	Human	ST-45 complex	7	4	3
30587	1	1	1	1	1	1	1	Campylobacter jejuni	Human	ST-48 complex	7	4	3
30593	1	1	1	1	1	1	1	Campylobacter jejuni	Human	Unassigned	7	4	3
30597	1	1	1	1	1	1	1	Campylobacter jejuni	Human	ST-49 complex	7	4	3
30602	1	1	1	1	1	1	1	Campylobacter jejuni	Human	ST-45 complex	7	4	3
30604	1	1	1	1	1	1	1	Campylobacter jejuni	Human	ST-21 complex	7	4	3
30612	1	1	1	1	1	1	1	Campylobacter jejuni	Human	ST-21 complex	7	4	3
30613	1	1	1	1	1	1	1	Campylobacter jejuni	Human	ST-403 complex	7	4	3
30616	1	1	1	1	1	1	1	Campylobacter jejuni	Human	ST-21 complex	7	4	3
30618	1	1	1	1	1	1	1	Campylobacter jejuni	Human	ST-607 complex	7	4	3
30622	1	1	1	1	1	1	1	Campylobacter jejuni	Human	ST-21 complex	7	4	3
30623	1	1	1	1	1	1	1	Campylobacter jejuni	Human	ST-353 complex	7	4	3
30626	1	1	1	1	1	1	1	Campylobacter jejuni	Human	ST-658 complex	7	4	3
30628	1	1	1	1	1	1	1	Campylobacter jejuni	Human	ST-206 complex	7	4	3
30629	1	1	1	1	1	1	1	Campylobacter jejuni	Human	ST-658 complex	7	4	3
30633	1	1	1	1	1	1	1	Campylobacter jejuni	Human	ST-206 complex	7	4	3
30645	1	1	1	1	1	1	1	Campylobacter jejuni	Human	ST-573 complex	7	4	3
30656	1	1	1	1	1	1	1	Campylobacter jejuni	Human	ST-353 complex	7	4	3
30658	1	1	1	1	1	1	1	Campylobacter jejuni	Human	Unassigned	7	4	3
30700	1	1	1	1	1	1	1	Campylobacter jejuni	Human	ST-21 complex	7	4	3
30706	1	1	1	1	1	1	1	Campylobacter jejuni	Human	Unassigned	7	4	3
30707	1	1	1	1	1	1	1	Campylobacter jejuni	Human	Unassigned	7	4	3
30711	1	1	1	1	1	1	1	Campylobacter jejuni	Human	ST-21 complex	7	4	3
30714	1	1	1	1	1	1	1	Campylobacter jejuni	Human	ST-21 complex	7	4	3
30719	1	1	1	1	1	1	1	Campylobacter jejuni	Human	Unassigned	7	4	3
30730	1	1	1	1	1	1	1	Campylobacter jejuni	Human	ST-206 complex	7	4	3
30753	1	1	1	1	1	1	1	Campylobacter jejuni	Human	ST-206 complex	7	4	3
30759	1	1	1	1	1	1	1	Campylobacter jejuni	Human	ST-21 complex	7	4	3
30762	1	1	1	1	1	1	1	Campylobacter jejuni	Human	ST-354 complex	7	4	3
30764	1	1	1	1	1	1	1	Campylobacter jejuni	Human	ST-206 complex	7	4	3
30768	1	1	1	1	1	1	1	Campylobacter jejuni	Human	ST-48 complex	7	4	3
30770	1	1	1	1	1	1	1	Campylobacter jejuni	Human	ST-206 complex	7	4	3
30773	1	1	1	1	1	1	1	Campylobacter jejuni	Human	ST-48 complex	7	4	3
30775	1	1	1	1	1	1	1	Campylobacter jejuni	Human	ST-21 complex	7	4	3
30780	1	1	1	1	1	1	1	Campylobacter jejuni	Human	ST-52 complex	7	4	3
30782	1	1	1	1	1	1	1	Campylobacter jejuni	Human	ST-1034 complex	7	4	3
30783	1	1	1	1	1	1	1	Campylobacter jejuni	Human	ST-49 complex	7	4	3
30790	1	1	1	1	1	1	1	Campylobacter jejuni	Human	ST-206 complex	7	4	3
30793	1	1	1	1	1	1	1	Campylobacter jejuni	Human	ST-353 complex	7	4	3
30795	1	1	1	1	1	1	1	Campylobacter jejuni	Human	ST-21 complex	7	4	3
30796	1	1	1	1	1	1	1	Campylobacter jejuni	Human	ST-354 complex	7	4	3
30800	1	1	1	1	1	1	1	Campylobacter jejuni	Human	ST-353 complex	7	4	3
30803	1	1	1	1	1	1	1	Campylobacter jejuni	Human	ST-607 complex	7	4	3
30807	1	1	1	1	1	1	1	Campylobacter jejuni	Human	ST-45 complex	7	4	3
30828	1	1	1	1	1	1	1	Campylobacter jejuni	Human	ST-354 complex	7	4	3
30831	1	1	1	1	1	1	1	Campylobacter jejuni	Human	ST-206 complex	7	4	3
30833	1	1	1	1	1	1	1	Campylobacter jejuni	Human	ST-403 complex	7	4	3
30843	1	1	1	1	1	1	1	Campylobacter jejuni	Human	ST-607 complex	7	4	3
30846	1	1	1	1	1	1	1	Campylobacter jejuni	Human	ST-464 complex	7	4	3
30849	1	1	1	1	1	1	1	Campylobacter jejuni	Human	ST-257 complex	7	4	3
30856	1	1	1	1	1	1	1	Campylobacter jejuni	Human	ST-21 complex	7	4	3
30861	1	1	1	1	1	1	1	Campylobacter jejuni	Human	ST-21 complex	7	4	3
30865	1	1	1	1	1	1	1	Campylobacter jejuni	Human	ST-206 complex	7	4	3
30868	1	1	1	1	1	1	1	Campylobacter jejuni	Human	Unassigned	7	4	3
30871	1	1	1	1	1	1	1	Campylobacter jejuni	Human	ST-206 complex	7	4	3
30873	1	1	1	1	1	1	1	Campylobacter jejuni	Human	ST-206 complex	7	4	3
30875	1	1	1	1	1	1	1	Campylobacter jejuni	Human	ST-206 complex	7	4	3
30876	1	1	1	1	1	1	1	Campylobacter jejuni	Human	ST-403 complex	7	4	3
30878	1	1	1	1	1	1	1	Campylobacter jejuni	Human	ST-21 complex	7	4	3
30881	1	1	1	1	1	1	1	Campylobacter jejuni	Human	ST-21 complex	7	4	3
30886	1	1	1	1	1	1	1	Campylobacter jejuni	Human	ST-206 complex	7	4	3
30891	1	1	1	1	1	1	1	Campylobacter jejuni	Human	ST-206 complex	7	4	3
30892	1	1	1	1	1	1	1	Campylobacter jejuni	Human	ST-354 complex	7	4	3
30894	1	1	1	1	1	1	1	Campylobacter jejuni	Human	ST-21 complex	7	4	3
30904	1	1	1	1	1	1	1	Campylobacter jejuni	Human	ST-354 complex	7	4	3
30910	1	1	1	1	1	1	1	Campylobacter jejuni	Human	ST-48 complex	7	4	3
30917	1	1	1	1	1	1	1	Campylobacter jejuni	Human	ST-354 complex	7	4	3
30926	1	1	1	1	1	1	1	Campylobacter jejuni	Human	Unassigned	7	4	3
30928	1	1	1	1	1	1	1	Campylobacter jejuni	Human	ST-353 complex	7	4	3
30935	1	1	1	1	1	1	1	Campylobacter jejuni	Human	ST-354 complex	7	4	3
30938	1	1	1	1	1	1	1	Campylobacter jejuni	Human	ST-206 complex	7	4	3
30944	1	1	1	1	1	1	1	Campylobacter jejuni	Human	ST-45 complex	7	4	3
30949	1	1	1	1	1	1	1	Campylobacter jejuni	Human	ST-353 complex	7	4	3
30952	1	1	1	1	1	1	1	Campylobacter jejuni	Human	ST-607 complex	7	4	3
30953	1	1	1	1	1	1	1	Campylobacter jejuni	Human	ST-21 complex	7	4	3
30955	1	1	1	1	1	1	1	Campylobacter jejuni	Human	ST-353 complex	7	4	3
30958	1	1	1	1	1	1	1	Campylobacter jejuni	Human	ST-354 complex	7	4	3
30959	1	1	1	1	1	1	1	Campylobacter jejuni	Human	ST-607 complex	7	4	3
30961	1	1	1	1	1	1	1	Campylobacter jejuni	Human	ST-21 complex	7	4	3
30963	1	1	1	1	1	1	1	Campylobacter jejuni	Human	ST-21 complex	7	4	3
30964	1	1	1	1	1	1	1	Campylobacter jejuni	Human	Unassigned	7	4	3
30965	1	1	1	1	1	1	1	Campylobacter jejuni	Human	ST-21 complex	7	4	3
30967	1	1	1	1	1	1	1	Campylobacter jejuni	Human	ST-354 complex	7	4	3
30968	1	1	1	1	1	1	1	Campylobacter jejuni	Human	ST-21 complex	7	4	3
30979	1	1	1	1	1	1	1	Campylobacter jejuni	Human	ST-353 complex	7	4	3
30981	1	1	1	1	1	1	1	Campylobacter jejuni	Human	ST-353 complex	7	4	3
30982	1	1	1	1	1	1	1	Campylobacter jejuni	Human	Unassigned	7	4	3
30983	1	1	1	1	1	1	1	Campylobacter jejuni	Human	ST-21 complex	7	4	3
30985	1	1	1	1	1	1	1	Campylobacter jejuni	Human	ST-354 complex	7	4	3
30988	1	1	1	1	1	1	1	Campylobacter jejuni	Human	ST-21 complex	7	4	3
30993	1	1	1	1	1	1	1	Campylobacter jejuni	Human	ST-48 complex	7	4	3
30995	1	1	1	1	1	1	1	Campylobacter jejuni	Human	ST-21 complex	7	4	3
30996	1	1	1	1	1	1	1	Campylobacter jejuni	Human	ST-21 complex	7	4	3
31003	1	1	1	1	1	1	1	Campylobacter jejuni	Human	ST-354 complex	7	4	3
31006	1	1	1	1	1	1	1	Campylobacter jejuni	Human	ST-21 complex	7	4	3
31011	1	1	1	1	1	1	1	Campylobacter jejuni	Human	ST-21 complex	7	4	3
31013	1	1	1	1	1	1	1	Campylobacter jejuni	Human	ST-48 complex	7	4	3
31014	1	1	1	1	1	1	1	Campylobacter jejuni	Human	ST-21 complex	7	4	3
31016	1	1	1	1	1	1	1	Campylobacter jejuni	Human	ST-48 complex	7	4	3
31017	1	1	1	1	1	1	1	Campylobacter jejuni	Human	ST-21 complex	7	4	3
31023	1	1	1	1	1	1	1	Campylobacter jejuni	Human	ST-21 complex	7	4	3
31024	1	1	1	1	1	1	1	Campylobacter jejuni	Human	ST-206 complex	7	4	3
31037	1	1	1	1	1	1	1	Campylobacter jejuni	Human	ST-206 complex	7	4	3
31041	1	1	1	1	1	1	1	Campylobacter jejuni	Human	ST-206 complex	7	4	3
31053	1	1	1	1	1	1	1	Campylobacter jejuni	Human	ST-21 complex	7	4	3
31055	1	1	1	1	1	1	1	Campylobacter jejuni	Human	ST-45 complex	7	4	3
31075	1	1	1	1	1	1	1	Campylobacter jejuni	Human	ST-49 complex	7	4	3
31084	1	1	1	1	1	1	1	Campylobacter jejuni	Human	ST-21 complex	7	4	3
31087	1	1	1	1	1	1	1	Campylobacter jejuni	Human	ST-574 complex	7	4	3
31122	1	1	1	1	1	1	1	Campylobacter jejuni	Human	ST-48 complex	7	4	3
31127	1	1	1	1	1	1	1	Campylobacter jejuni	Human	ST-206 complex	7	4	3
31128	1	1	1	1	1	1	1	Campylobacter jejuni	Human	ST-658 complex	7	4	3
31139	1	1	1	1	1	1	1	Campylobacter jejuni	Human	ST-49 complex	7	4	3
31140	1	1	1	1	1	1	1	Campylobacter jejuni	Human	ST-354 complex	7	4	3
31141	1	1	1	1	1	1	1	Campylobacter jejuni	Human	ST-573 complex	7	4	3
31142	1	1	1	1	1	1	1	Campylobacter jejuni	Human	ST-353 complex	7	4	3
31145	1	1	1	1	1	1	1	Campylobacter jejuni	Human	ST-206 complex	7	4	3
31149	1	1	1	1	1	1	1	Campylobacter jejuni	Human	ST-21 complex	7	4	3
31150	1	1	1	1	1	1	1	Campylobacter jejuni	Human	ST-353 complex	7	4	3
31153	1	1	1	1	1	1	1	Campylobacter jejuni	Human	ST-464 complex	7	4	3
31154	1	1	1	1	1	1	1	Campylobacter jejuni	Human	ST-206 complex	7	4	3
31155	1	1	1	1	1	1	1	Campylobacter jejuni	Human	ST-403 complex	7	4	3
31157	1	1	1	1	1	1	1	Campylobacter jejuni	Human	ST-607 complex	7	4	3
31158	1	1	1	1	1	1	1	Campylobacter jejuni	Human	ST-354 complex	7	4	3
31159	1	1	1	1	1	1	1	Campylobacter jejuni	Human	ST-354 complex	7	4	3
31175	1	1	1	1	1	1	1	Campylobacter jejuni	Human	ST-21 complex	7	4	3
31179	1	1	1	1	1	1	1	Campylobacter jejuni	Human	ST-464 complex	7	4	3
31187	1	1	1	1	1	1	1	Campylobacter jejuni	Human	ST-354 complex	7	4	3
31192	1	1	1	1	1	1	1	Campylobacter jejuni	Human	ST-45 complex	7	4	3
31198	1	1	1	1	1	1	1	Campylobacter jejuni	Human	ST-21 complex	7	4	3
31199	1	1	1	1	1	1	1	Campylobacter jejuni	Human	ST-206 complex	7	4	3
31209	1	1	1	1	1	1	1	Campylobacter jejuni	Human	ST-48 complex	7	4	3
31210	1	1	1	1	1	1	1	Campylobacter jejuni	Human	ST-354 complex	7	4	3
31211	1	1	1	1	1	1	1	Campylobacter jejuni	Human	ST-21 complex	7	4	3
31217	1	1	1	1	1	1	1	Campylobacter jejuni	Human	ST-206 complex	7	4	3
31220	1	1	1	1	1	1	1	Campylobacter jejuni	Human	ST-21 complex	7	4	3
31221	1	1	1	1	1	1	1	Campylobacter jejuni	Human	Unassigned	7	4	3
31222	1	1	1	1	1	1	1	Campylobacter jejuni	Human	ST-45 complex	7	4	3
31224	1	1	1	1	1	1	1	Campylobacter jejuni	Human	ST-21 complex	7	4	3
31227	1	1	1	1	1	1	1	Campylobacter jejuni	Human	ST-21 complex	7	4	3
31229	1	1	1	1	1	1	1	Campylobacter jejuni	Human	ST-45 complex	7	4	3
31231	1	1	1	1	1	1	1	Campylobacter jejuni	Human	ST-206 complex	7	4	3
31233	1	1	1	1	1	1	1	Campylobacter jejuni	Human	ST-658 complex	7	4	3
31234	1	1	1	1	1	1	1	Campylobacter jejuni	Human	ST-354 complex	7	4	3
31237	1	1	1	1	1	1	1	Campylobacter jejuni	Human	ST-353 complex	7	4	3
31239	1	1	1	1	1	1	1	Campylobacter jejuni	Human	ST-206 complex	7	4	3
31241	1	1	1	1	1	1	1	Campylobacter jejuni	Human	ST-21 complex	7	4	3
31242	1	1	1	1	1	1	1	Campylobacter jejuni	Human	ST-464 complex	7	4	3
31243	1	1	1	1	1	1	1	Campylobacter jejuni	Human	ST-21 complex	7	4	3
31244	1	1	1	1	1	1	1	Campylobacter jejuni	Human	ST-52 complex	7	4	3
31249	1	1	1	1	1	1	1	Campylobacter jejuni	Human	ST-21 complex	7	4	3
31251	1	1	1	1	1	1	1	Campylobacter jejuni	Human	ST-48 complex	7	4	3
31252	1	1	1	1	1	1	1	Campylobacter jejuni	Human	ST-21 complex	7	4	3
31254	1	1	1	1	1	1	1	Campylobacter jejuni	Human	ST-48 complex	7	4	3
31256	1	1	1	1	1	1	1	Campylobacter jejuni	Human	ST-48 complex	7	4	3
31257	1	1	1	1	1	1	1	Campylobacter jejuni	Human	Unassigned	7	4	3
31259	1	1	1	1	1	1	1	Campylobacter jejuni	Human	ST-21 complex	7	4	3
31260	1	1	1	1	1	1	1	Campylobacter jejuni	Human	ST-353 complex	7	4	3
31261	1	1	1	1	1	1	1	Campylobacter jejuni	Human	ST-21 complex	7	4	3
31263	1	1	1	1	1	1	1	Campylobacter jejuni	Human	ST-48 complex	7	4	3
31264	1	1	1	1	1	1	1	Campylobacter jejuni	Human	ST-21 complex	7	4	3
31265	1	1	1	1	1	1	1	Campylobacter jejuni	Human	ST-21 complex	7	4	3
31267	1	1	1	1	1	1	1	Campylobacter jejuni	Human	ST-48 complex	7	4	3
31269	1	1	1	1	1	1	1	Campylobacter jejuni	Human	ST-354 complex	7	4	3
31270	1	1	1	1	1	1	1	Campylobacter jejuni	Human	ST-206 complex	7	4	3
31271	1	1	1	1	1	1	1	Campylobacter jejuni	Human	ST-21 complex	7	4	3
31272	1	1	1	1	1	1	1	Campylobacter jejuni	Human	ST-21 complex	7	4	3
31273	1	1	1	1	1	1	1	Campylobacter jejuni	Human	ST-21 complex	7	4	3
31277	1	1	1	1	1	1	1	Campylobacter jejuni	Human	ST-21 complex	7	4	3
31279	1	1	1	1	1	1	1	Campylobacter jejuni	Human	ST-21 complex	7	4	3
31280	1	1	1	1	1	1	1	Campylobacter jejuni	Human	ST-21 complex	7	4	3
31281	1	1	1	1	1	1	1	Campylobacter jejuni	Human	ST-658 complex	7	4	3
31282	1	1	1	1	1	1	1	Campylobacter jejuni	Human	ST-52 complex	7	4	3
31283	1	1	1	1	1	1	1	Campylobacter jejuni	Human	ST-21 complex	7	4	3
31286	1	1	1	1	1	1	1	Campylobacter jejuni	Human	ST-403 complex	7	4	3
31287	1	1	1	1	1	1	1	Campylobacter jejuni	Human	ST-48 complex	7	4	3
31288	1	1	1	1	1	1	1	Campylobacter jejuni	Human	ST-658 complex	7	4	3
31291	1	1	1	1	1	1	1	Campylobacter jejuni	Human	ST-446 complex	7	4	3
31295	1	1	1	1	1	1	1	Campylobacter jejuni	Human	ST-354 complex	7	4	3
31296	1	1	1	1	1	1	1	Campylobacter jejuni	Human	ST-21 complex	7	4	3
31300	1	1	1	1	1	1	1	Campylobacter jejuni	Human	ST-48 complex	7	4	3
31301	1	1	1	1	1	1	1	Campylobacter jejuni	Human	ST-460 complex	7	4	3
31302	1	1	1	1	1	1	1	Campylobacter jejuni	Human	ST-45 complex	7	4	3
31303	1	1	1	1	1	1	1	Campylobacter jejuni	Human	ST-354 complex	7	4	3
31304	1	1	1	1	1	1	1	Campylobacter jejuni	Human	ST-353 complex	7	4	3
31305	1	1	1	1	1	1	1	Campylobacter jejuni	Human	ST-21 complex	7	4	3
31307	1	1	1	1	1	1	1	Campylobacter jejuni	Human	ST-21 complex	7	4	3
31310	1	1	1	1	1	1	1	Campylobacter jejuni	Human	ST-354 complex	7	4	3
31311	1	1	1	1	1	1	1	Campylobacter jejuni	Human	ST-354 complex	7	4	3
31312	1	1	1	1	1	1	1	Campylobacter jejuni	Human	ST-21 complex	7	4	3
31314	1	1	1	1	1	1	1	Campylobacter jejuni	Human	ST-206 complex	7	4	3
31315	1	1	1	1	1	1	1	Campylobacter jejuni	Human	ST-48 complex	7	4	3
31318	1	1	1	1	1	1	1	Campylobacter jejuni	Human	ST-21 complex	7	4	3
31319	1	1	1	1	1	1	1	Campylobacter jejuni	Human	ST-464 complex	7	4	3
31320	1	1	1	1	1	1	1	Campylobacter jejuni	Human	ST-48 complex	7	4	3
31322	1	1	1	1	1	1	1	Campylobacter jejuni	Human	ST-48 complex	7	4	3
31323	1	1	1	1	1	1	1	Campylobacter jejuni	Human	ST-21 complex	7	4	3
31324	1	1	1	1	1	1	1	Campylobacter jejuni	Human	ST-354 complex	7	4	3
31325	1	1	1	1	1	1	1	Campylobacter jejuni	Human	ST-21 complex	7	4	3
31326	1	1	1	1	1	1	1	Campylobacter jejuni	Human	ST-21 complex	7	4	3
31328	1	1	1	1	1	1	1	Campylobacter jejuni	Human	ST-48 complex	7	4	3
31330	1	1	1	1	1	1	1	Campylobacter jejuni	Human	ST-21 complex	7	4	3
31332	1	1	1	1	1	1	1	Campylobacter jejuni	Human	ST-48 complex	7	4	3
31333	1	1	1	1	1	1	1	Campylobacter jejuni	Human	ST-21 complex	7	4	3
31335	1	1	1	1	1	1	1	Campylobacter jejuni	Human	Unassigned	7	4	3
31337	1	1	1	1	1	1	1	Campylobacter jejuni	Human	ST-21 complex	7	4	3
31339	1	1	1	1	1	1	1	Campylobacter jejuni	Human	ST-48 complex	7	4	3
31340	1	1	1	1	1	1	1	Campylobacter jejuni	Human	ST-353 complex	7	4	3
31341	1	1	1	1	1	1	1	Campylobacter jejuni	Human	ST-206 complex	7	4	3
31342	1	1	1	1	1	1	1	Campylobacter jejuni	Human	ST-206 complex	7	4	3
31345	1	1	1	1	1	1	1	Campylobacter jejuni	Human	ST-48 complex	7	4	3
31348	1	1	1	1	1	1	1	Campylobacter jejuni	Human	ST-21 complex	7	4	3
31353	1	1	1	1	1	1	1	Campylobacter jejuni	Human	ST-574 complex	7	4	3
31354	1	1	1	1	1	1	1	Campylobacter jejuni	Human	ST-21 complex	7	4	3
31355	1	1	1	1	1	1	1	Campylobacter jejuni	Human	ST-48 complex	7	4	3
31356	1	1	1	1	1	1	1	Campylobacter jejuni	Human	ST-21 complex	7	4	3
31360	1	1	1	1	1	1	1	Campylobacter jejuni	Human	ST-574 complex	7	4	3
31361	1	1	1	1	1	1	1	Campylobacter jejuni	Human	ST-206 complex	7	4	3
31364	1	1	1	1	1	1	1	Campylobacter jejuni	Human	ST-464 complex	7	4	3
31366	1	1	1	1	1	1	1	Campylobacter jejuni	Human	Unassigned	7	4	3
31370	1	1	1	1	1	1	1	Campylobacter jejuni	Human	ST-464 complex	7	4	3
31371	1	1	1	1	1	1	1	Campylobacter jejuni	Human	ST-48 complex	7	4	3
31372	1	1	1	1	1	1	1	Campylobacter jejuni	Human	ST-48 complex	7	4	3
31375	1	1	1	1	1	1	1	Campylobacter jejuni	Human	ST-354 complex	7	4	3
31376	1	1	1	1	1	1	1	Campylobacter jejuni	Human	Unassigned	7	4	3
31378	1	1	1	1	1	1	1	Campylobacter jejuni	Human	ST-206 complex	7	4	3
31379	1	1	1	1	1	1	1	Campylobacter jejuni	Human	Unassigned	7	4	3
31380	1	1	1	1	1	1	1	Campylobacter jejuni	Human	ST-574 complex	7	4	3
31382	1	1	1	1	1	1	1	Campylobacter jejuni	Human	ST-574 complex	7	4	3
31383	1	1	1	1	1	1	1	Campylobacter jejuni	Human	ST-354 complex	7	4	3
31384	1	1	1	1	1	1	1	Campylobacter jejuni	Human	ST-21 complex	7	4	3
31385	1	1	1	1	1	1	1	Campylobacter jejuni	Human	ST-206 complex	7	4	3
31387	1	1	1	1	1	1	1	Campylobacter jejuni	Human	ST-21 complex	7	4	3
31389	1	1	1	1	1	1	1	Campylobacter jejuni	Human	ST-446 complex	7	4	3
31392	1	1	1	1	1	1	1	Campylobacter jejuni	Human	ST-48 complex	7	4	3
31393	1	1	1	1	1	1	1	Campylobacter jejuni	Human	ST-21 complex	7	4	3
31394	1	1	1	1	1	1	1	Campylobacter jejuni	Human	ST-354 complex	7	4	3
31399	1	1	1	1	1	1	1	Campylobacter jejuni	Human	ST-353 complex	7	4	3
31400	1	1	1	1	1	1	1	Campylobacter jejuni	Human	ST-48 complex	7	4	3
31402	1	1	1	1	1	1	1	Campylobacter jejuni	Human	ST-21 complex	7	4	3
31403	1	1	1	1	1	1	1	Campylobacter jejuni	Human	ST-21 complex	7	4	3
31404	1	1	1	1	1	1	1	Campylobacter jejuni	Human	ST-21 complex	7	4	3
31406	1	1	1	1	1	1	1	Campylobacter jejuni	Human	ST-206 complex	7	4	3
31407	1	1	1	1	1	1	1	Campylobacter jejuni	Human	ST-464 complex	7	4	3
31408	1	1	1	1	1	1	1	Campylobacter jejuni	Human	ST-21 complex	7	4	3
31410	1	1	1	1	1	1	1	Campylobacter jejuni	Human	ST-49 complex	7	4	3
31411	1	1	1	1	1	1	1	Campylobacter jejuni	Human	ST-52 complex	7	4	3
31412	1	1	1	1	1	1	1	Campylobacter jejuni	Human	ST-353 complex	7	4	3
31414	1	1	1	1	1	1	1	Campylobacter jejuni	Human	ST-48 complex	7	4	3
31415	1	1	1	1	1	1	1	Campylobacter jejuni	Human	ST-464 complex	7	4	3
31416	1	1	1	1	1	1	1	Campylobacter jejuni	Human	ST-464 complex	7	4	3
31417	1	1	1	1	1	1	1	Campylobacter jejuni	Human	ST-21 complex	7	4	3
31418	1	1	1	1	1	1	1	Campylobacter jejuni	Human	ST-21 complex	7	4	3
31419	1	1	1	1	1	1	1	Campylobacter jejuni	Human	ST-48 complex	7	4	3
31421	1	1	1	1	1	1	1	Campylobacter jejuni	Human	ST-49 complex	7	4	3
31423	1	1	1	1	1	1	1	Campylobacter jejuni	Human	Unassigned	7	4	3
31425	1	1	1	1	1	1	1	Campylobacter jejuni	Human	ST-48 complex	7	4	3
31426	1	1	1	1	1	1	1	Campylobacter jejuni	Human	ST-658 complex	7	4	3
31427	1	1	1	1	1	1	1	Campylobacter jejuni	Human	ST-48 complex	7	4	3
31428	1	1	1	1	1	1	1	Campylobacter jejuni	Human	ST-21 complex	7	4	3
31429	1	1	1	1	1	1	1	Campylobacter jejuni	Human	ST-460 complex	7	4	3
31430	1	1	1	1	1	1	1	Campylobacter jejuni	Human	ST-574 complex	7	4	3
31433	1	1	1	1	1	1	1	Campylobacter jejuni	Human	ST-21 complex	7	4	3
31434	1	1	1	1	1	1	1	Campylobacter jejuni	Human	ST-21 complex	7	4	3
31435	1	1	1	1	1	1	1	Campylobacter jejuni	Human	ST-48 complex	7	4	3
31436	1	1	1	1	1	1	1	Campylobacter jejuni	Human	ST-48 complex	7	4	3
31437	1	1	1	1	1	1	1	Campylobacter jejuni	Human	ST-48 complex	7	4	3
31438	1	1	1	1	1	1	1	Campylobacter jejuni	Human	ST-21 complex	7	4	3
31439	1	1	1	1	1	1	1	Campylobacter jejuni	Human	ST-21 complex	7	4	3
31440	1	1	1	1	1	1	1	Campylobacter jejuni	Human	ST-464 complex	7	4	3
31441	1	1	1	1	1	1	1	Campylobacter jejuni	Human	ST-48 complex	7	4	3
31444	1	1	1	1	1	1	1	Campylobacter jejuni	Human	ST-48 complex	7	4	3
31445	1	1	1	1	1	1	1	Campylobacter jejuni	Human	ST-257 complex	7	4	3
31446	1	1	1	1	1	1	1	Campylobacter jejuni	Human	ST-464 complex	7	4	3
31448	1	1	1	1	1	1	1	Campylobacter jejuni	Human	ST-206 complex	7	4	3
31449	1	1	1	1	1	1	1	Campylobacter jejuni	Human	ST-48 complex	7	4	3
31453	1	1	1	1	1	1	1	Campylobacter jejuni	Human	ST-21 complex	7	4	3
31454	1	1	1	1	1	1	1	Campylobacter jejuni	Human	ST-45 complex	7	4	3
31458	1	1	1	1	1	1	1	Campylobacter jejuni	Human	Unassigned	7	4	3
31459	1	1	1	1	1	1	1	Campylobacter jejuni	Human	ST-45 complex	7	4	3
31460	1	1	1	1	1	1	1	Campylobacter jejuni	Human	ST-21 complex	7	4	3
31461	1	1	1	1	1	1	1	Campylobacter jejuni	Human	ST-21 complex	7	4	3
31462	1	1	1	1	1	1	1	Campylobacter jejuni	Human	ST-21 complex	7	4	3
31468	1	1	1	1	1	1	1	Campylobacter jejuni	Human	ST-206 complex	7	4	3
31469	1	1	1	1	1	1	1	Campylobacter jejuni	Human	ST-61 complex	7	4	3
31470	1	1	1	1	1	1	1	Campylobacter jejuni	Human	ST-353 complex	7	4	3
31473	1	1	1	1	1	1	1	Campylobacter jejuni	Human	Unassigned	7	4	3
31475	1	1	1	1	1	1	1	Campylobacter jejuni	Human	ST-206 complex	7	4	3
31477	1	1	1	1	1	1	1	Campylobacter jejuni	Human	ST-48 complex	7	4	3
31478	1	1	1	1	1	1	1	Campylobacter jejuni	Human	ST-21 complex	7	4	3
31479	1	1	1	1	1	1	1	Campylobacter jejuni	Human	ST-21 complex	7	4	3
31480	1	1	1	1	1	1	1	Campylobacter jejuni	Human	ST-21 complex	7	4	3
31483	1	1	1	1	1	1	1	Campylobacter jejuni	Human	ST-353 complex	7	4	3
31486	1	1	1	1	1	1	1	Campylobacter jejuni	Human	ST-206 complex	7	4	3
31487	1	1	1	1	1	1	1	Campylobacter jejuni	Human	ST-464 complex	7	4	3
31488	1	1	1	1	1	1	1	Campylobacter jejuni	Human	ST-48 complex	7	4	3
31490	1	1	1	1	1	1	1	Campylobacter jejuni	Human	ST-48 complex	7	4	3
31492	1	1	1	1	1	1	1	Campylobacter jejuni	Human	ST-21 complex	7	4	3
31493	1	1	1	1	1	1	1	Campylobacter jejuni	Human	ST-21 complex	7	4	3
31495	1	1	1	1	1	1	1	Campylobacter jejuni	Human	ST-45 complex	7	4	3
31496	1	1	1	1	1	1	1	Campylobacter jejuni	Human	ST-21 complex	7	4	3
31498	1	1	1	1	1	1	1	Campylobacter jejuni	Human	ST-21 complex	7	4	3
31499	1	1	1	1	1	1	1	Campylobacter jejuni	Human	ST-48 complex	7	4	3
31501	1	1	1	1	1	1	1	Campylobacter jejuni	Human	ST-21 complex	7	4	3
31502	1	1	1	1	1	1	1	Campylobacter jejuni	Human	ST-21 complex	7	4	3
31503	1	1	1	1	1	1	1	Campylobacter jejuni	Human	ST-21 complex	7	4	3
31507	1	1	1	1	1	1	1	Campylobacter jejuni	Human	ST-21 complex	7	4	3
31508	1	1	1	1	1	1	1	Campylobacter jejuni	Human	ST-21 complex	7	4	3
31510	1	1	1	1	1	1	1	Campylobacter jejuni	Human	ST-45 complex	7	4	3
31511	1	1	1	1	1	1	1	Campylobacter jejuni	Human	ST-48 complex	7	4	3
31514	1	1	1	1	1	1	1	Campylobacter jejuni	Human	ST-354 complex	7	4	3
31515	1	1	1	1	1	1	1	Campylobacter jejuni	Human	ST-52 complex	7	4	3
31516	1	1	1	1	1	1	1	Campylobacter jejuni	Human	ST-21 complex	7	4	3
31517	1	1	1	1	1	1	1	Campylobacter jejuni	Human	ST-21 complex	7	4	3
31519	1	1	1	1	1	1	1	Campylobacter jejuni	Human	ST-206 complex	7	4	3
31546	1	1	1	1	1	1	1	Campylobacter jejuni	Human	ST-21 complex	7	4	3
31547	1	1	1	1	1	1	1	Campylobacter jejuni	Human	ST-21 complex	7	4	3
31548	1	1	1	1	1	1	1	Campylobacter jejuni	Human	ST-21 complex	7	4	3
31549	1	1	1	1	1	1	1	Campylobacter jejuni	Human	ST-21 complex	7	4	3
31550	1	1	1	1	1	1	1	Campylobacter jejuni	Human	ST-21 complex	7	4	3
31552	1	1	1	1	1	1	1	Campylobacter jejuni	Human	ST-21 complex	7	4	3
31555	1	1	1	1	1	1	1	Campylobacter jejuni	Unassigned	ST-574 complex	7	4	3
31557	1	1	1	1	1	1	1	Campylobacter jejuni	Human	ST-354 complex	7	4	3
31558	1	1	1	1	1	1	1	Campylobacter jejuni	Human	ST-21 complex	7	4	3
31562	1	1	1	1	1	1	1	Campylobacter jejuni	Chicken/chicken product	ST-21 complex	7	4	3
31568	1	1	1	1	1	1	1	Campylobacter jejuni	Human	ST-21 complex	7	4	3
31569	1	1	1	1	1	1	1	Campylobacter jejuni	Human	ST-353 complex	7	4	3
31863	1	1	1	1	1	1	1	Campylobacter jejuni	Unassigned	ST-48 complex	7	4	3
32032	1	1	1	1	1	1	1	Campylobacter jejuni	Human	ST-21 complex	7	4	3
32033	1	1	1	1	1	1	1	Campylobacter jejuni	Human	ST-49 complex	7	4	3
32038	1	1	1	1	1	1	1	Campylobacter jejuni	Human	ST-354 complex	7	4	3
32362	1	1	1	1	1	1	1	Campylobacter jejuni	Human	ST-21 complex	7	4	3
32502	1	1	1	1	1	1	1	Campylobacter jejuni	Unassigned	Unassigned	7	4	3
32503	1	1	1	1	1	1	1	Campylobacter jejuni	Human	ST-21 complex	7	4	3
32577	1	1	1	1	1	1	1	Campylobacter jejuni	Human	ST-354 complex	7	4	3
32705	1	1	1	1	1	1	1	Campylobacter jejuni	Unassigned	ST-354 complex	7	4	3
32757	1	1	1	1	1	1	1	Campylobacter jejuni	Human	ST-21 complex	7	4	3
32758	1	1	1	1	1	1	1	Campylobacter jejuni	Human	ST-206 complex	7	4	3
32759	1	1	1	1	1	1	1	Campylobacter jejuni	Human	ST-353 complex	7	4	3
32760	1	1	1	1	1	1	1	Campylobacter jejuni	Human	Unassigned	7	4	3
32764	1	1	1	1	1	1	1	Campylobacter jejuni	Human	ST-21 complex	7	4	3
32769	1	1	1	1	1	1	1	Campylobacter jejuni	Human	ST-206 complex	7	4	3
32771	1	1	1	1	1	1	1	Campylobacter jejuni	Human	ST-45 complex	7	4	3
32772	1	1	1	1	1	1	1	Campylobacter jejuni	Human	ST-52 complex	7	4	3
32773	1	1	1	1	1	1	1	Campylobacter jejuni	Human	ST-21 complex	7	4	3
32774	1	1	1	1	1	1	1	Campylobacter jejuni	Human	ST-45 complex	7	4	3
32775	1	1	1	1	1	1	1	Campylobacter jejuni	Human	ST-21 complex	7	4	3
32777	1	1	1	1	1	1	1	Campylobacter jejuni	Human	ST-21 complex	7	4	3
32779	1	1	1	1	1	1	1	Campylobacter jejuni	Human	ST-21 complex	7	4	3
32783	1	1	1	1	1	1	1	Campylobacter jejuni	Human	ST-21 complex	7	4	3
32785	1	1	1	1	1	1	1	Campylobacter jejuni	Human	ST-206 complex	7	4	3
32787	1	1	1	1	1	1	1	Campylobacter jejuni	Human	ST-45 complex	7	4	3
32788	1	1	1	1	1	1	1	Campylobacter jejuni	Human	ST-574 complex	7	4	3
32792	1	1	1	1	1	1	1	Campylobacter jejuni	Human	ST-21 complex	7	4	3
32793	1	1	1	1	1	1	1	Campylobacter jejuni	Human	ST-403 complex	7	4	3
32794	1	1	1	1	1	1	1	Campylobacter jejuni	Human	ST-21 complex	7	4	3
32797	1	1	1	1	1	1	1	Campylobacter jejuni	Human	ST-45 complex	7	4	3
32798	1	1	1	1	1	1	1	Campylobacter jejuni	Human	ST-21 complex	7	4	3
32801	1	1	1	1	1	1	1	Campylobacter jejuni	Human	ST-354 complex	7	4	3
32802	1	1	1	1	1	1	1	Campylobacter jejuni	Human	ST-21 complex	7	4	3
32804	1	1	1	1	1	1	1	Campylobacter jejuni	Human	ST-464 complex	7	4	3
32805	1	1	1	1	1	1	1	Campylobacter jejuni	Human	ST-21 complex	7	4	3
32806	1	1	1	1	1	1	1	Campylobacter jejuni	Human	ST-48 complex	7	4	3
32807	1	1	1	1	1	1	1	Campylobacter jejuni	Human	ST-658 complex	7	4	3
32808	1	1	1	1	1	1	1	Campylobacter jejuni	Human	ST-48 complex	7	4	3
32809	1	1	1	1	1	1	1	Campylobacter jejuni	Human	ST-21 complex	7	4	3
32810	1	1	1	1	1	1	1	Campylobacter jejuni	Human	ST-21 complex	7	4	3
32812	1	1	1	1	1	1	1	Campylobacter jejuni	Human	ST-48 complex	7	4	3
32813	1	1	1	1	1	1	1	Campylobacter jejuni	Human	ST-354 complex	7	4	3
32816	1	1	1	1	1	1	1	Campylobacter jejuni	Human	ST-45 complex	7	4	3
32817	1	1	1	1	1	1	1	Campylobacter jejuni	Human	ST-45 complex	7	4	3
32818	1	1	1	1	1	1	1	Campylobacter jejuni	Human	ST-443 complex	7	4	3
32820	1	1	1	1	1	1	1	Campylobacter jejuni	Human	ST-658 complex	7	4	3
32826	1	1	1	1	1	1	1	Campylobacter jejuni	Human	ST-206 complex	7	4	3
32827	1	1	1	1	1	1	1	Campylobacter jejuni	Human	ST-48 complex	7	4	3
32828	1	1	1	1	1	1	1	Campylobacter jejuni	Human	Unassigned	7	4	3
32829	1	1	1	1	1	1	1	Campylobacter jejuni	Human	Unassigned	7	4	3
32830	1	1	1	1	1	1	1	Campylobacter jejuni	Human	Unassigned	7	4	3
32833	1	1	1	1	1	1	1	Campylobacter jejuni	Human	ST-21 complex	7	4	3
32836	1	1	1	1	1	1	1	Campylobacter jejuni	Human	Unassigned	7	4	3
32837	1	1	1	1	1	1	1	Campylobacter jejuni	Human	Unassigned	7	4	3
32840	1	1	1	1	1	1	1	Campylobacter jejuni	Human	ST-353 complex	7	4	3
32842	1	1	1	1	1	1	1	Campylobacter jejuni	Human	ST-607 complex	7	4	3
32843	1	1	1	1	1	1	1	Campylobacter jejuni	Human	ST-21 complex	7	4	3
32844	1	1	1	1	1	1	1	Campylobacter jejuni	Human	ST-353 complex	7	4	3
32845	1	1	1	1	1	1	1	Campylobacter jejuni	Human	ST-206 complex	7	4	3
32847	1	1	1	1	1	1	1	Campylobacter jejuni	Human	ST-21 complex	7	4	3
32849	1	1	1	1	1	1	1	Campylobacter jejuni	Human	ST-206 complex	7	4	3
32850	1	1	1	1	1	1	1	Campylobacter jejuni	Human	ST-354 complex	7	4	3
32851	1	1	1	1	1	1	1	Campylobacter jejuni	Human	Unassigned	7	4	3
32853	1	1	1	1	1	1	1	Campylobacter jejuni	Human	ST-21 complex	7	4	3
32854	1	1	1	1	1	1	1	Campylobacter jejuni	Human	ST-21 complex	7	4	3
32855	1	1	1	1	1	1	1	Campylobacter jejuni	Human	ST-21 complex	7	4	3
32858	1	1	1	1	1	1	1	Campylobacter jejuni	Human	ST-353 complex	7	4	3
32859	1	1	1	1	1	1	1	Campylobacter jejuni	Human	ST-21 complex	7	4	3
32864	1	1	1	1	1	1	1	Campylobacter jejuni	Human	ST-353 complex	7	4	3
32866	1	1	1	1	1	1	1	Campylobacter jejuni	Human	ST-21 complex	7	4	3
32867	1	1	1	1	1	1	1	Campylobacter jejuni	Human	ST-45 complex	7	4	3
32869	1	1	1	1	1	1	1	Campylobacter jejuni	Human	ST-21 complex	7	4	3
32871	1	1	1	1	1	1	1	Campylobacter jejuni	Human	ST-658 complex	7	4	3
32872	1	1	1	1	1	1	1	Campylobacter jejuni	Human	ST-460 complex	7	4	3
32873	1	1	1	1	1	1	1	Campylobacter jejuni	Human	ST-21 complex	7	4	3
32875	1	1	1	1	1	1	1	Campylobacter jejuni	Human	ST-574 complex	7	4	3
32876	1	1	1	1	1	1	1	Campylobacter jejuni	Human	Unassigned	7	4	3
32877	1	1	1	1	1	1	1	Campylobacter jejuni	Human	Unassigned	7	4	3
32879	1	1	1	1	1	1	1	Campylobacter jejuni	Human	ST-48 complex	7	4	3
32880	1	1	1	1	1	1	1	Campylobacter jejuni	Human	ST-45 complex	7	4	3
32881	1	1	1	1	1	1	1	Campylobacter jejuni	Human	ST-21 complex	7	4	3
32882	1	1	1	1	1	1	1	Campylobacter jejuni	Human	ST-52 complex	7	4	3
32883	1	1	1	1	1	1	1	Campylobacter jejuni	Human	Unassigned	7	4	3
32884	1	1	1	1	1	1	1	Campylobacter jejuni	Human	ST-658 complex	7	4	3
32885	1	1	1	1	1	1	1	Campylobacter jejuni	Human	Unassigned	7	4	3
32886	1	1	1	1	1	1	1	Campylobacter jejuni	Human	ST-353 complex	7	4	3
32887	1	1	1	1	1	1	1	Campylobacter jejuni	Human	ST-48 complex	7	4	3
32893	1	1	1	1	1	1	1	Campylobacter jejuni	Human	ST-21 complex	7	4	3
32895	1	1	1	1	1	1	1	Campylobacter jejuni	Human	ST-21 complex	7	4	3
32899	1	1	1	1	1	1	1	Campylobacter jejuni	Human	ST-21 complex	7	4	3
32901	1	1	1	1	1	1	1	Campylobacter jejuni	Human	ST-21 complex	7	4	3
32902	1	1	1	1	1	1	1	Campylobacter jejuni	Human	ST-21 complex	7	4	3
32905	1	1	1	1	1	1	1	Campylobacter jejuni	Human	ST-353 complex	7	4	3
32906	1	1	1	1	1	1	1	Campylobacter jejuni	Human	ST-206 complex	7	4	3
32907	1	1	1	1	1	1	1	Campylobacter jejuni	Human	ST-21 complex	7	4	3
32909	1	1	1	1	1	1	1	Campylobacter jejuni	Human	ST-354 complex	7	4	3
32911	1	1	1	1	1	1	1	Campylobacter jejuni	Human	ST-48 complex	7	4	3
32912	1	1	1	1	1	1	1	Campylobacter jejuni	Human	ST-21 complex	7	4	3
32913	1	1	1	1	1	1	1	Campylobacter jejuni	Human	ST-21 complex	7	4	3
32919	1	1	1	1	1	1	1	Campylobacter jejuni	Human	ST-48 complex	7	4	3
32920	1	1	1	1	1	1	1	Campylobacter jejuni	Human	ST-354 complex	7	4	3
32921	1	1	1	1	1	1	1	Campylobacter jejuni	Human	ST-48 complex	7	4	3
32922	1	1	1	1	1	1	1	Campylobacter jejuni	Human	ST-353 complex	7	4	3
32925	1	1	1	1	1	1	1	Campylobacter jejuni	Human	ST-206 complex	7	4	3
32926	1	1	1	1	1	1	1	Campylobacter jejuni	Human	ST-21 complex	7	4	3
32927	1	1	1	1	1	1	1	Campylobacter jejuni	Human	ST-48 complex	7	4	3
32932	1	1	1	1	1	1	1	Campylobacter jejuni	Human	ST-21 complex	7	4	3
32935	1	1	1	1	1	1	1	Campylobacter jejuni	Human	ST-21 complex	7	4	3
32936	1	1	1	1	1	1	1	Campylobacter jejuni	Human	ST-353 complex	7	4	3
32937	1	1	1	1	1	1	1	Campylobacter jejuni	Human	ST-48 complex	7	4	3
32939	1	1	1	1	1	1	1	Campylobacter jejuni	Human	ST-354 complex	7	4	3
32940	1	1	1	1	1	1	1	Campylobacter jejuni	Human	ST-48 complex	7	4	3
33089	1	1	1	1	1	1	1	Campylobacter jejuni	Unassigned	ST-353 complex	7	4	3
33090	1	1	1	1	1	1	1	Campylobacter jejuni	Unassigned	ST-353 complex	7	4	3
33099	1	1	1	1	1	1	1	Campylobacter jejuni	Human	ST-353 complex	7	4	3
33130	1	1	1	1	1	1	1	Campylobacter jejuni	Human	ST-45 complex	7	4	3
33312	1	1	1	1	1	1	1	Campylobacter jejuni	Unassigned	ST-573 complex	7	4	3
33905	1	1	1	1	1	1	1	Campylobacter jejuni	Unassigned	ST-353 complex	7	4	3
33936	1	1	1	1	1	1	1	Campylobacter jejuni	Birds	ST-952 complex	7	4	3
33939	1	1	1	1	1	1	1	Campylobacter jejuni	Birds	Unassigned	7	4	3
33945	1	1	1	1	1	1	1	Campylobacter jejuni	Birds	Unassigned	7	4	3
33956	1	1	1	1	1	1	1	Campylobacter jejuni	Birds	ST-952 complex	7	4	3
33957	1	1	1	1	1	1	1	Campylobacter jejuni	Birds	Unassigned	7	4	3
33960	1	1	1	1	1	1	1	Campylobacter jejuni	Birds	Unassigned	7	4	3
33961	1	1	1	1	1	1	1	Campylobacter jejuni	Birds	Unassigned	7	4	3
33964	1	1	1	1	1	1	1	Campylobacter jejuni	Birds	Unassigned	7	4	3
33966	1	1	1	1	1	1	1	Campylobacter jejuni	Birds	Unassigned	7	4	3
33968	1	1	1	1	1	1	1	Campylobacter jejuni	Birds	Unassigned	7	4	3
33971	1	1	1	1	1	1	1	Campylobacter jejuni	Birds	ST-692 complex	7	4	3
33976	1	1	1	1	1	1	1	Campylobacter jejuni	Birds	ST-1034 complex	7	4	3
33977	1	1	1	1	1	1	1	Campylobacter jejuni	Chicken/chicken product	ST-353 complex	7	4	3
33978	1	1	1	1	1	1	1	Campylobacter jejuni	Chicken/chicken product	ST-353 complex	7	4	3
33983	1	1	1	1	1	1	1	Campylobacter jejuni	Unassigned	ST-403 complex	7	4	3
33985	1	1	1	1	1	1	1	Campylobacter jejuni	Unassigned	ST-353 complex	7	4	3
34063	1	1	1	1	1	1	1	Campylobacter jejuni	Unassigned	Unassigned	7	4	3
34066	1	1	1	1	1	1	1	Campylobacter jejuni	Human	ST-21 complex	7	4	3
34075	1	1	1	1	1	1	1	Campylobacter jejuni	Birds	Unassigned	7	4	3
34077	1	1	1	1	1	1	1	Campylobacter jejuni	Birds	Unassigned	7	4	3
34102	1	1	1	1	1	1	1	Campylobacter jejuni	Cattle/cattle product	ST-21 complex	7	4	3
34151	1	1	1	1	1	1	1	Campylobacter jejuni	Human	ST-460 complex	7	4	3
34159	1	1	1	1	1	1	1	Campylobacter jejuni	Human	ST-21 complex	7	4	3
34160	1	1	1	1	1	1	1	Campylobacter jejuni	Human	ST-21 complex	7	4	3
34161	1	1	1	1	1	1	1	Campylobacter jejuni	Human	ST-21 complex	7	4	3
34162	1	1	1	1	1	1	1	Campylobacter jejuni	Human	ST-21 complex	7	4	3
34163	1	1	1	1	1	1	1	Campylobacter jejuni	Human	ST-21 complex	7	4	3
34180	1	1	1	1	1	1	1	Campylobacter jejuni	Human	ST-206 complex	7	4	3
34420	1	1	1	1	1	1	1	Campylobacter jejuni	Human	ST-21 complex	7	4	3
34421	1	1	1	1	1	1	1	Campylobacter jejuni	Human	ST-353 complex	7	4	3
34423	1	1	1	1	1	1	1	Campylobacter jejuni	Human	ST-21 complex	7	4	3
34424	1	1	1	1	1	1	1	Campylobacter jejuni	Human	ST-464 complex	7	4	3
34428	1	1	1	1	1	1	1	Campylobacter jejuni	Human	ST-206 complex	7	4	3
34429	1	1	1	1	1	1	1	Campylobacter jejuni	Human	ST-21 complex	7	4	3
34430	1	1	1	1	1	1	1	Campylobacter jejuni	Human	ST-353 complex	7	4	3
34433	1	1	1	1	1	1	1	Campylobacter jejuni	Human	ST-21 complex	7	4	3
34434	1	1	1	1	1	1	1	Campylobacter jejuni	Human	ST-21 complex	7	4	3
34435	1	1	1	1	1	1	1	Campylobacter jejuni	Human	ST-21 complex	7	4	3
34436	1	1	1	1	1	1	1	Campylobacter jejuni	Human	ST-48 complex	7	4	3
34438	1	1	1	1	1	1	1	Campylobacter jejuni	Human	ST-353 complex	7	4	3
34439	1	1	1	1	1	1	1	Campylobacter jejuni	Human	ST-21 complex	7	4	3
34443	1	1	1	1	1	1	1	Campylobacter jejuni	Human	ST-206 complex	7	4	3
34444	1	1	1	1	1	1	1	Campylobacter jejuni	Human	ST-21 complex	7	4	3
34447	1	1	1	1	1	1	1	Campylobacter jejuni	Human	ST-21 complex	7	4	3
34448	1	1	1	1	1	1	1	Campylobacter jejuni	Human	ST-353 complex	7	4	3
34449	1	1	1	1	1	1	1	Campylobacter jejuni	Human	ST-48 complex	7	4	3
34451	1	1	1	1	1	1	1	Campylobacter jejuni	Human	ST-353 complex	7	4	3
34452	1	1	1	1	1	1	1	Campylobacter jejuni	Human	ST-206 complex	7	4	3
34453	1	1	1	1	1	1	1	Campylobacter jejuni	Human	ST-354 complex	7	4	3
34454	1	1	1	1	1	1	1	Campylobacter jejuni	Human	ST-353 complex	7	4	3
34456	1	1	1	1	1	1	1	Campylobacter jejuni	Human	ST-21 complex	7	4	3
34458	1	1	1	1	1	1	1	Campylobacter jejuni	Human	ST-206 complex	7	4	3
34459	1	1	1	1	1	1	1	Campylobacter jejuni	Human	ST-48 complex	7	4	3
34460	1	1	1	1	1	1	1	Campylobacter jejuni	Human	ST-21 complex	7	4	3
34462	1	1	1	1	1	1	1	Campylobacter jejuni	Human	ST-21 complex	7	4	3
34463	1	1	1	1	1	1	1	Campylobacter jejuni	Human	ST-353 complex	7	4	3
34464	1	1	1	1	1	1	1	Campylobacter jejuni	Human	ST-574 complex	7	4	3
34465	1	1	1	1	1	1	1	Campylobacter jejuni	Human	ST-21 complex	7	4	3
34466	1	1	1	1	1	1	1	Campylobacter jejuni	Human	ST-353 complex	7	4	3
34467	1	1	1	1	1	1	1	Campylobacter jejuni	Human	ST-354 complex	7	4	3
34468	1	1	1	1	1	1	1	Campylobacter jejuni	Human	ST-48 complex	7	4	3
34469	1	1	1	1	1	1	1	Campylobacter jejuni	Human	ST-48 complex	7	4	3
34470	1	1	1	1	1	1	1	Campylobacter jejuni	Human	ST-464 complex	7	4	3
34471	1	1	1	1	1	1	1	Campylobacter jejuni	Human	ST-661 complex	7	4	3
34474	1	1	1	1	1	1	1	Campylobacter jejuni	Human	ST-21 complex	7	4	3
34476	1	1	1	1	1	1	1	Campylobacter jejuni	Human	ST-21 complex	7	4	3
34477	1	1	1	1	1	1	1	Campylobacter jejuni	Human	ST-21 complex	7	4	3
34481	1	1	1	1	1	1	1	Campylobacter jejuni	Human	ST-21 complex	7	4	3
34483	1	1	1	1	1	1	1	Campylobacter jejuni	Human	Unassigned	7	4	3
34485	1	1	1	1	1	1	1	Campylobacter jejuni	Human	ST-21 complex	7	4	3
34486	1	1	1	1	1	1	1	Campylobacter jejuni	Human	ST-21 complex	7	4	3
34491	1	1	1	1	1	1	1	Campylobacter jejuni	Human	ST-49 complex	7	4	3
34492	1	1	1	1	1	1	1	Campylobacter jejuni	Human	Unassigned	7	4	3
34496	1	1	1	1	1	1	1	Campylobacter jejuni	Human	Unassigned	7	4	3
34497	1	1	1	1	1	1	1	Campylobacter jejuni	Human	ST-48 complex	7	4	3
34498	1	1	1	1	1	1	1	Campylobacter jejuni	Human	Unassigned	7	4	3
34499	1	1	1	1	1	1	1	Campylobacter jejuni	Human	ST-460 complex	7	4	3
34501	1	1	1	1	1	1	1	Campylobacter jejuni	Human	ST-21 complex	7	4	3
34502	1	1	1	1	1	1	1	Campylobacter jejuni	Human	ST-45 complex	7	4	3
34504	1	1	1	1	1	1	1	Campylobacter jejuni	Human	ST-21 complex	7	4	3
34506	1	1	1	1	1	1	1	Campylobacter jejuni	Human	ST-21 complex	7	4	3
34507	1	1	1	1	1	1	1	Campylobacter jejuni	Human	ST-21 complex	7	4	3
34508	1	1	1	1	1	1	1	Campylobacter jejuni	Human	ST-354 complex	7	4	3
34509	1	1	1	1	1	1	1	Campylobacter jejuni	Human	ST-48 complex	7	4	3
34510	1	1	1	1	1	1	1	Campylobacter jejuni	Human	ST-353 complex	7	4	3
34511	1	1	1	1	1	1	1	Campylobacter jejuni	Human	ST-21 complex	7	4	3
34514	1	1	1	1	1	1	1	Campylobacter jejuni	Human	ST-52 complex	7	4	3
34516	1	1	1	1	1	1	1	Campylobacter jejuni	Human	ST-21 complex	7	4	3
34518	1	1	1	1	1	1	1	Campylobacter jejuni	Human	ST-354 complex	7	4	3
34519	1	1	1	1	1	1	1	Campylobacter jejuni	Human	ST-21 complex	7	4	3
34520	1	1	1	1	1	1	1	Campylobacter jejuni	Human	ST-460 complex	7	4	3
34521	1	1	1	1	1	1	1	Campylobacter jejuni	Human	ST-607 complex	7	4	3
34523	1	1	1	1	1	1	1	Campylobacter jejuni	Human	ST-658 complex	7	4	3
34524	1	1	1	1	1	1	1	Campylobacter jejuni	Human	ST-354 complex	7	4	3
34526	1	1	1	1	1	1	1	Campylobacter jejuni	Human	ST-49 complex	7	4	3
34527	1	1	1	1	1	1	1	Campylobacter jejuni	Human	ST-49 complex	7	4	3
34528	1	1	1	1	1	1	1	Campylobacter jejuni	Human	Unassigned	7	4	3
34531	1	1	1	1	1	1	1	Campylobacter jejuni	Human	ST-354 complex	7	4	3
34540	1	1	1	1	1	1	1	Campylobacter jejuni	Human	ST-460 complex	7	4	3
37259	1	1	1	1	1	1	1	Campylobacter jejuni	Other Animal	ST-21 complex	7	4	3
37366	1	1	1	1	1	1	1	Campylobacter jejuni	Other Animal	ST-21 complex	7	4	3
37380	1	1	1	1	1	1	1	Campylobacter jejuni	Other Animal	ST-21 complex	7	4	3
37438	1	1	1	1	1	1	1	Campylobacter jejuni	Other Animal	ST-21 complex	7	4	3
37496	1	1	1	1	1	1	1	Campylobacter jejuni	Other Animal	ST-21 complex	7	4	3
37577	1	1	1	1	1	1	1	Campylobacter jejuni	Other Animal	ST-21 complex	7	4	3
37587	1	1	1	1	1	1	1	Campylobacter jejuni	Other Animal	ST-21 complex	7	4	3
37588	1	1	1	1	1	1	1	Campylobacter jejuni	Other Animal	ST-21 complex	7	4	3
37589	1	1	1	1	1	1	1	Campylobacter jejuni	Other Animal	ST-21 complex	7	4	3
37590	1	1	1	1	1	1	1	Campylobacter jejuni	Other Animal	ST-21 complex	7	4	3
37592	1	1	1	1	1	1	1	Campylobacter jejuni	Other Animal	ST-21 complex	7	4	3
37600	1	1	1	1	1	1	1	Campylobacter jejuni	Other Animal	ST-1034 complex	7	4	3
37606	1	1	1	1	1	1	1	Campylobacter jejuni	Other Animal	ST-21 complex	7	4	3
38422	1	1	1	1	1	1	1	Campylobacter jejuni	Human	ST-353 complex	7	4	3
38426	1	1	1	1	1	1	1	Campylobacter jejuni	Human	ST-52 complex	7	4	3
38427	1	1	1	1	1	1	1	Campylobacter jejuni	Human	ST-21 complex	7	4	3
38429	1	1	1	1	1	1	1	Campylobacter jejuni	Human	ST-48 complex	7	4	3
38433	1	1	1	1	1	1	1	Campylobacter jejuni	Human	ST-21 complex	7	4	3
38434	1	1	1	1	1	1	1	Campylobacter jejuni	Human	ST-21 complex	7	4	3
38436	1	1	1	1	1	1	1	Campylobacter jejuni	Human	ST-48 complex	7	4	3
38439	1	1	1	1	1	1	1	Campylobacter jejuni	Human	ST-21 complex	7	4	3
38440	1	1	1	1	1	1	1	Campylobacter jejuni	Human	ST-353 complex	7	4	3
38441	1	1	1	1	1	1	1	Campylobacter jejuni	Human	ST-21 complex	7	4	3
38442	1	1	1	1	1	1	1	Campylobacter jejuni	Human	ST-21 complex	7	4	3
38443	1	1	1	1	1	1	1	Campylobacter jejuni	Human	Unassigned	7	4	3
38444	1	1	1	1	1	1	1	Campylobacter jejuni	Human	ST-48 complex	7	4	3
38446	1	1	1	1	1	1	1	Campylobacter jejuni	Human	Unassigned	7	4	3
38449	1	1	1	1	1	1	1	Campylobacter jejuni	Human	ST-21 complex	7	4	3
38450	1	1	1	1	1	1	1	Campylobacter jejuni	Human	ST-21 complex	7	4	3
38451	1	1	1	1	1	1	1	Campylobacter jejuni	Human	ST-21 complex	7	4	3
38457	1	1	1	1	1	1	1	Campylobacter jejuni	Human	ST-21 complex	7	4	3
38460	1	1	1	1	1	1	1	Campylobacter jejuni	Human	ST-21 complex	7	4	3
38463	1	1	1	1	1	1	1	Campylobacter jejuni	Human	ST-21 complex	7	4	3
38464	1	1	1	1	1	1	1	Campylobacter jejuni	Human	ST-21 complex	7	4	3
38467	1	1	1	1	1	1	1	Campylobacter jejuni	Human	ST-48 complex	7	4	3
38468	1	1	1	1	1	1	1	Campylobacter jejuni	Human	ST-21 complex	7	4	3
38472	1	1	1	1	1	1	1	Campylobacter jejuni	Human	ST-658 complex	7	4	3
38474	1	1	1	1	1	1	1	Campylobacter jejuni	Human	ST-21 complex	7	4	3
38475	1	1	1	1	1	1	1	Campylobacter jejuni	Human	ST-464 complex	7	4	3
38478	1	1	1	1	1	1	1	Campylobacter jejuni	Human	ST-21 complex	7	4	3
38480	1	1	1	1	1	1	1	Campylobacter jejuni	Human	ST-48 complex	7	4	3
38482	1	1	1	1	1	1	1	Campylobacter jejuni	Human	ST-21 complex	7	4	3
38490	1	1	1	1	1	1	1	Campylobacter jejuni	Human	ST-21 complex	7	4	3
38491	1	1	1	1	1	1	1	Campylobacter jejuni	Human	ST-21 complex	7	4	3
38493	1	1	1	1	1	1	1	Campylobacter jejuni	Human	ST-48 complex	7	4	3
38496	1	1	1	1	1	1	1	Campylobacter jejuni	Human	ST-48 complex	7	4	3
38498	1	1	1	1	1	1	1	Campylobacter jejuni	Human	ST-21 complex	7	4	3
38499	1	1	1	1	1	1	1	Campylobacter jejuni	Human	ST-48 complex	7	4	3
38502	1	1	1	1	1	1	1	Campylobacter jejuni	Human	Unassigned	7	4	3
38504	1	1	1	1	1	1	1	Campylobacter jejuni	Human	ST-45 complex	7	4	3
38506	1	1	1	1	1	1	1	Campylobacter jejuni	Human	ST-21 complex	7	4	3
38507	1	1	1	1	1	1	1	Campylobacter jejuni	Human	ST-206 complex	7	4	3
38509	1	1	1	1	1	1	1	Campylobacter jejuni	Human	ST-21 complex	7	4	3
38512	1	1	1	1	1	1	1	Campylobacter jejuni	Human	ST-45 complex	7	4	3
38513	1	1	1	1	1	1	1	Campylobacter jejuni	Human	ST-48 complex	7	4	3
38517	1	1	1	1	1	1	1	Campylobacter jejuni	Human	ST-21 complex	7	4	3
38519	1	1	1	1	1	1	1	Campylobacter jejuni	Human	ST-48 complex	7	4	3
38520	1	1	1	1	1	1	1	Campylobacter jejuni	Human	ST-21 complex	7	4	3
38521	1	1	1	1	1	1	1	Campylobacter jejuni	Human	ST-354 complex	7	4	3
38524	1	1	1	1	1	1	1	Campylobacter jejuni	Human	ST-354 complex	7	4	3
38525	1	1	1	1	1	1	1	Campylobacter jejuni	Human	ST-21 complex	7	4	3
38527	1	1	1	1	1	1	1	Campylobacter jejuni	Human	ST-48 complex	7	4	3
38528	1	1	1	1	1	1	1	Campylobacter jejuni	Human	ST-354 complex	7	4	3
38530	1	1	1	1	1	1	1	Campylobacter jejuni	Human	ST-574 complex	7	4	3
38532	1	1	1	1	1	1	1	Campylobacter jejuni	Human	ST-354 complex	7	4	3
38533	1	1	1	1	1	1	1	Campylobacter jejuni	Human	Unassigned	7	4	3
38536	1	1	1	1	1	1	1	Campylobacter jejuni	Human	ST-21 complex	7	4	3
38538	1	1	1	1	1	1	1	Campylobacter jejuni	Human	ST-403 complex	7	4	3
38544	1	1	1	1	1	1	1	Campylobacter jejuni	Human	ST-45 complex	7	4	3
38548	1	1	1	1	1	1	1	Campylobacter jejuni	Human	ST-21 complex	7	4	3
38550	1	1	1	1	1	1	1	Campylobacter jejuni	Human	ST-21 complex	7	4	3
38551	1	1	1	1	1	1	1	Campylobacter jejuni	Human	ST-45 complex	7	4	3
38552	1	1	1	1	1	1	1	Campylobacter jejuni	Human	ST-21 complex	7	4	3
38553	1	1	1	1	1	1	1	Campylobacter jejuni	Human	ST-21 complex	7	4	3
38555	1	1	1	1	1	1	1	Campylobacter jejuni	Human	ST-21 complex	7	4	3
38556	1	1	1	1	1	1	1	Campylobacter jejuni	Human	ST-48 complex	7	4	3
38557	1	1	1	1	1	1	1	Campylobacter jejuni	Human	ST-206 complex	7	4	3
38561	1	1	1	1	1	1	1	Campylobacter jejuni	Human	ST-206 complex	7	4	3
[truncated: 4,895 more rows]

## Sheet: Other
Isolate ID	CJ1340	MAF2	MAF3	MAF4	MAF5	MAF6	MAF7	species	source	clonal_complex (MLST)	Both	Maf2	Maf6	Phasotype
2607	1	1	1	1	1	0	1	Campylobacter jejuni	Birds	Unassigned	6	4	2	1111101
2666	0	1	1	1	1	1	1	Campylobacter jejuni	Human	ST-21 complex	6	4	2	0111111
2675	1	1	1	1	1	1	0	Campylobacter jejuni	Human	ST-464 complex	6	4	2	1111110
12900	1	1	1	1	1	1	0	Campylobacter jejuni	Human	ST-21 complex	6	4	2	1111110
12907	1	1	1	1	1	1	0	Campylobacter jejuni	Human	ST-464 complex	6	4	2	1111110
12918	1	1	1	1	1	1	0	Campylobacter jejuni	Human	ST-464 complex	6	4	2	1111110
12921	1	1	1	1	1	1	0	Campylobacter jejuni	Human	ST-353 complex	6	4	2	1111110
12923	1	1	1	1	1	1	0	Campylobacter jejuni	Human	ST-353 complex	6	4	2	1111110
16078	1	1	1	1	1	1	0	Campylobacter jejuni	Human	Unassigned	6	4	2	1111110
16090	1	1	1	1	1	1	0	Campylobacter jejuni	Human	ST-45 complex	6	4	2	1111110
16125	1	1	1	1	1	0	1	Campylobacter jejuni	Human	ST-48 complex	6	4	2	1111101
16142	1	1	1	1	1	0	1	Campylobacter jejuni	Human	ST-48 complex	6	4	2	1111101
16149	1	1	1	1	1	1	0	Campylobacter jejuni	Human	ST-464 complex	6	4	2	1111110
16205	1	1	1	1	1	1	0	Campylobacter jejuni	Human	ST-433 complex	6	4	2	1111110
16208	1	1	1	1	1	1	0	Campylobacter jejuni	Human	ST-48 complex	6	4	2	1111110
16227	1	1	1	1	1	1	0	Campylobacter jejuni	Human	ST-52 complex	6	4	2	1111110
16267	1	1	1	1	1	1	0	Campylobacter jejuni	Human	ST-464 complex	6	4	2	1111110
16271	1	1	1	1	1	1	0	Campylobacter jejuni	Human	ST-21 complex	6	4	2	1111110
16281	1	1	1	1	1	1	0	Campylobacter jejuni	Human	ST-21 complex	6	4	2	1111110
16306	1	1	1	1	1	1	0	Campylobacter jejuni	Human	ST-21 complex	6	4	2	1111110
16333	1	1	1	1	1	1	0	Campylobacter jejuni	Human	ST-464 complex	6	4	2	1111110
16341	1	1	1	1	1	1	0	Campylobacter jejuni	Human	ST-21 complex	6	4	2	1111110
16347	1	1	1	1	1	0	1	Campylobacter jejuni	Human	ST-21 complex	6	4	2	1111101
16357	1	1	1	1	1	1	0	Campylobacter jejuni	Human	ST-353 complex	6	4	2	1111110
16359	1	1	1	1	1	1	0	Campylobacter jejuni	Human	ST-443 complex	6	4	2	1111110
16369	1	1	1	1	1	1	0	Campylobacter jejuni	Human	ST-443 complex	6	4	2	1111110
16370	1	1	1	1	1	1	0	Campylobacter jejuni	Human	ST-464 complex	6	4	2	1111110
16384	1	1	1	1	1	1	0	Campylobacter jejuni	Human	ST-464 complex	6	4	2	1111110
16388	1	1	1	1	1	1	0	Campylobacter jejuni	Human	ST-508 complex	6	4	2	1111110
16389	1	1	1	1	1	1	0	Campylobacter jejuni	Human	ST-464 complex	6	4	2	1111110
18205	1	1	1	1	1	0	1	Campylobacter jejuni	Human	ST-48 complex	6	4	2	1111101
18209	1	1	1	1	1	0	1	Campylobacter jejuni	Human	ST-48 complex	6	4	2	1111101
18217	1	1	1	1	1	1	0	Campylobacter jejuni	Human	ST-508 complex	6	4	2	1111110
18223	1	1	1	1	1	1	0	Campylobacter jejuni	Human	ST-21 complex	6	4	2	1111110
18229	1	1	1	1	1	1	0	Campylobacter jejuni	Human	ST-21 complex	6	4	2	1111110
18246	1	1	1	1	1	1	0	Campylobacter jejuni	Human	ST-21 complex	6	4	2	1111110
18251	1	1	1	1	1	1	0	Campylobacter jejuni	Human	ST-464 complex	6	4	2	1111110
18256	1	1	1	1	1	1	0	Campylobacter jejuni	Human	Unassigned	6	4	2	1111110
18258	1	1	1	1	1	1	0	Campylobacter jejuni	Human	ST-464 complex	6	4	2	1111110
18279	1	1	1	1	1	1	0	Campylobacter jejuni	Human	ST-464 complex	6	4	2	1111110
18283	1	1	1	1	1	1	0	Campylobacter jejuni	Human	ST-443 complex	6	4	2	1111110
18289	1	1	1	1	1	1	0	Campylobacter jejuni	Human	ST-464 complex	6	4	2	1111110
18290	1	1	1	1	1	1	0	Campylobacter jejuni	Human	Unassigned	6	4	2	1111110
18305	1	1	1	1	1	1	0	Campylobacter jejuni	Human	ST-464 complex	6	4	2	1111110
18313	1	1	1	1	1	1	0	Campylobacter jejuni	Human	ST-464 complex	6	4	2	1111110
18315	1	1	1	1	1	1	0	Campylobacter jejuni	Human	ST-464 complex	6	4	2	1111110
18316	1	1	1	1	1	1	0	Campylobacter jejuni	Human	ST-443 complex	6	4	2	1111110
18331	1	1	1	1	1	1	0	Campylobacter jejuni	Human	ST-464 complex	6	4	2	1111110
18335	1	1	1	1	1	1	0	Campylobacter jejuni	Human	ST-464 complex	6	4	2	1111110
18337	1	1	1	1	1	1	0	Campylobacter jejuni	Human	ST-464 complex	6	4	2	1111110
18344	1	1	1	1	1	1	0	Campylobacter jejuni	Human	ST-443 complex	6	4	2	1111110
18357	1	1	1	1	1	1	0	Campylobacter jejuni	Human	ST-464 complex	6	4	2	1111110
18370	1	1	1	1	1	1	0	Campylobacter jejuni	Human	ST-464 complex	6	4	2	1111110
18386	1	1	1	1	1	1	0	Campylobacter jejuni	Human	Unassigned	6	4	2	1111110
21109	1	1	1	1	1	1	0	Campylobacter jejuni	Human	ST-464 complex	6	4	2	1111110
21114	1	1	1	1	1	1	0	Campylobacter jejuni	Human	ST-464 complex	6	4	2	1111110
21125	1	1	1	1	1	1	0	Campylobacter jejuni	Human	ST-443 complex	6	4	2	1111110
21127	1	1	1	1	1	0	1	Campylobacter jejuni	Human	ST-21 complex	6	4	2	1111101
21129	1	1	1	1	1	1	0	Campylobacter jejuni	Human	ST-464 complex	6	4	2	1111110
21132	1	1	1	1	1	1	0	Campylobacter jejuni	Human	ST-464 complex	6	4	2	1111110
21137	1	1	1	1	1	1	0	Campylobacter jejuni	Human	ST-443 complex	6	4	2	1111110
21142	1	1	1	1	1	1	0	Campylobacter jejuni	Human	ST-353 complex	6	4	2	1111110
21143	1	1	1	1	1	1	0	Campylobacter jejuni	Human	ST-464 complex	6	4	2	1111110
21145	1	1	1	1	1	1	0	Campylobacter jejuni	Human	ST-464 complex	6	4	2	1111110
21172	1	1	1	1	1	1	0	Campylobacter jejuni	Human	ST-443 complex	6	4	2	1111110
21185	1	1	1	1	1	1	0	Campylobacter jejuni	Human	ST-45 complex	6	4	2	1111110
21198	1	1	1	1	1	1	0	Campylobacter jejuni	Human	ST-464 complex	6	4	2	1111110
21203	1	1	1	1	1	1	0	Campylobacter jejuni	Human	ST-464 complex	6	4	2	1111110
21208	1	1	1	1	1	1	0	Campylobacter jejuni	Human	ST-464 complex	6	4	2	1111110
21216	1	1	1	1	1	1	0	Campylobacter jejuni	Human	ST-464 complex	6	4	2	1111110
21247	1	1	1	1	1	1	0	Campylobacter jejuni	Human	ST-464 complex	6	4	2	1111110
21311	1	1	1	1	1	1	0	Campylobacter jejuni	Human	ST-443 complex	6	4	2	1111110
21324	1	1	1	1	1	1	0	Campylobacter jejuni	Human	ST-464 complex	6	4	2	1111110
21338	1	1	1	1	1	1	0	Campylobacter jejuni	Human	ST-464 complex	6	4	2	1111110
21341	1	1	1	1	1	1	0	Campylobacter jejuni	Human	ST-464 complex	6	4	2	1111110
21366	1	1	1	1	1	1	0	Campylobacter jejuni	Human	ST-607 complex	6	4	2	1111110
21367	1	1	1	1	1	1	0	Campylobacter jejuni	Human	ST-21 complex	6	4	2	1111110
21396	1	1	1	1	1	1	0	Campylobacter jejuni	Human	ST-464 complex	6	4	2	1111110
21411	1	1	1	1	1	1	0	Campylobacter jejuni	Human	ST-353 complex	6	4	2	1111110
21430	1	1	1	1	1	1	0	Campylobacter jejuni	Human	ST-353 complex	6	4	2	1111110
21441	1	1	1	1	1	1	0	Campylobacter jejuni	Human	ST-443 complex	6	4	2	1111110
21451	1	1	1	1	1	1	0	Campylobacter jejuni	Human	ST-464 complex	6	4	2	1111110
21475	1	1	1	1	1	1	0	Campylobacter jejuni	Human	ST-353 complex	6	4	2	1111110
21478	1	1	1	1	1	1	0	Campylobacter jejuni	Human	ST-21 complex	6	4	2	1111110
21479	1	1	1	1	1	1	0	Campylobacter jejuni	Human	ST-21 complex	6	4	2	1111110
21481	1	1	1	1	1	1	0	Campylobacter jejuni	Human	Unassigned	6	4	2	1111110
21483	1	1	1	1	1	1	0	Campylobacter jejuni	Human	ST-508 complex	6	4	2	1111110
21485	1	1	1	1	1	1	0	Campylobacter jejuni	Human	ST-443 complex	6	4	2	1111110
21497	1	1	1	1	1	1	0	Campylobacter jejuni	Human	ST-464 complex	6	4	2	1111110
21560	1	1	1	1	1	1	0	Campylobacter jejuni	Human	ST-464 complex	6	4	2	1111110
21572	1	1	1	1	1	1	0	Campylobacter jejuni	Human	ST-464 complex	6	4	2	1111110
22109	1	1	1	1	1	1	0	Campylobacter jejuni	Human	ST-464 complex	6	4	2	1111110
22114	1	1	1	1	1	1	0	Campylobacter jejuni	Human	ST-443 complex	6	4	2	1111110
22145	1	1	1	1	1	1	0	Campylobacter jejuni	Human	Unassigned	6	4	2	1111110
22149	0	1	1	1	1	1	1	Campylobacter jejuni	Human	ST-48 complex	6	4	2	0111111
22159	1	1	1	1	1	0	1	Campylobacter jejuni	Human	ST-48 complex	6	4	2	1111101
22176	0	1	1	1	1	1	1	Campylobacter jejuni	Human	ST-21 complex	6	4	2	0111111
22181	1	1	1	1	1	1	0	Campylobacter jejuni	Human	ST-464 complex	6	4	2	1111110
22188	1	1	1	1	1	1	0	Campylobacter jejuni	Human	ST-464 complex	6	4	2	1111110
22191	1	1	1	1	1	1	0	Campylobacter jejuni	Human	ST-443 complex	6	4	2	1111110
22198	1	1	1	1	1	1	0	Campylobacter jejuni	Human	ST-464 complex	6	4	2	1111110
22224	1	1	1	1	1	1	0	Campylobacter jejuni	Human	ST-443 complex	6	4	2	1111110
22246	1	1	1	1	1	1	0	Campylobacter jejuni	Human	ST-464 complex	6	4	2	1111110
22259	1	1	1	1	1	1	0	Campylobacter jejuni	Human	ST-61 complex	6	4	2	1111110
22299	1	1	1	1	1	1	0	Campylobacter jejuni	Human	Unassigned	6	4	2	1111110
22327	1	1	1	1	1	1	0	Campylobacter jejuni	Human	ST-464 complex	6	4	2	1111110
22331	1	1	1	1	1	1	0	Campylobacter jejuni	Human	ST-464 complex	6	4	2	1111110
22339	1	1	1	1	1	1	0	Campylobacter jejuni	Human	ST-464 complex	6	4	2	1111110
22340	1	1	1	1	1	1	0	Campylobacter jejuni	Human	ST-1034 complex	6	4	2	1111110
22354	1	1	1	1	1	1	0	Campylobacter jejuni	Human	ST-464 complex	6	4	2	1111110
22355	1	1	1	1	1	1	0	Campylobacter jejuni	Human	ST-464 complex	6	4	2	1111110
22376	1	1	1	1	1	1	0	Campylobacter jejuni	Human	ST-443 complex	6	4	2	1111110
22662	1	1	1	1	1	1	0	Campylobacter jejuni	Human	ST-464 complex	6	4	2	1111110
22663	1	1	1	1	1	1	0	Campylobacter jejuni	Human	ST-464 complex	6	4	2	1111110
22666	1	1	1	1	1	1	0	Campylobacter jejuni	Human	ST-464 complex	6	4	2	1111110
22692	1	1	1	1	1	1	0	Campylobacter jejuni	Human	ST-443 complex	6	4	2	1111110
22693	1	1	1	1	1	1	0	Campylobacter jejuni	Human	ST-464 complex	6	4	2	1111110
22712	1	1	1	1	1	1	0	Campylobacter jejuni	Human	ST-464 complex	6	4	2	1111110
22715	1	1	1	1	1	1	0	Campylobacter jejuni	Human	ST-464 complex	6	4	2	1111110
22717	1	1	1	1	1	1	0	Campylobacter jejuni	Human	ST-353 complex	6	4	2	1111110
22721	1	1	1	1	1	1	0	Campylobacter jejuni	Human	ST-353 complex	6	4	2	1111110
22727	1	1	1	1	1	1	0	Campylobacter jejuni	Human	ST-464 complex	6	4	2	1111110
23509	1	1	1	1	1	1	0	Campylobacter jejuni	Human	ST-443 complex	6	4	2	1111110
23516	1	1	1	1	1	1	0	Campylobacter jejuni	Human	ST-464 complex	6	4	2	1111110
23517	1	1	1	1	1	1	0	Campylobacter jejuni	Human	ST-464 complex	6	4	2	1111110
23527	1	1	1	1	1	1	0	Campylobacter jejuni	Human	Unassigned	6	4	2	1111110
23530	1	1	1	1	1	1	0	Campylobacter jejuni	Human	ST-443 complex	6	4	2	1111110
23538	1	1	1	1	1	1	0	Campylobacter jejuni	Human	ST-353 complex	6	4	2	1111110
23544	1	1	1	1	1	1	0	Campylobacter jejuni	Human	ST-658 complex	6	4	2	1111110
23551	1	1	1	1	1	1	0	Campylobacter jejuni	Human	ST-443 complex	6	4	2	1111110
23554	1	1	1	1	1	1	0	Campylobacter jejuni	Human	ST-443 complex	6	4	2	1111110
23555	1	1	1	1	1	1	0	Campylobacter jejuni	Human	ST-464 complex	6	4	2	1111110
23557	1	1	1	1	1	1	0	Campylobacter jejuni	Human	ST-443 complex	6	4	2	1111110
23566	1	1	1	1	1	1	0	Campylobacter jejuni	Human	ST-21 complex	6	4	2	1111110
23576	1	1	1	1	1	1	0	Campylobacter jejuni	Human	ST-353 complex	6	4	2	1111110
23578	1	1	1	1	1	1	0	Campylobacter jejuni	Human	ST-464 complex	6	4	2	1111110
23582	1	1	1	1	1	1	0	Campylobacter jejuni	Human	ST-353 complex	6	4	2	1111110
23592	1	1	1	1	1	1	0	Campylobacter jejuni	Human	ST-464 complex	6	4	2	1111110
23601	1	1	1	1	1	1	0	Campylobacter jejuni	Human	ST-464 complex	6	4	2	1111110
23608	1	1	1	1	1	1	0	Campylobacter jejuni	Human	ST-443 complex	6	4	2	1111110
23609	1	1	1	1	1	1	0	Campylobacter jejuni	Human	ST-48 complex	6	4	2	1111110
23618	0	1	1	1	1	1	1	Campylobacter jejuni	Human	ST-21 complex	6	4	2	0111111
23627	1	1	1	1	1	1	0	Campylobacter jejuni	Human	Unassigned	6	4	2	1111110
23636	1	1	1	1	1	1	0	Campylobacter jejuni	Human	ST-464 complex	6	4	2	1111110
23644	1	1	1	1	1	1	0	Campylobacter jejuni	Human	ST-464 complex	6	4	2	1111110
23652	1	1	1	1	1	1	0	Campylobacter jejuni	Human	ST-353 complex	6	4	2	1111110
23682	1	1	1	1	1	1	0	Campylobacter jejuni	Human	ST-464 complex	6	4	2	1111110
23917	1	1	1	1	1	1	0	Campylobacter jejuni	Human	ST-464 complex	6	4	2	1111110
23918	1	1	1	1	1	1	0	Campylobacter jejuni	Human	ST-353 complex	6	4	2	1111110
23969	1	1	1	1	1	1	0	Campylobacter jejuni	Human	ST-464 complex	6	4	2	1111110
23996	1	1	1	1	1	1	0	Campylobacter jejuni	Human	ST-464 complex	6	4	2	1111110
24019	1	1	1	1	1	1	0	Campylobacter jejuni	Human	ST-257 complex	6	4	2	1111110
24025	1	1	1	1	1	1	0	Campylobacter jejuni	Human	ST-61 complex	6	4	2	1111110
24027	1	1	1	1	1	1	0	Campylobacter jejuni	Human	ST-464 complex	6	4	2	1111110
24028	1	1	1	1	1	1	0	Campylobacter jejuni	Human	ST-464 complex	6	4	2	1111110
24120	1	1	1	1	1	1	0	Campylobacter jejuni	Human	Unassigned	6	4	2	1111110
24121	1	1	1	1	1	1	0	Campylobacter jejuni	Human	ST-353 complex	6	4	2	1111110
24477	1	1	1	1	1	1	0	Campylobacter jejuni	Human	ST-464 complex	6	4	2	1111110
24485	1	1	1	1	1	1	0	Campylobacter jejuni	Human	ST-464 complex	6	4	2	1111110
24488	1	1	1	1	1	1	0	Campylobacter jejuni	Human	ST-464 complex	6	4	2	1111110
24494	1	1	1	1	1	1	0	Campylobacter jejuni	Human	ST-464 complex	6	4	2	1111110
24501	1	1	1	1	1	1	0	Campylobacter jejuni	Human	ST-464 complex	6	4	2	1111110
24505	1	1	1	1	1	1	0	Campylobacter jejuni	Human	ST-464 complex	6	4	2	1111110
24507	1	1	1	1	1	1	0	Campylobacter jejuni	Human	ST-464 complex	6	4	2	1111110
24523	1	1	1	1	1	1	0	Campylobacter jejuni	Human	ST-464 complex	6	4	2	1111110
24532	1	1	1	1	1	1	0	Campylobacter jejuni	Human	ST-464 complex	6	4	2	1111110
24546	1	1	1	1	1	1	0	Campylobacter jejuni	Human	ST-464 complex	6	4	2	1111110
24559	1	1	1	1	1	1	0	Campylobacter jejuni	Human	ST-353 complex	6	4	2	1111110
24562	1	1	1	1	1	1	0	Campylobacter jejuni	Human	ST-464 complex	6	4	2	1111110
24564	1	1	1	1	1	1	0	Campylobacter jejuni	Human	ST-464 complex	6	4	2	1111110
24579	1	1	1	1	1	1	0	Campylobacter jejuni	Human	ST-464 complex	6	4	2	1111110
24582	1	1	1	1	1	1	0	Campylobacter jejuni	Human	ST-443 complex	6	4	2	1111110
24606	1	1	1	1	1	1	0	Campylobacter jejuni	Human	ST-464 complex	6	4	2	1111110
24608	1	1	1	1	1	1	0	Campylobacter jejuni	Human	ST-21 complex	6	4	2	1111110
24609	1	1	1	1	1	1	0	Campylobacter jejuni	Human	ST-464 complex	6	4	2	1111110
24610	1	1	1	1	1	1	0	Campylobacter jejuni	Human	ST-45 complex	6	4	2	1111110
24614	1	1	1	1	1	1	0	Campylobacter jejuni	Human	ST-464 complex	6	4	2	1111110
24644	1	1	1	1	1	1	0	Campylobacter jejuni	Human	ST-464 complex	6	4	2	1111110
24648	1	1	1	1	1	1	0	Campylobacter jejuni	Human	ST-464 complex	6	4	2	1111110
24667	0	1	1	1	1	1	1	Campylobacter jejuni	Human	ST-48 complex	6	4	2	0111111
24670	1	1	1	1	1	1	0	Campylobacter jejuni	Human	ST-443 complex	6	4	2	1111110
24673	1	1	1	1	1	0	1	Campylobacter jejuni	Human	ST-21 complex	6	4	2	1111101
24694	1	1	1	1	1	1	0	Campylobacter jejuni	Human	ST-443 complex	6	4	2	1111110
24697	1	1	1	1	1	0	1	Campylobacter jejuni	Human	ST-206 complex	6	4	2	1111101
24702	1	1	1	1	1	0	1	Campylobacter jejuni	Human	ST-48 complex	6	4	2	1111101
24704	0	1	1	1	1	1	1	Campylobacter jejuni	Human	ST-48 complex	6	4	2	0111111
24705	0	1	1	1	1	1	1	Campylobacter jejuni	Human	ST-21 complex	6	4	2	0111111
24711	1	1	1	1	1	0	1	Campylobacter jejuni	Human	ST-21 complex	6	4	2	1111101
24712	1	1	1	1	1	1	0	Campylobacter jejuni	Human	ST-443 complex	6	4	2	1111110
24716	1	1	1	1	1	1	0	Campylobacter jejuni	Human	ST-443 complex	6	4	2	1111110
24718	1	1	1	1	1	1	0	Campylobacter jejuni	Human	ST-443 complex	6	4	2	1111110
24720	1	1	1	1	1	1	0	Campylobacter jejuni	Human	ST-464 complex	6	4	2	1111110
24727	1	1	1	1	1	1	0	Campylobacter jejuni	Human	ST-443 complex	6	4	2	1111110
24738	1	1	1	1	1	0	1	Campylobacter jejuni	Human	ST-21 complex	6	4	2	1111101
24741	1	1	1	1	1	0	1	Campylobacter jejuni	Human	ST-21 complex	6	4	2	1111101
24744	1	1	1	1	1	1	0	Campylobacter jejuni	Human	ST-464 complex	6	4	2	1111110
24746	0	1	1	1	1	1	1	Campylobacter jejuni	Human	ST-21 complex	6	4	2	0111111
24749	1	1	1	1	1	0	1	Campylobacter jejuni	Human	ST-21 complex	6	4	2	1111101
24755	1	1	1	1	1	0	1	Campylobacter jejuni	Human	ST-21 complex	6	4	2	1111101
24757	1	1	1	1	1	1	0	Campylobacter jejuni	Human	ST-443 complex	6	4	2	1111110
24766	1	1	1	1	1	0	1	Campylobacter jejuni	Human	ST-45 complex	6	4	2	1111101
24769	1	1	1	1	1	0	1	Campylobacter jejuni	Human	ST-21 complex	6	4	2	1111101
24775	0	1	1	1	1	1	1	Campylobacter jejuni	Human	ST-52 complex	6	4	2	0111111
24777	0	1	1	1	1	1	1	Campylobacter jejuni	Human	ST-45 complex	6	4	2	0111111
24787	1	1	1	1	1	1	0	Campylobacter jejuni	Human	ST-45 complex	6	4	2	1111110
24795	1	1	1	1	1	0	1	Campylobacter jejuni	Human	ST-52 complex	6	4	2	1111101
24801	1	1	1	1	1	0	1	Campylobacter jejuni	Human	ST-48 complex	6	4	2	1111101
24808	1	1	1	1	1	0	1	Campylobacter jejuni	Human	ST-21 complex	6	4	2	1111101
24812	1	1	1	1	1	1	0	Campylobacter jejuni	Human	ST-353 complex	6	4	2	1111110
24814	1	1	1	1	1	0	1	Campylobacter jejuni	Human	ST-48 complex	6	4	2	1111101
24816	1	1	1	1	1	0	1	Campylobacter jejuni	Human	ST-21 complex	6	4	2	1111101
24824	1	1	1	1	1	1	0	Campylobacter jejuni	Human	ST-48 complex	6	4	2	1111110
24826	0	1	1	1	1	1	1	Campylobacter jejuni	Human	ST-48 complex	6	4	2	0111111
24899	1	1	1	1	1	1	0	Campylobacter jejuni	Human	ST-464 complex	6	4	2	1111110
24913	1	1	1	1	1	1	0	Campylobacter jejuni	Human	ST-464 complex	6	4	2	1111110
24923	1	1	1	1	1	0	1	Campylobacter jejuni	Human	ST-206 complex	6	4	2	1111101
24934	0	1	1	1	1	1	1	Campylobacter jejuni	Human	ST-48 complex	6	4	2	0111111
24957	1	1	1	1	1	1	0	Campylobacter jejuni	Human	ST-257 complex	6	4	2	1111110
24969	1	1	1	1	1	1	0	Campylobacter jejuni	Human	ST-658 complex	6	4	2	1111110
24972	1	1	1	1	1	1	0	Campylobacter jejuni	Human	ST-464 complex	6	4	2	1111110
24974	1	1	1	1	1	1	0	Campylobacter jejuni	Human	ST-464 complex	6	4	2	1111110
25015	1	1	1	1	1	1	0	Campylobacter jejuni	Human	ST-464 complex	6	4	2	1111110
25019	1	1	1	1	1	1	0	Campylobacter jejuni	Human	ST-464 complex	6	4	2	1111110
25042	1	1	1	1	1	1	0	Campylobacter jejuni	Human	ST-464 complex	6	4	2	1111110
25068	1	1	1	1	1	1	0	Campylobacter jejuni	Human	ST-464 complex	6	4	2	1111110
25070	1	1	1	1	1	1	0	Campylobacter jejuni	Unassigned	ST-353 complex	6	4	2	1111110
25079	1	1	1	1	1	1	0	Campylobacter jejuni	Unassigned	ST-353 complex	6	4	2	1111110
25080	1	1	1	1	1	1	0	Campylobacter jejuni	Unassigned	ST-353 complex	6	4	2	1111110
25091	1	1	1	1	1	1	0	Campylobacter jejuni	Human	ST-464 complex	6	4	2	1111110
25097	1	1	1	1	1	1	0	Campylobacter jejuni	Human	ST-443 complex	6	4	2	1111110
25107	0	1	1	1	1	1	1	Campylobacter jejuni	Human	ST-48 complex	6	4	2	0111111
25377	1	1	1	1	1	1	0	Campylobacter jejuni	Human	ST-464 complex	6	4	2	1111110
25413	1	1	1	1	1	1	0	Campylobacter jejuni	Human	ST-464 complex	6	4	2	1111110
25417	1	1	1	1	1	1	0	Campylobacter jejuni	Human	ST-464 complex	6	4	2	1111110
25420	1	1	1	1	1	1	0	Campylobacter jejuni	Human	ST-464 complex	6	4	2	1111110
25439	1	1	1	1	1	1	0	Campylobacter jejuni	Human	ST-443 complex	6	4	2	1111110
25451	1	1	1	1	1	1	0	Campylobacter jejuni	Human	ST-464 complex	6	4	2	1111110
25463	1	1	1	1	1	0	1	Campylobacter jejuni	Human	ST-206 complex	6	4	2	1111101
25473	1	1	1	1	1	1	0	Campylobacter jejuni	Human	ST-443 complex	6	4	2	1111110
25481	1	1	1	1	1	1	0	Campylobacter jejuni	Human	ST-464 complex	6	4	2	1111110
25483	1	1	1	1	1	1	0	Campylobacter jejuni	Human	ST-464 complex	6	4	2	1111110
25484	1	1	1	1	1	1	0	Campylobacter jejuni	Human	ST-464 complex	6	4	2	1111110
25509	1	1	1	1	1	1	0	Campylobacter jejuni	Human	ST-464 complex	6	4	2	1111110
25510	1	1	1	1	1	1	0	Campylobacter jejuni	Human	ST-464 complex	6	4	2	1111110
25516	1	1	1	1	1	1	0	Campylobacter jejuni	Human	ST-353 complex	6	4	2	1111110
25533	1	1	1	1	1	1	0	Campylobacter jejuni	Human	Unassigned	6	4	2	1111110
25534	1	1	1	1	1	1	0	Campylobacter jejuni	Human	ST-464 complex	6	4	2	1111110
25535	1	1	1	1	1	1	0	Campylobacter jejuni	Human	ST-464 complex	6	4	2	1111110
25539	1	1	1	1	1	1	0	Campylobacter jejuni	Human	ST-353 complex	6	4	2	1111110
25541	1	1	1	1	1	1	0	Campylobacter jejuni	Human	ST-443 complex	6	4	2	1111110
25545	1	1	1	1	1	1	0	Campylobacter jejuni	Human	ST-464 complex	6	4	2	1111110
25556	1	1	1	1	1	1	0	Campylobacter jejuni	Human	ST-464 complex	6	4	2	1111110
25567	1	1	1	1	1	1	0	Campylobacter jejuni	Human	ST-464 complex	6	4	2	1111110
25569	1	1	1	1	1	1	0	Campylobacter jejuni	Human	ST-21 complex	6	4	2	1111110
25571	1	1	1	1	1	1	0	Campylobacter jejuni	Human	ST-464 complex	6	4	2	1111110
25575	1	1	1	1	1	1	0	Campylobacter jejuni	Human	ST-443 complex	6	4	2	1111110
25579	1	1	1	1	1	1	0	Campylobacter jejuni	Human	ST-464 complex	6	4	2	1111110
25584	1	1	1	1	1	1	0	Campylobacter jejuni	Human	ST-464 complex	6	4	2	1111110
25589	1	1	1	1	1	1	0	Campylobacter jejuni	Human	ST-45 complex	6	4	2	1111110
25590	1	1	1	1	1	1	0	Campylobacter jejuni	Human	ST-464 complex	6	4	2	1111110
25598	1	1	1	1	1	1	0	Campylobacter jejuni	Human	ST-464 complex	6	4	2	1111110
25601	1	1	1	1	1	1	0	Campylobacter jejuni	Human	ST-464 complex	6	4	2	1111110
25611	1	1	1	1	1	1	0	Campylobacter jejuni	Human	ST-464 complex	6	4	2	1111110
25637	1	1	1	1	1	1	0	Campylobacter jejuni	Human	ST-464 complex	6	4	2	1111110
25647	1	1	1	1	1	1	0	Campylobacter jejuni	Human	ST-464 complex	6	4	2	1111110
25648	1	1	1	1	1	1	0	Campylobacter jejuni	Human	ST-464 complex	6	4	2	1111110
27878	1	1	1	1	1	1	0	Campylobacter jejuni	Human	ST-464 complex	6	4	2	1111110
27901	1	1	1	1	1	0	1	Campylobacter jejuni	Human	ST-48 complex	6	4	2	1111101
27902	1	1	1	1	1	1	0	Campylobacter jejuni	Human	ST-21 complex	6	4	2	1111110
27906	1	1	1	1	1	1	0	Campylobacter jejuni	Human	ST-464 complex	6	4	2	1111110
27912	1	1	1	1	1	1	0	Campylobacter jejuni	Human	ST-45 complex	6	4	2	1111110
27921	1	1	1	1	1	1	0	Campylobacter jejuni	Human	ST-464 complex	6	4	2	1111110
27923	1	1	1	1	1	1	0	Campylobacter jejuni	Human	ST-464 complex	6	4	2	1111110
27937	1	1	1	1	1	1	0	Campylobacter jejuni	Human	ST-464 complex	6	4	2	1111110
27938	1	1	1	1	1	1	0	Campylobacter jejuni	Human	ST-45 complex	6	4	2	1111110
27948	1	1	1	1	1	1	0	Campylobacter jejuni	Human	ST-353 complex	6	4	2	1111110
27979	1	1	1	1	1	1	0	Campylobacter jejuni	Human	ST-464 complex	6	4	2	1111110
27989	1	1	1	1	1	1	0	Campylobacter jejuni	Human	ST-49 complex	6	4	2	1111110
28000	1	1	1	1	1	1	0	Campylobacter jejuni	Human	ST-443 complex	6	4	2	1111110
28012	1	1	1	1	1	1	0	Campylobacter jejuni	Human	Unassigned	6	4	2	1111110
28013	1	1	1	1	1	1	0	Campylobacter jejuni	Human	ST-464 complex	6	4	2	1111110
28025	1	1	1	1	1	1	0	Campylobacter jejuni	Human	ST-573 complex	6	4	2	1111110
28032	1	1	1	1	1	1	0	Campylobacter jejuni	Human	ST-464 complex	6	4	2	1111110
28052	1	1	1	1	1	1	0	Campylobacter jejuni	Human	ST-464 complex	6	4	2	1111110
28058	1	1	1	1	1	1	0	Campylobacter jejuni	Human	ST-1034 complex	6	4	2	1111110
28575	1	1	1	1	1	1	0	Campylobacter jejuni	Human	ST-443 complex	6	4	2	1111110
28582	1	1	1	1	1	1	0	Campylobacter jejuni	Human	ST-464 complex	6	4	2	1111110
28595	1	1	1	1	1	1	0	Campylobacter jejuni	Human	ST-443 complex	6	4	2	1111110
28624	1	1	1	1	1	1	0	Campylobacter jejuni	Human	ST-443 complex	6	4	2	1111110
28645	1	1	1	1	1	1	0	Campylobacter jejuni	Human	ST-464 complex	6	4	2	1111110
28650	1	1	1	1	1	1	0	Campylobacter jejuni	Human	ST-443 complex	6	4	2	1111110
28652	1	1	1	1	1	1	0	Campylobacter jejuni	Human	ST-464 complex	6	4	2	1111110
28657	1	1	1	1	1	1	0	Campylobacter jejuni	Human	ST-464 complex	6	4	2	1111110
28668	1	1	1	1	1	1	0	Campylobacter jejuni	Human	ST-464 complex	6	4	2	1111110
28672	1	1	1	1	1	1	0	Campylobacter jejuni	Human	ST-464 complex	6	4	2	1111110
28687	1	1	1	1	1	1	0	Campylobacter jejuni	Human	ST-464 complex	6	4	2	1111110
28695	1	1	1	1	1	1	0	Campylobacter jejuni	Human	Unassigned	6	4	2	1111110
28697	1	1	1	1	1	1	0	Campylobacter jejuni	Human	ST-464 complex	6	4	2	1111110
28701	1	1	1	1	1	1	0	Campylobacter jejuni	Human	ST-464 complex	6	4	2	1111110
28703	1	1	1	1	1	1	0	Campylobacter jejuni	Human	ST-464 complex	6	4	2	1111110
28706	1	1	1	1	1	1	0	Campylobacter jejuni	Human	ST-443 complex	6	4	2	1111110
28707	1	1	1	1	1	1	0	Campylobacter jejuni	Human	ST-443 complex	6	4	2	1111110
28713	1	1	1	1	1	1	0	Campylobacter jejuni	Human	ST-464 complex	6	4	2	1111110
28717	1	1	1	1	1	1	0	Campylobacter jejuni	Human	ST-443 complex	6	4	2	1111110
28719	1	1	1	1	1	1	0	Campylobacter jejuni	Human	ST-21 complex	6	4	2	1111110
28723	1	1	1	1	1	1	0	Campylobacter jejuni	Human	ST-464 complex	6	4	2	1111110
28724	1	1	1	1	1	1	0	Campylobacter jejuni	Human	ST-443 complex	6	4	2	1111110
28862	1	1	1	1	1	0	1	Campylobacter jejuni	Human	ST-354 complex	6	4	2	1111101
28863	0	1	1	1	1	1	1	Campylobacter jejuni	Human	ST-354 complex	6	4	2	0111111
28865	1	1	1	1	1	0	1	Campylobacter jejuni	Human	ST-354 complex	6	4	2	1111101
28898	1	1	1	1	1	1	0	Campylobacter jejuni	Human	ST-464 complex	6	4	2	1111110
28914	1	1	1	1	1	1	0	Campylobacter jejuni	Human	ST-464 complex	6	4	2	1111110
28915	1	1	1	1	1	1	0	Campylobacter jejuni	Human	ST-45 complex	6	4	2	1111110
28936	1	1	1	1	1	1	0	Campylobacter jejuni	Human	ST-464 complex	6	4	2	1111110
28949	1	1	1	1	1	1	0	Campylobacter jejuni	Human	Unassigned	6	4	2	1111110
28950	1	1	1	1	1	1	0	Campylobacter jejuni	Human	ST-464 complex	6	4	2	1111110
28951	1	1	1	1	1	1	0	Campylobacter jejuni	Human	Unassigned	6	4	2	1111110
28963	1	1	1	1	1	1	0	Campylobacter jejuni	Human	ST-353 complex	6	4	2	1111110
28990	1	1	1	1	1	1	0	Campylobacter jejuni	Human	ST-443 complex	6	4	2	1111110
29002	1	1	1	1	1	1	0	Campylobacter jejuni	Human	ST-464 complex	6	4	2	1111110
29012	1	1	1	1	1	1	0	Campylobacter jejuni	Human	ST-464 complex	6	4	2	1111110
29016	1	1	1	1	1	1	0	Campylobacter jejuni	Human	ST-21 complex	6	4	2	1111110
29018	1	1	1	1	1	1	0	Campylobacter jejuni	Human	ST-464 complex	6	4	2	1111110
29019	1	1	1	1	1	1	0	Campylobacter jejuni	Human	ST-464 complex	6	4	2	1111110
29022	1	1	1	1	1	1	0	Campylobacter jejuni	Human	ST-464 complex	6	4	2	1111110
29026	1	1	1	1	1	1	0	Campylobacter jejuni	Human	ST-21 complex	6	4	2	1111110
29035	1	1	1	1	1	1	0	Campylobacter jejuni	Human	ST-464 complex	6	4	2	1111110
29040	1	1	1	1	1	1	0	Campylobacter jejuni	Human	Unassigned	6	4	2	1111110
29041	1	1	1	1	1	1	0	Campylobacter jejuni	Human	ST-443 complex	6	4	2	1111110
29045	1	1	1	1	1	1	0	Campylobacter jejuni	Human	Unassigned	6	4	2	1111110
29052	1	1	1	1	1	1	0	Campylobacter jejuni	Human	ST-21 complex	6	4	2	1111110
29057	1	1	1	1	1	1	0	Campylobacter jejuni	Human	Unassigned	6	4	2	1111110
29058	1	1	1	1	1	1	0	Campylobacter jejuni	Human	Unassigned	6	4	2	1111110
29066	1	1	1	1	1	1	0	Campylobacter jejuni	Human	ST-464 complex	6	4	2	1111110
29077	1	1	1	1	1	1	0	Campylobacter jejuni	Human	ST-464 complex	6	4	2	1111110
30428	1	1	1	1	1	1	0	Campylobacter jejuni	Human	Unassigned	6	4	2	1111110
30430	1	1	1	1	1	1	0	Campylobacter jejuni	Human	Unassigned	6	4	2	1111110
30436	1	1	1	1	1	1	0	Campylobacter jejuni	Human	ST-353 complex	6	4	2	1111110
30451	1	1	1	1	1	1	0	Campylobacter jejuni	Human	Unassigned	6	4	2	1111110
30458	1	1	1	1	1	1	0	Campylobacter jejuni	Human	ST-464 complex	6	4	2	1111110
30471	1	1	1	1	1	1	0	Campylobacter jejuni	Human	ST-464 complex	6	4	2	1111110
30481	1	1	1	1	1	1	0	Campylobacter jejuni	Human	ST-464 complex	6	4	2	1111110
30482	1	1	1	1	1	1	0	Campylobacter jejuni	Human	ST-464 complex	6	4	2	1111110
30494	1	1	1	1	1	1	0	Campylobacter jejuni	Human	ST-464 complex	6	4	2	1111110
30501	1	1	1	1	1	1	0	Campylobacter jejuni	Human	ST-464 complex	6	4	2	1111110
30505	1	1	1	1	1	1	0	Campylobacter jejuni	Human	Unassigned	6	4	2	1111110
30506	1	1	1	1	1	1	0	Campylobacter jejuni	Human	ST-464 complex	6	4	2	1111110
30507	1	1	1	1	1	1	0	Campylobacter jejuni	Human	ST-464 complex	6	4	2	1111110
30511	1	1	1	1	1	1	0	Campylobacter jejuni	Human	ST-464 complex	6	4	2	1111110
30515	1	1	1	1	1	1	0	Campylobacter jejuni	Human	Unassigned	6	4	2	1111110
30518	1	1	1	1	1	1	0	Campylobacter jejuni	Human	ST-464 complex	6	4	2	1111110
30526	1	1	1	1	1	1	0	Campylobacter jejuni	Human	ST-464 complex	6	4	2	1111110
30540	1	1	1	1	1	1	0	Campylobacter jejuni	Human	ST-21 complex	6	4	2	1111110
30541	1	1	1	1	1	1	0	Campylobacter jejuni	Human	ST-464 complex	6	4	2	1111110
30551	1	1	1	1	1	1	0	Campylobacter jejuni	Human	Unassigned	6	4	2	1111110
30570	1	1	1	1	1	1	0	Campylobacter jejuni	Human	ST-464 complex	6	4	2	1111110
30574	1	1	1	1	1	1	0	Campylobacter jejuni	Human	Unassigned	6	4	2	1111110
30590	1	1	1	1	1	0	1	Campylobacter jejuni	Human	ST-574 complex	6	4	2	1111101
30591	1	1	1	1	1	1	0	Campylobacter jejuni	Human	Unassigned	6	4	2	1111110
30594	1	1	1	1	1	1	0	Campylobacter jejuni	Human	Unassigned	6	4	2	1111110
30610	1	1	1	1	1	1	0	Campylobacter jejuni	Human	Unassigned	6	4	2	1111110
30617	1	1	1	1	1	1	0	Campylobacter jejuni	Human	Unassigned	6	4	2	1111110
30657	1	1	1	1	1	1	0	Campylobacter jejuni	Human	ST-464 complex	6	4	2	1111110
30696	1	1	1	1	1	1	0	Campylobacter jejuni	Human	Unassigned	6	4	2	1111110
30698	1	1	1	1	1	1	0	Campylobacter jejuni	Human	Unassigned	6	4	2	1111110
30713	1	1	1	1	1	1	0	Campylobacter jejuni	Human	ST-443 complex	6	4	2	1111110
30744	1	1	1	1	1	1	0	Campylobacter jejuni	Human	ST-508 complex	6	4	2	1111110
30754	1	1	1	1	1	1	0	Campylobacter jejuni	Human	ST-464 complex	6	4	2	1111110
30755	1	1	1	1	1	1	0	Campylobacter jejuni	Human	Unassigned	6	4	2	1111110
30776	1	1	1	1	1	1	0	Campylobacter jejuni	Human	Unassigned	6	4	2	1111110
30777	1	1	1	1	1	1	0	Campylobacter jejuni	Human	Unassigned	6	4	2	1111110
30781	1	1	1	1	1	1	0	Campylobacter jejuni	Human	ST-464 complex	6	4	2	1111110
30799	1	1	1	1	1	1	0	Campylobacter jejuni	Human	ST-464 complex	6	4	2	1111110
30802	1	1	1	1	1	1	0	Campylobacter jejuni	Human	ST-464 complex	6	4	2	1111110
30804	1	1	1	1	1	1	0	Campylobacter jejuni	Human	ST-464 complex	6	4	2	1111110
30835	1	1	1	1	1	1	0	Campylobacter jejuni	Human	ST-508 complex	6	4	2	1111110
30850	1	1	1	1	1	1	0	Campylobacter jejuni	Human	ST-464 complex	6	4	2	1111110
30880	1	1	1	1	1	1	0	Campylobacter jejuni	Human	ST-464 complex	6	4	2	1111110
30893	1	1	1	1	1	1	0	Campylobacter jejuni	Human	ST-443 complex	6	4	2	1111110
30905	1	1	1	1	1	1	0	Campylobacter jejuni	Human	ST-353 complex	6	4	2	1111110
30913	1	1	1	1	1	1	0	Campylobacter jejuni	Human	Unassigned	6	4	2	1111110
30925	1	1	1	1	1	1	0	Campylobacter jejuni	Human	ST-464 complex	6	4	2	1111110
30931	1	1	1	1	1	1	0	Campylobacter jejuni	Human	ST-464 complex	6	4	2	1111110
30941	1	1	1	1	1	1	0	Campylobacter jejuni	Human	Unassigned	6	4	2	1111110
30992	1	1	1	1	1	1	0	Campylobacter jejuni	Human	ST-353 complex	6	4	2	1111110
31000	1	1	1	1	1	1	0	Campylobacter jejuni	Human	ST-464 complex	6	4	2	1111110
31019	1	1	1	1	1	1	0	Campylobacter jejuni	Human	ST-353 complex	6	4	2	1111110
31028	1	1	1	1	1	1	0	Campylobacter jejuni	Human	ST-353 complex	6	4	2	1111110
31071	1	1	1	1	1	1	0	Campylobacter jejuni	Human	Unassigned	6	4	2	1111110
31193	1	1	1	1	1	1	0	Campylobacter jejuni	Human	ST-464 complex	6	4	2	1111110
31205	1	1	1	1	1	1	0	Campylobacter jejuni	Human	ST-464 complex	6	4	2	1111110
31223	1	1	1	1	1	1	0	Campylobacter jejuni	Human	ST-443 complex	6	4	2	1111110
31236	1	1	1	1	1	1	0	Campylobacter jejuni	Human	ST-464 complex	6	4	2	1111110
31247	1	1	1	1	1	1	0	Campylobacter jejuni	Human	ST-443 complex	6	4	2	1111110
31248	1	1	1	1	1	1	0	Campylobacter jejuni	Human	ST-464 complex	6	4	2	1111110
31253	1	1	1	1	1	1	0	Campylobacter jejuni	Human	ST-464 complex	6	4	2	1111110
31276	1	1	1	1	1	1	0	Campylobacter jejuni	Human	ST-464 complex	6	4	2	1111110
31284	1	1	1	1	1	1	0	Campylobacter jejuni	Human	ST-443 complex	6	4	2	1111110
31293	1	1	1	1	1	1	0	Campylobacter jejuni	Human	ST-353 complex	6	4	2	1111110
31294	1	1	1	1	1	1	0	Campylobacter jejuni	Human	ST-464 complex	6	4	2	1111110
31299	1	1	1	1	1	1	0	Campylobacter jejuni	Human	ST-464 complex	6	4	2	1111110
31306	1	1	1	1	1	1	0	Campylobacter jejuni	Human	ST-464 complex	6	4	2	1111110
31309	1	1	1	1	1	1	0	Campylobacter jejuni	Human	Unassigned	6	4	2	1111110
31316	1	1	1	1	1	1	0	Campylobacter jejuni	Human	ST-21 complex	6	4	2	1111110
31317	1	1	1	1	1	1	0	Campylobacter jejuni	Human	ST-52 complex	6	4	2	1111110
31327	1	1	1	1	1	1	0	Campylobacter jejuni	Human	ST-464 complex	6	4	2	1111110
31334	1	1	1	1	1	1	0	Campylobacter jejuni	Human	ST-21 complex	6	4	2	1111110
31336	1	1	1	1	1	1	0	Campylobacter jejuni	Human	ST-443 complex	6	4	2	1111110
31343	1	1	1	1	1	1	0	Campylobacter jejuni	Human	ST-508 complex	6	4	2	1111110
31357	1	1	1	1	1	1	0	Campylobacter jejuni	Human	ST-464 complex	6	4	2	1111110
31362	1	1	1	1	1	1	0	Campylobacter jejuni	Human	ST-464 complex	6	4	2	1111110
31363	1	1	1	1	1	1	0	Campylobacter jejuni	Human	ST-21 complex	6	4	2	1111110
31368	1	1	1	1	1	1	0	Campylobacter jejuni	Human	ST-464 complex	6	4	2	1111110
31369	1	1	1	1	1	1	0	Campylobacter jejuni	Human	Unassigned	6	4	2	1111110
31374	1	1	1	1	1	1	0	Campylobacter jejuni	Human	ST-464 complex	6	4	2	1111110
31377	1	1	1	1	1	1	0	Campylobacter jejuni	Human	ST-464 complex	6	4	2	1111110
31390	1	1	1	1	1	1	0	Campylobacter jejuni	Human	ST-21 complex	6	4	2	1111110
31391	1	1	1	1	1	1	0	Campylobacter jejuni	Human	ST-658 complex	6	4	2	1111110
31422	1	1	1	1	1	1	0	Campylobacter jejuni	Human	ST-443 complex	6	4	2	1111110
31424	1	1	1	1	1	1	0	Campylobacter jejuni	Human	ST-464 complex	6	4	2	1111110
31431	1	1	1	1	1	1	0	Campylobacter jejuni	Human	ST-21 complex	6	4	2	1111110
31450	1	1	1	1	1	1	0	Campylobacter jejuni	Human	ST-353 complex	6	4	2	1111110
31451	1	1	1	1	1	1	0	Campylobacter jejuni	Human	ST-464 complex	6	4	2	1111110
31455	1	1	1	1	1	1	0	Campylobacter jejuni	Human	ST-443 complex	6	4	2	1111110
31463	1	1	1	1	1	1	0	Campylobacter jejuni	Human	ST-464 complex	6	4	2	1111110
31466	1	1	1	1	1	1	0	Campylobacter jejuni	Human	ST-52 complex	6	4	2	1111110
31484	1	1	1	1	1	1	0	Campylobacter jejuni	Human	ST-464 complex	6	4	2	1111110
31497	1	1	1	1	1	1	0	Campylobacter jejuni	Human	ST-464 complex	6	4	2	1111110
31504	1	1	1	1	1	1	0	Campylobacter jejuni	Human	ST-464 complex	6	4	2	1111110
31509	1	1	1	1	1	1	0	Campylobacter jejuni	Human	ST-464 complex	6	4	2	1111110
31530	1	1	1	1	1	1	0	Campylobacter jejuni	Chicken/chicken product	Unassigned	6	4	2	1111110
31532	0	1	1	1	1	1	1	Campylobacter jejuni	Human	ST-353 complex	6	4	2	0111111
31564	1	1	1	1	1	1	0	Campylobacter jejuni	Human	ST-52 complex	6	4	2	1111110
32510	1	1	1	1	1	1	0	Campylobacter jejuni	Human	ST-443 complex	6	4	2	1111110
32560	1	1	1	1	1	1	0	Campylobacter jejuni	Unassigned	Unassigned	6	4	2	1111110
32571	0	1	1	1	1	1	1	Campylobacter jejuni	Unassigned	ST-21 complex	6	4	2	0111111
32766	1	1	1	1	1	1	0	Campylobacter jejuni	Human	ST-45 complex	6	4	2	1111110
32767	1	1	1	1	1	1	0	Campylobacter jejuni	Human	ST-464 complex	6	4	2	1111110
32776	1	1	1	1	1	1	0	Campylobacter jejuni	Human	ST-45 complex	6	4	2	1111110
32780	1	1	1	1	1	1	0	Campylobacter jejuni	Human	ST-464 complex	6	4	2	1111110
32782	1	1	1	1	1	1	0	Campylobacter jejuni	Human	ST-464 complex	6	4	2	1111110
32784	1	1	1	1	1	1	0	Campylobacter jejuni	Human	ST-45 complex	6	4	2	1111110
32790	1	1	1	1	1	1	0	Campylobacter jejuni	Human	ST-21 complex	6	4	2	1111110
32795	1	1	1	1	1	1	0	Campylobacter jejuni	Human	ST-464 complex	6	4	2	1111110
32803	1	1	1	1	1	1	0	Campylobacter jejuni	Human	ST-443 complex	6	4	2	1111110
32814	1	1	1	1	1	1	0	Campylobacter jejuni	Human	ST-464 complex	6	4	2	1111110
32831	1	1	1	1	1	1	0	Campylobacter jejuni	Human	ST-443 complex	6	4	2	1111110
32835	1	1	1	1	1	1	0	Campylobacter jejuni	Human	ST-464 complex	6	4	2	1111110
32839	1	1	1	1	1	1	0	Campylobacter jejuni	Human	ST-443 complex	6	4	2	1111110
32841	1	1	1	1	1	1	0	Campylobacter jejuni	Human	ST-464 complex	6	4	2	1111110
32863	1	1	1	1	1	1	0	Campylobacter jejuni	Human	ST-353 complex	6	4	2	1111110
32870	1	1	1	1	1	1	0	Campylobacter jejuni	Human	ST-48 complex	6	4	2	1111110
32874	1	1	1	1	1	1	0	Campylobacter jejuni	Human	ST-353 complex	6	4	2	1111110
32896	1	1	1	1	1	1	0	Campylobacter jejuni	Human	ST-508 complex	6	4	2	1111110
32903	1	1	1	1	1	1	0	Campylobacter jejuni	Human	ST-464 complex	6	4	2	1111110
32916	1	1	1	1	1	1	0	Campylobacter jejuni	Human	ST-464 complex	6	4	2	1111110
32918	1	1	1	1	1	1	0	Campylobacter jejuni	Human	ST-464 complex	6	4	2	1111110
32929	1	1	1	1	1	1	0	Campylobacter jejuni	Human	Unassigned	6	4	2	1111110
32930	1	1	1	1	1	1	0	Campylobacter jejuni	Human	Unassigned	6	4	2	1111110
33119	1	1	1	1	1	1	0	Campylobacter jejuni	Human	ST-45 complex	6	4	2	1111110
33969	0	1	1	1	1	1	1	Campylobacter jejuni	Birds	Unassigned	6	4	2	0111111
34141	1	1	1	1	1	1	0	Campylobacter jejuni	Human	ST-661 complex	6	4	2	1111110
34147	1	1	1	1	1	1	0	Campylobacter jejuni	Human	ST-464 complex	6	4	2	1111110
34152	0	1	1	1	1	1	1	Campylobacter jejuni	Unassigned	ST-21 complex	6	4	2	0111111
34164	1	1	1	1	1	0	1	Campylobacter jejuni	Human	ST-21 complex	6	4	2	1111101
34431	1	1	1	1	1	1	0	Campylobacter jejuni	Human	ST-353 complex	6	4	2	1111110
34440	1	1	1	1	1	1	0	Campylobacter jejuni	Human	ST-464 complex	6	4	2	1111110
34457	1	1	1	1	1	1	0	Campylobacter jejuni	Human	ST-464 complex	6	4	2	1111110
34479	1	1	1	1	1	1	0	Campylobacter jejuni	Human	ST-353 complex	6	4	2	1111110
34484	1	1	1	1	1	1	0	Campylobacter jejuni	Human	ST-353 complex	6	4	2	1111110
34494	1	1	1	1	1	1	0	Campylobacter jejuni	Human	ST-464 complex	6	4	2	1111110
34495	1	1	1	1	1	1	0	Campylobacter jejuni	Human	ST-443 complex	6	4	2	1111110
34512	1	1	1	1	1	1	0	Campylobacter jejuni	Human	ST-508 complex	6	4	2	1111110
34525	1	1	1	1	1	1	0	Campylobacter jejuni	Human	ST-353 complex	6	4	2	1111110
34539	1	1	1	1	1	1	0	Campylobacter jejuni	Human	ST-443 complex	6	4	2	1111110
38420	1	1	1	1	1	1	0	Campylobacter jejuni	Human	ST-464 complex	6	4	2	1111110
38423	1	1	1	1	1	0	1	Campylobacter jejuni	Human	ST-21 complex	6	4	2	1111101
38428	1	1	1	1	1	1	0	Campylobacter jejuni	Human	ST-464 complex	6	4	2	1111110
38445	1	1	1	1	1	1	0	Campylobacter jejuni	Human	ST-464 complex	6	4	2	1111110
38447	1	1	1	1	1	1	0	Campylobacter jejuni	Human	ST-443 complex	6	4	2	1111110
38454	1	1	1	1	1	1	0	Campylobacter jejuni	Human	ST-464 complex	6	4	2	1111110
38456	0	1	1	1	1	1	1	Campylobacter jejuni	Human	ST-48 complex	6	4	2	0111111
38470	1	1	1	1	1	1	0	Campylobacter jejuni	Human	ST-443 complex	6	4	2	1111110
38487	1	1	1	1	1	0	1	Campylobacter jejuni	Human	ST-48 complex	6	4	2	1111101
38494	0	1	1	1	1	1	1	Campylobacter jejuni	Human	ST-206 complex	6	4	2	0111111
38510	1	1	1	1	1	1	0	Campylobacter jejuni	Human	ST-443 complex	6	4	2	1111110
38522	0	1	1	1	1	1	1	Campylobacter jejuni	Human	ST-464 complex	6	4	2	0111111
38531	1	1	1	1	1	1	0	Campylobacter jejuni	Human	ST-443 complex	6	4	2	1111110
38542	1	1	1	1	1	1	0	Campylobacter jejuni	Human	ST-443 complex	6	4	2	1111110
38564	0	1	1	1	1	1	1	Campylobacter jejuni	Human	ST-52 complex	6	4	2	0111111
38570	0	1	1	1	1	1	1	Campylobacter jejuni	Human	ST-48 complex	6	4	2	0111111
38571	1	1	1	1	1	1	0	Campylobacter jejuni	Human	ST-443 complex	6	4	2	1111110
38572	1	1	1	1	1	1	0	Campylobacter jejuni	Human	ST-464 complex	6	4	2	1111110
38573	1	1	1	1	1	1	0	Campylobacter jejuni	Human	ST-464 complex	6	4	2	1111110
38574	0	1	1	1	1	1	1	Campylobacter jejuni	Human	ST-21 complex	6	4	2	0111111
38579	1	1	1	1	1	1	0	Campylobacter jejuni	Human	ST-464 complex	6	4	2	1111110
38593	1	1	1	1	1	1	0	Campylobacter jejuni	Human	ST-464 complex	6	4	2	1111110
38596	1	1	1	1	1	1	0	Campylobacter jejuni	Human	ST-45 complex	6	4	2	1111110
38607	1	1	1	1	1	1	0	Campylobacter jejuni	Human	ST-464 complex	6	4	2	1111110
38617	1	1	1	1	1	1	0	Campylobacter jejuni	Human	ST-464 complex	6	4	2	1111110
38621	1	1	1	1	1	1	0	Campylobacter jejuni	Human	Unassigned	6	4	2	1111110
38622	1	1	1	1	1	1	0	Campylobacter jejuni	Human	ST-443 complex	6	4	2	1111110
38627	0	1	1	1	1	1	1	Campylobacter jejuni	Human	ST-21 complex	6	4	2	0111111
38638	1	1	1	1	1	0	1	Campylobacter jejuni	Human	ST-574 complex	6	4	2	1111101
38645	1	1	1	1	1	1	0	Campylobacter jejuni	Human	ST-464 complex	6	4	2	1111110
38661	1	1	1	1	1	1	0	Campylobacter jejuni	Human	ST-45 complex	6	4	2	1111110
38662	1	1	1	1	1	1	0	Campylobacter jejuni	Human	ST-45 complex	6	4	2	1111110
38666	1	1	1	1	1	1	0	Campylobacter jejuni	Human	ST-45 complex	6	4	2	1111110
38672	1	1	1	1	1	1	0	Campylobacter jejuni	Human	ST-48 complex	6	4	2	1111110
38678	1	1	1	1	1	0	1	Campylobacter jejuni	Human	ST-48 complex	6	4	2	1111101
38689	1	1	1	1	1	1	0	Campylobacter jejuni	Human	ST-443 complex	6	4	2	1111110
38690	0	1	1	1	1	1	1	Campylobacter jejuni	Human	ST-21 complex	6	4	2	0111111
38696	1	1	1	1	1	1	0	Campylobacter jejuni	Human	ST-464 complex	6	4	2	1111110
38699	1	1	1	1	1	1	0	Campylobacter jejuni	Human	ST-21 complex	6	4	2	1111110
38706	0	1	1	1	1	1	1	Campylobacter jejuni	Human	ST-21 complex	6	4	2	0111111
38707	1	1	1	1	1	1	0	Campylobacter jejuni	Human	Unassigned	6	4	2	1111110
38718	0	1	1	1	1	1	1	Campylobacter jejuni	Human	ST-21 complex	6	4	2	0111111
38721	0	1	1	1	1	1	1	Campylobacter jejuni	Human	ST-21 complex	6	4	2	0111111
38727	1	1	1	1	1	1	0	Campylobacter jejuni	Human	ST-443 complex	6	4	2	1111110
38734	1	1	1	1	1	1	0	Campylobacter jejuni	Human	ST-52 complex	6	4	2	1111110
38737	1	1	1	1	1	1	0	Campylobacter jejuni	Human	ST-464 complex	6	4	2	1111110
38745	1	1	1	1	1	1	0	Campylobacter jejuni	Human	ST-52 complex	6	4	2	1111110
38756	1	1	1	1	1	1	0	Campylobacter jejuni	Human	Unassigned	6	4	2	1111110
38758	1	1	1	1	1	1	0	Campylobacter jejuni	Human	ST-464 complex	6	4	2	1111110
38772	0	1	1	1	1	1	1	Campylobacter jejuni	Human	ST-48 complex	6	4	2	0111111
38777	0	1	1	1	1	1	1	Campylobacter jejuni	Human	ST-21 complex	6	4	2	0111111
38785	1	1	1	1	1	1	0	Campylobacter jejuni	Human	ST-464 complex	6	4	2	1111110
38786	0	1	1	1	1	1	1	Campylobacter jejuni	Human	ST-48 complex	6	4	2	0111111
38790	1	1	1	1	1	1	0	Campylobacter jejuni	Human	ST-21 complex	6	4	2	1111110
38800	1	1	1	1	1	0	1	Campylobacter jejuni	Human	ST-48 complex	6	4	2	1111101
38805	1	1	1	1	1	1	0	Campylobacter jejuni	Human	ST-21 complex	6	4	2	1111110
38822	1	1	1	1	1	0	1	Campylobacter jejuni	Human	Unassigned	6	4	2	1111101
38829	0	1	1	1	1	1	1	Campylobacter jejuni	Human	Unassigned	6	4	2	0111111
38831	1	1	1	1	1	1	0	Campylobacter jejuni	Human	ST-48 complex	6	4	2	1111110
38837	0	1	1	1	1	1	1	Campylobacter jejuni	Human	ST-206 complex	6	4	2	0111111
38838	1	1	1	1	1	0	1	Campylobacter jejuni	Human	ST-52 complex	6	4	2	1111101
38843	1	1	1	1	1	1	0	Campylobacter jejuni	Human	ST-464 complex	6	4	2	1111110
38853	1	1	1	1	1	1	0	Campylobacter jejuni	Human	ST-464 complex	6	4	2	1111110
38857	1	1	1	1	1	1	0	Campylobacter jejuni	Human	ST-443 complex	6	4	2	1111110
38868	1	1	1	1	1	1	0	Campylobacter jejuni	Human	ST-464 complex	6	4	2	1111110
38873	1	1	1	1	1	1	0	Campylobacter jejuni	Human	ST-464 complex	6	4	2	1111110
38876	1	1	1	1	1	1	0	Campylobacter jejuni	Human	ST-353 complex	6	4	2	1111110
38883	1	1	1	1	1	1	0	Campylobacter jejuni	Human	ST-464 complex	6	4	2	1111110
38889	1	1	1	1	1	1	0	Campylobacter jejuni	Human	ST-658 complex	6	4	2	1111110
38890	0	1	1	1	1	1	1	Campylobacter jejuni	Human	ST-21 complex	6	4	2	0111111
38892	0	1	1	1	1	1	1	Campylobacter jejuni	Human	ST-257 complex	6	4	2	0111111
38893	0	1	1	1	1	1	1	Campylobacter jejuni	Human	ST-658 complex	6	4	2	0111111
38898	1	1	1	1	1	1	0	Campylobacter jejuni	Human	ST-443 complex	6	4	2	1111110
38907	1	1	1	1	1	1	0	Campylobacter jejuni	Human	ST-21 complex	6	4	2	1111110
38915	1	1	1	1	1	1	0	Campylobacter jejuni	Human	ST-21 complex	6	4	2	1111110
38930	1	1	1	1	1	1	0	Campylobacter jejuni	Human	ST-21 complex	6	4	2	1111110
38936	1	1	1	1	1	1	0	Campylobacter jejuni	Human	ST-21 complex	6	4	2	1111110
38942	1	1	1	1	1	1	0	Campylobacter jejuni	Human	ST-21 complex	6	4	2	1111110
38945	1	1	1	1	1	0	1	Campylobacter jejuni	Human	ST-21 complex	6	4	2	1111101
38948	1	1	1	1	1	1	0	Campylobacter jejuni	Human	ST-206 complex	6	4	2	1111110
38955	1	1	1	1	1	1	0	Campylobacter jejuni	Human	ST-464 complex	6	4	2	1111110
38956	1	1	1	1	1	0	1	Campylobacter jejuni	Human	ST-21 complex	6	4	2	1111101
38957	1	1	1	1	1	1	0	Campylobacter jejuni	Human	ST-464 complex	6	4	2	1111110
38964	1	1	1	1	1	1	0	Campylobacter jejuni	Human	ST-52 complex	6	4	2	1111110
38976	1	1	1	1	1	1	0	Campylobacter jejuni	Human	ST-508 complex	6	4	2	1111110
38977	1	1	1	1	1	1	0	Campylobacter jejuni	Human	ST-464 complex	6	4	2	1111110
38985	0	1	1	1	1	1	1	Campylobacter jejuni	Human	ST-21 complex	6	4	2	0111111
38986	1	1	1	1	1	1	0	Campylobacter jejuni	Human	ST-353 complex	6	4	2	1111110
38996	0	1	1	1	1	1	1	Campylobacter jejuni	Human	ST-206 complex	6	4	2	0111111
38997	1	1	1	1	1	1	0	Campylobacter jejuni	Human	ST-21 complex	6	4	2	1111110
39007	1	1	1	1	1	1	0	Campylobacter jejuni	Human	ST-464 complex	6	4	2	1111110
39008	1	1	1	1	1	1	0	Campylobacter jejuni	Human	ST-21 complex	6	4	2	1111110
39023	1	1	1	1	1	0	1	Campylobacter jejuni	Human	ST-21 complex	6	4	2	1111101
39025	0	1	1	1	1	1	1	Campylobacter jejuni	Human	ST-21 complex	6	4	2	0111111
39026	1	1	1	1	1	1	0	Campylobacter jejuni	Human	Unassigned	6	4	2	1111110
39028	1	1	1	1	1	0	1	Campylobacter jejuni	Human	ST-48 complex	6	4	2	1111101
39031	1	1	1	1	1	1	0	Campylobacter jejuni	Human	ST-464 complex	6	4	2	1111110
39034	1	1	1	1	1	0	1	Campylobacter jejuni	Human	ST-48 complex	6	4	2	1111101
39038	1	1	1	1	1	0	1	Campylobacter jejuni	Human	ST-21 complex	6	4	2	1111101
39045	1	1	1	1	1	1	0	Campylobacter jejuni	Human	ST-353 complex	6	4	2	1111110
39053	1	1	1	1	1	1	0	Campylobacter jejuni	Human	ST-21 complex	6	4	2	1111110
39055	0	1	1	1	1	1	1	Campylobacter jejuni	Human	ST-206 complex	6	4	2	0111111
39057	1	1	1	1	1	1	0	Campylobacter jejuni	Human	ST-206 complex	6	4	2	1111110
39061	1	1	1	1	1	1	0	Campylobacter jejuni	Human	ST-464 complex	6	4	2	1111110
39063	1	1	1	1	1	1	0	Campylobacter jejuni	Human	ST-464 complex	6	4	2	1111110
39065	1	1	1	1	1	1	0	Campylobacter jejuni	Human	ST-464 complex	6	4	2	1111110
39066	1	1	1	1	1	1	0	Campylobacter jejuni	Human	Unassigned	6	4	2	1111110
39069	1	1	1	1	1	1	0	Campylobacter jejuni	Human	ST-464 complex	6	4	2	1111110
39071	1	1	1	1	1	1	0	Campylobacter jejuni	Human	ST-464 complex	6	4	2	1111110
39078	1	1	1	1	1	1	0	Campylobacter jejuni	Human	Unassigned	6	4	2	1111110
39080	0	1	1	1	1	1	1	Campylobacter jejuni	Human	ST-45 complex	6	4	2	0111111
39083	1	1	1	1	1	1	0	Campylobacter jejuni	Human	ST-21 complex	6	4	2	1111110
39095	1	1	1	1	1	0	1	Campylobacter jejuni	Human	ST-21 complex	6	4	2	1111101
39096	1	1	1	1	1	1	0	Campylobacter jejuni	Human	ST-464 complex	6	4	2	1111110
39116	1	1	1	1	1	1	0	Campylobacter jejuni	Human	ST-464 complex	6	4	2	1111110
39120	1	1	1	1	1	1	0	Campylobacter jejuni	Human	ST-508 complex	6	4	2	1111110
39122	1	1	1	1	1	1	0	Campylobacter jejuni	Human	Unassigned	6	4	2	1111110
39124	1	1	1	1	1	0	1	Campylobacter jejuni	Human	ST-21 complex	6	4	2	1111101
39136	1	1	1	1	1	1	0	Campylobacter jejuni	Human	ST-52 complex	6	4	2	1111110
39137	1	1	1	1	1	1	0	Campylobacter jejuni	Human	ST-45 complex	6	4	2	1111110
39140	1	1	1	1	1	1	0	Campylobacter jejuni	Human	ST-464 complex	6	4	2	1111110
39142	1	1	1	1	1	1	0	Campylobacter jejuni	Human	ST-21 complex	6	4	2	1111110
39143	1	1	1	1	1	1	0	Campylobacter jejuni	Human	ST-464 complex	6	4	2	1111110
39146	1	1	1	1	1	1	0	Campylobacter jejuni	Human	ST-464 complex	6	4	2	1111110
39147	1	1	1	1	1	0	1	Campylobacter jejuni	Human	ST-48 complex	6	4	2	1111101
39166	1	1	1	1	1	1	0	Campylobacter jejuni	Human	ST-464 complex	6	4	2	1111110
39171	1	1	1	1	1	0	1	Campylobacter jejuni	Human	ST-206 complex	6	4	2	1111101
39173	1	1	1	1	1	1	0	Campylobacter jejuni	Human	ST-464 complex	6	4	2	1111110
39179	1	1	1	1	1	0	1	Campylobacter jejuni	Human	ST-21 complex	6	4	2	1111101
39190	1	1	1	1	1	1	0	Campylobacter jejuni	Human	ST-464 complex	6	4	2	1111110
39199	1	1	1	1	1	1	0	Campylobacter jejuni	Human	ST-21 complex	6	4	2	1111110
39205	1	1	1	1	1	1	0	Campylobacter jejuni	Human	ST-464 complex	6	4	2	1111110
39208	1	1	1	1	1	1	0	Campylobacter jejuni	Human	ST-508 complex	6	4	2	1111110
39210	1	1	1	1	1	1	0	Campylobacter jejuni	Human	ST-206 complex	6	4	2	1111110
39214	0	1	1	1	1	1	1	Campylobacter jejuni	Human	ST-206 complex	6	4	2	0111111
39217	1	1	1	1	1	1	0	Campylobacter jejuni	Human	ST-21 complex	6	4	2	1111110
39224	1	1	1	1	1	1	0	Campylobacter jejuni	Human	ST-464 complex	6	4	2	1111110
39225	1	1	1	1	1	1	0	Campylobacter jejuni	Human	ST-42 complex	6	4	2	1111110
39230	1	1	1	1	1	0	1	Campylobacter jejuni	Human	ST-21 complex	6	4	2	1111101
39231	1	1	1	1	1	1	0	Campylobacter jejuni	Human	ST-464 complex	6	4	2	1111110
39234	1	1	1	1	1	1	0	Campylobacter jejuni	Human	ST-464 complex	6	4	2	1111110
39242	1	1	1	1	1	1	0	Campylobacter jejuni	Human	ST-464 complex	6	4	2	1111110
39251	1	1	1	1	1	0	1	Campylobacter jejuni	Human	ST-21 complex	6	4	2	1111101
39254	1	1	1	1	1	1	0	Campylobacter jejuni	Human	ST-464 complex	6	4	2	1111110
39256	0	1	1	1	1	1	1	Campylobacter jejuni	Human	ST-21 complex	6	4	2	0111111
39260	1	1	1	1	1	1	0	Campylobacter jejuni	Human	ST-464 complex	6	4	2	1111110
39263	1	1	1	1	1	0	1	Campylobacter jejuni	Human	ST-52 complex	6	4	2	1111101
39264	1	1	1	1	1	1	0	Campylobacter jejuni	Human	ST-21 complex	6	4	2	1111110
39269	1	1	1	1	1	1	0	Campylobacter jejuni	Human	ST-353 complex	6	4	2	1111110
39274	0	1	1	1	1	1	1	Campylobacter jejuni	Human	ST-21 complex	6	4	2	0111111
39283	1	1	1	1	1	1	0	Campylobacter jejuni	Human	ST-443 complex	6	4	2	1111110
39292	1	1	1	1	1	1	0	Campylobacter jejuni	Human	ST-353 complex	6	4	2	1111110
39304	1	1	1	1	1	1	0	Campylobacter jejuni	Human	ST-464 complex	6	4	2	1111110
39310	1	1	1	1	1	1	0	Campylobacter jejuni	Human	ST-464 complex	6	4	2	1111110
39319	0	1	1	1	1	1	1	Campylobacter jejuni	Human	ST-48 complex	6	4	2	0111111
39341	1	1	1	1	1	1	0	Campylobacter jejuni	Human	ST-464 complex	6	4	2	1111110
39342	1	1	1	1	1	1	0	Campylobacter jejuni	Human	ST-464 complex	6	4	2	1111110
39356	1	1	1	1	1	1	0	Campylobacter jejuni	Human	ST-464 complex	6	4	2	1111110
39365	1	1	1	1	1	1	0	Campylobacter jejuni	Human	ST-464 complex	6	4	2	1111110
39367	1	1	1	1	1	1	0	Campylobacter jejuni	Human	ST-464 complex	6	4	2	1111110
39372	1	1	1	1	1	0	1	Campylobacter jejuni	Human	ST-206 complex	6	4	2	1111101
39376	1	1	1	1	1	1	0	Campylobacter jejuni	Human	ST-464 complex	6	4	2	1111110
39379	0	1	1	1	1	1	1	Campylobacter jejuni	Human	ST-48 complex	6	4	2	0111111
39381	1	1	1	1	1	1	0	Campylobacter jejuni	Human	ST-443 complex	6	4	2	1111110
39385	1	1	1	1	1	1	0	Campylobacter jejuni	Human	ST-464 complex	6	4	2	1111110
39386	1	1	1	1	1	1	0	Campylobacter jejuni	Human	ST-443 complex	6	4	2	1111110
39387	1	1	1	1	1	0	1	Campylobacter jejuni	Human	ST-52 complex	6	4	2	1111101
39391	0	1	1	1	1	1	1	Campylobacter jejuni	Human	ST-21 complex	6	4	2	0111111
39400	1	1	1	1	1	0	1	Campylobacter jejuni	Human	ST-52 complex	6	4	2	1111101
39401	1	1	1	1	1	1	0	Campylobacter jejuni	Human	ST-443 complex	6	4	2	1111110
39404	1	1	1	1	1	1	0	Campylobacter jejuni	Human	ST-443 complex	6	4	2	1111110
39411	1	1	1	1	1	1	0	Campylobacter jejuni	Human	ST-464 complex	6	4	2	1111110
39415	1	1	1	1	1	1	0	Campylobacter jejuni	Human	ST-353 complex	6	4	2	1111110
39417	1	1	1	1	1	0	1	Campylobacter jejuni	Human	ST-21 complex	6	4	2	1111101
39430	1	1	1	1	1	1	0	Campylobacter jejuni	Human	ST-21 complex	6	4	2	1111110
39439	1	1	1	1	1	1	0	Campylobacter jejuni	Human	ST-464 complex	6	4	2	1111110
39446	0	1	1	1	1	1	1	Campylobacter jejuni	Human	ST-48 complex	6	4	2	0111111
39447	1	1	1	1	1	1	0	Campylobacter jejuni	Human	ST-21 complex	6	4	2	1111110
39448	1	1	1	1	1	1	0	Campylobacter jejuni	Human	ST-464 complex	6	4	2	1111110
39454	1	1	1	1	1	0	1	Campylobacter jejuni	Human	ST-21 complex	6	4	2	1111101
39461	1	1	1	1	1	1	0	Campylobacter jejuni	Human	ST-48 complex	6	4	2	1111110
39480	1	1	1	1	1	1	0	Campylobacter jejuni	Human	ST-48 complex	6	4	2	1111110
39488	1	1	1	1	1	0	1	Campylobacter jejuni	Human	ST-21 complex	6	4	2	1111101
39492	1	1	1	1	1	1	0	Campylobacter jejuni	Human	ST-443 complex	6	4	2	1111110
39517	0	1	1	1	1	1	1	Campylobacter jejuni	Human	ST-21 complex	6	4	2	0111111
39518	1	1	1	1	1	1	0	Campylobacter jejuni	Human	Unassigned	6	4	2	1111110
39538	1	1	1	1	1	1	0	Campylobacter jejuni	Human	ST-353 complex	6	4	2	1111110
39542	1	1	1	1	1	0	1	Campylobacter jejuni	Human	ST-353 complex	6	4	2	1111101
39544	1	1	1	1	1	1	0	Campylobacter jejuni	Human	ST-353 complex	6	4	2	1111110
39546	0	1	1	1	1	1	1	Campylobacter jejuni	Human	ST-21 complex	6	4	2	0111111
39550	1	1	1	1	1	1	0	Campylobacter jejuni	Human	Unassigned	6	4	2	1111110
39559	1	1	1	1	1	1	0	Campylobacter jejuni	Human	ST-45 complex	6	4	2	1111110
39560	1	1	1	1	1	1	0	Campylobacter jejuni	Human	ST-48 complex	6	4	2	1111110
39561	1	1	1	1	1	1	0	Campylobacter jejuni	Human	ST-353 complex	6	4	2	1111110
39563	0	1	1	1	1	1	1	Campylobacter jejuni	Human	ST-21 complex	6	4	2	0111111
39570	1	1	1	1	1	1	0	Campylobacter jejuni	Human	ST-52 complex	6	4	2	1111110
39571	1	1	1	1	1	1	0	Campylobacter jejuni	Human	ST-464 complex	6	4	2	1111110
39572	1	1	1	1	1	1	0	Campylobacter jejuni	Human	ST-353 complex	6	4	2	1111110
39578	1	1	1	1	1	1	0	Campylobacter jejuni	Human	ST-508 complex	6	4	2	1111110
39583	0	1	1	1	1	1	1	Campylobacter jejuni	Human	ST-48 complex	6	4	2	0111111
39587	1	1	1	1	1	1	0	Campylobacter jejuni	Human	ST-464 complex	6	4	2	1111110
39589	1	1	1	1	1	0	1	Campylobacter jejuni	Human	ST-21 complex	6	4	2	1111101
39596	1	1	1	1	1	1	0	Campylobacter jejuni	Human	ST-21 complex	6	4	2	1111110
39603	1	1	1	1	1	1	0	Campylobacter jejuni	Human	ST-464 complex	6	4	2	1111110
39605	1	1	1	1	1	1	0	Campylobacter jejuni	Human	ST-464 complex	6	4	2	1111110
39610	1	1	1	1	1	1	0	Campylobacter jejuni	Human	ST-45 complex	6	4	2	1111110
39612	1	1	1	1	1	1	0	Campylobacter jejuni	Human	ST-508 complex	6	4	2	1111110
39618	1	1	1	1	1	1	0	Campylobacter jejuni	Human	ST-464 complex	6	4	2	1111110
39619	1	1	1	1	1	1	0	Campylobacter jejuni	Human	ST-464 complex	6	4	2	1111110
39621	1	1	1	1	1	1	0	Campylobacter jejuni	Human	ST-508 complex	6	4	2	1111110
39623	0	1	1	1	1	1	1	Campylobacter jejuni	Human	ST-21 complex	6	4	2	0111111
39629	1	1	1	1	1	1	0	Campylobacter jejuni	Human	ST-45 complex	6	4	2	1111110
39638	1	1	1	1	1	0	1	Campylobacter jejuni	Human	ST-403 complex	6	4	2	1111101
39643	1	1	1	1	1	1	0	Campylobacter jejuni	Human	ST-21 complex	6	4	2	1111110
39644	1	1	1	1	1	0	1	Campylobacter jejuni	Human	ST-48 complex	6	4	2	1111101
39650	0	1	1	1	1	1	1	Campylobacter jejuni	Human	ST-21 complex	6	4	2	0111111
39651	1	1	1	1	1	1	0	Campylobacter jejuni	Human	Unassigned	6	4	2	1111110
39663	1	1	1	1	1	1	0	Campylobacter jejuni	Human	ST-464 complex	6	4	2	1111110
39676	1	1	1	1	1	1	0	Campylobacter jejuni	Human	ST-464 complex	6	4	2	1111110
39681	1	1	1	1	1	1	0	Campylobacter jejuni	Human	ST-464 complex	6	4	2	1111110
39684	1	1	1	1	1	1	0	Campylobacter jejuni	Human	ST-464 complex	6	4	2	1111110
39689	1	1	1	1	1	1	0	Campylobacter jejuni	Human	ST-464 complex	6	4	2	1111110
39691	0	1	1	1	1	1	1	Campylobacter jejuni	Human	ST-21 complex	6	4	2	0111111
39692	1	1	1	1	1	1	0	Campylobacter jejuni	Human	ST-48 complex	6	4	2	1111110
39694	1	1	1	1	1	1	0	Campylobacter jejuni	Human	ST-443 complex	6	4	2	1111110
39696	1	1	1	1	1	1	0	Campylobacter jejuni	Human	ST-443 complex	6	4	2	1111110
39704	1	1	1	1	1	1	0	Campylobacter jejuni	Human	ST-464 complex	6	4	2	1111110
39711	1	1	1	1	1	1	0	Campylobacter jejuni	Human	ST-353 complex	6	4	2	1111110
39715	1	1	1	1	1	1	0	Campylobacter jejuni	Human	ST-443 complex	6	4	2	1111110
39722	1	1	1	1	1	0	1	Campylobacter jejuni	Cattle/cattle product	ST-52 complex	6	4	2	1111101
39767	1	1	1	1	1	1	0	Campylobacter jejuni	Cattle/cattle product	ST-48 complex	6	4	2	1111110
39768	1	1	1	1	1	1	0	Campylobacter jejuni	Cattle/cattle product	ST-508 complex	6	4	2	1111110
39774	1	1	1	1	1	0	1	Campylobacter jejuni	Cattle/cattle product	ST-21 complex	6	4	2	1111101
39810	1	1	1	1	1	1	0	Campylobacter jejuni	Turkey	ST-464 complex	6	4	2	1111110
39813	1	1	1	1	1	1	0	Campylobacter jejuni	Chicken/chicken product	ST-464 complex	6	4	2	1111110
39817	1	1	1	1	1	1	0	Campylobacter jejuni	Chicken/chicken product	ST-464 complex	6	4	2	1111110
39821	0	1	1	1	1	1	1	Campylobacter jejuni	Chicken/chicken product	ST-21 complex	6	4	2	0111111
39829	1	1	1	1	1	1	0	Campylobacter jejuni	Chicken/chicken product	ST-443 complex	6	4	2	1111110
39833	1	1	1	1	1	1	0	Campylobacter jejuni	Chicken/chicken product	ST-45 complex	6	4	2	1111110
39836	1	1	1	1	1	1	0	Campylobacter jejuni	Turkey	ST-45 complex	6	4	2	1111110
39841	1	1	1	1	1	1	0	Campylobacter jejuni	Chicken/chicken product	ST-464 complex	6	4	2	1111110
39844	1	1	1	1	1	1	0	Campylobacter jejuni	Turkey	ST-464 complex	6	4	2	1111110
39852	1	1	1	1	1	1	0	Campylobacter jejuni	Chicken/chicken product	ST-21 complex	6	4	2	1111110
39857	1	1	1	1	1	1	0	Campylobacter jejuni	Chicken/chicken product	ST-45 complex	6	4	2	1111110
39861	1	1	1	1	1	1	0	Campylobacter jejuni	Chicken/chicken product	ST-48 complex	6	4	2	1111110
39864	1	1	1	1	1	1	0	Campylobacter jejuni	Chicken/chicken product	ST-45 complex	6	4	2	1111110
39871	1	1	1	1	1	1	0	Campylobacter jejuni	Chicken/chicken product	ST-443 complex	6	4	2	1111110
39897	1	1	1	1	1	0	1	Campylobacter jejuni	Chicken/chicken product	ST-21 complex	6	4	2	1111101
39910	1	1	1	1	1	0	1	Campylobacter jejuni	Chicken/chicken product	ST-45 complex	6	4	2	1111101
39915	1	1	1	1	1	1	0	Campylobacter jejuni	Chicken/chicken product	ST-443 complex	6	4	2	1111110
39925	0	1	1	1	1	1	1	Campylobacter jejuni	Chicken/chicken product	ST-353 complex	6	4	2	0111111
39929	1	1	1	1	1	1	0	Campylobacter jejuni	Chicken/chicken product	ST-443 complex	6	4	2	1111110
39930	1	1	1	1	1	1	0	Campylobacter jejuni	Chicken/chicken product	ST-443 complex	6	4	2	1111110
39931	1	1	1	1	1	1	0	Campylobacter jejuni	Chicken/chicken product	ST-464 complex	6	4	2	1111110
39934	1	1	1	1	1	1	0	Campylobacter jejuni	Chicken/chicken product	ST-443 complex	6	4	2	1111110
39936	1	1	1	1	1	1	0	Campylobacter jejuni	Chicken/chicken product	ST-443 complex	6	4	2	1111110
39937	1	1	1	1	1	1	0	Campylobacter jejuni	Chicken/chicken product	ST-464 complex	6	4	2	1111110
39940	0	1	1	1	1	1	1	Campylobacter jejuni	Turkey	ST-48 complex	6	4	2	0111111
39941	1	1	1	1	1	1	0	Campylobacter jejuni	Chicken/chicken product	ST-443 complex	6	4	2	1111110
39946	1	1	1	1	1	1	0	Campylobacter jejuni	Chicken/chicken product	ST-464 complex	6	4	2	1111110
39947	1	1	1	1	1	1	0	Campylobacter jejuni	Chicken/chicken product	ST-464 complex	6	4	2	1111110
39956	1	1	1	1	1	1	0	Campylobacter jejuni	Chicken/chicken product	ST-21 complex	6	4	2	1111110
39958	1	1	1	1	1	1	0	Campylobacter jejuni	Chicken/chicken product	ST-464 complex	6	4	2	1111110
39965	0	1	1	1	1	1	1	Campylobacter jejuni	Chicken/chicken product	ST-353 complex	6	4	2	0111111
39966	1	1	1	1	1	0	1	Campylobacter jejuni	Chicken/chicken product	ST-353 complex	6	4	2	1111101
39968	1	1	1	1	1	1	0	Campylobacter jejuni	Chicken/chicken product	ST-443 complex	6	4	2	1111110
39982	1	1	1	1	1	1	0	Campylobacter jejuni	Chicken/chicken product	ST-443 complex	6	4	2	1111110
39984	0	1	1	1	1	1	1	Campylobacter jejuni	Chicken/chicken product	ST-48 complex	6	4	2	0111111
39985	1	1	1	1	1	1	0	Campylobacter jejuni	Chicken/chicken product	ST-464 complex	6	4	2	1111110
39988	1	1	1	1	1	0	1	Campylobacter jejuni	Chicken/chicken product	ST-48 complex	6	4	2	1111101
39989	0	1	1	1	1	1	1	Campylobacter jejuni	Chicken/chicken product	ST-21 complex	6	4	2	0111111
39990	1	1	1	1	1	1	0	Campylobacter jejuni	Chicken/chicken product	ST-464 complex	6	4	2	1111110
40003	1	1	1	1	1	1	0	Campylobacter jejuni	Cattle/cattle product	ST-21 complex	6	4	2	1111110
40024	1	1	1	1	1	1	0	Campylobacter jejuni	Cattle/cattle product	ST-21 complex	6	4	2	1111110
40029	1	1	1	1	1	1	0	Campylobacter jejuni	Cattle/cattle product	ST-21 complex	6	4	2	1111110
40061	1	1	1	1	1	0	1	Campylobacter jejuni	Cattle/cattle product	ST-21 complex	6	4	2	1111101
40087	1	1	1	1	1	1	0	Campylobacter jejuni	Sheep/goat	ST-21 complex	6	4	2	1111110
40221	0	1	1	1	1	1	1	Campylobacter jejuni	Sheep/goat	Unassigned	6	4	2	0111111
40227	1	1	1	1	1	0	1	Campylobacter jejuni	Sheep/goat	ST-21 complex	6	4	2	1111101
40234	1	1	1	1	1	0	1	Campylobacter jejuni	Sheep/goat	ST-48 complex	6	4	2	1111101
40242	1	1	1	1	1	1	0	Campylobacter jejuni	Sheep/goat	ST-21 complex	6	4	2	1111110
40251	1	1	1	1	1	1	0	Campylobacter jejuni	Sheep/goat	ST-21 complex	6	4	2	1111110
40271	0	1	1	1	1	1	1	Campylobacter jejuni	Human	ST-21 complex	6	4	2	0111111
40276	0	1	1	1	1	1	1	Campylobacter jejuni	Human	ST-48 complex	6	4	2	0111111
40281	1	1	1	1	1	1	0	Campylobacter jejuni	Human	ST-443 complex	6	4	2	1111110
40288	0	1	1	1	1	1	1	Campylobacter jejuni	Human	ST-48 complex	6	4	2	0111111
40296	0	1	1	1	1	1	1	Campylobacter jejuni	Human	ST-21 complex	6	4	2	0111111
40306	1	1	1	1	1	1	0	Campylobacter jejuni	Human	ST-206 complex	6	4	2	1111110
40308	1	1	1	1	1	0	1	Campylobacter jejuni	Human	ST-21 complex	6	4	2	1111101
40313	1	1	1	1	1	1	0	Campylobacter jejuni	Human	ST-21 complex	6	4	2	1111110
40321	1	1	1	1	1	1	0	Campylobacter jejuni	Human	ST-21 complex	6	4	2	1111110
40338	1	1	1	1	1	1	0	Campylobacter jejuni	Human	ST-464 complex	6	4	2	1111110
40339	0	1	1	1	1	1	1	Campylobacter jejuni	Human	ST-574 complex	6	4	2	0111111
40349	1	1	1	1	1	1	0	Campylobacter jejuni	Human	ST-464 complex	6	4	2	1111110
40350	1	1	1	1	1	1	0	Campylobacter jejuni	Human	ST-464 complex	6	4	2	1111110
40360	1	1	1	1	1	1	0	Campylobacter jejuni	Human	ST-206 complex	6	4	2	1111110
40363	1	1	1	1	1	1	0	Campylobacter jejuni	Human	ST-443 complex	6	4	2	1111110
40371	1	1	1	1	1	1	0	Campylobacter jejuni	Human	ST-464 complex	6	4	2	1111110
40373	1	1	1	1	1	1	0	Campylobacter jejuni	Human	ST-464 complex	6	4	2	1111110
40375	1	1	1	1	1	1	0	Campylobacter jejuni	Human	ST-464 complex	6	4	2	1111110
40383	1	1	1	1	1	1	0	Campylobacter jejuni	Human	ST-353 complex	6	4	2	1111110
40386	1	1	1	1	1	1	0	Campylobacter jejuni	Human	ST-353 complex	6	4	2	1111110
40389	1	1	1	1	1	1	0	Campylobacter jejuni	Human	ST-464 complex	6	4	2	1111110
40391	1	1	1	1	1	1	0	Campylobacter jejuni	Human	ST-443 complex	6	4	2	1111110
40395	1	1	1	1	1	1	0	Campylobacter jejuni	Human	ST-21 complex	6	4	2	1111110
40397	1	1	1	1	1	1	0	Campylobacter jejuni	Human	ST-464 complex	6	4	2	1111110
40400	1	1	1	1	1	1	0	Campylobacter jejuni	Human	ST-443 complex	6	4	2	1111110
40410	1	1	1	1	1	1	0	Campylobacter jejuni	Human	Unassigned	6	4	2	1111110
40413	1	1	1	1	1	1	0	Campylobacter jejuni	Human	ST-464 complex	6	4	2	1111110
40436	1	1	1	1	1	1	0	Campylobacter jejuni	Cattle/cattle product	ST-403 complex	6	4	2	1111110
40447	1	1	1	1	1	1	0	Campylobacter jejuni	Cattle/cattle product	ST-403 complex	6	4	2	1111110
40453	1	1	1	1	1	0	1	Campylobacter jejuni	Cattle/cattle product	ST-21 complex	6	4	2	1111101
40466	1	1	1	1	1	1	0	Campylobacter jejuni	Chicken/chicken product	ST-21 complex	6	4	2	1111110
40467	1	1	1	1	1	0	1	Campylobacter jejuni	Chicken/chicken product	ST-21 complex	6	4	2	1111101
40468	1	1	1	1	1	0	1	Campylobacter jejuni	Chicken/chicken product	ST-48 complex	6	4	2	1111101
40472	1	1	1	1	1	1	0	Campylobacter jejuni	Chicken/chicken product	ST-464 complex	6	4	2	1111110
40473	1	1	1	1	1	0	1	Campylobacter jejuni	Chicken/chicken product	ST-48 complex	6	4	2	1111101
40476	1	1	1	1	1	1	0	Campylobacter jejuni	Chicken/chicken product	ST-464 complex	6	4	2	1111110
40479	0	1	1	1	1	1	1	Campylobacter jejuni	Chicken/chicken product	ST-353 complex	6	4	2	0111111
40483	1	1	1	1	1	1	0	Campylobacter jejuni	Chicken/chicken product	ST-464 complex	6	4	2	1111110
40484	1	1	1	1	1	1	0	Campylobacter jejuni	Chicken/chicken product	ST-573 complex	6	4	2	1111110
40492	1	1	1	1	1	1	0	Campylobacter jejuni	Chicken/chicken product	ST-45 complex	6	4	2	1111110
40494	1	1	1	1	1	1	0	Campylobacter jejuni	Chicken/chicken product	ST-464 complex	6	4	2	1111110
40495	1	1	1	1	1	1	0	Campylobacter jejuni	Chicken/chicken product	ST-464 complex	6	4	2	1111110
40500	1	1	1	1	1	1	0	Campylobacter jejuni	Chicken/chicken product	ST-464 complex	6	4	2	1111110
40502	1	1	1	1	1	1	0	Campylobacter jejuni	Chicken/chicken product	ST-464 complex	6	4	2	1111110
40505	1	1	1	1	1	1	0	Campylobacter jejuni	Chicken/chicken product	ST-443 complex	6	4	2	1111110
40508	1	1	1	1	1	1	0	Campylobacter jejuni	Chicken/chicken product	ST-464 complex	6	4	2	1111110
40511	1	1	1	1	1	1	0	Campylobacter jejuni	Chicken/chicken product	ST-573 complex	6	4	2	1111110
40512	1	1	1	1	1	1	0	Campylobacter jejuni	Chicken/chicken product	ST-443 complex	6	4	2	1111110
40513	1	1	1	1	1	0	1	Campylobacter jejuni	Turkey	ST-21 complex	6	4	2	1111101
40520	1	1	1	1	1	0	1	Campylobacter jejuni	Turkey	ST-21 complex	6	4	2	1111101
40521	1	1	1	1	1	1	0	Campylobacter jejuni	Chicken/chicken product	ST-443 complex	6	4	2	1111110
40528	1	1	1	1	1	1	0	Campylobacter jejuni	Turkey	ST-52 complex	6	4	2	1111110
40533	1	1	1	1	1	1	0	Campylobacter jejuni	Chicken/chicken product	ST-443 complex	6	4	2	1111110
40538	1	1	1	1	1	1	0	Campylobacter jejuni	Chicken/chicken product	ST-443 complex	6	4	2	1111110
40539	1	1	1	1	1	1	0	Campylobacter jejuni	Chicken/chicken product	ST-443 complex	6	4	2	1111110
40541	0	1	1	1	1	1	1	Campylobacter jejuni	Chicken/chicken product	ST-21 complex	6	4	2	0111111
40545	1	1	1	1	1	1	0	Campylobacter jejuni	Chicken/chicken product	ST-464 complex	6	4	2	1111110
40546	1	1	1	1	1	1	0	Campylobacter jejuni	Chicken/chicken product	ST-464 complex	6	4	2	1111110
40548	1	1	1	1	1	1	0	Campylobacter jejuni	Chicken/chicken product	ST-464 complex	6	4	2	1111110
40549	1	1	1	1	1	1	0	Campylobacter jejuni	Chicken/chicken product	ST-464 complex	6	4	2	1111110
40550	1	1	1	1	1	1	0	Campylobacter jejuni	Chicken/chicken product	ST-464 complex	6	4	2	1111110
40553	1	1	1	1	1	1	0	Campylobacter jejuni	Chicken/chicken product	ST-464 complex	6	4	2	1111110
40586	1	1	1	1	1	1	0	Campylobacter jejuni	Sheep/goat	ST-21 complex	6	4	2	1111110
40594	1	1	1	1	1	1	0	Campylobacter jejuni	Sheep/goat	ST-21 complex	6	4	2	1111110
40608	1	1	1	1	1	1	0	Campylobacter jejuni	Sheep/goat	ST-21 complex	6	4	2	1111110
40627	0	1	1	1	1	1	1	Campylobacter jejuni	Human	ST-21 complex	6	4	2	0111111
40628	1	1	1	1	1	1	0	Campylobacter jejuni	Human	ST-464 complex	6	4	2	1111110
40635	1	1	1	1	1	1	0	Campylobacter jejuni	Human	ST-464 complex	6	4	2	1111110
40639	1	1	1	1	1	1	0	Campylobacter jejuni	Human	ST-443 complex	6	4	2	1111110
40640	1	1	1	1	1	1	0	Campylobacter jejuni	Human	ST-464 complex	6	4	2	1111110
40642	1	1	1	1	1	1	0	Campylobacter jejuni	Human	ST-354 complex	6	4	2	1111110
40643	1	1	1	1	1	1	0	Campylobacter jejuni	Human	ST-206 complex	6	4	2	1111110
40656	1	1	1	1	1	1	0	Campylobacter jejuni	Human	ST-464 complex	6	4	2	1111110
40660	1	1	1	1	1	1	0	Campylobacter jejuni	Human	ST-464 complex	6	4	2	1111110
40663	1	1	1	1	1	1	0	Campylobacter jejuni	Human	ST-353 complex	6	4	2	1111110
40664	0	1	1	1	1	1	1	Campylobacter jejuni	Human	ST-21 complex	6	4	2	0111111
40666	1	1	1	1	1	1	0	Campylobacter jejuni	Human	ST-353 complex	6	4	2	1111110
40670	0	1	1	1	1	1	1	Campylobacter jejuni	Human	ST-21 complex	6	4	2	0111111
40678	1	1	1	1	1	1	0	Campylobacter jejuni	Human	ST-464 complex	6	4	2	1111110
40681	1	1	1	1	1	1	0	Campylobacter jejuni	Human	ST-52 complex	6	4	2	1111110
40687	1	1	1	1	1	0	1	Campylobacter jejuni	Human	ST-21 complex	6	4	2	1111101
40692	1	1	1	1	1	1	0	Campylobacter jejuni	Human	ST-21 complex	6	4	2	1111110
40701	0	1	1	1	1	1	1	Campylobacter jejuni	Human	ST-21 complex	6	4	2	0111111
40713	0	1	1	1	1	1	1	Campylobacter jejuni	Human	ST-21 complex	6	4	2	0111111
40720	1	1	1	1	1	1	0	Campylobacter jejuni	Human	ST-464 complex	6	4	2	1111110
40721	0	1	1	1	1	1	1	Campylobacter jejuni	Human	ST-21 complex	6	4	2	0111111
40736	1	1	1	1	1	1	0	Campylobacter jejuni	Human	ST-464 complex	6	4	2	1111110
40739	1	1	1	1	1	0	1	Campylobacter jejuni	Human	ST-21 complex	6	4	2	1111101
40746	1	1	1	1	1	1	0	Campylobacter jejuni	Human	ST-464 complex	6	4	2	1111110
40751	1	1	1	1	1	1	0	Campylobacter jejuni	Human	ST-464 complex	6	4	2	1111110
40761	0	1	1	1	1	1	1	Campylobacter jejuni	Human	ST-21 complex	6	4	2	0111111
40762	1	1	1	1	1	1	0	Campylobacter jejuni	Human	ST-464 complex	6	4	2	1111110
40764	0	1	1	1	1	1	1	Campylobacter jejuni	Human	ST-21 complex	6	4	2	0111111
40767	1	1	1	1	1	1	0	Campylobacter jejuni	Human	ST-21 complex	6	4	2	1111110
40775	1	1	1	1	1	1	0	Campylobacter jejuni	Human	ST-464 complex	6	4	2	1111110
40789	1	1	1	1	1	1	0	Campylobacter jejuni	Human	ST-464 complex	6	4	2	1111110
40796	1	1	1	1	1	1	0	Campylobacter jejuni	Human	ST-354 complex	6	4	2	1111110
40799	1	1	1	1	1	1	0	Campylobacter jejuni	Human	ST-464 complex	6	4	2	1111110
40801	0	1	1	1	1	1	1	Campylobacter jejuni	Human	ST-21 complex	6	4	2	0111111
40802	1	1	1	1	1	1	0	Campylobacter jejuni	Human	ST-464 complex	6	4	2	1111110
40803	1	1	1	1	1	1	0	Campylobacter jejuni	Human	ST-464 complex	6	4	2	1111110
40805	0	1	1	1	1	1	1	Campylobacter jejuni	Human	ST-574 complex	6	4	2	0111111
40808	1	1	1	1	1	0	1	Campylobacter jejuni	Human	ST-353 complex	6	4	2	1111101
40820	1	1	1	1	1	1	0	Campylobacter jejuni	Human	ST-464 complex	6	4	2	1111110
40821	1	1	1	1	1	1	0	Campylobacter jejuni	Human	ST-464 complex	6	4	2	1111110
40829	1	1	1	1	1	1	0	Campylobacter jejuni	Human	ST-464 complex	6	4	2	1111110
40830	1	1	1	1	1	0	1	Campylobacter jejuni	Human	ST-21 complex	6	4	2	1111101
40836	1	1	1	1	1	1	0	Campylobacter jejuni	Human	ST-21 complex	6	4	2	1111110
40864	1	1	1	1	1	1	0	Campylobacter jejuni	Human	ST-443 complex	6	4	2	1111110
40866	1	1	1	1	1	1	0	Campylobacter jejuni	Human	ST-443 complex	6	4	2	1111110
40895	1	1	1	1	1	1	0	Campylobacter jejuni	Human	Unassigned	6	4	2	1111110
40896	1	1	1	1	1	1	0	Campylobacter jejuni	Human	Unassigned	6	4	2	1111110
40898	0	1	1	1	1	1	1	Campylobacter jejuni	Human	ST-21 complex	6	4	2	0111111
40923	0	1	1	1	1	1	1	Campylobacter jejuni	Cattle/cattle product	ST-52 complex	6	4	2	0111111
40952	1	1	1	1	1	1	0	Campylobacter jejuni	Cattle/cattle product	ST-45 complex	6	4	2	1111110
40956	0	1	1	1	1	1	1	Campylobacter jejuni	Cattle/cattle product	ST-21 complex	6	4	2	0111111
41001	1	1	1	1	1	1	0	Campylobacter jejuni	Cattle/cattle product	ST-21 complex	6	4	2	1111110
41030	1	1	1	1	1	1	0	Campylobacter jejuni	Chicken/chicken product	ST-464 complex	6	4	2	1111110
41032	1	1	1	1	1	1	0	Campylobacter jejuni	Chicken/chicken product	ST-464 complex	6	4	2	1111110
41034	1	1	1	1	1	0	1	Campylobacter jejuni	Chicken/chicken product	ST-21 complex	6	4	2	1111101
41040	1	1	1	1	1	0	1	Campylobacter jejuni	Chicken/chicken product	ST-21 complex	6	4	2	1111101
41042	1	1	1	1	1	1	0	Campylobacter jejuni	Chicken/chicken product	Unassigned	6	4	2	1111110
41045	1	1	1	1	1	1	0	Campylobacter jejuni	Chicken/chicken product	ST-443 complex	6	4	2	1111110
41046	1	1	1	1	1	1	0	Campylobacter jejuni	Chicken/chicken product	ST-443 complex	6	4	2	1111110
41047	1	1	1	1	1	1	0	Campylobacter jejuni	Chicken/chicken product	ST-443 complex	6	4	2	1111110
41048	1	1	1	1	1	1	0	Campylobacter jejuni	Chicken/chicken product	ST-443 complex	6	4	2	1111110
41049	1	1	1	1	1	1	0	Campylobacter jejuni	Chicken/chicken product	ST-443 complex	6	4	2	1111110
41052	0	1	1	1	1	1	1	Campylobacter jejuni	Chicken/chicken product	ST-21 complex	6	4	2	0111111
41054	1	1	1	1	1	1	0	Campylobacter jejuni	Chicken/chicken product	ST-443 complex	6	4	2	1111110
41056	1	1	1	1	1	1	0	Campylobacter jejuni	Chicken/chicken product	ST-443 complex	6	4	2	1111110
41059	1	1	1	1	1	1	0	Campylobacter jejuni	Chicken/chicken product	ST-45 complex	6	4	2	1111110
41060	1	1	1	1	1	1	0	Campylobacter jejuni	Chicken/chicken product	ST-443 complex	6	4	2	1111110
41061	1	1	1	1	1	1	0	Campylobacter jejuni	Chicken/chicken product	ST-443 complex	6	4	2	1111110
41088	1	1	1	1	1	1	0	Campylobacter jejuni	Chicken/chicken product	Unassigned	6	4	2	1111110
41095	1	1	1	1	1	1	0	Campylobacter jejuni	Chicken/chicken product	Unassigned	6	4	2	1111110
41096	1	1	1	1	1	1	0	Campylobacter jejuni	Chicken/chicken product	Unassigned	6	4	2	1111110
41098	1	1	1	1	1	1	0	Campylobacter jejuni	Chicken/chicken product	Unassigned	6	4	2	1111110
41099	1	1	1	1	1	1	0	Campylobacter jejuni	Chicken/chicken product	ST-443 complex	6	4	2	1111110
41100	1	1	1	1	1	1	0	Campylobacter jejuni	Chicken/chicken product	Unassigned	6	4	2	1111110
41101	1	1	1	1	1	1	0	Campylobacter jejuni	Chicken/chicken product	Unassigned	6	4	2	1111110
41103	1	1	1	1	1	1	0	Campylobacter jejuni	Chicken/chicken product	Unassigned	6	4	2	1111110
41104	1	1	1	1	1	1	0	Campylobacter jejuni	Chicken/chicken product	Unassigned	6	4	2	1111110
41105	1	1	1	1	1	1	0	Campylobacter jejuni	Chicken/chicken product	Unassigned	6	4	2	1111110
41113	1	1	1	1	1	1	0	Campylobacter jejuni	Chicken/chicken product	Unassigned	6	4	2	1111110
41122	0	1	1	1	1	1	1	Campylobacter jejuni	Chicken/chicken product	ST-21 complex	6	4	2	0111111
41123	1	1	1	1	1	1	0	Campylobacter jejuni	Chicken/chicken product	ST-443 complex	6	4	2	1111110
41127	1	1	1	1	1	1	0	Campylobacter jejuni	Chicken/chicken product	ST-61 complex	6	4	2	1111110
41209	1	1	1	1	1	1	0	Campylobacter jejuni	Sheep/goat	ST-21 complex	6	4	2	1111110
41210	1	1	1	1	1	0	1	Campylobacter jejuni	Sheep/goat	ST-21 complex	6	4	2	1111101
41232	1	1	1	1	1	0	1	Campylobacter jejuni	Sheep/goat	ST-21 complex	6	4	2	1111101
41249	1	1	1	1	1	1	0	Campylobacter jejuni	Sheep/goat	ST-21 complex	6	4	2	1111110
41272	1	1	1	1	1	0	1	Campylobacter jejuni	Human	ST-21 complex	6	4	2	1111101
41298	1	1	1	1	1	1	0	Campylobacter jejuni	Human	ST-48 complex	6	4	2	1111110
41300	1	1	1	1	1	1	0	Campylobacter jejuni	Human	ST-443 complex	6	4	2	1111110
41301	0	1	1	1	1	1	1	Campylobacter jejuni	Human	ST-21 complex	6	4	2	0111111
41320	1	1	1	1	1	1	0	Campylobacter jejuni	Human	ST-464 complex	6	4	2	1111110
41325	1	1	1	1	1	0	1	Campylobacter jejuni	Human	ST-21 complex	6	4	2	1111101
41335	1	1	1	1	1	1	0	Campylobacter jejuni	Human	ST-443 complex	6	4	2	1111110
41345	0	1	1	1	1	1	1	Campylobacter jejuni	Human	ST-21 complex	6	4	2	0111111
41346	1	1	1	1	1	1	0	Campylobacter jejuni	Human	ST-508 complex	6	4	2	1111110
41368	0	1	1	1	1	1	1	Campylobacter jejuni	Human	ST-48 complex	6	4	2	0111111
41373	1	1	1	1	1	1	0	Campylobacter jejuni	Human	Unassigned	6	4	2	1111110
41374	0	1	1	1	1	1	1	Campylobacter jejuni	Human	ST-48 complex	6	4	2	0111111
41375	1	1	1	1	1	1	0	Campylobacter jejuni	Human	ST-464 complex	6	4	2	1111110
41387	1	1	1	1	1	0	1	Campylobacter jejuni	Human	ST-21 complex	6	4	2	1111101
41394	1	1	1	1	1	1	0	Campylobacter jejuni	Human	ST-48 complex	6	4	2	1111110
41414	1	1	1	1	1	1	0	Campylobacter jejuni	Human	ST-464 complex	6	4	2	1111110
41419	1	1	1	1	1	1	0	Campylobacter jejuni	Human	ST-21 complex	6	4	2	1111110
41420	1	1	1	1	1	1	0	Campylobacter jejuni	Human	ST-45 complex	6	4	2	1111110
41428	1	1	1	1	1	1	0	Campylobacter jejuni	Human	ST-443 complex	6	4	2	1111110
41431	1	1	1	1	1	0	1	Campylobacter jejuni	Human	ST-21 complex	6	4	2	1111101
41446	0	1	1	1	1	1	1	Campylobacter jejuni	Human	ST-21 complex	6	4	2	0111111
41447	1	1	1	1	1	1	0	Campylobacter jejuni	Human	ST-464 complex	6	4	2	1111110
41457	1	1	1	1	1	1	0	Campylobacter jejuni	Human	ST-21 complex	6	4	2	1111110
41467	1	1	1	1	1	1	0	Campylobacter jejuni	Human	Unassigned	6	4	2	1111110
41495	1	1	1	1	1	1	0	Campylobacter jejuni	Human	ST-353 complex	6	4	2	1111110
41497	1	1	1	1	1	1	0	Campylobacter jejuni	Human	ST-353 complex	6	4	2	1111110
41505	1	1	1	1	1	1	0	Campylobacter jejuni	Human	ST-354 complex	6	4	2	1111110
41512	1	1	1	1	1	1	0	Campylobacter jejuni	Human	ST-49 complex	6	4	2	1111110
41514	0	1	1	1	1	1	1	Campylobacter jejuni	Human	ST-48 complex	6	4	2	0111111
41518	1	1	1	1	1	0	1	Campylobacter jejuni	Human	ST-21 complex	6	4	2	1111101
41519	1	1	1	1	1	1	0	Campylobacter jejuni	Human	ST-48 complex	6	4	2	1111110
41559	1	1	1	1	1	1	0	Campylobacter jejuni	Cattle/cattle product	ST-21 complex	6	4	2	1111110
41591	0	1	1	1	1	1	1	Campylobacter jejuni	Cattle/cattle product	ST-21 complex	6	4	2	0111111
41594	1	1	1	1	1	1	0	Campylobacter jejuni	Cattle/cattle product	ST-21 complex	6	4	2	1111110
41595	1	1	1	1	1	1	0	Campylobacter jejuni	Cattle/cattle product	ST-206 complex	6	4	2	1111110
41605	1	1	1	1	1	1	0	Campylobacter jejuni	Chicken/chicken product	ST-464 complex	6	4	2	1111110
41609	1	1	1	1	1	1	0	Campylobacter jejuni	Chicken/chicken product	Unassigned	6	4	2	1111110
41611	1	1	1	1	1	1	0	Campylobacter jejuni	Chicken/chicken product	ST-464 complex	6	4	2	1111110
41614	1	1	1	1	1	1	0	Campylobacter jejuni	Chicken/chicken product	ST-45 complex	6	4	2	1111110
41622	1	1	1	1	1	1	0	Campylobacter jejuni	Chicken/chicken product	ST-661 complex	6	4	2	1111110
41625	1	1	1	1	1	1	0	Campylobacter jejuni	Turkey	ST-433 complex	6	4	2	1111110
41636	1	1	1	1	1	1	0	Campylobacter jejuni	Chicken/chicken product	ST-464 complex	6	4	2	1111110
41638	0	1	1	1	1	1	1	Campylobacter jejuni	Chicken/chicken product	ST-206 complex	6	4	2	0111111
41644	1	1	1	1	1	1	0	Campylobacter jejuni	Chicken/chicken product	ST-21 complex	6	4	2	1111110
41646	1	1	1	1	1	1	0	Campylobacter jejuni	Chicken/chicken product	ST-45 complex	6	4	2	1111110
41648	1	1	1	1	1	1	0	Campylobacter jejuni	Chicken/chicken product	ST-45 complex	6	4	2	1111110
41649	1	1	1	1	1	1	0	Campylobacter jejuni	Chicken/chicken product	ST-21 complex	6	4	2	1111110
41657	1	1	1	1	1	1	0	Campylobacter jejuni	Chicken/chicken product	ST-45 complex	6	4	2	1111110
41660	0	1	1	1	1	1	1	Campylobacter jejuni	Chicken/chicken product	ST-658 complex	6	4	2	0111111
41661	1	1	1	1	1	1	0	Campylobacter jejuni	Chicken/chicken product	ST-464 complex	6	4	2	1111110
41665	1	1	1	1	1	1	0	Campylobacter jejuni	Chicken/chicken product	ST-443 complex	6	4	2	1111110
41670	1	1	1	1	1	1	0	Campylobacter jejuni	Chicken/chicken product	ST-45 complex	6	4	2	1111110
41672	1	1	1	1	1	1	0	Campylobacter jejuni	Chicken/chicken product	Unassigned	6	4	2	1111110
41676	1	1	1	1	1	1	0	Campylobacter jejuni	Turkey	Unassigned	6	4	2	1111110
41679	1	1	1	1	1	1	0	Campylobacter jejuni	Chicken/chicken product	ST-45 complex	6	4	2	1111110
41682	1	1	1	1	1	1	0	Campylobacter jejuni	Chicken/chicken product	ST-45 complex	6	4	2	1111110
41690	1	1	1	1	1	1	0	Campylobacter jejuni	Chicken/chicken product	ST-45 complex	6	4	2	1111110
41693	1	1	1	1	1	1	0	Campylobacter jejuni	Chicken/chicken product	ST-464 complex	6	4	2	1111110
41695	1	1	1	1	1	1	0	Campylobacter jejuni	Chicken/chicken product	ST-45 complex	6	4	2	1111110
41698	0	1	1	1	1	1	1	Campylobacter jejuni	Chicken/chicken product	ST-574 complex	6	4	2	0111111
41703	1	1	1	1	1	1	0	Campylobacter jejuni	Chicken/chicken product	ST-464 complex	6	4	2	1111110
41704	1	1	1	1	1	1	0	Campylobacter jejuni	Chicken/chicken product	ST-464 complex	6	4	2	1111110
41705	1	1	1	1	1	1	0	Campylobacter jejuni	Chicken/chicken product	ST-21 complex	6	4	2	1111110
41710	1	1	1	1	1	1	0	Campylobacter jejuni	Chicken/chicken product	ST-464 complex	6	4	2	1111110
41712	1	1	1	1	1	1	0	Campylobacter jejuni	Chicken/chicken product	ST-464 complex	6	4	2	1111110
41717	1	1	1	1	1	1	0	Campylobacter jejuni	Chicken/chicken product	ST-464 complex	6	4	2	1111110
41726	1	1	1	1	1	1	0	Campylobacter jejuni	Chicken/chicken product	ST-45 complex	6	4	2	1111110
41731	1	1	1	1	1	1	0	Campylobacter jejuni	Chicken/chicken product	ST-443 complex	6	4	2	1111110
41744	0	1	1	1	1	1	1	Campylobacter jejuni	Turkey	ST-661 complex	6	4	2	0111111
41748	1	1	1	1	1	1	0	Campylobacter jejuni	Chicken/chicken product	ST-464 complex	6	4	2	1111110
41754	1	1	1	1	1	1	0	Campylobacter jejuni	Turkey	ST-661 complex	6	4	2	1111110
41755	1	1	1	1	1	1	0	Campylobacter jejuni	Turkey	ST-464 complex	6	4	2	1111110
41817	1	1	1	1	1	1	0	Campylobacter jejuni	Sheep/goat	ST-21 complex	6	4	2	1111110
41858	1	1	1	1	1	1	0	Campylobacter jejuni	Sheep/goat	ST-21 complex	6	4	2	1111110
41863	1	1	1	1	1	0	1	Campylobacter jejuni	Sheep/goat	ST-21 complex	6	4	2	1111101
41875	1	1	1	1	1	1	0	Campylobacter jejuni	Human	ST-45 complex	6	4	2	1111110
41877	1	1	1	1	1	1	0	Campylobacter jejuni	Human	ST-45 complex	6	4	2	1111110
41888	1	1	1	1	1	1	0	Campylobacter jejuni	Human	ST-464 complex	6	4	2	1111110
41900	1	1	1	1	1	1	0	Campylobacter jejuni	Human	Unassigned	6	4	2	1111110
41903	1	1	1	1	1	1	0	Campylobacter jejuni	Human	Unassigned	6	4	2	1111110
41906	1	1	1	1	1	1	0	Campylobacter jejuni	Human	ST-464 complex	6	4	2	1111110
41910	1	1	1	1	1	1	0	Campylobacter jejuni	Human	ST-443 complex	6	4	2	1111110
41915	1	1	1	1	1	1	0	Campylobacter jejuni	Human	ST-21 complex	6	4	2	1111110
41918	1	1	1	1	1	1	0	Campylobacter jejuni	Human	ST-464 complex	6	4	2	1111110
41949	1	1	1	1	1	1	0	Campylobacter jejuni	Human	ST-607 complex	6	4	2	1111110
41965	1	1	1	1	1	1	0	Campylobacter jejuni	Human	ST-21 complex	6	4	2	1111110
41969	1	1	1	1	1	1	0	Campylobacter jejuni	Human	ST-464 complex	6	4	2	1111110
41971	1	1	1	1	1	1	0	Campylobacter jejuni	Human	ST-21 complex	6	4	2	1111110
41973	1	1	1	1	1	1	0	Campylobacter jejuni	Human	ST-21 complex	6	4	2	1111110
41974	1	1	1	1	1	1	0	Campylobacter jejuni	Human	ST-464 complex	6	4	2	1111110
41986	1	1	1	1	1	1	0	Campylobacter jejuni	Human	ST-464 complex	6	4	2	1111110
42007	1	1	1	1	1	1	0	Campylobacter jejuni	Human	ST-508 complex	6	4	2	1111110
42010	1	1	1	1	1	1	0	Campylobacter jejuni	Human	ST-443 complex	6	4	2	1111110
42015	1	1	1	1	1	1	0	Campylobacter jejuni	Human	ST-443 complex	6	4	2	1111110
42031	1	1	1	1	1	1	0	Campylobacter jejuni	Human	ST-443 complex	6	4	2	1111110
42051	1	1	1	1	1	1	0	Campylobacter jejuni	Human	Unassigned	6	4	2	1111110
42054	1	1	1	1	1	1	0	Campylobacter jejuni	Human	ST-443 complex	6	4	2	1111110
42064	1	1	1	1	1	1	0	Campylobacter jejuni	Human	ST-464 complex	6	4	2	1111110
42066	1	1	1	1	1	1	0	Campylobacter jejuni	Human	ST-21 complex	6	4	2	1111110
42073	1	1	1	1	1	1	0	Campylobacter jejuni	Human	ST-464 complex	6	4	2	1111110
42091	1	1	1	1	1	1	0	Campylobacter jejuni	Human	ST-464 complex	6	4	2	1111110
42095	1	1	1	1	1	1	0	Campylobacter jejuni	Human	ST-353 complex	6	4	2	1111110
42099	1	1	1	1	1	1	0	Campylobacter jejuni	Human	ST-464 complex	6	4	2	1111110
42114	1	1	1	1	1	1	0	Campylobacter jejuni	Human	ST-464 complex	6	4	2	1111110
42131	1	1	1	1	1	1	0	Campylobacter jejuni	Human	ST-443 complex	6	4	2	1111110
42147	1	1	1	1	1	1	0	Campylobacter jejuni	Human	ST-464 complex	6	4	2	1111110
42154	1	1	1	1	1	1	0	Campylobacter jejuni	Human	ST-21 complex	6	4	2	1111110
42156	1	1	1	1	1	1	0	Campylobacter jejuni	Human	ST-353 complex	6	4	2	1111110
42157	1	1	1	1	1	1	0	Campylobacter jejuni	Human	ST-353 complex	6	4	2	1111110
42159	1	1	1	1	1	1	0	Campylobacter jejuni	Human	ST-353 complex	6	4	2	1111110
42163	1	1	1	1	1	1	0	Campylobacter jejuni	Human	ST-464 complex	6	4	2	1111110
42167	1	1	1	1	1	1	0	Campylobacter jejuni	Human	ST-353 complex	6	4	2	1111110
42179	1	1	1	1	1	1	0	Campylobacter jejuni	Chicken/chicken product	ST-464 complex	6	4	2	1111110
42197	1	1	1	1	1	1	0	Campylobacter jejuni	Turkey	ST-464 complex	6	4	2	1111110
42198	1	1	1	1	1	1	0	Campylobacter jejuni	Turkey	ST-443 complex	6	4	2	1111110
42199	1	1	1	1	1	1	0	Campylobacter jejuni	Turkey	ST-443 complex	6	4	2	1111110
42200	1	1	1	1	1	1	0	Campylobacter jejuni	Turkey	ST-464 complex	6	4	2	1111110
42201	1	1	1	1	1	1	0	Campylobacter jejuni	Turkey	ST-464 complex	6	4	2	1111110
42202	1	1	1	1	1	1	0	Campylobacter jejuni	Chicken/chicken product	ST-464 complex	6	4	2	1111110
42205	1	1	1	1	1	1	0	Campylobacter jejuni	Chicken/chicken product	ST-464 complex	6	4	2	1111110
42213	1	1	1	1	1	1	0	Campylobacter jejuni	Turkey	ST-443 complex	6	4	2	1111110
42214	1	1	1	1	1	1	0	Campylobacter jejuni	Turkey	ST-443 complex	6	4	2	1111110
42216	1	1	1	1	1	1	0	Campylobacter jejuni	Turkey	ST-464 complex	6	4	2	1111110
42217	1	1	1	1	1	1	0	Campylobacter jejuni	Turkey	ST-443 complex	6	4	2	1111110
42218	1	1	1	1	1	1	0	Campylobacter jejuni	Turkey	ST-443 complex	6	4	2	1111110
42226	1	1	1	1	1	1	0	Campylobacter jejuni	Turkey	ST-464 complex	6	4	2	1111110
42228	1	1	1	1	1	1	0	Campylobacter jejuni	Turkey	Unassigned	6	4	2	1111110
42258	1	1	1	1	1	1	0	Campylobacter jejuni	Chicken/chicken product	ST-464 complex	6	4	2	1111110
42262	1	1	1	1	1	1	0	Campylobacter jejuni	Chicken/chicken product	ST-464 complex	6	4	2	1111110
42281	1	1	1	1	1	1	0	Campylobacter jejuni	Chicken/chicken product	ST-443 complex	6	4	2	1111110
42292	1	1	1	1	1	1	0	Campylobacter jejuni	Chicken/chicken product	ST-464 complex	6	4	2	1111110
42298	1	1	1	1	1	1	0	Campylobacter jejuni	Chicken/chicken product	ST-464 complex	6	4	2	1111110
42301	1	1	1	1	1	1	0	Campylobacter jejuni	Chicken/chicken product	ST-443 complex	6	4	2	1111110
42304	1	1	1	1	1	1	0	Campylobacter jejuni	Chicken/chicken product	Unassigned	6	4	2	1111110
42308	1	1	1	1	1	1	0	Campylobacter jejuni	Chicken/chicken product	ST-464 complex	6	4	2	1111110
42311	1	1	1	1	1	1	0	Campylobacter jejuni	Chicken/chicken product	ST-464 complex	6	4	2	1111110
42331	1	1	1	1	1	1	0	Campylobacter jejuni	Chicken/chicken product	ST-464 complex	6	4	2	1111110
42337	1	1	1	1	1	1	0	Campylobacter jejuni	Chicken/chicken product	ST-464 complex	6	4	2	1111110
42342	1	1	1	1	1	1	0	Campylobacter jejuni	Chicken/chicken product	ST-464 complex	6	4	2	1111110
42354	1	1	1	1	1	1	0	Campylobacter jejuni	Chicken/chicken product	ST-464 complex	6	4	2	1111110
42365	1	1	1	1	1	1	0	Campylobacter jejuni	Chicken/chicken product	ST-443 complex	6	4	2	1111110
42371	1	1	1	1	1	1	0	Campylobacter jejuni	Chicken/chicken product	ST-443 complex	6	4	2	1111110
42374	1	1	1	1	1	1	0	Campylobacter jejuni	Chicken/chicken product	ST-443 complex	6	4	2	1111110
42392	1	1	1	1	1	1	0	Campylobacter jejuni	Chicken/chicken product	ST-464 complex	6	4	2	1111110
42398	1	1	1	1	1	1	0	Campylobacter jejuni	Chicken/chicken product	ST-45 complex	6	4	2	1111110
42405	1	1	1	1	1	1	0	Campylobacter jejuni	Chicken/chicken product	ST-464 complex	6	4	2	1111110
42421	1	1	1	1	1	1	0	Campylobacter jejuni	Chicken/chicken product	ST-464 complex	6	4	2	1111110
42425	1	1	1	1	1	1	0	Campylobacter jejuni	Chicken/chicken product	ST-443 complex	6	4	2	1111110
42432	1	1	1	1	1	1	0	Campylobacter jejuni	Chicken/chicken product	ST-61 complex	6	4	2	1111110
42434	1	1	1	1	1	1	0	Campylobacter jejuni	Chicken/chicken product	ST-464 complex	6	4	2	1111110
42443	1	1	1	1	1	1	0	Campylobacter jejuni	Chicken/chicken product	ST-464 complex	6	4	2	1111110
42557	1	1	1	1	1	1	0	Campylobacter jejuni	Human	ST-464 complex	6	4	2	1111110
42575	1	1	1	1	1	1	0	Campylobacter jejuni	Human	ST-464 complex	6	4	2	1111110
42584	1	1	1	1	1	1	0	Campylobacter jejuni	Human	ST-464 complex	6	4	2	1111110
42593	1	1	1	1	1	1	0	Campylobacter jejuni	Human	ST-443 complex	6	4	2	1111110
42610	1	1	1	1	1	1	0	Campylobacter jejuni	Human	ST-48 complex	6	4	2	1111110
42612	1	1	1	1	1	1	0	Campylobacter jejuni	Human	ST-464 complex	6	4	2	1111110
42621	1	1	1	1	1	1	0	Campylobacter jejuni	Chicken/chicken product	ST-353 complex	6	4	2	1111110
42654	1	1	1	1	1	1	0	Campylobacter jejuni	Human	Unassigned	6	4	2	1111110
42658	1	1	1	1	1	1	0	Campylobacter jejuni	Human	ST-464 complex	6	4	2	1111110
42659	1	1	1	1	1	1	0	Campylobacter jejuni	Human	ST-464 complex	6	4	2	1111110
42690	1	1	1	1	1	1	0	Campylobacter jejuni	Human	ST-21 complex	6	4	2	1111110
42698	1	1	1	1	1	1	0	Campylobacter jejuni	Human	ST-443 complex	6	4	2	1111110
42713	1	1	1	1	1	1	0	Campylobacter jejuni	Human	ST-464 complex	6	4	2	1111110
42729	1	1	1	1	1	1	0	Campylobacter jejuni	Human	ST-45 complex	6	4	2	1111110
42730	1	1	1	1	1	1	0	Campylobacter jejuni	Human	ST-464 complex	6	4	2	1111110
42743	1	1	1	1	1	1	0	Campylobacter jejuni	Human	ST-1034 complex	6	4	2	1111110
42755	1	1	1	1	1	1	0	Campylobacter jejuni	Human	ST-45 complex	6	4	2	1111110
42758	1	1	1	1	1	1	0	Campylobacter jejuni	Human	ST-464 complex	6	4	2	1111110
42759	1	1	1	1	1	1	0	Campylobacter jejuni	Human	ST-464 complex	6	4	2	1111110
42761	1	1	1	1	1	1	0	Campylobacter jejuni	Human	ST-443 complex	6	4	2	1111110
42764	1	1	1	1	1	1	0	Campylobacter jejuni	Human	ST-443 complex	6	4	2	1111110
42779	1	1	1	1	1	1	0	Campylobacter jejuni	Human	ST-464 complex	6	4	2	1111110
42790	1	1	1	1	1	1	0	Campylobacter jejuni	Human	ST-443 complex	6	4	2	1111110
42793	1	1	1	1	1	1	0	Campylobacter jejuni	Human	ST-21 complex	6	4	2	1111110
42809	1	1	1	1	1	1	0	Campylobacter jejuni	Human	ST-21 complex	6	4	2	1111110
42826	1	1	1	1	1	1	0	Campylobacter jejuni	Human	Unassigned	6	4	2	1111110
42904	1	1	1	1	1	1	0	Campylobacter jejuni	Sheep/goat	ST-21 complex	6	4	2	1111110
42954	1	1	1	1	1	1	0	Campylobacter jejuni	Human	ST-45 complex	6	4	2	1111110
42965	1	1	1	1	1	1	0	Campylobacter jejuni	Human	ST-353 complex	6	4	2	1111110
42996	0	1	1	1	1	1	1	Campylobacter jejuni	Human	ST-21 complex	6	4	2	0111111
42997	1	1	1	1	1	1	0	Campylobacter jejuni	Human	Unassigned	6	4	2	1111110
43007	1	1	1	1	1	1	0	Campylobacter jejuni	Human	ST-464 complex	6	4	2	1111110
43075	1	1	1	1	1	1	0	Campylobacter jejuni	Human	ST-443 complex	6	4	2	1111110
43101	1	1	1	1	1	1	0	Campylobacter jejuni	Human	ST-464 complex	6	4	2	1111110
43129	1	1	1	1	1	1	0	Campylobacter jejuni	Human	ST-464 complex	6	4	2	1111110
43137	1	1	1	1	1	1	0	Campylobacter jejuni	Human	ST-464 complex	6	4	2	1111110
43173	1	1	1	1	1	1	0	Campylobacter jejuni	Human	ST-464 complex	6	4	2	1111110
43243	1	1	1	1	1	1	0	Campylobacter jejuni	Human	ST-464 complex	6	4	2	1111110
43250	1	1	1	1	1	1	0	Campylobacter jejuni	Human	ST-443 complex	6	4	2	1111110
43254	1	1	1	1	1	1	0	Campylobacter jejuni	Human	ST-464 complex	6	4	2	1111110
43256	1	1	1	1	1	1	0	Campylobacter jejuni	Human	ST-464 complex	6	4	2	1111110
43298	1	1	1	1	1	1	0	Campylobacter jejuni	Human	ST-464 complex	6	4	2	1111110
43334	1	1	1	1	1	1	0	Campylobacter jejuni	Chicken/chicken product	ST-443 complex	6	4	2	1111110
43347	1	1	1	1	1	1	0	Campylobacter jejuni	Chicken/chicken product	ST-464 complex	6	4	2	1111110
43364	1	1	1	1	1	1	0	Campylobacter jejuni	Chicken/chicken product	ST-443 complex	6	4	2	1111110
43370	1	1	1	1	1	1	0	Campylobacter jejuni	Chicken/chicken product	ST-443 complex	6	4	2	1111110
43372	1	1	1	1	1	1	0	Campylobacter jejuni	Chicken/chicken product	ST-464 complex	6	4	2	1111110
43373	1	1	1	1	1	1	0	Campylobacter jejuni	Chicken/chicken product	Unassigned	6	4	2	1111110
43376	1	1	1	1	1	1	0	Campylobacter jejuni	Chicken/chicken product	ST-443 complex	6	4	2	1111110
43381	1	1	1	1	1	1	0	Campylobacter jejuni	Chicken/chicken product	ST-443 complex	6	4	2	1111110
43382	1	1	1	1	1	1	0	Campylobacter jejuni	Chicken/chicken product	ST-443 complex	6	4	2	1111110
43383	1	1	1	1	1	1	0	Campylobacter jejuni	Chicken/chicken product	ST-443 complex	6	4	2	1111110
43389	1	1	1	1	1	1	0	Campylobacter jejuni	Chicken/chicken product	ST-45 complex	6	4	2	1111110
43394	1	1	1	1	1	1	0	Campylobacter jejuni	Chicken/chicken product	ST-573 complex	6	4	2	1111110
43399	1	1	1	1	1	1	0	Campylobacter jejuni	Chicken/chicken product	ST-464 complex	6	4	2	1111110
43400	1	1	1	1	1	1	0	Campylobacter jejuni	Chicken/chicken product	ST-464 complex	6	4	2	1111110
43406	1	1	1	1	1	1	0	Campylobacter jejuni	Chicken/chicken product	ST-45 complex	6	4	2	1111110
43450	1	1	1	1	1	1	0	Campylobacter jejuni	Chicken/chicken product	ST-464 complex	6	4	2	1111110
43451	1	1	1	1	1	1	0	Campylobacter jejuni	Chicken/chicken product	ST-464 complex	6	4	2	1111110
43454	1	1	1	1	1	1	0	Campylobacter jejuni	Chicken/chicken product	Unassigned	6	4	2	1111110
43455	1	1	1	1	1	1	0	Campylobacter jejuni	Chicken/chicken product	ST-464 complex	6	4	2	1111110
43456	1	1	1	1	1	1	0	Campylobacter jejuni	Chicken/chicken product	ST-464 complex	6	4	2	1111110
43459	1	1	1	1	1	1	0	Campylobacter jejuni	Chicken/chicken product	ST-464 complex	6	4	2	1111110
43460	1	1	1	1	1	1	0	Campylobacter jejuni	Chicken/chicken product	ST-45 complex	6	4	2	1111110
43463	1	1	1	1	1	1	0	Campylobacter jejuni	Chicken/chicken product	ST-464 complex	6	4	2	1111110
43465	1	1	1	1	1	1	0	Campylobacter jejuni	Chicken/chicken product	ST-443 complex	6	4	2	1111110
43466	1	1	1	1	1	1	0	Campylobacter jejuni	Chicken/chicken product	ST-443 complex	6	4	2	1111110
43469	1	1	1	1	1	1	0	Campylobacter jejuni	Chicken/chicken product	ST-443 complex	6	4	2	1111110
43473	1	1	1	1	1	1	0	Campylobacter jejuni	Chicken/chicken product	ST-443 complex	6	4	2	1111110
43476	1	1	1	1	1	1	0	Campylobacter jejuni	Chicken/chicken product	ST-443 complex	6	4	2	1111110
43479	1	1	1	1	1	1	0	Campylobacter jejuni	Chicken/chicken product	ST-443 complex	6	4	2	1111110
43481	1	1	1	1	1	1	0	Campylobacter jejuni	Chicken/chicken product	ST-443 complex	6	4	2	1111110
43537	0	1	1	1	1	1	1	Campylobacter jejuni	Sheep/goat	ST-21 complex	6	4	2	0111111
43571	1	1	1	1	1	1	0	Campylobacter jejuni	Sheep/goat	ST-21 complex	6	4	2	1111110
43593	1	1	1	1	1	1	0	Campylobacter jejuni	Human	ST-21 complex	6	4	2	1111110
43612	1	1	1	1	1	1	0	Campylobacter jejuni	Human	ST-443 complex	6	4	2	1111110
43630	1	1	1	1	1	1	0	Campylobacter jejuni	Human	ST-353 complex	6	4	2	1111110
43643	1	1	1	1	1	0	1	Campylobacter jejuni	Human	ST-206 complex	6	4	2	1111101
43682	1	1	1	1	1	1	0	Campylobacter jejuni	Human	ST-443 complex	6	4	2	1111110
43721	1	1	1	1	1	1	0	Campylobacter jejuni	Human	ST-443 complex	6	4	2	1111110
43740	1	1	1	1	1	1	0	Campylobacter jejuni	Human	ST-443 complex	6	4	2	1111110
43764	1	1	1	1	1	1	0	Campylobacter jejuni	Human	ST-464 complex	6	4	2	1111110
43773	1	1	1	1	1	1	0	Campylobacter jejuni	Human	ST-464 complex	6	4	2	1111110
43774	1	1	1	1	1	0	1	Campylobacter jejuni	Human	ST-48 complex	6	4	2	1111101
43779	1	1	1	1	1	1	0	Campylobacter jejuni	Human	ST-443 complex	6	4	2	1111110
43785	1	1	1	1	1	1	0	Campylobacter jejuni	Chicken/chicken product	ST-52 complex	6	4	2	1111110
43791	1	1	1	1	1	1	0	Campylobacter jejuni	Human	ST-443 complex	6	4	2	1111110
43796	1	1	1	1	1	1	0	Campylobacter jejuni	Chicken/chicken product	ST-443 complex	6	4	2	1111110
43806	1	1	1	1	1	1	0	Campylobacter jejuni	Human	ST-52 complex	6	4	2	1111110
43808	1	1	1	1	1	1	0	Campylobacter jejuni	Human	ST-607 complex	6	4	2	1111110
43812	1	1	1	1	1	1	0	Campylobacter jejuni	Human	ST-464 complex	6	4	2	1111110
43813	1	1	1	1	1	1	0	Campylobacter jejuni	Human	ST-464 complex	6	4	2	1111110
43827	1	1	1	1	1	1	0	Campylobacter jejuni	Human	ST-443 complex	6	4	2	1111110
43840	1	1	1	1	1	1	0	Campylobacter jejuni	Human	ST-443 complex	6	4	2	1111110
43866	1	1	1	1	1	0	1	Campylobacter jejuni	Human	ST-21 complex	6	4	2	1111101
43875	1	1	1	1	1	1	0	Campylobacter jejuni	Human	ST-508 complex	6	4	2	1111110
43880	1	1	1	1	1	1	0	Campylobacter jejuni	Human	ST-45 complex	6	4	2	1111110
46014	0	1	1	1	1	1	1	Campylobacter jejuni	Chicken/chicken product	ST-45 complex	6	4	2	0111111
46021	0	1	1	1	1	1	1	Campylobacter jejuni	Human	ST-45 complex	6	4	2	0111111
46122	0	1	1	1	1	1	1	Campylobacter jejuni	Birds	ST-45 complex	6	4	2	0111111
47265	1	1	1	1	1	1	0	Campylobacter jejuni	Human	ST-443 complex	6	4	2	1111110
47277	1	1	1	1	1	1	0	Campylobacter jejuni	Chicken/chicken product	ST-48 complex	6	4	2	1111110
47285	0	1	1	1	1	1	1	Campylobacter jejuni	Human	Unassigned	6	4	2	0111111
47293	1	1	1	1	1	0	1	Campylobacter jejuni	Human	ST-21 complex	6	4	2	1111101
47294	1	1	1	1	1	1	0	Campylobacter jejuni	Human	ST-464 complex	6	4	2	1111110
47303	1	1	1	1	1	1	0	Campylobacter jejuni	Human	ST-464 complex	6	4	2	1111110
47314	1	1	1	1	1	0	1	Campylobacter jejuni	Human	ST-21 complex	6	4	2	1111101
47326	1	1	1	1	1	0	1	Campylobacter jejuni	Human	ST-206 complex	6	4	2	1111101
47332	1	1	1	1	1	1	0	Campylobacter jejuni	Human	ST-464 complex	6	4	2	1111110
47655	1	1	1	1	1	0	1	Campylobacter jejuni	Chicken/chicken product	ST-206 complex	6	4	2	1111101
47656	1	1	1	1	1	1	0	Campylobacter jejuni	Chicken/chicken product	ST-661 complex	6	4	2	1111110
47660	1	1	1	1	1	1	0	Campylobacter jejuni	Chicken/chicken product	ST-464 complex	6	4	2	1111110
47668	1	1	1	1	1	1	0	Campylobacter jejuni	Chicken/chicken product	ST-464 complex	6	4	2	1111110
47673	1	1	1	1	1	1	0	Campylobacter jejuni	Chicken/chicken product	ST-464 complex	6	4	2	1111110
47684	1	1	1	1	1	1	0	Campylobacter jejuni	Chicken/chicken product	Unassigned	6	4	2	1111110
47688	1	1	1	1	1	1	0	Campylobacter jejuni	Human	ST-464 complex	6	4	2	1111110
47705	1	1	1	1	1	0	1	Campylobacter jejuni	Human	ST-21 complex	6	4	2	1111101
47715	1	1	1	1	1	1	0	Campylobacter jejuni	Human	ST-52 complex	6	4	2	1111110
47718	0	1	1	1	1	1	1	Campylobacter jejuni	Human	Unassigned	6	4	2	0111111
47725	1	1	1	1	1	1	0	Campylobacter jejuni	Human	ST-464 complex	6	4	2	1111110
47726	1	1	1	1	1	0	1	Campylobacter jejuni	Human	ST-353 complex	6	4	2	1111101
47730	1	1	1	1	1	0	1	Campylobacter jejuni	Human	ST-48 complex	6	4	2	1111101
47751	1	1	1	1	1	1	0	Campylobacter jejuni	Human	ST-464 complex	6	4	2	1111110
47769	1	1	1	1	1	1	0	Campylobacter jejuni	Human	ST-464 complex	6	4	2	1111110
47772	1	1	1	1	1	1	0	Campylobacter jejuni	Human	ST-464 complex	6	4	2	1111110
47782	1	1	1	1	1	1	0	Campylobacter jejuni	Human	ST-443 complex	6	4	2	1111110
47787	0	1	1	1	1	1	1	Campylobacter jejuni	Human	ST-21 complex	6	4	2	0111111
47790	1	1	1	1	1	0	1	Campylobacter jejuni	Human	ST-21 complex	6	4	2	1111101
47831	1	1	1	1	1	1	0	Campylobacter jejuni	Chicken/chicken product	ST-573 complex	6	4	2	1111110
47832	1	1	1	1	1	1	0	Campylobacter jejuni	Chicken/chicken product	ST-573 complex	6	4	2	1111110
47856	1	1	1	1	1	0	1	Campylobacter jejuni	Chicken/chicken product	ST-21 complex	6	4	2	1111101
47861	1	1	1	1	1	1	0	Campylobacter jejuni	Chicken/chicken product	ST-464 complex	6	4	2	1111110
47888	1	1	1	1	1	0	1	Campylobacter jejuni	Human	ST-21 complex	6	4	2	1111101
47892	1	1	1	1	1	1	0	Campylobacter jejuni	Human	ST-21 complex	6	4	2	1111110
47893	1	1	1	1	1	1	0	Campylobacter jejuni	Human	ST-353 complex	6	4	2	1111110
47898	1	1	1	1	1	1	0	Campylobacter jejuni	Human	ST-45 complex	6	4	2	1111110
47899	1	1	1	1	1	1	0	Campylobacter jejuni	Human	ST-464 complex	6	4	2	1111110
47903	1	1	1	1	1	0	1	Campylobacter jejuni	Chicken/chicken product	ST-206 complex	6	4	2	1111101
47914	1	1	1	1	1	1	0	Campylobacter jejuni	Human	ST-464 complex	6	4	2	1111110
47933	1	1	1	1	1	1	0	Campylobacter jejuni	Chicken/chicken product	ST-464 complex	6	4	2	1111110
47934	1	1	1	1	1	1	0	Campylobacter jejuni	Chicken/chicken product	ST-464 complex	6	4	2	1111110
47960	1	1	1	1	1	1	0	Campylobacter jejuni	Chicken/chicken product	ST-464 complex	6	4	2	1111110
47962	1	1	1	1	1	1	0	Campylobacter jejuni	Chicken/chicken product	ST-45 complex	6	4	2	1111110
47982	1	1	1	1	1	1	0	Campylobacter jejuni	Chicken/chicken product	ST-443 complex	6	4	2	1111110
48290	1	1	1	1	1	1	0	Campylobacter jejuni	Human	ST-464 complex	6	4	2	1111110
48292	1	1	1	1	1	1	0	Campylobacter jejuni	Human	ST-353 complex	6	4	2	1111110
48305	1	1	1	1	1	1	0	Campylobacter jejuni	Human	ST-353 complex	6	4	2	1111110
48311	1	1	1	1	1	1	0	Campylobacter jejuni	Human	ST-21 complex	6	4	2	1111110
48316	1	1	1	1	1	1	0	Campylobacter jejuni	Human	ST-464 complex	6	4	2	1111110
48325	1	1	1	1	1	1	0	Campylobacter jejuni	Human	ST-21 complex	6	4	2	1111110
48326	1	1	1	1	1	1	0	Campylobacter jejuni	Human	ST-464 complex	6	4	2	1111110
48343	1	1	1	1	1	1	0	Campylobacter jejuni	Human	ST-45 complex	6	4	2	1111110
48344	1	1	1	1	1	1	0	Campylobacter jejuni	Human	ST-45 complex	6	4	2	1111110
48352	1	1	1	1	1	1	0	Campylobacter jejuni	Human	ST-464 complex	6	4	2	1111110
48365	1	1	1	1	1	1	0	Campylobacter jejuni	Human	ST-464 complex	6	4	2	1111110
48372	1	1	1	1	1	1	0	Campylobacter jejuni	Human	ST-464 complex	6	4	2	1111110
48379	1	1	1	1	1	1	0	Campylobacter jejuni	Human	ST-443 complex	6	4	2	1111110
48386	1	1	1	1	1	1	0	Campylobacter jejuni	Human	ST-464 complex	6	4	2	1111110
48418	1	1	1	1	1	1	0	Campylobacter jejuni	Human	Unassigned	6	4	2	1111110
48430	1	1	1	1	1	1	0	Campylobacter jejuni	Human	Unassigned	6	4	2	1111110
50121	1	1	1	1	1	1	0	Campylobacter jejuni	Human	ST-45 complex	6	4	2	1111110
50123	1	1	1	1	1	0	1	Campylobacter jejuni	Human	ST-206 complex	6	4	2	1111101
50131	1	1	1	1	1	1	0	Campylobacter jejuni	Human	ST-464 complex	6	4	2	1111110
50137	1	1	1	1	1	0	1	Campylobacter jejuni	Human	ST-206 complex	6	4	2	1111101
50140	1	1	1	1	1	1	0	Campylobacter jejuni	Human	ST-443 complex	6	4	2	1111110
50142	1	1	1	1	1	0	1	Campylobacter jejuni	Human	ST-21 complex	6	4	2	1111101
50170	1	1	1	1	1	1	0	Campylobacter jejuni	Human	ST-464 complex	6	4	2	1111110
50175	1	1	1	1	1	1	0	Campylobacter jejuni	Human	ST-45 complex	6	4	2	1111110
50181	1	1	1	1	1	1	0	Campylobacter jejuni	Human	ST-21 complex	6	4	2	1111110
50191	1	1	1	1	1	1	0	Campylobacter jejuni	Human	ST-464 complex	6	4	2	1111110
50205	1	1	1	1	1	0	1	Campylobacter jejuni	Human	ST-206 complex	6	4	2	1111101
50206	0	1	1	1	1	1	1	Campylobacter jejuni	Human	ST-354 complex	6	4	2	0111111
50253	1	1	1	1	1	0	1	Campylobacter jejuni	Human	ST-206 complex	6	4	2	1111101
50258	1	1	1	1	1	0	1	Campylobacter jejuni	Human	ST-206 complex	6	4	2	1111101
50272	1	1	1	1	1	1	0	Campylobacter jejuni	Human	ST-443 complex	6	4	2	1111110
50290	1	1	1	1	1	0	1	Campylobacter jejuni	Human	ST-21 complex	6	4	2	1111101
50312	1	1	1	1	1	1	0	Campylobacter jejuni	Human	ST-464 complex	6	4	2	1111110
50348	0	1	1	1	1	1	1	Campylobacter jejuni	Human	ST-45 complex	6	4	2	0111111
50363	1	1	1	1	1	1	0	Campylobacter jejuni	Human	ST-443 complex	6	4	2	1111110
50468	1	1	1	1	1	1	0	Campylobacter jejuni	Human	ST-464 complex	6	4	2	1111110
50475	1	1	1	1	1	0	1	Campylobacter jejuni	Human	ST-206 complex	6	4	2	1111101
50491	1	1	1	1	1	1	0	Campylobacter jejuni	Human	ST-464 complex	6	4	2	1111110
50501	1	1	1	1	1	1	0	Campylobacter jejuni	Human	Unassigned	6	4	2	1111110
50505	1	1	1	1	1	1	0	Campylobacter jejuni	Human	ST-353 complex	6	4	2	1111110
50509	1	1	1	1	1	1	0	Campylobacter jejuni	Human	ST-464 complex	6	4	2	1111110
50512	1	1	1	1	1	0	1	Campylobacter jejuni	Human	ST-206 complex	6	4	2	1111101
50519	1	1	1	1	1	1	0	Campylobacter jejuni	Human	ST-45 complex	6	4	2	1111110
50529	1	1	1	1	1	0	1	Campylobacter jejuni	Human	ST-21 complex	6	4	2	1111101
50555	1	1	1	1	1	1	0	Campylobacter jejuni	Human	ST-464 complex	6	4	2	1111110
50563	0	1	1	1	1	1	1	Campylobacter jejuni	Human	ST-21 complex	6	4	2	0111111
50588	1	1	1	1	1	1	0	Campylobacter jejuni	Human	ST-45 complex	6	4	2	1111110
50597	1	1	1	1	1	1	0	Campylobacter jejuni	Human	ST-443 complex	6	4	2	1111110
50612	1	1	1	1	1	1	0	Campylobacter jejuni	Human	ST-353 complex	6	4	2	1111110
50620	1	1	1	1	1	0	1	Campylobacter jejuni	Human	ST-206 complex	6	4	2	1111101
50661	1	1	1	1	1	1	0	Campylobacter jejuni	Chicken/chicken product	ST-464 complex	6	4	2	1111110
50662	1	1	1	1	1	1	0	Campylobacter jejuni	Chicken/chicken product	ST-661 complex	6	4	2	1111110
50671	1	1	1	1	1	1	0	Campylobacter jejuni	Chicken/chicken product	ST-443 complex	6	4	2	1111110
50682	1	1	1	1	1	1	0	Campylobacter jejuni	Chicken/chicken product	ST-443 complex	6	4	2	1111110
50702	1	1	1	1	1	1	0	Campylobacter jejuni	Chicken/chicken product	ST-464 complex	6	4	2	1111110
50713	1	1	1	1	1	1	0	Campylobacter jejuni	Chicken/chicken product	ST-464 complex	6	4	2	1111110
50721	1	1	1	1	1	1	0	Campylobacter jejuni	Chicken/chicken product	ST-443 complex	6	4	2	1111110
50724	1	1	1	1	1	1	0	Campylobacter jejuni	Chicken/chicken product	ST-464 complex	6	4	2	1111110
50730	1	1	1	1	1	1	0	Campylobacter jejuni	Chicken/chicken product	ST-464 complex	6	4	2	1111110
50738	1	1	1	1	1	1	0	Campylobacter jejuni	Chicken/chicken product	ST-464 complex	6	4	2	1111110
50741	1	1	1	1	1	1	0	Campylobacter jejuni	Chicken/chicken product	Unassigned	6	4	2	1111110
50744	1	1	1	1	1	1	0	Campylobacter jejuni	Human	ST-607 complex	6	4	2	1111110
50746	1	1	1	1	1	0	1	Campylobacter jejuni	Human	ST-21 complex	6	4	2	1111101
50758	1	1	1	1	1	1	0	Campylobacter jejuni	Chicken/chicken product	ST-573 complex	6	4	2	1111110
50771	1	1	1	1	1	1	0	Campylobacter jejuni	Chicken/chicken product	ST-464 complex	6	4	2	1111110
50774	1	1	1	1	1	1	0	Campylobacter jejuni	Chicken/chicken product	ST-443 complex	6	4	2	1111110
50776	1	1	1	1	1	1	0	Campylobacter jejuni	Chicken/chicken product	ST-464 complex	6	4	2	1111110
50780	1	1	1	1	1	1	0	Campylobacter jejuni	Chicken/chicken product	ST-61 complex	6	4	2	1111110
50792	1	1	1	1	1	1	0	Campylobacter jejuni	Chicken/chicken product	ST-45 complex	6	4	2	1111110
50806	1	1	1	1	1	1	0	Campylobacter jejuni	Chicken/chicken product	Unassigned	6	4	2	1111110
50822	1	1	1	1	1	1	0	Campylobacter jejuni	Chicken/chicken product	ST-573 complex	6	4	2	1111110
50833	1	1	1	1	1	1	0	Campylobacter jejuni	Chicken/chicken product	ST-443 complex	6	4	2	1111110
50839	1	1	1	1	1	1	0	Campylobacter jejuni	Chicken/chicken product	ST-573 complex	6	4	2	1111110
50875	1	1	1	1	1	0	1	Campylobacter jejuni	Chicken/chicken product	ST-1034 complex	6	4	2	1111101
50879	1	1	1	1	1	1	0	Campylobacter jejuni	Chicken/chicken product	ST-464 complex	6	4	2	1111110
50882	1	1	1	1	1	1	0	Campylobacter jejuni	Chicken/chicken product	ST-573 complex	6	4	2	1111110
50883	1	1	1	1	1	1	0	Campylobacter jejuni	Chicken/chicken product	ST-464 complex	6	4	2	1111110
50896	1	1	1	1	1	1	0	Campylobacter jejuni	Chicken/chicken product	ST-464 complex	6	4	2	1111110
50901	1	1	1	1	1	0	1	Campylobacter jejuni	Chicken/chicken product	ST-21 complex	6	4	2	1111101
50913	1	1	1	1	1	1	0	Campylobacter jejuni	Human	ST-353 complex	6	4	2	1111110
50917	1	1	1	1	1	1	0	Campylobacter jejuni	Human	Unassigned	6	4	2	1111110
50936	1	1	1	1	1	1	0	Campylobacter jejuni	Chicken/chicken product	ST-464 complex	6	4	2	1111110
50950	1	1	1	1	1	1	0	Campylobacter jejuni	Chicken/chicken product	ST-464 complex	6	4	2	1111110
50955	1	1	1	1	1	1	0	Campylobacter jejuni	Chicken/chicken product	ST-464 complex	6	4	2	1111110
50966	1	1	1	1	1	1	0	Campylobacter jejuni	Chicken/chicken product	ST-443 complex	6	4	2	1111110
50969	1	1	1	1	1	1	0	Campylobacter jejuni	Chicken/chicken product	ST-464 complex	6	4	2	1111110
50971	1	1	1	1	1	1	0	Campylobacter jejuni	Chicken/chicken product	ST-464 complex	6	4	2	1111110
50997	1	1	1	1	1	1	0	Campylobacter jejuni	Chicken/chicken product	ST-464 complex	6	4	2	1111110
51025	1	1	1	1	1	1	0	Campylobacter jejuni	Chicken/chicken product	ST-21 complex	6	4	2	1111110
51028	1	1	1	1	1	1	0	Campylobacter jejuni	Chicken/chicken product	ST-45 complex	6	4	2	1111110
51030	1	1	1	1	1	1	0	Campylobacter jejuni	Chicken/chicken product	ST-443 complex	6	4	2	1111110
51040	1	1	1	1	1	1	0	Campylobacter jejuni	Chicken/chicken product	ST-661 complex	6	4	2	1111110
51046	1	1	1	1	1	0	1	Campylobacter jejuni	Chicken/chicken product	ST-206 complex	6	4	2	1111101
51049	1	1	1	1	1	1	0	Campylobacter jejuni	Chicken/chicken product	ST-661 complex	6	4	2	1111110
51053	1	1	1	1	1	1	0	Campylobacter jejuni	Chicken/chicken product	ST-573 complex	6	4	2	1111110
51054	1	1	1	1	1	1	0	Campylobacter jejuni	Chicken/chicken product	ST-464 complex	6	4	2	1111110
51055	1	1	1	1	1	1	0	Campylobacter jejuni	Chicken/chicken product	ST-45 complex	6	4	2	1111110
51062	1	1	1	1	1	1	0	Campylobacter jejuni	Chicken/chicken product	Unassigned	6	4	2	1111110
51068	1	1	1	1	1	1	0	Campylobacter jejuni	Chicken/chicken product	Unassigned	6	4	2	1111110
51076	1	1	1	1	1	1	0	Campylobacter jejuni	Chicken/chicken product	ST-464 complex	6	4	2	1111110
51079	1	1	1	1	1	1	0	Campylobacter jejuni	Chicken/chicken product	ST-443 complex	6	4	2	1111110
51082	1	1	1	1	1	1	0	Campylobacter jejuni	Chicken/chicken product	ST-464 complex	6	4	2	1111110
51088	1	1	1	1	1	1	0	Campylobacter jejuni	Chicken/chicken product	ST-353 complex	6	4	2	1111110
51097	1	1	1	1	1	0	1	Campylobacter jejuni	Chicken/chicken product	ST-21 complex	6	4	2	1111101
51106	1	1	1	1	1	1	0	Campylobacter jejuni	Chicken/chicken product	ST-443 complex	6	4	2	1111110
51112	1	1	1	1	1	1	0	Campylobacter jejuni	Human	ST-464 complex	6	4	2	1111110
51114	1	1	1	1	1	1	0	Campylobacter jejuni	Chicken/chicken product	ST-443 complex	6	4	2	1111110
51129	1	1	1	1	1	1	0	Campylobacter jejuni	Chicken/chicken product	ST-45 complex	6	4	2	1111110
51130	1	1	1	1	1	1	0	Campylobacter jejuni	Chicken/chicken product	ST-464 complex	6	4	2	1111110
51138	1	1	1	1	1	1	0	Campylobacter jejuni	Chicken/chicken product	Unassigned	6	4	2	1111110
51142	1	1	1	1	1	1	0	Campylobacter jejuni	Chicken/chicken product	ST-464 complex	6	4	2	1111110
51149	1	1	1	1	1	1	0	Campylobacter jejuni	Chicken/chicken product	ST-353 complex	6	4	2	1111110
51156	1	1	1	1	1	1	0	Campylobacter jejuni	Chicken/chicken product	ST-464 complex	6	4	2	1111110
51157	1	1	1	1	1	1	0	Campylobacter jejuni	Chicken/chicken product	ST-573 complex	6	4	2	1111110
51162	1	1	1	1	1	1	0	Campylobacter jejuni	Chicken/chicken product	ST-443 complex	6	4	2	1111110
51168	1	1	1	1	1	1	0	Campylobacter jejuni	Chicken/chicken product	ST-464 complex	6	4	2	1111110
51169	1	1	1	1	1	1	0	Campylobacter jejuni	Chicken/chicken product	ST-573 complex	6	4	2	1111110
51173	1	1	1	1	1	1	0	Campylobacter jejuni	Chicken/chicken product	ST-45 complex	6	4	2	1111110
51178	1	1	1	1	1	1	0	Campylobacter jejuni	Chicken/chicken product	Unassigned	6	4	2	1111110
51180	1	1	1	1	1	1	0	Campylobacter jejuni	Chicken/chicken product	Unassigned	6	4	2	1111110
51185	1	1	1	1	1	1	0	Campylobacter jejuni	Chicken/chicken product	ST-464 complex	6	4	2	1111110
51189	1	1	1	1	1	1	0	Campylobacter jejuni	Chicken/chicken product	ST-464 complex	6	4	2	1111110
51196	1	1	1	1	1	1	0	Campylobacter jejuni	Chicken/chicken product	ST-353 complex	6	4	2	1111110
51199	1	1	1	1	1	1	0	Campylobacter jejuni	Chicken/chicken product	ST-464 complex	6	4	2	1111110
51201	1	1	1	1	1	1	0	Campylobacter jejuni	Chicken/chicken product	ST-45 complex	6	4	2	1111110
51202	1	1	1	1	1	1	0	Campylobacter jejuni	Chicken/chicken product	ST-464 complex	6	4	2	1111110
51206	1	1	1	1	1	1	0	Campylobacter jejuni	Chicken/chicken product	ST-464 complex	6	4	2	1111110
51217	1	1	1	1	1	0	1	Campylobacter jejuni	Chicken/chicken product	ST-206 complex	6	4	2	1111101
51233	1	1	1	1	1	1	0	Campylobacter jejuni	Chicken/chicken product	ST-464 complex	6	4	2	1111110
51235	1	1	1	1	1	1	0	Campylobacter jejuni	Chicken/chicken product	ST-464 complex	6	4	2	1111110
51237	1	1	1	1	1	1	0	Campylobacter jejuni	Chicken/chicken product	ST-464 complex	6	4	2	1111110
51239	1	1	1	1	1	1	0	Campylobacter jejuni	Chicken/chicken product	ST-464 complex	6	4	2	1111110
51245	1	1	1	1	1	0	1	Campylobacter jejuni	Chicken/chicken product	ST-206 complex	6	4	2	1111101
51248	1	1	1	1	1	1	0	Campylobacter jejuni	Chicken/chicken product	ST-464 complex	6	4	2	1111110
51252	1	1	1	1	1	1	0	Campylobacter jejuni	Chicken/chicken product	ST-464 complex	6	4	2	1111110
51253	1	1	1	1	1	1	0	Campylobacter jejuni	Chicken/chicken product	ST-464 complex	6	4	2	1111110
51256	1	1	1	1	1	1	0	Campylobacter jejuni	Chicken/chicken product	ST-464 complex	6	4	2	1111110
51269	0	1	1	1	1	1	1	Campylobacter jejuni	Chicken/chicken product	ST-45 complex	6	4	2	0111111
51279	1	1	1	1	1	1	0	Campylobacter jejuni	Chicken/chicken product	ST-464 complex	6	4	2	1111110
51280	1	1	1	1	1	1	0	Campylobacter jejuni	Chicken/chicken product	Unassigned	6	4	2	1111110
51281	1	1	1	1	1	1	0	Campylobacter jejuni	Chicken/chicken product	Unassigned	6	4	2	1111110
51291	1	1	1	1	1	1	0	Campylobacter jejuni	Chicken/chicken product	Unassigned	6	4	2	1111110
51320	1	1	1	1	1	1	0	Campylobacter jejuni	Chicken/chicken product	ST-464 complex	6	4	2	1111110
51321	1	1	1	1	1	1	0	Campylobacter jejuni	Chicken/chicken product	ST-573 complex	6	4	2	1111110
51342	1	1	1	1	1	0	1	Campylobacter jejuni	Chicken/chicken product	ST-573 complex	6	4	2	1111101
51345	1	1	1	1	1	1	0	Campylobacter jejuni	Chicken/chicken product	ST-464 complex	6	4	2	1111110
51353	1	1	1	1	1	1	0	Campylobacter jejuni	Chicken/chicken product	ST-464 complex	6	4	2	1111110
51366	1	1	1	1	1	1	0	Campylobacter jejuni	Chicken/chicken product	ST-464 complex	6	4	2	1111110
51367	1	1	1	1	1	1	0	Campylobacter jejuni	Chicken/chicken product	Unassigned	6	4	2	1111110
51378	1	1	1	1	1	1	0	Campylobacter jejuni	Chicken/chicken product	ST-661 complex	6	4	2	1111110
51402	1	1	1	1	1	1	0	Campylobacter jejuni	Human	ST-464 complex	6	4	2	1111110
51407	1	1	1	1	1	0	1	Campylobacter jejuni	Human	ST-21 complex	6	4	2	1111101
51409	1	1	1	1	1	0	1	Campylobacter jejuni	Human	ST-206 complex	6	4	2	1111101
51416	1	1	1	1	1	1	0	Campylobacter jejuni	Chicken/chicken product	ST-464 complex	6	4	2	1111110
51433	1	1	1	1	1	1	0	Campylobacter jejuni	Human	ST-464 complex	6	4	2	1111110
51438	1	1	1	1	1	1	0	Campylobacter jejuni	Human	ST-464 complex	6	4	2	1111110
51442	0	1	1	1	1	1	1	Campylobacter jejuni	Human	ST-21 complex	6	4	2	0111111
51449	1	1	1	1	1	1	0	Campylobacter jejuni	Chicken/chicken product	ST-464 complex	6	4	2	1111110
51464	1	1	1	1	1	1	0	Campylobacter jejuni	Chicken/chicken product	ST-573 complex	6	4	2	1111110
51469	1	1	1	1	1	1	0	Campylobacter jejuni	Chicken/chicken product	Unassigned	6	4	2	1111110
51474	1	1	1	1	1	1	0	Campylobacter jejuni	Chicken/chicken product	ST-661 complex	6	4	2	1111110
51483	1	1	1	1	1	1	0	Campylobacter jejuni	Chicken/chicken product	ST-464 complex	6	4	2	1111110
51485	1	1	1	1	1	1	0	Campylobacter jejuni	Chicken/chicken product	Unassigned	6	4	2	1111110
51491	1	1	1	1	1	1	0	Campylobacter jejuni	Chicken/chicken product	ST-464 complex	6	4	2	1111110
51499	1	1	1	1	1	1	0	Campylobacter jejuni	Chicken/chicken product	ST-45 complex	6	4	2	1111110
51510	1	1	1	1	1	0	1	Campylobacter jejuni	Chicken/chicken product	ST-21 complex	6	4	2	1111101
51517	1	1	1	1	1	1	0	Campylobacter jejuni	Chicken/chicken product	Unassigned	6	4	2	1111110
51525	1	1	1	1	1	1	0	Campylobacter jejuni	Chicken/chicken product	ST-45 complex	6	4	2	1111110
51535	1	1	1	1	1	1	0	Campylobacter jejuni	Chicken/chicken product	ST-464 complex	6	4	2	1111110
51568	0	1	1	1	1	1	1	Campylobacter jejuni	Chicken/chicken product	ST-354 complex	6	4	2	0111111
51575	1	1	1	1	1	0	1	Campylobacter jejuni	Chicken/chicken product	ST-206 complex	6	4	2	1111101
51581	1	1	1	1	1	0	1	Campylobacter jejuni	Chicken/chicken product	ST-206 complex	6	4	2	1111101
51582	0	1	1	1	1	1	1	Campylobacter jejuni	Chicken/chicken product	ST-206 complex	6	4	2	0111111
51591	1	1	1	1	1	1	0	Campylobacter jejuni	Chicken/chicken product	ST-48 complex	6	4	2	1111110
51600	1	1	1	1	1	1	0	Campylobacter jejuni	Chicken/chicken product	ST-21 complex	6	4	2	1111110
51606	0	1	1	1	1	1	1	Campylobacter jejuni	Environmental	ST-206 complex	6	4	2	0111111
51608	1	1	1	1	1	1	0	Campylobacter jejuni	Chicken/chicken product	ST-464 complex	6	4	2	1111110
51614	1	1	1	1	1	1	0	Campylobacter jejuni	Chicken/chicken product	ST-45 complex	6	4	2	1111110
51620	1	1	1	1	1	0	1	Campylobacter jejuni	Chicken/chicken product	ST-206 complex	6	4	2	1111101
51678	1	1	1	1	1	1	0	Campylobacter jejuni	Human	ST-353 complex	6	4	2	1111110
51679	1	1	1	1	1	1	0	Campylobacter jejuni	Chicken/chicken product	ST-464 complex	6	4	2	1111110
51683	1	1	1	1	1	1	0	Campylobacter jejuni	Chicken/chicken product	ST-464 complex	6	4	2	1111110
51686	1	1	1	1	1	0	1	Campylobacter jejuni	Chicken/chicken product	ST-573 complex	6	4	2	1111101
51696	1	1	1	1	1	1	0	Campylobacter jejuni	Chicken/chicken product	ST-45 complex	6	4	2	1111110
51727	1	1	1	1	1	1	0	Campylobacter jejuni	Chicken/chicken product	ST-464 complex	6	4	2	1111110
51731	1	1	1	1	1	1	0	Campylobacter jejuni	Chicken/chicken product	ST-45 complex	6	4	2	1111110
51753	1	1	1	1	1	1	0	Campylobacter jejuni	Chicken/chicken product	ST-443 complex	6	4	2	1111110
51754	1	1	1	1	1	1	0	Campylobacter jejuni	Chicken/chicken product	ST-464 complex	6	4	2	1111110
51756	1	1	1	1	1	1	0	Campylobacter jejuni	Human	ST-464 complex	6	4	2	1111110
51758	1	1	1	1	1	1	0	Campylobacter jejuni	Chicken/chicken product	ST-45 complex	6	4	2	1111110
51821	1	1	1	1	1	1	0	Campylobacter jejuni	Chicken/chicken product	ST-45 complex	6	4	2	1111110
51829	1	1	1	1	1	1	0	Campylobacter jejuni	Chicken/chicken product	ST-464 complex	6	4	2	1111110
51831	1	1	1	1	1	1	0	Campylobacter jejuni	Chicken/chicken product	Unassigned	6	4	2	1111110
51842	1	1	1	1	1	1	0	Campylobacter jejuni	Chicken/chicken product	ST-464 complex	6	4	2	1111110
51844	1	1	1	1	1	1	0	Campylobacter jejuni	Chicken/chicken product	ST-464 complex	6	4	2	1111110
51857	1	1	1	1	1	1	0	Campylobacter jejuni	Chicken/chicken product	ST-45 complex	6	4	2	1111110
51863	1	1	1	1	1	1	0	Campylobacter jejuni	Chicken/chicken product	ST-464 complex	6	4	2	1111110
56201	1	1	1	1	1	1	0	Campylobacter jejuni	Human	ST-443 complex	6	4	2	1111110
56203	1	1	1	1	1	0	1	Campylobacter jejuni	Human	ST-48 complex	6	4	2	1111101
56216	1	1	1	1	1	1	0	Campylobacter jejuni	Human	ST-21 complex	6	4	2	1111110
56224	1	1	1	1	1	1	0	Campylobacter jejuni	Human	ST-464 complex	6	4	2	1111110
56249	0	1	1	1	1	1	1	Campylobacter jejuni	Human	ST-206 complex	6	4	2	0111111
56254	1	1	1	1	1	1	0	Campylobacter jejuni	Human	ST-464 complex	6	4	2	1111110
56264	1	1	1	1	1	1	0	Campylobacter jejuni	Human	ST-464 complex	6	4	2	1111110
56289	1	1	1	1	1	0	1	Campylobacter jejuni	Human	ST-206 complex	6	4	2	1111101
56304	1	1	1	1	1	1	0	Campylobacter jejuni	Human	ST-464 complex	6	4	2	1111110
56310	1	1	1	1	1	0	1	Campylobacter jejuni	Human	ST-48 complex	6	4	2	1111101
56326	1	1	1	1	1	1	0	Campylobacter jejuni	Human	ST-464 complex	6	4	2	1111110
56341	1	1	1	1	1	1	0	Campylobacter jejuni	Human	ST-464 complex	6	4	2	1111110
56395	1	1	1	1	1	1	0	Campylobacter jejuni	Human	ST-45 complex	6	4	2	1111110
56400	1	1	1	1	1	1	0	Campylobacter jejuni	Human	ST-464 complex	6	4	2	1111110
56404	0	1	1	1	1	1	1	Campylobacter jejuni	Human	ST-21 complex	6	4	2	0111111
56438	0	1	1	1	1	1	1	Campylobacter jejuni	Human	ST-48 complex	6	4	2	0111111
56456	0	1	1	1	1	1	1	Campylobacter jejuni	Human	ST-21 complex	6	4	2	0111111
56459	1	1	1	1	1	1	0	Campylobacter jejuni	Human	ST-443 complex	6	4	2	1111110
56512	0	1	1	1	1	1	1	Campylobacter jejuni	Human	ST-206 complex	6	4	2	0111111
56515	0	1	1	1	1	1	1	Campylobacter jejuni	Human	ST-206 complex	6	4	2	0111111
56517	1	1	1	1	1	0	1	Campylobacter jejuni	Human	ST-206 complex	6	4	2	1111101
56525	1	1	1	1	1	0	1	Campylobacter jejuni	Human	ST-21 complex	6	4	2	1111101
56547	1	1	1	1	1	1	0	Campylobacter jejuni	Human	ST-353 complex	6	4	2	1111110
56549	0	1	1	1	1	1	1	Campylobacter jejuni	Human	ST-206 complex	6	4	2	0111111
56559	0	1	1	1	1	1	1	Campylobacter jejuni	Human	ST-206 complex	6	4	2	0111111
56561	1	1	1	1	1	1	0	Campylobacter jejuni	Human	ST-464 complex	6	4	2	1111110
56575	1	1	1	1	1	1	0	Campylobacter jejuni	Human	ST-443 complex	6	4	2	1111110
56587	0	1	1	1	1	1	1	Campylobacter jejuni	Human	ST-206 complex	6	4	2	0111111
56588	1	1	1	1	1	1	0	Campylobacter jejuni	Human	ST-658 complex	6	4	2	1111110
56623	0	1	1	1	1	1	1	Campylobacter jejuni	Chicken/chicken product	ST-21 complex	6	4	2	0111111
56637	1	1	1	1	1	1	0	Campylobacter jejuni	Chicken/chicken product	ST-464 complex	6	4	2	1111110
56694	1	1	1	1	1	1	0	Campylobacter jejuni	Chicken/chicken product	ST-464 complex	6	4	2	1111110
56697	1	1	1	1	1	1	0	Campylobacter jejuni	Chicken/chicken product	ST-464 complex	6	4	2	1111110
56756	1	1	1	1	1	1	0	Campylobacter jejuni	Chicken/chicken product	ST-464 complex	6	4	2	1111110
56829	0	1	1	1	1	1	1	Campylobacter jejuni	Human	ST-21 complex	6	4	2	0111111
56831	0	1	1	1	1	1	1	Campylobacter jejuni	Chicken/chicken product	ST-21 complex	6	4	2	0111111
56837	1	1	1	1	1	1	0	Campylobacter jejuni	Chicken/chicken product	ST-464 complex	6	4	2	1111110
56867	1	1	1	1	1	1	0	Campylobacter jejuni	Chicken/chicken product	ST-464 complex	6	4	2	1111110
56869	1	1	1	1	1	1	0	Campylobacter jejuni	Chicken/chicken product	ST-45 complex	6	4	2	1111110
56871	1	1	1	1	1	1	0	Campylobacter jejuni	Chicken/chicken product	ST-464 complex	6	4	2	1111110
56876	1	1	1	1	1	1	0	Campylobacter jejuni	Chicken/chicken product	ST-464 complex	6	4	2	1111110
56888	1	1	1	1	1	1	0	Campylobacter jejuni	Chicken/chicken product	ST-464 complex	6	4	2	1111110
56900	1	1	1	1	1	1	0	Campylobacter jejuni	Chicken/chicken product	ST-45 complex	6	4	2	1111110
56907	1	1	1	1	1	1	0	Campylobacter jejuni	Chicken/chicken product	ST-45 complex	6	4	2	1111110
56916	1	1	1	1	1	0	1	Campylobacter jejuni	Chicken/chicken product	ST-21 complex	6	4	2	1111101
56925	1	1	1	1	1	1	0	Campylobacter jejuni	Chicken/chicken product	ST-443 complex	6	4	2	1111110
56956	1	1	1	1	1	0	1	Campylobacter jejuni	Chicken/chicken product	ST-21 complex	6	4	2	1111101
56985	0	1	1	1	1	1	1	Campylobacter jejuni	Human	ST-206 complex	6	4	2	0111111
56986	0	1	1	1	1	1	1	Campylobacter jejuni	Human	ST-206 complex	6	4	2	0111111
56987	1	1	1	1	1	1	0	Campylobacter jejuni	Human	ST-353 complex	6	4	2	1111110
56988	1	1	1	1	1	0	1	Campylobacter jejuni	Human	ST-21 complex	6	4	2	1111101
57006	0	1	1	1	1	1	1	Campylobacter jejuni	Human	ST-206 complex	6	4	2	0111111
57008	1	1	1	1	1	1	0	Campylobacter jejuni	Human	ST-443 complex	6	4	2	1111110
57010	0	1	1	1	1	1	1	Campylobacter jejuni	Human	ST-206 complex	6	4	2	0111111
57014	1	1	1	1	1	1	0	Campylobacter jejuni	Human	ST-464 complex	6	4	2	1111110
57021	1	1	1	1	1	1	0	Campylobacter jejuni	Human	ST-464 complex	6	4	2	1111110
57023	1	1	1	1	1	1	0	Campylobacter jejuni	Human	ST-257 complex	6	4	2	1111110
57033	1	1	1	1	1	1	0	Campylobacter jejuni	Human	ST-464 complex	6	4	2	1111110
57224	0	1	1	1	1	1	1	Campylobacter jejuni	Human	ST-206 complex	6	4	2	0111111
57227	1	1	1	1	1	1	0	Campylobacter jejuni	Human	ST-464 complex	6	4	2	1111110
57228	1	1	1	1	1	1	0	Campylobacter jejuni	Human	ST-464 complex	6	4	2	1111110
57234	1	1	1	1	1	1	0	Campylobacter jejuni	Human	Unassigned	6	4	2	1111110
57271	1	1	1	1	1	1	0	Campylobacter jejuni	Human	ST-443 complex	6	4	2	1111110
57301	1	1	1	1	1	1	0	Campylobacter jejuni	Human	ST-464 complex	6	4	2	1111110
57306	1	1	1	1	1	0	1	Campylobacter jejuni	Human	ST-206 complex	6	4	2	1111101
57312	0	1	1	1	1	1	1	Campylobacter jejuni	Human	ST-206 complex	6	4	2	0111111
57326	1	1	1	1	1	0	1	Campylobacter jejuni	Human	ST-206 complex	6	4	2	1111101
57328	1	1	1	1	1	1	0	Campylobacter jejuni	Human	ST-61 complex	6	4	2	1111110
57357	1	1	1	1	1	1	0	Campylobacter jejuni	Human	ST-353 complex	6	4	2	1111110
57359	1	1	1	1	1	1	0	Campylobacter jejuni	Human	ST-464 complex	6	4	2	1111110
57368	0	1	1	1	1	1	1	Campylobacter jejuni	Human	ST-206 complex	6	4	2	0111111
57370	1	1	1	1	1	1	0	Campylobacter jejuni	Human	ST-353 complex	6	4	2	1111110
57409	1	1	1	1	1	1	0	Campylobacter jejuni	Human	Unassigned	6	4	2	1111110
57411	0	1	1	1	1	1	1	Campylobacter jejuni	Human	ST-206 complex	6	4	2	0111111
57652	0	1	1	1	1	1	1	Campylobacter jejuni	Human	ST-21 complex	6	4	2	0111111
58053	0	1	1	1	1	1	1	Campylobacter jejuni	Human	ST-21 complex	6	4	2	0111111
58083	0	1	1	1	1	1	1	Campylobacter jejuni	Human	ST-21 complex	6	4	2	0111111
58094	0	1	1	1	1	1	1	Campylobacter jejuni	Human	ST-403 complex	6	4	2	0111111
58123	1	1	1	1	1	0	1	Campylobacter jejuni	Human	Unassigned	6	4	2	1111101
58131	1	1	1	1	1	0	1	Campylobacter jejuni	Human	ST-48 complex	6	4	2	1111101
58143	1	1	1	1	1	0	1	Campylobacter jejuni	Human	ST-354 complex	6	4	2	1111101
58146	1	1	1	1	1	1	0	Campylobacter jejuni	Human	ST-45 complex	6	4	2	1111110
58167	1	1	1	1	1	1	0	Campylobacter jejuni	Human	ST-464 complex	6	4	2	1111110
58169	1	1	1	1	1	1	0	Campylobacter jejuni	Human	ST-464 complex	6	4	2	1111110
58172	1	1	1	1	1	0	1	Campylobacter jejuni	Human	ST-206 complex	6	4	2	1111101
58177	0	1	1	1	1	1	1	Campylobacter jejuni	Human	ST-45 complex	6	4	2	0111111
58186	1	1	1	1	1	1	0	Campylobacter jejuni	Human	ST-45 complex	6	4	2	1111110
58195	1	1	1	1	1	1	0	Campylobacter jejuni	Human	ST-464 complex	6	4	2	1111110
58211	1	1	1	1	1	1	0	Campylobacter jejuni	Human	ST-443 complex	6	4	2	1111110
58231	1	1	1	1	1	1	0	Campylobacter jejuni	Human	ST-443 complex	6	4	2	1111110
58235	0	1	1	1	1	1	1	Campylobacter jejuni	Human	ST-206 complex	6	4	2	0111111
58241	1	1	1	1	1	0	1	Campylobacter jejuni	Human	ST-353 complex	6	4	2	1111101
58247	1	1	1	1	1	1	0	Campylobacter jejuni	Human	ST-464 complex	6	4	2	1111110
58264	1	1	1	1	1	0	1	Campylobacter jejuni	Human	ST-21 complex	6	4	2	1111101
58267	0	1	1	1	1	1	1	Campylobacter jejuni	Human	ST-206 complex	6	4	2	0111111
58273	1	1	1	1	1	1	0	Campylobacter jejuni	Human	ST-21 complex	6	4	2	1111110
58280	0	1	1	1	1	1	1	Campylobacter jejuni	Human	ST-692 complex	6	4	2	0111111
58287	1	1	1	1	1	1	0	Campylobacter jejuni	Human	ST-464 complex	6	4	2	1111110
58299	1	1	1	1	1	0	1	Campylobacter jejuni	Human	ST-21 complex	6	4	2	1111101
58303	1	1	1	1	1	1	0	Campylobacter jejuni	Human	ST-464 complex	6	4	2	1111110
58341	1	1	1	1	1	1	0	Campylobacter jejuni	Human	ST-443 complex	6	4	2	1111110
58371	1	1	1	1	1	1	0	Campylobacter jejuni	Human	ST-464 complex	6	4	2	1111110
58373	1	1	1	1	1	1	0	Campylobacter jejuni	Human	ST-353 complex	6	4	2	1111110
58376	1	1	1	1	1	1	0	Campylobacter jejuni	Human	ST-48 complex	6	4	2	1111110
58416	1	1	1	1	1	1	0	Campylobacter jejuni	Human	ST-464 complex	6	4	2	1111110
58426	1	1	1	1	1	1	0	Campylobacter jejuni	Human	ST-353 complex	6	4	2	1111110
58433	1	1	1	1	1	1	0	Campylobacter jejuni	Human	ST-464 complex	6	4	2	1111110
58435	1	1	1	1	1	1	0	Campylobacter jejuni	Human	ST-464 complex	6	4	2	1111110
58443	1	1	1	1	1	1	0	Campylobacter jejuni	Human	ST-464 complex	6	4	2	1111110
58445	1	1	1	1	1	1	0	Campylobacter jejuni	Human	ST-464 complex	6	4	2	1111110
58458	1	1	1	1	1	1	0	Campylobacter jejuni	Human	ST-464 complex	6	4	2	1111110
58469	0	1	1	1	1	1	1	Campylobacter jejuni	Unassigned	ST-21 complex	6	4	2	0111111
58473	1	1	1	1	1	1	0	Campylobacter jejuni	Human	ST-464 complex	6	4	2	1111110
58474	1	1	1	1	1	1	0	Campylobacter jejuni	Human	ST-464 complex	6	4	2	1111110
58475	1	1	1	1	1	1	0	Campylobacter jejuni	Human	ST-464 complex	6	4	2	1111110
58476	1	1	1	1	1	1	0	Campylobacter jejuni	Human	ST-464 complex	6	4	2	1111110
58477	1	1	1	1	1	1	0	Campylobacter jejuni	Human	ST-464 complex	6	4	2	1111110
58478	1	1	1	1	1	1	0	Campylobacter jejuni	Human	ST-464 complex	6	4	2	1111110
58479	1	1	1	1	1	1	0	Campylobacter jejuni	Human	ST-464 complex	6	4	2	1111110
58480	1	1	1	1	1	1	0	Campylobacter jejuni	Human	ST-464 complex	6	4	2	1111110
58481	1	1	1	1	1	1	0	Campylobacter jejuni	Human	ST-464 complex	6	4	2	1111110
58482	1	1	1	1	1	1	0	Campylobacter jejuni	Human	ST-464 complex	6	4	2	1111110
58485	1	1	1	1	1	1	0	Campylobacter jejuni	Human	ST-464 complex	6	4	2	1111110
58486	1	1	1	1	1	1	0	Campylobacter jejuni	Human	ST-464 complex	6	4	2	1111110
58487	1	1	1	1	1	1	0	Campylobacter jejuni	Human	ST-464 complex	6	4	2	1111110
58488	1	1	1	1	1	1	0	Campylobacter jejuni	Human	ST-464 complex	6	4	2	1111110
58489	1	1	1	1	1	1	0	Campylobacter jejuni	Human	ST-464 complex	6	4	2	1111110
58493	1	1	1	1	1	1	0	Campylobacter jejuni	Human	ST-464 complex	6	4	2	1111110
58494	1	1	1	1	1	1	0	Campylobacter jejuni	Human	ST-464 complex	6	4	2	1111110
58495	1	1	1	1	1	1	0	Campylobacter jejuni	Human	ST-464 complex	6	4	2	1111110
58496	1	1	1	1	1	1	0	Campylobacter jejuni	Human	ST-464 complex	6	4	2	1111110
58497	1	1	1	1	1	1	0	Campylobacter jejuni	Chicken/chicken product	ST-464 complex	6	4	2	1111110
58498	1	1	1	1	1	1	0	Campylobacter jejuni	Chicken/chicken product	ST-464 complex	6	4	2	1111110
58500	1	1	1	1	1	1	0	Campylobacter jejuni	Chicken/chicken product	ST-464 complex	6	4	2	1111110
58501	1	1	1	1	1	1	0	Campylobacter jejuni	Chicken/chicken product	ST-464 complex	6	4	2	1111110
58503	1	1	1	1	1	1	0	Campylobacter jejuni	Chicken/chicken product	ST-464 complex	6	4	2	1111110
58504	1	1	1	1	1	1	0	Campylobacter jejuni	Chicken/chicken product	ST-464 complex	6	4	2	1111110
58505	1	1	1	1	1	1	0	Campylobacter jejuni	Chicken/chicken product	ST-464 complex	6	4	2	1111110
58507	1	1	1	1	1	1	0	Campylobacter jejuni	Chicken/chicken product	ST-443 complex	6	4	2	1111110
58508	1	1	1	1	1	1	0	Campylobacter jejuni	Chicken/chicken product	ST-464 complex	6	4	2	1111110
58509	1	1	1	1	1	1	0	Campylobacter jejuni	Chicken/chicken product	ST-464 complex	6	4	2	1111110
58510	1	1	1	1	1	1	0	Campylobacter jejuni	Chicken/chicken product	ST-464 complex	6	4	2	1111110
58511	1	1	1	1	1	1	0	Campylobacter jejuni	Chicken/chicken product	ST-464 complex	6	4	2	1111110
58517	0	1	1	1	1	1	1	Campylobacter jejuni	Human	ST-48 complex	6	4	2	0111111
58519	1	1	1	1	1	1	0	Campylobacter jejuni	Human	ST-464 complex	6	4	2	1111110
58521	1	1	1	1	1	0	1	Campylobacter jejuni	Human	ST-48 complex	6	4	2	1111101
58522	1	1	1	1	1	0	1	Campylobacter jejuni	Human	ST-21 complex	6	4	2	1111101
58529	1	1	1	1	1	1	0	Campylobacter jejuni	Human	ST-45 complex	6	4	2	1111110
59019	1	1	1	1	1	0	1	Campylobacter jejuni	Human	ST-607 complex	6	4	2	1111101
59027	1	1	1	1	1	0	1	Campylobacter jejuni	Human	ST-354 complex	6	4	2	1111101
59037	1	1	1	1	1	1	0	Campylobacter jejuni	Human	ST-464 complex	6	4	2	1111110
59045	1	1	1	1	1	1	0	Campylobacter jejuni	Chicken/chicken product	ST-464 complex	6	4	2	1111110
59046	1	1	1	1	1	1	0	Campylobacter jejuni	Chicken/chicken product	ST-464 complex	6	4	2	1111110
59055	1	1	1	1	1	1	0	Campylobacter jejuni	Chicken/chicken product	ST-464 complex	6	4	2	1111110
59059	1	1	1	1	1	1	0	Campylobacter jejuni	Chicken/chicken product	ST-464 complex	6	4	2	1111110
59060	1	1	1	1	1	0	1	Campylobacter jejuni	Chicken/chicken product	ST-21 complex	6	4	2	1111101
59070	0	1	1	1	1	1	1	Campylobacter jejuni	Human	ST-21 complex	6	4	2	0111111
59084	1	1	1	1	1	1	0	Campylobacter jejuni	Human	ST-464 complex	6	4	2	1111110
59092	1	1	1	1	1	1	0	Campylobacter jejuni	Human	ST-508 complex	6	4	2	1111110
59107	1	1	1	1	1	1	0	Campylobacter jejuni	Human	ST-464 complex	6	4	2	1111110
59115	0	1	1	1	1	1	1	Campylobacter jejuni	Human	ST-21 complex	6	4	2	0111111
59120	0	1	1	1	1	1	1	Campylobacter jejuni	Human	ST-21 complex	6	4	2	0111111
59124	1	1	1	1	1	1	0	Campylobacter jejuni	Human	ST-464 complex	6	4	2	1111110
59133	1	1	1	1	1	1	0	Campylobacter jejuni	Human	ST-464 complex	6	4	2	1111110
59141	0	1	1	1	1	1	1	Campylobacter jejuni	Human	ST-21 complex	6	4	2	0111111
59144	1	1	1	1	1	1	0	Campylobacter jejuni	Human	ST-464 complex	6	4	2	1111110
59146	1	1	1	1	1	1	0	Campylobacter jejuni	Human	ST-353 complex	6	4	2	1111110
59220	1	1	1	1	1	1	0	Campylobacter jejuni	Human	ST-464 complex	6	4	2	1111110
59283	1	1	1	1	1	0	1	Campylobacter jejuni	Human	ST-21 complex	6	4	2	1111101
59292	1	1	1	1	1	0	1	Campylobacter jejuni	Human	ST-21 complex	6	4	2	1111101
59301	1	1	1	1	1	0	1	Campylobacter jejuni	Human	ST-21 complex	6	4	2	1111101
59322	1	1	1	1	1	0	1	Campylobacter jejuni	Human	ST-48 complex	6	4	2	1111101
59330	0	1	1	1	1	1	1	Campylobacter jejuni	Human	ST-21 complex	6	4	2	0111111
59339	1	1	1	1	1	0	1	Campylobacter jejuni	Human	ST-48 complex	6	4	2	1111101
59345	1	1	1	1	1	1	0	Campylobacter jejuni	Human	ST-443 complex	6	4	2	1111110
59348	1	1	1	1	1	0	1	Campylobacter jejuni	Human	ST-21 complex	6	4	2	1111101
59352	1	1	1	1	1	0	1	Campylobacter jejuni	Human	ST-353 complex	6	4	2	1111101
59353	1	1	1	1	1	1	0	Campylobacter jejuni	Human	ST-464 complex	6	4	2	1111110
59354	1	1	1	1	1	0	1	Campylobacter jejuni	Human	ST-21 complex	6	4	2	1111101
59441	1	1	1	1	1	1	0	Campylobacter jejuni	Human	ST-443 complex	6	4	2	1111110
59449	1	1	1	1	1	0	1	Campylobacter jejuni	Human	ST-206 complex	6	4	2	1111101
59454	1	1	1	1	1	1	0	Campylobacter jejuni	Chicken/chicken product	Unassigned	6	4	2	1111110
59486	1	1	1	1	1	1	0	Campylobacter jejuni	Human	ST-464 complex	6	4	2	1111110
59508	1	1	1	1	1	1	0	Campylobacter jejuni	Human	ST-353 complex	6	4	2	1111110
59514	1	1	1	1	1	1	0	Campylobacter jejuni	Human	ST-464 complex	6	4	2	1111110
59529	1	1	1	1	1	1	0	Campylobacter jejuni	Human	ST-353 complex	6	4	2	1111110
59544	1	1	1	1	1	1	0	Campylobacter jejuni	Human	ST-508 complex	6	4	2	1111110
59560	1	1	1	1	1	1	0	Campylobacter jejuni	Human	ST-48 complex	6	4	2	1111110
59610	1	1	1	1	1	1	0	Campylobacter jejuni	Human	ST-353 complex	6	4	2	1111110
59640	0	1	1	1	1	1	1	Campylobacter jejuni	Human	ST-21 complex	6	4	2	0111111
59648	1	1	1	1	1	1	0	Campylobacter jejuni	Human	ST-353 complex	6	4	2	1111110
59655	1	1	1	1	1	1	0	Campylobacter jejuni	Human	ST-443 complex	6	4	2	1111110
59659	1	1	1	1	1	1	0	Campylobacter jejuni	Human	ST-353 complex	6	4	2	1111110
59682	1	1	1	1	1	1	0	Campylobacter jejuni	Human	ST-464 complex	6	4	2	1111110
59706	1	1	1	1	1	1	0	Campylobacter jejuni	Human	ST-443 complex	6	4	2	1111110
59754	1	1	1	1	1	1	0	Campylobacter jejuni	Human	ST-353 complex	6	4	2	1111110
59757	1	1	1	1	1	1	0	Campylobacter jejuni	Human	ST-353 complex	6	4	2	1111110
59779	1	1	1	1	1	1	0	Campylobacter jejuni	Human	ST-464 complex	6	4	2	1111110
59780	1	1	1	1	1	1	0	Campylobacter jejuni	Human	ST-464 complex	6	4	2	1111110
59787	1	1	1	1	1	1	0	Campylobacter jejuni	Human	ST-464 complex	6	4	2	1111110
59791	1	1	1	1	1	1	0	Campylobacter jejuni	Human	ST-464 complex	6	4	2	1111110
59799	1	1	1	1	1	1	0	Campylobacter jejuni	Human	Unassigned	6	4	2	1111110
59803	1	1	1	1	1	1	0	Campylobacter jejuni	Human	ST-353 complex	6	4	2	1111110
60984	1	1	1	1	1	0	1	Campylobacter jejuni	Unassigned	ST-21 complex	6	4	2	1111101
61023	1	1	1	1	1	1	0	Campylobacter jejuni	Environmental	ST-443 complex	6	4	2	1111110
61024	1	1	1	1	1	1	0	Campylobacter jejuni	Environmental	ST-443 complex	6	4	2	1111110
61100	1	1	1	1	1	1	0	Campylobacter jejuni	Human	ST-45 complex	6	4	2	1111110
61108	1	1	1	1	1	1	0	Campylobacter jejuni	Human	ST-464 complex	6	4	2	1111110
61110	1	1	1	1	1	1	0	Campylobacter jejuni	Human	ST-464 complex	6	4	2	1111110
61128	1	1	1	1	1	1	0	Campylobacter jejuni	Human	ST-353 complex	6	4	2	1111110
61144	0	1	1	1	1	1	1	Campylobacter jejuni	Human	ST-206 complex	6	4	2	0111111
61150	1	1	1	1	1	1	0	Campylobacter jejuni	Human	ST-464 complex	6	4	2	1111110
61153	1	1	1	1	1	0	1	Campylobacter jejuni	Human	ST-1275 complex	6	4	2	1111101
61160	1	1	1	1	1	1	0	Campylobacter jejuni	Human	ST-464 complex	6	4	2	1111110
61161	0	1	1	1	1	1	1	Campylobacter jejuni	Human	ST-206 complex	6	4	2	0111111
61176	1	1	1	1	1	1	0	Campylobacter jejuni	Human	ST-464 complex	6	4	2	1111110
61196	1	1	1	1	1	1	0	Campylobacter jejuni	Human	ST-464 complex	6	4	2	1111110
61212	1	1	1	1	1	0	1	Campylobacter jejuni	Human	ST-21 complex	6	4	2	1111101
61233	1	1	1	1	1	0	1	Campylobacter jejuni	Human	ST-206 complex	6	4	2	1111101
61271	1	1	1	1	1	1	0	Campylobacter jejuni	Human	ST-464 complex	6	4	2	1111110
61297	1	1	1	1	1	1	0	Campylobacter jejuni	Human	ST-464 complex	6	4	2	1111110
61317	1	1	1	1	1	0	1	Campylobacter jejuni	Human	ST-21 complex	6	4	2	1111101
61327	1	1	1	1	1	1	0	Campylobacter jejuni	Human	ST-508 complex	6	4	2	1111110
61361	1	1	1	1	1	0	1	Campylobacter jejuni	Human	ST-206 complex	6	4	2	1111101
61365	1	1	1	1	1	1	0	Campylobacter jejuni	Human	ST-464 complex	6	4	2	1111110
61381	1	1	1	1	1	1	0	Campylobacter jejuni	Human	ST-21 complex	6	4	2	1111110
61384	0	1	1	1	1	1	1	Campylobacter jejuni	Human	ST-206 complex	6	4	2	0111111
61398	0	1	1	1	1	1	1	Campylobacter jejuni	Human	ST-206 complex	6	4	2	0111111
61442	1	1	1	1	1	0	1	Campylobacter jejuni	Chicken/chicken product	ST-460 complex	6	4	2	1111101
61456	1	1	1	1	1	1	0	Campylobacter jejuni	Birds	Unassigned	6	4	2	1111110
61486	1	1	1	1	1	1	0	Campylobacter jejuni	Chicken/chicken product	ST-573 complex	6	4	2	1111110
61513	1	1	1	1	1	0	1	Campylobacter jejuni	Chicken/chicken product	ST-48 complex	6	4	2	1111101
61543	1	1	1	1	1	1	0	Campylobacter jejuni	Chicken/chicken product	ST-573 complex	6	4	2	1111110
61561	0	1	1	1	1	1	1	Campylobacter jejuni	Chicken/chicken product	ST-21 complex	6	4	2	0111111
61575	1	1	1	1	1	0	1	Campylobacter jejuni	Chicken/chicken product	ST-21 complex	6	4	2	1111101
61581	1	1	1	1	1	1	0	Campylobacter jejuni	Chicken/chicken product	ST-443 complex	6	4	2	1111110
61611	1	1	1	1	1	0	1	Campylobacter jejuni	Chicken/chicken product	ST-21 complex	6	4	2	1111101
61626	1	1	1	1	1	0	1	Campylobacter jejuni	Chicken/chicken product	ST-21 complex	6	4	2	1111101
61631	0	1	1	1	1	1	1	Campylobacter jejuni	Chicken/chicken product	ST-21 complex	6	4	2	0111111
61646	0	1	1	1	1	1	1	Campylobacter jejuni	Chicken/chicken product	ST-21 complex	6	4	2	0111111
61657	0	1	1	1	1	1	1	Campylobacter jejuni	Cattle/cattle product	ST-21 complex	6	4	2	0111111
61658	1	1	1	1	1	1	0	Campylobacter jejuni	Chicken/chicken product	ST-464 complex	6	4	2	1111110
61664	1	1	1	1	1	0	1	Campylobacter jejuni	Turkey	Unassigned	6	4	2	1111101
61704	1	1	1	1	1	1	0	Campylobacter jejuni	Chicken/chicken product	ST-464 complex	6	4	2	1111110
61706	1	1	1	1	1	1	0	Campylobacter jejuni	Chicken/chicken product	ST-464 complex	6	4	2	1111110
61714	1	1	1	1	1	1	0	Campylobacter jejuni	Chicken/chicken product	ST-464 complex	6	4	2	1111110
61720	1	1	1	1	1	1	0	Campylobacter jejuni	Chicken/chicken product	ST-464 complex	6	4	2	1111110
61724	0	1	1	1	1	1	1	Campylobacter jejuni	Birds	ST-692 complex	6	4	2	0111111
61725	1	1	1	1	1	1	0	Campylobacter jejuni	Chicken/chicken product	ST-464 complex	6	4	2	1111110
61738	1	1	1	1	1	1	0	Campylobacter jejuni	Chicken/chicken product	ST-464 complex	6	4	2	1111110
61740	1	1	1	1	1	1	0	Campylobacter jejuni	Chicken/chicken product	ST-464 complex	6	4	2	1111110
61747	1	1	1	1	1	1	0	Campylobacter jejuni	Chicken/chicken product	ST-464 complex	6	4	2	1111110
61748	1	1	1	1	1	1	0	Campylobacter jejuni	Chicken/chicken product	ST-464 complex	6	4	2	1111110
61876	1	1	1	1	1	0	1	Campylobacter jejuni	Cattle/cattle product	ST-353 complex	6	4	2	1111101
61883	1	1	1	1	1	0	1	Campylobacter jejuni	Chicken/chicken product	ST-353 complex	6	4	2	1111101
61885	1	1	1	1	1	1	0	Campylobacter jejuni	Chicken/chicken product	ST-353 complex	6	4	2	1111110
61920	1	1	1	1	1	1	0	Campylobacter jejuni	Cattle/cattle product	ST-508 complex	6	4	2	1111110
61943	1	1	1	1	1	1	0	Campylobacter jejuni	Cattle/cattle product	ST-508 complex	6	4	2	1111110
61992	1	1	1	1	1	1	0	Campylobacter jejuni	Cattle/cattle product	ST-508 complex	6	4	2	1111110
62045	0	1	1	1	1	1	1	Campylobacter jejuni	Chicken/chicken product	ST-21 complex	6	4	2	0111111
62048	1	1	1	1	1	1	0	Campylobacter jejuni	Chicken/chicken product	ST-353 complex	6	4	2	1111110
62049	1	1	1	1	1	1	0	Campylobacter jejuni	Chicken/chicken product	ST-353 complex	6	4	2	1111110
62077	1	1	1	1	1	1	0	Campylobacter jejuni	Cattle/cattle product	ST-45 complex	6	4	2	1111110
62092	1	1	1	1	1	1	0	Campylobacter jejuni	Chicken/chicken product	ST-353 complex	6	4	2	1111110
62108	1	1	1	1	1	0	1	Campylobacter jejuni	Chicken/chicken product	ST-21 complex	6	4	2	1111101
62123	1	1	1	1	1	1	0	Campylobacter jejuni	Cattle/cattle product	ST-45 complex	6	4	2	1111110
62590	0	1	1	1	1	1	1	Campylobacter jejuni	Human	ST-206 complex	6	4	2	0111111
62597	1	1	1	1	1	0	1	Campylobacter jejuni	Human	ST-206 complex	6	4	2	1111101
62598	1	1	1	1	1	1	0	Campylobacter jejuni	Human	ST-443 complex	6	4	2	1111110
62622	1	1	1	1	1	0	1	Campylobacter jejuni	Human	ST-21 complex	6	4	2	1111101
62632	1	1	1	1	1	1	0	Campylobacter jejuni	Human	ST-353 complex	6	4	2	1111110
62648	1	1	1	1	1	1	0	Campylobacter jejuni	Human	ST-464 complex	6	4	2	1111110
62650	0	1	1	1	1	1	1	Campylobacter jejuni	Human	ST-206 complex	6	4	2	0111111
62651	1	1	1	1	1	1	0	Campylobacter jejuni	Human	ST-353 complex	6	4	2	1111110
62656	1	1	1	1	1	1	0	Campylobacter jejuni	Human	ST-353 complex	6	4	2	1111110
62661	0	1	1	1	1	1	1	Campylobacter jejuni	Human	ST-206 complex	6	4	2	0111111
62686	1	1	1	1	1	1	0	Campylobacter jejuni	Human	ST-45 complex	6	4	2	1111110
62687	1	1	1	1	1	1	0	Campylobacter jejuni	Human	ST-353 complex	6	4	2	1111110
62689	1	1	1	1	1	1	0	Campylobacter jejuni	Human	ST-464 complex	6	4	2	1111110
62691	1	1	1	1	1	1	0	Campylobacter jejuni	Human	ST-464 complex	6	4	2	1111110
62701	1	1	1	1	1	0	1	Campylobacter jejuni	Human	ST-353 complex	6	4	2	1111101
62702	1	1	1	1	1	1	0	Campylobacter jejuni	Human	ST-353 complex	6	4	2	1111110
62707	1	1	1	1	1	1	0	Campylobacter jejuni	Human	ST-353 complex	6	4	2	1111110
62708	1	1	1	1	1	1	0	Campylobacter jejuni	Human	ST-353 complex	6	4	2	1111110
62709	1	1	1	1	1	1	0	Campylobacter jejuni	Human	ST-464 complex	6	4	2	1111110
62712	1	1	1	1	1	1	0	Campylobacter jejuni	Human	ST-464 complex	6	4	2	1111110
62714	1	1	1	1	1	1	0	Campylobacter jejuni	Human	ST-464 complex	6	4	2	1111110
62717	1	1	1	1	1	1	0	Campylobacter jejuni	Human	ST-464 complex	6	4	2	1111110
62722	1	1	1	1	1	1	0	Campylobacter jejuni	Human	ST-464 complex	6	4	2	1111110
62723	1	1	1	1	1	0	1	Campylobacter jejuni	Human	ST-353 complex	6	4	2	1111101
62724	1	1	1	1	1	1	0	Campylobacter jejuni	Human	ST-353 complex	6	4	2	1111110
62727	1	1	1	1	1	1	0	Campylobacter jejuni	Human	ST-464 complex	6	4	2	1111110
62730	1	1	1	1	1	1	0	Campylobacter jejuni	Human	ST-464 complex	6	4	2	1111110
62770	0	1	1	1	1	1	1	Campylobacter jejuni	Human	ST-21 complex	6	4	2	0111111
62774	0	1	1	1	1	1	1	Campylobacter jejuni	Human	ST-21 complex	6	4	2	0111111
62791	0	1	1	1	1	1	1	Campylobacter jejuni	Human	ST-21 complex	6	4	2	0111111
62848	1	1	1	1	1	0	1	Campylobacter jejuni	Human	ST-206 complex	6	4	2	1111101
62860	1	1	1	1	1	1	0	Campylobacter jejuni	Human	ST-52 complex	6	4	2	1111110
62884	1	1	1	1	1	1	0	Campylobacter jejuni	Human	ST-353 complex	6	4	2	1111110
62889	1	1	1	1	1	1	0	Campylobacter jejuni	Human	ST-464 complex	6	4	2	1111110
62898	1	1	1	1	1	1	0	Campylobacter jejuni	Human	ST-353 complex	6	4	2	1111110
62909	1	1	1	1	1	1	0	Campylobacter jejuni	Human	ST-464 complex	6	4	2	1111110
62934	0	1	1	1	1	1	1	Campylobacter jejuni	Human	ST-206 complex	6	4	2	0111111
62935	1	1	1	1	1	1	0	Campylobacter jejuni	Human	ST-443 complex	6	4	2	1111110
62942	0	1	1	1	1	1	1	Campylobacter jejuni	Human	ST-206 complex	6	4	2	0111111
62950	1	1	1	1	1	0	1	Campylobacter jejuni	Human	ST-206 complex	6	4	2	1111101
62956	1	1	1	1	1	1	0	Campylobacter jejuni	Human	ST-443 complex	6	4	2	1111110
62963	0	1	1	1	1	1	1	Campylobacter jejuni	Human	ST-206 complex	6	4	2	0111111
63565	0	1	1	1	1	1	1	Campylobacter jejuni	Sheep/goat	ST-206 complex	6	4	2	0111111
63897	1	1	1	1	1	1	0	Campylobacter jejuni	Human	ST-464 complex	6	4	2	1111110
69220	0	1	1	1	1	1	1	Campylobacter jejuni	Human	ST-206 complex	6	4	2	0111111
69222	1	1	1	1	1	1	0	Campylobacter jejuni	Human	ST-257 complex	6	4	2	1111110
69223	1	1	1	1	1	0	1	Campylobacter jejuni	Human	ST-21 complex	6	4	2	1111101
69234	1	1	1	1	1	1	0	Campylobacter jejuni	Human	ST-353 complex	6	4	2	1111110
[truncated: 3,932 more rows]

## Sheet: Maf_2_5
Isolate ID	CJ1340	MAF2	MAF3	MAF4	MAF5	MAF6	MAF7	species	source	clonal_complex (MLST)	Both	Maf2	Maf6	Phasotype
[truncated: 292 more rows]

[truncated: 2 more sheets: Maf_6_7, Absent]
