# Supplementary material for: Identification of a core set of Campylobacter jejuni flagella modification genes and a reversible non-motile maf3 phenotype
Source: Microbiology (Reading). 2026 Apr 28;172(4):001698. doi: 10.1099/mic.0.001698 (PMC13130089; doi:10.1099/mic.0.001698)
Supplement: Uncited Supplementary Data Sheet 3. [file mic-172-01698-s003.xlsx]

## Sheet: Notes
	This file contains the raw and processed GeneScan data for the single colony analysis of the maf3 mutant and motility variants. Samples were obtained from outgrowths on the edge of the motile area (motile variants). Motile variants were harvested and stored as glycerol stocks. Single colonies (n=15; C01-C15) from re-plating of the maf3 mutant and motile variant glycerol stocks were analysed along…
	GeneScan's were performed for the 10 PV genes located in the NCTC11168 flagella locus. The control DNA was a genomic preparation of this strain for which sequence data of each gene was obtained.
	Genescan data	Raw data output of PSAnalyse. File names contain the name of the gene, type of strain (mutant, motile variant), colony number and well number. Swp = sweep. Other data is from boilates of single colonies.
	Sheets for each gene	Each sheet contains the raw data (size, area, height) from the primary peak and the peaks before (Prev) and after (Post) the primary peak. The ratios of the primary and side peaks are provided. This is followed by repeat number for the primary peak (tract length), expression state (coded as 1 and 0 for ON and OFF respectively), the proportion of the primary peak divided by the previous peak and t…
	ON STATE sColonies	Collated percentage ON state of PV genes for maf3 mutant, core variants (CV) and motile variants (MV) single colonies
	ON STATE sweeps	Collated percentage ON state of PV genes for maf3 mutant, core variants (CV) and motile variants (MV) sweep samples

## Sheet: Genescan data
Sample	Gene	Size	Height	Area	Size of Prev	Area of Prev	Ratio to Prev	Size of Post	Area of post	Ratio to Post	Tract length
M3_MV_run3swp_A03_03.fsa	cj0031	218.39	17058	10287.3	217.43	4136.04	2.48723	219.47	2209.7	4.65552	10	0
M3_MV_run3swp_A03_03.fsa	cj0045	275.77	8895	5511.18	274.74	1935.6	2.84727	276.8	4924.15	1.11921	9	0
M3_MV_run3swp_A03_03.fsa	cj0046	348.72	303	287.43	N	N	N	N	N	N	9	0
M3_MV_run3swp_A03_03.fsa	cj0171	277.83	195	113.58	N	N	N	N	N	N	288	0
M3_MV_run3swp_A03_03.fsa	cj0275	214.21	213	134.99	N	N	N	215.29	87.52	1.54239	9	0
M3_MV_run3swp_A03_03.fsa	cj0617	161.5	579	318.41	N	N	N	162.46	415.43	0.766459	9	0
M3_MV_run3swp_A03_03.fsa	cj0685	123.4	327	169.17	N	N	N	N	N	N	8	0
M3_MV_run3swp_A03_03.fsa	cj1144	173.75	246	371.27	N	N	N	N	N	N	10	1
M3_MV_run3swp_A03_03.fsa	cj1295	159.89	684	813.1	N	N	N	160.96	525.68	1.54676	10	0
M3_MV_run3swp_A03_03.fsa	cj1296	100.91	64134	43991	N	N	N	N	N	N	9	0
M3_MV_run3swp_A03_03.fsa	cj1305	218.5	411	264.95	217.43	94.48	2.8043	219.57	128.52	2.06155	9	1
M3_MV_run3swp_A03_03.fsa	cj1306	305.95	83988	50354.8	304.93	17798.6	2.82915	306.86	3862.24	13.0377	10	0
M3_MV_run3swp_A03_03.fsa	cj1310	364.37	16929	11595.1	363.36	8540.37	1.35768	365.39	940.66	12.3266	10	0
M3_MV_run3swp_A03_03.fsa	cj1318	331.02	15375	9526.24	330.1	3411.16	2.79267	332.05	5572.94	1.70937	11	1
M3_MV_run3swp_A03_03.fsa	cj1321	146.3	1194	867.05	N	N	N	147.39	896.39	0.967269	10	1
M3_MV_run3swp_A03_03.fsa	cj1325	161.39	31104	16958.4	160.32	1281.92	13.2289	162.35	13418.4	1.26382	9	1
M3_MV_run3swp_A03_03.fsa	cj1335	336.54	83724	52282.3	335.52	11582.1	4.51404	337.56	11780.1	4.43818	10	0
M3_MV_run3swp_A03_03.fsa	cj1342	392.7	23289	17848.9	391.66	17136.4	1.04158	393.64	2441.14	7.3117	10	0
M3_MV_run3swp_A03_03.fsa	cj1420	107.67	1200	749.81	N	N	N	N	N	N	9	1
M3_MV_run3swp_A03_03.fsa	cj1426	209.04	240	126.77	N	N	N	N	N	N	12	0
M3_MV_run3swp_A03_03.fsa	cj1429	87.35	1779	2060.43	N	N	N	N	N	N	10	1
M3_MV_run3swp_A03_03.fsa	cj1437	276.8	237	163.71	275.87	120.68	1.35656	N	N	N	9	1
M3_MV_run4swp_A05_02.fsa	cj0031	218.47	26364	15871.6	217.38	2729.65	5.81453	219.56	3870.26	4.10092	10	0
M3_MV_run4swp_A05_02.fsa	cj0045	275.86	22518	14302.4	274.8	2754.98	5.19147	276.82	1476.41	9.68728	9	0
M3_MV_run4swp_A05_02.fsa	cj0275	214.33	384	139.2	N	N	N	N	N	N	9	0
M3_MV_run4swp_A05_02.fsa	cj0617	161.42	3054	2010.03	N	N	N	162.4	683.73	2.9398	9	0
M3_MV_run4swp_A05_02.fsa	cj0685	123.45	384	199.85	N	N	N	N	N	N	8	0
M3_MV_run4swp_A05_02.fsa	cj1144	172.74	258	254.4	N	N	N	N	N	N	9	0
M3_MV_run4swp_A05_02.fsa	cj1295	157.57	255	200.76	N	N	N	N	N	N	7.5	?
M3_MV_run4swp_A05_02.fsa	cj1296	100.81	64599	45604.8	N	N	N	N	N	N	9	0
M3_MV_run4swp_A05_02.fsa	cj1305	218.47	1272	866.22	217.38	112.25	7.71688	219.46	257.43	3.36488	9	1
M3_MV_run4swp_A05_02.fsa	cj1306	306.01	98097	59226.7	304.97	18006.1	3.28926	306.95	4301.09	13.7702	10	0
M3_MV_run4swp_A05_02.fsa	cj1310	363.37	34971	23743.9	N	N	N	364.43	1681.19	14.1233	9	1
M3_MV_run4swp_A05_02.fsa	cj1318	331.11	38049	22877.6	330.16	5481.91	4.17329	332.16	2611.24	8.7612	11	1
M3_MV_run4swp_A05_02.fsa	cj1321	146.18	4674	3717.29	145.19	699.59	5.31353	N	N	N	10	1
M3_MV_run4swp_A05_02.fsa	cj1325	161.42	65217	39071.2	160.33	3553.51	10.9951	162.4	9822.33	3.97779	9	1
M3_MV_run4swp_A05_02.fsa	cj1335	337.5	72141	44052.3	336.56	25414.8	1.73333	338.54	5990.22	7.35404	11	1
M3_MV_run4swp_A05_02.fsa	cj1342	391.66	59178	43927.1	N	N	N	392.63	6413.54	6.84912	9	1
M3_MV_run4swp_A05_02.fsa	cj1420	107.56	1380	892.81	N	N	N	N	N	N	9	1
M3_MV_run4swp_A05_02.fsa	cj1426	209.07	396	245.21	N	N	N	N	N	N	12	0
M3_MV_run4swp_A05_02.fsa	cj1429	87.31	1716	1322.81	N	N	N	N	N	N	10	1
M3_MV_run4swp_A05_02.fsa	cj1437	275.86	1224	785.66	N	N	N	N	N	N	8	0
M3_run3_C10_C04_07.fsa	cj0031	218.39	36264	20581.2	217.32	3367.87	6.11106	219.36	842.4	24.4317	10	0
M3_run3_C10_C04_07.fsa	cj0045	275.83	21165	13100.9	274.78	2718.55	4.81909	276.76	677.91	19.3255	9	0
M3_run3_C10_C04_07.fsa	cj0275	214.11	237	140.99	N	N	N	215.18	106.42	1.32484	9	0
M3_run3_C10_C04_07.fsa	cj0617	162.7	483	482.48	N	N	N	N	N	N	10	1
M3_run3_C10_C04_07.fsa	cj0685	122.35	408	229.24	N	N	N	N	N	N	7	0
M3_run3_C10_C04_07.fsa	cj1144	172.93	234	264.07	N	N	N	N	N	N	9	0
M3_run3_C10_C04_07.fsa	cj1295	158.79	300	348.55	N	N	N	N	N	N	9	1
M3_run3_C10_C04_07.fsa	cj1296	100.46	19740	13555.8	N	N	N	N	N	N	8.5	?
M3_run3_C10_C04_07.fsa	cj1305	218.29	633	663.3	N	N	N	N	N	N	9	1
M3_run3_C10_C04_07.fsa	cj1306	305.87	66225	41683.4	304.94	11447.7	3.64121	306.91	2266.16	18.3939	10	0
M3_run3_C10_C04_07.fsa	cj1310	363.36	20169	13550.7	N	N	N	364.41	707.33	19.1575	9	1
M3_run3_C10_C04_07.fsa	cj1318	331.08	24225	14988.1	330.04	3162.18	4.7398	332.12	1512.99	9.90628	11	1
M3_run3_C10_C04_07.fsa	cj1321	146.26	1641	1530.68	N	N	N	N	N	N	10	1
M3_run3_C10_C04_07.fsa	cj1325	162.49	32520	18549.2	161.4	4111.19	4.51187	163.46	1139.39	16.2799	10	0
M3_run3_C10_C04_07.fsa	cj1335	336.48	60645	37891.2	335.45	6906.04	5.48668	337.52	3528.24	10.7394	10	0
M3_run3_C10_C04_07.fsa	cj1342	392.65	34302	25963.9	391.69	7335.08	3.53969	393.72	3522.32	7.37124	10	0
M3_run3_C10_C04_07.fsa	cj1420	107.61	1374	839.63	N	N	N	N	N	N	9	1
M3_run3_C10_C04_07.fsa	cj1426	205.94	339	167.66	204.88	95.75	1.75102	207	87.5	1.91611	9	0
M3_run3_C10_C04_07.fsa	cj1429	87.32	1323	1059.26	N	N	N	N	N	N	10	1
M3_run3_C10_C04_07.fsa	cj1437	275.83	462	402.74	N	N	N	N	N	N	8	0
M3_run3_C11_D04_10.fsa	cj0031	218.39	44151	24414.7	217.43	4208.39	5.80143	219.46	1051.54	23.218	10	0
M3_run3_C11_D04_10.fsa	cj0045	275.8	24291	15098.4	274.75	3111.52	4.85241	276.74	745.6	20.25	9	0
M3_run3_C11_D04_10.fsa	cj0275	214.32	255	125.6	N	N	N	N	N	N	9	0
M3_run3_C11_D04_10.fsa	cj0617	162.59	504	489.99	N	N	N	N	N	N	10	1
M3_run3_C11_D04_10.fsa	cj0685	122.35	483	275.18	N	N	N	N	N	N	7	0
M3_run3_C11_D04_10.fsa	cj1144	172.82	216	287.46	N	N	N	N	N	N	9	0
M3_run3_C11_D04_10.fsa	cj1295	158.89	402	333.55	N	N	N	N	N	N	9	1
M3_run3_C11_D04_10.fsa	cj1296	100.46	22212	14687.5	N	N	N	N	N	N	8.5	?
M3_run3_C11_D04_10.fsa	cj1305	218.39	660	810.09	N	N	N	N	N	N	9	1
M3_run3_C11_D04_10.fsa	cj1306	305.98	66714	39391.1	304.94	11599.7	3.39587	306.91	2337.22	16.8538	10	0
M3_run3_C11_D04_10.fsa	cj1310	363.46	18777	12866.5	N	N	N	364.41	682.56	18.8504	9	1
M3_run3_C11_D04_10.fsa	cj1318	333.12	15498	9314.04	332.08	5245.04	1.77578	334.17	1366.07	6.81813	13	0		30	24
M3_run3_C11_D04_10.fsa	cj1321	146.18	1317	1416.49	145.08	236.83	5.98104	N	N	N	10	1
M3_run3_C11_D04_10.fsa	cj1325	162.49	39111	21868.4	161.41	4871.79	4.48877	163.56	1211.61	18.049	10	0
M3_run3_C11_D04_10.fsa	cj1335	336.46	60336	37103.3	335.52	7096.69	5.22826	337.5	3845.17	9.64934	10	0
M3_run3_C11_D04_10.fsa	cj1342	392.72	39414	30608.5	N	N	N	393.79	4505.32	6.79386	10	0
M3_run3_C11_D04_10.fsa	cj1420	107.61	1389	888.68	N	N	N	N	N	N	9	1
M3_run3_C11_D04_10.fsa	cj1426	205.94	420	310.24	204.99	162.29	1.91164	207	100.86	3.07595	9	0
M3_run3_C11_D04_10.fsa	cj1429	87.32	1275	993.03	N	N	N	N	N	N	10	1
M3_run3_C11_D04_10.fsa	cj1437	276.11	399	533.39	N	N	N	N	N	N	8.5	?
M3_run3_C12_E04_13.fsa	cj0031	218.39	43191	24064.4	217.32	3968.29	6.06417	219.46	3005.8	8.00599	10	0
M3_run3_C12_E04_13.fsa	cj0045	276.76	15147	9512.56	275.82	5355.87	1.7761	277.81	716.36	13.279	10	0
M3_run3_C12_E04_13.fsa	cj0171	277.81	177	108.73	N	N	N	N	N	N	288	0
M3_run3_C12_E04_13.fsa	cj0275	214.32	225	148.67	N	N	N	N	N	N	9	0
M3_run3_C12_E04_13.fsa	cj0617	161.62	735	757.08	N	N	N	N	N	N	9	0
M3_run3_C12_E04_13.fsa	cj0685	122.35	468	266.81	N	N	N	N	N	N	7	0
M3_run3_C12_E04_13.fsa	cj1144	172.81	270	525.66	N	N	N	N	N	N	9	0
M3_run3_C12_E04_13.fsa	cj1295	157.8	477	409.88	N	N	N	N	N	N	8	0
M3_run3_C12_E04_13.fsa	cj1296	100.57	19833	12924.9	N	N	N	N	N	N	8.5	?
M3_run3_C12_E04_13.fsa	cj1305	218.29	738	971.89	N	N	N	N	N	N	9	1
M3_run3_C12_E04_13.fsa	cj1306	305.91	66288	38886.8	304.88	11303.2	3.44032	306.83	2457.17	15.8259	10	0
M3_run3_C12_E04_13.fsa	cj1310	364.41	11712	7708.57	363.36	2177.99	3.5393	365.46	616.94	12.4948	10	0
M3_run3_C12_E04_13.fsa	cj1318	331.12	22545	13565	330.08	2906.93	4.66645	332.16	1478.37	9.17568	11	1
M3_run3_C12_E04_13.fsa	cj1321	147.36	1140	1398.44	N	N	N	N	N	N	11	0		54
M3_run3_C12_E04_13.fsa	cj1325	161.4	40437	22511.3	160.32	2004.51	11.2303	162.37	1202.68	18.7176	9	1
M3_run3_C12_E04_13.fsa	cj1335	336.5	58590	35953.5	335.47	6375.43	5.63939	337.53	3498.27	10.2775	10	0
M3_run3_C12_E04_13.fsa	cj1342	391.64	46254	33827	N	N	N	392.71	4559.61	7.41883	9	1
M3_run3_C12_E04_13.fsa	cj1420	107.61	1602	988.82	N	N	N	N	N	N	9	1
M3_run3_C12_E04_13.fsa	cj1426	205.94	510	326.47	204.99	111.06	2.93958	207	94.18	3.46645	9	0
M3_run3_C12_E04_13.fsa	cj1429	87.32	1224	854.52	N	N	N	N	N	N	10	1
M3_run3_C12_E04_13.fsa	cj1437	276.87	327	531.85	N	N	N	N	N	N	9	1
M3_run3_C13_F04_16.fsa	cj0031	218.39	36762	20509.2	217.43	3522.7	5.822	219.46	2386.85	8.59256	10	0
M3_run3_C13_F04_16.fsa	cj0045	276.87	17403	10861.1	275.83	5761.24	1.88521	277.81	854.36	12.7126	10	0
M3_run3_C13_F04_16.fsa	cj0171	278.02	183	85.69	N	N	N	N	N	N	288	0
M3_run3_C13_F04_16.fsa	cj0275	214.32	282	125.73	N	N	N	N	N	N	9	0
M3_run3_C13_F04_16.fsa	cj0617	162.59	747	701.77	N	N	N	N	N	N	10	1
M3_run3_C13_F04_16.fsa	cj0685	123.54	252	124.67	N	N	N	N	N	N	8	0
M3_run3_C13_F04_16.fsa	cj1144	172.5	255	450.43	N	N	N	N	N	N	8.5	?
M3_run3_C13_F04_16.fsa	cj1295	158.91	660	248.82	N	N	N	159.89	201.65	1.23392	9	1
M3_run3_C13_F04_16.fsa	cj1296	100.69	22590	15305.3	N	N	N	N	N	N	8.5	?
M3_run3_C13_F04_16.fsa	cj1305	218.29	720	723.76	N	N	N	N	N	N	9	1
M3_run3_C13_F04_16.fsa	cj1306	305.87	88689	53360.8	304.94	14640.2	3.64481	306.9	3032.71	17.5951	10	0
M3_run3_C13_F04_16.fsa	cj1310	364.46	27945	19071.6	363.42	5021.27	3.79817	365.5	1900.64	10.0343	10	0
M3_run3_C13_F04_16.fsa	cj1318	333.17	21045	12642.9	332.13	7561.57	1.67199	334.21	1908.49	6.62453	13	0
M3_run3_C13_F04_16.fsa	cj1321	146.22	2058	1879.24	145.24	208.38	9.01833	N	N	N	10	1
M3_run3_C13_F04_16.fsa	cj1325	158.8	49815	26447.4	N	N	N	159.78	1393.96	18.9729	6.5	?
M3_run3_C13_F04_16.fsa	cj1335	336.59	79647	49564.1	335.55	9369.59	5.28989	337.52	4295.4	11.5389	10	0
M3_run3_C13_F04_16.fsa	cj1342	392.71	47346	36529.4	391.64	10378.5	3.51974	393.67	5281.36	6.91667	10	0
M3_run3_C13_F04_16.fsa	cj1420	107.61	2199	1156.28	N	N	N	N	N	N	9	1		75
M3_run3_C13_F04_16.fsa	cj1426	206.04	351	174	204.98	89.99	1.93355	N	N	N	9	0
M3_run3_C13_F04_16.fsa	cj1429	86.48	1773	2664.04	N	N	N	N	N	N	9	0
M3_run3_C13_F04_16.fsa	cj1437	276.77	366	410.27	N	N	N	N	N	N	9	1
M3_run3_C14_G04_19.fsa	cj0031	217.43	39516	21906.4	216.36	1900.92	11.5241	218.39	3394.72	6.45309	9	1
M3_run3_C14_G04_19.fsa	cj0045	276.77	14571	8874.39	275.83	6451.26	1.37561	277.81	721.14	12.3061	10	0
M3_run3_C14_G04_19.fsa	cj0171	277.81	177	78.18	N	N	N	N	N	N	288	0
M3_run3_C14_G04_19.fsa	cj0275	214.32	279	184.16	N	N	N	215.29	106.14	1.73507	9	0
M3_run3_C14_G04_19.fsa	cj0617	163.45	387	361.24	162.37	242.06	1.49236	N	N	N	11	0
M3_run3_C14_G04_19.fsa	cj0685	122.34	435	257.99	N	N	N	123.41	144.26	1.78837	7	0
M3_run3_C14_G04_19.fsa	cj1144	172.38	267	496.32	N	N	N	N	N	N	8.5	?
M3_run3_C14_G04_19.fsa	cj1295	158.8	195	89.29	N	N	N	N	N	N	9	1
M3_run3_C14_G04_19.fsa	cj1296	100.81	22794	15602.6	N	N	N	N	N	N	9	0
M3_run3_C14_G04_19.fsa	cj1305	217.32	774	771.88	N	N	N	N	N	N	8	0
M3_run3_C14_G04_19.fsa	cj1306	305.92	76290	47152.8	304.9	12634.7	3.732	306.85	2879.71	16.3742	10	0
M3_run3_C14_G04_19.fsa	cj1310	364.38	14454	9817.84	363.44	5416.11	1.81271	365.43	881.55	11.137	10	0
M3_run3_C14_G04_19.fsa	cj1318	332.13	18567	11113.8	331.09	4274.99	2.59972	333.06	1419.85	7.82742	12	0
M3_run3_C14_G04_19.fsa	cj1321	146.22	1965	1874.59	145.13	250.65	7.47891	N	N	N	10	1
M3_run3_C14_G04_19.fsa	cj1325	163.45	20262	10963.3	162.37	9998.95	1.09645	164.42	367.89	29.8005	11	0
M3_run3_C14_G04_19.fsa	cj1335	336.49	70308	43295.6	335.45	7577.98	5.71334	337.52	4192.16	10.3278	10	0
M3_run3_C14_G04_19.fsa	cj1342	392.65	38628	29450.8	391.69	14532	2.02662	393.71	4520.32	6.51521	10	0
M3_run3_C14_G04_19.fsa	cj1420	107.74	1689	1050.55	N	N	N	N	N	N	9	1
M3_run3_C14_G04_19.fsa	cj1426	204.98	435	208.04	N	N	N	205.94	167.35	1.24314	8	0
M3_run3_C14_G04_19.fsa	cj1429	86.52	1599	2772.37	N	N	N	N	N	N	9	0		97
M3_run3_C14_G04_19.fsa	cj1437	276.87	282	322.39	N	N	N	N	N	N	9	1
M3_run3_C15_H04_22.fsa	cj0031	218.39	39282	22169.6	217.43	3555.23	6.23578	219.46	2414.24	9.18286	10	0
M3_run3_C15_H04_22.fsa	cj0045	276.88	14886	9409.3	275.85	5219.03	1.80288	277.82	674.78	13.9442	10	0
M3_run3_C15_H04_22.fsa	cj0275	214.21	270	203.74	N	N	N	N	N	N	9	0
M3_run3_C15_H04_22.fsa	cj0617	162.9	345	185.7	N	N	N	N	N	N	10.5	?
M3_run3_C15_H04_22.fsa	cj0685	123.5	237	116.82	N	N	N	N	N	N	8	0
M3_run3_C15_H04_22.fsa	cj1144	172.65	243	321.34	N	N	N	N	N	N	8.5	?
M3_run3_C15_H04_22.fsa	cj1295	159.78	537	1015.32	N	N	N	N	N	N	10	0
M3_run3_C15_H04_22.fsa	cj1296	101.82	33759	24517.6	N	N	N	N	N	N	10	1
M3_run3_C15_H04_22.fsa	cj1305	218.93	345	180.9	N	N	N	N	N	N	9.5	?
M3_run3_C15_H04_22.fsa	cj1306	306	91404	53592.8	304.98	15720.4	3.40912	306.92	3160.78	16.9556	10	0
M3_run3_C15_H04_22.fsa	cj1310	364.44	11112	7384.05	363.41	2329.64	3.16961	365.48	585.33	12.6152	10	0
M3_run3_C15_H04_22.fsa	cj1318	332.09	20058	12412.2	331.06	4757.77	2.60884	333.12	1623.16	7.64697	12	0
M3_run3_C15_H04_22.fsa	cj1321	146.66	609	483.09	N	N	N	N	N	N	10.5	?
M3_run3_C15_H04_22.fsa	cj1325	162.47	39990	22644.7	161.4	5319.56	4.25687	163.44	1269.25	17.841	10	0
M3_run3_C15_H04_22.fsa	cj1335	336.41	85185	53687.4	335.49	10059.5	5.33698	N	N	N	10	0
M3_run3_C15_H04_22.fsa	cj1342	391.68	50421	38114.5	N	N	N	392.73	4638.84	8.21638	9	1
M3_run3_C15_H04_22.fsa	cj1420	108.68	1254	764.95	N	N	N	N	N	N	10	0
M3_run3_C15_H04_22.fsa	cj1426	205.99	453	251.84	204.93	93.04	2.70679	206.93	116.84	2.15543	9	0
M3_run3_C15_H04_22.fsa	cj1429	87.28	1581	2166.2	N	N	N	N	N	N	10	1
M3_run3_C1_B03_06.fsa	cj0031	218.42	47820	25746.5	217.37	4334.62	5.93973	219.47	3859.76	6.67048	10	0
M3_run3_C1_B03_06.fsa	cj0045	276.78	18036	10717.5	275.74	6453.74	1.66066	277.82	896.25	11.9581	10	0		122
M3_run3_C1_B03_06.fsa	cj0275	214.53	306	141.79	N	N	N	N	N	N	9	0
M3_run3_C1_B03_06.fsa	cj0617	162.67	744	552.71	N	N	N	N	N	N	10	1
M3_run3_C1_B03_06.fsa	cj0685	123.52	381	207.53	N	N	N	N	N	N	8	0
M3_run3_C1_B03_06.fsa	cj1144	173.75	288	272.65	172.79	108.05	2.52337	N	N	N	10	1
M3_run3_C1_B03_06.fsa	cj1295	159.89	606	659.98	N	N	N	160.86	873.98	0.755143	10	0
M3_run3_C1_B03_06.fsa	cj1296	100.91	39621	26438.8	N	N	N	N	N	N	9	0
M3_run3_C1_B03_06.fsa	cj1305	218.53	876	1078.66	N	N	N	N	N	N	9	1
M3_run3_C1_B03_06.fsa	cj1306	306	80418	47393.4	304.98	13230.7	3.58209	306.92	2861.17	16.5644	10	0
M3_run3_C1_B03_06.fsa	cj1310	364.32	15930	10835.5	363.39	3068.65	3.53103	365.35	952.51	11.3757	10	0
M3_run3_C1_B03_06.fsa	cj1318	332.04	23946	14457.2	331.02	4659.71	3.10259	333.07	1797.31	8.04379	12	0
M3_run3_C1_B03_06.fsa	cj1321	146.23	1539	1708.48	N	N	N	N	N	N	10	1
M3_run3_C1_B03_06.fsa	cj1325	158.8	50316	26300.9	N	N	N	159.78	1335.78	19.6896	6.5	?
M3_run3_C1_B03_06.fsa	cj1335	336.44	74367	45949.7	335.52	7837.88	5.86251	N	N	N	10	0
M3_run3_C1_B03_06.fsa	cj1342	392.67	43962	33080	391.72	9114.88	3.62923	393.71	4341.63	7.61927	10	0
M3_run3_C1_B03_06.fsa	cj1420	107.65	1860	1131.18	N	N	N	N	N	N	9	1
M3_run3_C1_B03_06.fsa	cj1426	207.02	297	187.1	N	N	N	208.08	118.93	1.57319	10	1
M3_run3_C1_B03_06.fsa	cj1429	87.28	1728	1877.48	N	N	N	N	N	N	10	1
M3_run3_C1_B03_06.fsa	cj1437	276.88	387	391.83	275.85	174.63	2.24377	N	N	N	9	1
M3_run3_C2_C03_09.fsa	cj0031	218.42	43611	23653.4	217.37	3896.2	6.07088	219.37	938.6	25.2007	10	0
M3_run3_C2_C03_09.fsa	cj0045	275.74	22824	13741.7	274.71	2760.6	4.97778	276.78	697	19.7154	9	0
M3_run3_C2_C03_09.fsa	cj0275	214.32	267	137.37	N	N	N	N	N	N	9	0
M3_run3_C2_C03_09.fsa	cj0617	162.36	597	645.52	N	N	N	N	N	N	10	1
M3_run3_C2_C03_09.fsa	cj0685	122.35	462	262.95	N	N	N	N	N	N	7	0		145
M3_run3_C2_C03_09.fsa	cj1144	173.71	264	497.87	N	N	N	N	N	N	10	1
M3_run3_C2_C03_09.fsa	cj1295	159.67	633	686.03	N	N	N	160.65	573.65	1.1959	10	0
M3_run3_C2_C03_09.fsa	cj1296	101.02	31113	20578.5	N	N	N	N	N	N	9	0
M3_run3_C2_C03_09.fsa	cj1305	218.53	777	809.04	N	N	N	N	N	N	9	1
M3_run3_C2_C03_09.fsa	cj1306	305.89	69993	42710.8	304.98	11643.4	3.66823	306.92	2514.33	16.9869	10	0
M3_run3_C2_C03_09.fsa	cj1310	363.39	16818	11180.7	N	N	N	364.31	571.49	19.5641	9	1
M3_run3_C2_C03_09.fsa	cj1318	332.11	18894	11450.9	331.08	4028.55	2.84243	333.13	1524.04	7.51351	12	0
M3_run3_C2_C03_09.fsa	cj1321	146.11	1371	1420.07	N	N	N	N	N	N	10	1
M3_run3_C2_C03_09.fsa	cj1325	162.36	39654	21289.6	161.29	4374.9	4.8663	163.44	846.15	25.1605	10	0
M3_run3_C2_C03_09.fsa	cj1335	336.52	66669	40221.5	335.6	7438.32	5.40734	337.55	4161.68	9.66473	10	0
M3_run3_C2_C03_09.fsa	cj1342	392.77	38568	29201.9	391.72	8444.43	3.45813	393.71	4250.49	6.87025	10	0
M3_run3_C2_C03_09.fsa	cj1420	107.65	1674	956.3	N	N	N	N	N	N	9	1
M3_run3_C2_C03_09.fsa	cj1426	207.02	306	397.22	N	N	N	208.08	122.74	3.23627	10	1
M3_run3_C2_C03_09.fsa	cj1429	87.29	1569	1644.41	N	N	N	N	N	N	10	1
M3_run3_C2_C03_09.fsa	cj1437	275.85	465	505.4	N	N	N	N	N	N	8	0
M3_run3_C3_D03_12.fsa	cj0031	218.39	38142	22035.5	217.43	3345.57	6.58648	219.46	3133.08	7.03318	10	0
M3_run3_C3_D03_12.fsa	cj0045	276.78	11877	7133.87	275.74	4661.71	1.53031	277.82	499.37	14.2857	10	0
M3_run3_C3_D03_12.fsa	cj0275	214.32	237	129.07	N	N	N	N	N	N	9	0
M3_run3_C3_D03_12.fsa	cj0617	162.47	897	732.3	N	N	N	N	N	N	10	1
M3_run3_C3_D03_12.fsa	cj0685	123.41	237	120.91	N	N	N	N	N	N	8	0
M3_run3_C3_D03_12.fsa	cj1144	174.13	315	580.11	N	N	N	N	N	N	10	1
M3_run3_C3_D03_12.fsa	cj1295	158.47	447	203.94	N	N	N	N	N	N	8.5	?
M3_run3_C3_D03_12.fsa	cj1296	101.03	32721	22191.5	N	N	N	N	N	N	9	0
M3_run3_C3_D03_12.fsa	cj1305	218.5	1101	828.36	217.43	71.35	11.6098	N	N	N	9	1
M3_run3_C3_D03_12.fsa	cj1306	305.87	81192	47485.7	304.85	13344.3	3.55851	306.89	2733.97	17.3688	10	0
M3_run3_C3_D03_12.fsa	cj1310	364.32	7434	5040.64	363.29	1439.79	3.50096	365.35	364.33	13.8354	10	0
M3_run3_C3_D03_12.fsa	cj1318	332.18	13101	7945.55	331.15	2614.74	3.03875	333.1	1018.35	7.80238	12	0
M3_run3_C3_D03_12.fsa	cj1321	146.23	1365	1144.89	145.14	102.62	11.1566	N	N	N	10	1
M3_run3_C3_D03_12.fsa	cj1325	162.36	39789	22002	161.4	4649.26	4.73236	163.43	904.61	24.322	10	0
M3_run3_C3_D03_12.fsa	cj1335	336.56	72477	44863.3	335.54	8624.45	5.20187	337.57	3987.14	11.252	10	0
M3_run3_C3_D03_12.fsa	cj1342	391.61	51894	39358.5	N	N	N	392.66	4760.32	8.26804	9	1
M3_run3_C3_D03_12.fsa	cj1420	107.74	2163	1127.92	N	N	N	N	N	N	9	1
M3_run3_C3_D03_12.fsa	cj1426	206.63	246	307.21	N	N	N	N	N	N	9.5	?
M3_run3_C3_D03_12.fsa	cj1429	87.28	1008	1047.29	N	N	N	N	N	N	10	1
M3_run3_C3_D03_12.fsa	cj1437	276.78	336	274.72	275.74	100.25	2.74035	N	N	N	9	1
M3_run3_C4_E03_15.fsa	cj0031	218.39	45012	25314.8	217.43	4024.95	6.28946	219.47	2768.64	9.14339	10	0
M3_run3_C4_E03_15.fsa	cj0045	275.75	17724	10651.3	274.72	2114.73	5.03671	276.79	6414.4	1.66053	9	0
M3_run3_C4_E03_15.fsa	cj0275	214.43	249	127.13	N	N	N	N	N	N	9	0
M3_run3_C4_E03_15.fsa	cj0617	161.41	1698	1151.87	N	N	N	N	N	N	9	0
M3_run3_C4_E03_15.fsa	cj0685	123.42	375	197.43	N	N	N	N	N	N	8	0
M3_run3_C4_E03_15.fsa	cj1144	173.79	264	460.44	N	N	N	N	N	N	10	1
M3_run3_C4_E03_15.fsa	cj1295	159.78	813	937.04	N	N	N	N	N	N	10	0
M3_run3_C4_E03_15.fsa	cj1296	101.03	48117	31908.8	N	N	N	N	N	N	9	0
M3_run3_C4_E03_15.fsa	cj1305	218.39	1290	1145.91	217.43	121.81	9.40736	N	N	N	9	1
M3_run3_C4_E03_15.fsa	cj1306	305.92	46329	28043.5	304.89	7011.07	3.99989	306.95	20874.9	1.34341	10	0
M3_run3_C4_E03_15.fsa	cj1310	363.28	10530	7111.93	N	N	N	364.31	5955.86	1.19411	9	1
M3_run3_C4_E03_15.fsa	cj1318	331.1	27942	17177.5	330.18	3494.56	4.91551	332.13	2138.47	8.03263	11	1
M3_run3_C4_E03_15.fsa	cj1321	146.26	1623	1189.48	N	N	N	N	N	N	10	1
M3_run3_C4_E03_15.fsa	cj1325	161.41	56601	30640.2	160.32	3110.52	9.85052	162.38	831.93	36.8303	9	1
M3_run3_C4_E03_15.fsa	cj1335	336.54	71880	42706.5	335.62	7296.58	5.85295	337.56	3954.55	10.7993	10	0
M3_run3_C4_E03_15.fsa	cj1342	391.67	38706	29398.4	N	N	N	392.62	15810.6	1.8594	9	1
M3_run3_C4_E03_15.fsa	cj1420	107.61	1569	973.79	N	N	N	N	N	N	9	1
M3_run3_C4_E03_15.fsa	cj1426	206.89	324	345.17	N	N	N	207.95	141.94	2.4318	10	1
M3_run3_C4_E03_15.fsa	cj1429	87.28	1746	1760.43	N	N	N	N	N	N	10	1
M3_run3_C4_E03_15.fsa	cj1437	275.86	522	368.53	N	N	N	276.79	365.35	1.0087	8	0
M3_run3_C5_F03_18.fsa	cj0031	218.39	41193	23421.1	217.32	3479.09	6.73195	219.46	3551.77	6.5942	10	0
M3_run3_C5_F03_18.fsa	cj0045	276.79	15486	9416.72	275.75	5826.58	1.61617	277.83	735.66	12.8004	10	0
M3_run3_C5_F03_18.fsa	cj0275	214.32	300	135.43	N	N	N	N	N	N	9	0
M3_run3_C5_F03_18.fsa	cj0617	161.4	888	774.86	N	N	N	N	N	N	9	0
M3_run3_C5_F03_18.fsa	cj0685	123.42	336	170.15	N	N	N	N	N	N	8	0
M3_run3_C5_F03_18.fsa	cj1144	174.03	270	300.58	N	N	N	N	N	N	10	1
M3_run3_C5_F03_18.fsa	cj1295	161.08	444	320.19	N	N	N	N	N	N	11	0
M3_run3_C5_F03_18.fsa	cj1296	101.25	39687	26691.3	N	N	N	N	N	N	9	0
M3_run3_C5_F03_18.fsa	cj1305	218.5	963	953.72	N	N	N	N	N	N	9	1
M3_run3_C5_F03_18.fsa	cj1306	305.94	71130	43054.4	304.91	12236	3.51868	306.87	2601.8	16.5479	10	0
M3_run3_C5_F03_18.fsa	cj1310	364.32	12693	8848.93	363.39	2592.05	3.41387	N	N	N	10	0
M3_run3_C5_F03_18.fsa	cj1318	332.09	20700	12788.1	331.06	4333.98	2.95066	333.12	1639.83	7.79844	12	0
M3_run3_C5_F03_18.fsa	cj1321	146.26	1740	1694.12	N	N	N	N	N	N	10	1
M3_run3_C5_F03_18.fsa	cj1325	161.4	49635	26322.8	160.32	2549.43	10.325	162.36	891.41	29.5294	9	1
M3_run3_C5_F03_18.fsa	cj1335	336.51	65766	41593.5	335.49	6866.71	6.05727	337.54	3752.57	11.084	10	0
M3_run3_C5_F03_18.fsa	cj1342	391.67	48981	36442	N	N	N	392.72	4584.58	7.94882	9	1
M3_run3_C5_F03_18.fsa	cj1420	107.66	1443	1042.01	N	N	N	N	N	N	9	1
M3_run3_C5_F03_18.fsa	cj1426	206.94	369	208.72	205.99	84.29	2.47621	207.99	137.4	1.51907	10	1		30	54	75	97	122	145	167	190	214	238	263
M3_run3_C5_F03_18.fsa	cj1429	87.33	1635	1655.84	N	N	N	N	N	N	10	1
M3_run3_C5_F03_18.fsa	cj1437	276.79	402	366.92	275.86	165.62	2.21543	N	N	N	9	1
M3_run3_C6_G03_21.fsa	cj0031	218.39	41412	23324.2	217.43	3664.51	6.36489	219.46	1038.92	22.4504	10	0
M3_run3_C6_G03_21.fsa	cj0045	275.74	19758	12128	274.71	2328.93	5.20755	276.78	621.01	19.5295	9	0
M3_run3_C6_G03_21.fsa	cj0275	214.21	312	155.33	N	N	N	N	N	N	9	0
M3_run3_C6_G03_21.fsa	cj0617	163.02	255	172.26	N	N	N	N	N	N	10.5	?
M3_run3_C6_G03_21.fsa	cj0685	123.41	246	130.5	N	N	N	N	N	N	8	0
M3_run3_C6_G03_21.fsa	cj1144	174	312	500.94	N	N	N	N	N	N	10	1
M3_run3_C6_G03_21.fsa	cj1295	157.7	516	129.64	N	N	N	158.69	230.1	0.563407	8	0
M3_run3_C6_G03_21.fsa	cj1296	101.15	34986	24156.2	N	N	N	N	N	N	9	0
M3_run3_C6_G03_21.fsa	cj1305	218.93	330	259.29	N	N	N	N	N	N	9.5	?
M3_run3_C6_G03_21.fsa	cj1306	306	71748	44771	304.98	11838.4	3.78184	306.92	2522.61	17.7479	10	0
M3_run3_C6_G03_21.fsa	cj1310	363.39	10806	7375.62	N	N	N	N	N	N	9	1
M3_run3_C6_G03_21.fsa	cj1318	331.07	19560	11999	330.04	2517.66	4.76592	332.1	1322.45	9.07329	11	1
M3_run3_C6_G03_21.fsa	cj1321	146.22	498	658.46	N	N	N	N	N	N	10	1
M3_run3_C6_G03_21.fsa	cj1325	162.38	35913	20160.7	161.3	4399.28	4.58272	163.46	1158.17	17.4074	10	0
M3_run3_C6_G03_21.fsa	cj1335	337.54	53574	33960.3	336.52	10911.1	3.11244	338.57	4103.8	8.27533	11	1
M3_run3_C6_G03_21.fsa	cj1342	392.77	34671	27217.3	391.72	7986.05	3.4081	393.71	3910.14	6.96069	10	0
M3_run3_C6_G03_21.fsa	cj1420	107.63	1293	896.45	N	N	N	N	N	N	9	1
M3_run3_C6_G03_21.fsa	cj1426	206.94	429	239.35	205.99	80.8	2.96225	207.88	163.96	1.45981	10	1
M3_run3_C6_G03_21.fsa	cj1429	87.28	1527	1594.92	N	N	N	N	N	N	10	1
M3_run3_C7_H03_24.fsa	cj0031	217.37	58569	33292.4	N	N	N	218.42	1967.42	16.9218	9	1
M3_run3_C7_H03_24.fsa	cj0045	277.74	9204	5769.02	276.82	2660.43	2.16845	278.77	490.96	11.7505	11	1
M3_run3_C7_H03_24.fsa	cj0275	214.63	219	124.86	N	N	N	N	N	N	9	0
M3_run3_C7_H03_24.fsa	cj0617	161.28	921	678.64	N	N	N	N	N	N	9	0
M3_run3_C7_H03_24.fsa	cj0685	123.38	261	124.29	N	N	N	N	N	N	8	0
M3_run3_C7_H03_24.fsa	cj1144	173.64	267	273.98	N	N	N	N	N	N	9.5	?
M3_run3_C7_H03_24.fsa	cj1295	158.59	321	195.23	N	N	N	N	N	N	9	1
M3_run3_C7_H03_24.fsa	cj1296	101.25	30117	20949.6	N	N	N	N	N	N	9	0
M3_run3_C7_H03_24.fsa	cj1305	217.48	1491	1035.77	N	N	N	N	N	N	8	0
M3_run3_C7_H03_24.fsa	cj1306	305.95	58761	37186.7	304.93	10513.3	3.5371	306.96	2426.37	15.3261	10	0
M3_run3_C7_H03_24.fsa	cj1310	365.43	2682	1930.31	364.4	581.88	3.31737	366.45	199.52	9.67477	11	0
M3_run3_C7_H03_24.fsa	cj1318	331.07	17916	11129.9	330.05	2380.42	4.6756	332.09	1255.6	8.86421	11	1
M3_run3_C7_H03_24.fsa	cj1321	146.08	1467	1285.2	N	N	N	N	N	N	10	1
M3_run3_C7_H03_24.fsa	cj1325	161.39	40542	23794.5	160.32	2104.9	11.3043	162.35	1149.69	20.6964	9	1
M3_run3_C7_H03_24.fsa	cj1335	336.46	49290	33050.8	335.55	9190.63	3.59614	337.47	3133.73	10.5468	10	0
M3_run3_C7_H03_24.fsa	cj1342	391.59	39318	30690.7	N	N	N	392.63	4266.36	7.19365	9	1
M3_run3_C7_H03_24.fsa	cj1420	107.78	1239	852.14	N	N	N	N	N	N	9	1
M3_run3_C7_H03_24.fsa	cj1426	205.8	711	417	N	N	N	N	N	N	8.5	?
M3_run3_C7_H03_24.fsa	cj1429	87.35	1461	1594.84	N	N	N	N	N	N	10	1
M3_run3_C8_A04_01.fsa	cj0031	218.5	36177	20673.2	217.43	6780.13	3.04908	219.47	1197.53	17.2632	10	0
M3_run3_C8_A04_01.fsa	cj0045	275.81	4278	2533.87	274.76	16110.3	0.157283	276.86	165.29	15.3298	9	0
M3_run3_C8_A04_01.fsa	cj0171	278.11	183	141.72	N	N	N	N	N	N	288	0
M3_run3_C8_A04_01.fsa	cj0275	214.43	267	131.55	N	N	N	N	N	N	9	0
M3_run3_C8_A04_01.fsa	cj0617	161.4	867	625.4	N	N	N	N	N	N	9	0
M3_run3_C8_A04_01.fsa	cj0685	123.53	279	144.78	N	N	N	N	N	N	8	0
M3_run3_C8_A04_01.fsa	cj1144	172.92	348	295.81	N	N	N	N	N	N	9	0
M3_run3_C8_A04_01.fsa	cj1295	159.56	948	1538.35	N	N	N	N	N	N	9.5	?
M3_run3_C8_A04_01.fsa	cj1296	100.57	21777	16021.7	N	N	N	N	N	N	8.5	?		24	21	22	25	23	22	23	24	24	25
M3_run3_C8_A04_01.fsa	cj1305	218.61	630	565.39	N	N	N	N	N	N	9	1
M3_run3_C8_A04_01.fsa	cj1306	305.91	72720	45495.4	304.99	13086.5	3.47652	306.94	3132.85	14.522	10	0
M3_run3_C8_A04_01.fsa	cj1310	362.3	23691	17238.5	N	N	N	N	N	N	8	0
M3_run3_C8_A04_01.fsa	cj1318	331.12	25872	16926.5	330.08	3285.37	5.15207	332.16	1880.51	9.001	11	1
M3_run3_C8_A04_01.fsa	cj1321	147.25	1173	1027.26	146.26	286.3	3.58805	N	N	N	11	0
M3_run3_C8_A04_01.fsa	cj1325	161.3	49971	28026.9	160.32	2454.46	11.4188	162.37	1575.78	17.7861	9	1
M3_run3_C8_A04_01.fsa	cj1335	336.5	66120	43304.2	335.47	7019.12	6.16947	337.53	4678.27	9.25646	10	0
M3_run3_C8_A04_01.fsa	cj1342	392.63	36189	30932.7	391.57	8227.54	3.75965	N	N	N	10	0
M3_run3_C8_A04_01.fsa	cj1420	107.61	1470	1000.65	N	N	N	N	N	N	9	1
M3_run3_C8_A04_01.fsa	cj1426	205.99	303	132.76	204.92	100.4	1.32231	206.95	99.07	1.34006	9	0
M3_run3_C8_A04_01.fsa	cj1429	87.27	987	629.98	N	N	N	N	N	N	10	1
M3_run3_C8_A04_01.fsa	cj1437	274.76	471	540.43	N	N	N	N	N	N	7	0
M3_run3_C9_B04_04.fsa	cj0031	218.4	49542	27770.2	217.43	4285.69	6.47974	219.47	3711.43	7.48233	10	0
M3_run3_C9_B04_04.fsa	cj0045	276.84	19959	11862.9	275.79	7115.43	1.6672	277.79	961.94	12.3322	10	0
M3_run3_C9_B04_04.fsa	cj0275	214.32	291	159.43	N	N	N	215.4	102.02	1.56273	9	0
M3_run3_C9_B04_04.fsa	cj0617	162.5	540	471.02	N	N	N	N	N	N	10	1
M3_run3_C9_B04_04.fsa	cj0685	123.31	363	179.02	122.24	337.18	0.530933	N	N	N	8	0
M3_run3_C9_B04_04.fsa	cj1144	172.78	279	263.39	N	N	N	N	N	N	9	0
M3_run3_C9_B04_04.fsa	cj1295	160	585	685.16	N	N	N	160.98	446.01	1.5362	10	0
M3_run3_C9_B04_04.fsa	cj1296	100.46	33234	22824.5	N	N	N	N	N	N	8.5	?
M3_run3_C9_B04_04.fsa	cj1305	218.5	891	642.8	N	N	N	N	N	N	9	1
M3_run3_C9_B04_04.fsa	cj1306	305.9	94656	55303.9	304.86	15725.9	3.51673	306.84	3629.28	15.2382	10	0
M3_run3_C9_B04_04.fsa	cj1310	364.33	19479	13436	363.38	3646.73	3.68439	365.38	1112.38	12.0786	10	0
M3_run3_C9_B04_04.fsa	cj1318	332.17	26991	16275.3	331.12	5553.76	2.9305	333.22	2075.98	7.83983	12	0
M3_run3_C9_B04_04.fsa	cj1321	146.18	1518	1160.73	145.19	146.42	7.9274	N	N	N	10	1
M3_run3_C9_B04_04.fsa	cj1325	158.78	53739	28624	157.68	8034.87	3.56248	159.78	1608.77	17.7925	6.5	?
M3_run3_C9_B04_04.fsa	cj1335	336.57	86022	52054.5	335.52	8312.78	6.26198	337.61	4788.46	10.8708	10	0
M3_run3_C9_B04_04.fsa	cj1342	392.61	47037	35656.5	391.65	9984.31	3.57125	393.68	4798.57	7.43065	10	0
M3_run3_C9_B04_04.fsa	cj1420	107.69	2814	1446.34	N	N	N	N	N	N	9	1
M3_run3_C9_B04_04.fsa	cj1426	205.99	678	334.85	205.03	111.02	3.01612	207.06	155.81	2.14909	9	0
M3_run3_C9_B04_04.fsa	cj1429	87.27	1098	772.19	N	N	N	N	N	N	10	1
M3_run3_C9_B04_04.fsa	cj1437	276.84	375	330.21	275.89	94.47	3.4954	N	N	N	9	1
M3_run4_C10_C06_09.fsa	cj0031	219.47	21540	11986.3	218.39	8413.85	1.42459	220.53	675.66	17.7402	11	0
M3_run4_C10_C06_09.fsa	cj0045	275.89	23175	14670.3	274.84	2848.26	5.15061	276.95	1955.64	7.50152	9	0
M3_run4_C10_C06_09.fsa	cj0275	214.43	273	167.75	N	N	N	215.5	86.86	1.93127	9	0
M3_run4_C10_C06_09.fsa	cj0617	161.52	855	852.48	N	N	N	N	N	N	9	0
M3_run4_C10_C06_09.fsa	cj0685	123.44	309	152.97	N	N	N	N	N	N	8	0
M3_run4_C10_C06_09.fsa	cj1295	157.8	1026	1233.64	N	N	N	158.9	664.3	1.85705	8	0
M3_run4_C10_C06_09.fsa	cj1296	100.93	25779	17181.6	N	N	N	N	N	N	9	0
M3_run4_C10_C06_09.fsa	cj1305	219.68	375	440.94	N	N	N	N	N	N	10	0
M3_run4_C10_C06_09.fsa	cj1306	305.96	69852	41277.2	304.92	11408.3	3.61818	306.89	2375.51	17.3761	10	0
M3_run4_C10_C06_09.fsa	cj1310	363.37	33471	22518.1	N	N	N	364.43	1486.31	15.1503	9	1
M3_run4_C10_C06_09.fsa	cj1318	331.23	33666	21310	330.17	4576.06	4.65684	332.17	1970.73	10.8132	11	1
M3_run4_C10_C06_09.fsa	cj1321	146.26	2010	2062.73	N	N	N	N	N	N	10	1
M3_run4_C10_C06_09.fsa	cj1325	161.3	48567	27813.3	160.33	2716.75	10.2377	162.38	1952.82	14.2426	9	1
M3_run4_C10_C06_09.fsa	cj1335	336.57	62646	38032.3	335.63	6676.27	5.69663	337.61	3158.66	12.0406	10	0
M3_run4_C10_C06_09.fsa	cj1342	391.71	52461	38540.3	N	N	N	392.68	4487.17	8.589	9	1
M3_run4_C10_C06_09.fsa	cj1420	107.7	2076	1086.19	N	N	N	N	N	N	9	1
M3_run4_C10_C06_09.fsa	cj1426	209.2	336	271.01	N	N	N	N	N	N	12	0
M3_run4_C10_C06_09.fsa	cj1429	87.32	1752	1109.18	N	N	N	N	N	N	10	1
M3_run4_C10_C06_09.fsa	cj1437	276.1	429	529.92	N	N	N	N	N	N	8.5	?
M3_run4_C11_D06_12.fsa	cj0031	218.47	36642	21020	217.38	3457.54	6.07946	219.45	915.2	22.9676	10	0
M3_run4_C11_D06_12.fsa	cj0045	275.86	21825	13285.2	274.8	2896.46	4.58669	276.92	767.15	17.3176	9	0
M3_run4_C11_D06_12.fsa	cj0275	214.22	207	112.14	N	N	N	N	N	N	9	0
M3_run4_C11_D06_12.fsa	cj0617	161.42	972	820.96	160.44	162.73	5.04492	N	N	N	9	0
M3_run4_C11_D06_12.fsa	cj0685	123.45	216	110.45	N	N	N	N	N	N	8	0
M3_run4_C11_D06_12.fsa	cj1144	172.85	201	248.48	N	N	N	N	N	N	9	0
M3_run4_C11_D06_12.fsa	cj1295	161.2	792	450.03	N	N	N	N	N	N	11	0
M3_run4_C11_D06_12.fsa	cj1296	100.92	18771	13368.5	N	N	N	N	N	N	9	0
M3_run4_C11_D06_12.fsa	cj1305	218.47	888	668.4	N	N	N	N	N	N	9	1
M3_run4_C11_D06_12.fsa	cj1306	306.03	74748	44619.6	304.99	13211.9	3.37724	306.97	2710.86	16.4596	10	0
M3_run4_C11_D06_12.fsa	cj1310	363.48	23319	16067.1	N	N	N	N	N	N	9	1
M3_run4_C11_D06_12.fsa	cj1318	331.13	24036	15472.5	330.07	3435.84	4.50328	332.08	1618.33	9.56081	11	1
M3_run4_C11_D06_12.fsa	cj1321	146.29	1749	1544.54	145.19	145.43	10.6205	N	N	N	10	1
M3_run4_C11_D06_12.fsa	cj1325	161.42	45510	26135.7	160.33	2481.1	10.5339	162.4	1536.57	17.0091	9	1
M3_run4_C11_D06_12.fsa	cj1335	337.57	52011	32772.1	336.52	11404.5	2.8736	338.52	3877.72	8.45139	11	1
M3_run4_C11_D06_12.fsa	cj1342	391.66	49542	37840.1	N	N	N	N	N	N	9	1
M3_run4_C11_D06_12.fsa	cj1420	107.68	2196	1104.82	N	N	N	N	N	N	9	1
M3_run4_C11_D06_12.fsa	cj1426	206.93	366	155.81	205.97	72.74	2.14201	208	129.91	1.19937	10	1
M3_run4_C11_D06_12.fsa	cj1429	86.56	1347	2369.84	N	N	N	N	N	N	9	0
M3_run4_C11_D06_12.fsa	cj1437	275.86	588	467.46	274.91	79.46	5.88296	N	N	N	8	0
M3_run4_C12_E06_15.fsa	cj0031	218.47	50292	27918.8	217.38	4889.01	5.71053	219.46	1268.64	22.0069	10	0
M3_run4_C12_E06_15.fsa	cj0045	275.86	26631	16541	274.8	3346.74	4.94243	276.82	884.83	18.694	9	0
M3_run4_C12_E06_15.fsa	cj0171	277.88	189	133.93	N	N	N	N	N	N	288	0
M3_run4_C12_E06_15.fsa	cj0275	215.42	204	125.45	N	N	N	N	N	N	10	0
M3_run4_C12_E06_15.fsa	cj0617	161.53	1224	1074.17	N	N	N	N	N	N	9	0
M3_run4_C12_E06_15.fsa	cj0685	123.58	300	157.03	N	N	N	N	N	N	8	0
M3_run4_C12_E06_15.fsa	cj1144	172.74	192	192.71	N	N	N	N	N	N	9	0
M3_run4_C12_E06_15.fsa	cj1295	157.89	780	818.85	N	N	N	N	N	N	8	0
M3_run4_C12_E06_15.fsa	cj1296	101.03	17826	12274.8	N	N	N	N	N	N	9	0
M3_run4_C12_E06_15.fsa	cj1305	218.47	1323	1075.44	217.49	112.57	9.55352	N	N	N	9	1
M3_run4_C12_E06_15.fsa	cj1306	305.95	72720	43618	304.9	12269.4	3.55503	306.9	2745.41	15.8876	10	0
M3_run4_C12_E06_15.fsa	cj1310	363.39	19371	13366.4	N	N	N	364.45	798.17	16.7463	9	1
M3_run4_C12_E06_15.fsa	cj1318	331.16	25395	15610.9	330.21	3567.53	4.37584	332.22	1727.99	9.03416	11	1
M3_run4_C12_E06_15.fsa	cj1321	146.33	2262	2032.55	N	N	N	N	N	N	10	1
M3_run4_C12_E06_15.fsa	cj1325	161.42	52839	29844.7	N	N	N	162.4	1733.27	17.2187	9	1
M3_run4_C12_E06_15.fsa	cj1335	337.59	50082	31608	336.64	10905.6	2.89834	338.64	3921.72	8.05972	11	1
M3_run4_C12_E06_15.fsa	cj1342	391.73	55236	42091.2	N	N	N	392.81	4955.33	8.49413	9	1
M3_run4_C12_E06_15.fsa	cj1420	107.54	2106	1153.58	N	N	N	N	N	N	9	1
M3_run4_C12_E06_15.fsa	cj1426	206.99	474	241.98	206.02	90.1	2.68568	208.07	213.63	1.13271	10	1
M3_run4_C12_E06_15.fsa	cj1429	87.37	1380	971.27	N	N	N	N	N	N	10	1
M3_run4_C12_E06_15.fsa	cj1437	275.86	744	641.75	274.8	91.22	7.03519	N	N	N	8	0
M3_run4_C13_F06_18.fsa	cj0031	218.5	40101	22918.9	217.43	3786.41	6.05294	219.47	885.54	25.8813	10	0
M3_run4_C13_F06_18.fsa	cj0045	275.88	24240	16112.5	274.82	3299.04	4.88399	276.83	817.27	19.715	9	0
M3_run4_C13_F06_18.fsa	cj0275	214.32	309	158.32	N	N	N	N	N	N	9	0
M3_run4_C13_F06_18.fsa	cj0617	162.52	861	893.14	161.43	127.35	7.01327	N	N	N	10	1
M3_run4_C13_F06_18.fsa	cj0685	123.47	246	121.63	N	N	N	N	N	N	8	0
M3_run4_C13_F06_18.fsa	cj1144	172.81	264	435.2	N	N	N	N	N	N	9	0
M3_run4_C13_F06_18.fsa	cj1295	157.78	483	426.11	N	N	N	N	N	N	8	0
M3_run4_C13_F06_18.fsa	cj1296	101.17	23439	17613	N	N	N	N	N	N	9	0
M3_run4_C13_F06_18.fsa	cj1305	218.39	819	727.66	217.43	77.14	9.43298	N	N	N	9	1
M3_run4_C13_F06_18.fsa	cj1306	305.9	76149	52277	304.97	14389.8	3.63293	306.95	2613.58	20.0021	10	0
M3_run4_C13_F06_18.fsa	cj1310	363.48	24003	22211	N	N	N	N	N	N	9	1
M3_run4_C13_F06_18.fsa	cj1318	331.16	25806	19760.5	N	N	N	332.22	1667.32	11.8517	11	1
M3_run4_C13_F06_18.fsa	cj1321	146.22	1470	1198.02	N	N	N	N	N	N	10	1
M3_run4_C13_F06_18.fsa	cj1325	162.41	43509	25661.5	161.43	5934.72	4.32396	163.51	1900.03	13.5058	10	0
M3_run4_C13_F06_18.fsa	cj1335	336.54	65556	51587.6	N	N	N	N	N	N	10	0
M3_run4_C13_F06_18.fsa	cj1342	391.66	48873	52635.5	N	N	N	N	N	N	9	1
M3_run4_C13_F06_18.fsa	cj1420	107.75	2061	1323.03	N	N	N	N	N	N	9	1
M3_run4_C13_F06_18.fsa	cj1426	209.06	294	296.13	N	N	N	N	N	N	12	0
M3_run4_C13_F06_18.fsa	cj1429	86.47	1545	2774.26	N	N	N	N	N	N	9	0
M3_run4_C13_F06_18.fsa	cj1437	275.98	594	574.92	N	N	N	N	N	N	8	0
M3_run4_C14_G06_21.fsa	cj0031	218.39	33753	19286	217.43	3240.11	5.95227	219.47	884.6	21.802	10	0
M3_run4_C14_G06_21.fsa	cj0045	275.81	20523	12853.3	274.76	2471.47	5.20068	276.86	714.25	17.9955	9	0
M3_run4_C14_G06_21.fsa	cj0275	214.32	234	128.92	N	N	N	215.39	107.45	1.19981	9	0
M3_run4_C14_G06_21.fsa	cj0617	161.85	375	248.54	N	N	N	N	N	N	9	0
M3_run4_C14_G06_21.fsa	cj0685	122.37	324	179.7	N	N	N	N	N	N	7	0
M3_run4_C14_G06_21.fsa	cj1144	172.89	252	414.76	N	N	N	N	N	N	9	0
M3_run4_C14_G06_21.fsa	cj1295	156.7	567	186.1	N	N	N	157.69	259.4	0.717425	7	0
M3_run4_C14_G06_21.fsa	cj1296	101.26	18912	13064.1	N	N	N	N	N	N	9	0
M3_run4_C14_G06_21.fsa	cj1305	219.04	324	261.93	N	N	N	N	N	N	9.5	?
M3_run4_C14_G06_21.fsa	cj1306	305.91	72108	44604.4	304.99	12810.8	3.48178	306.94	2486.85	17.9361	10	0
M3_run4_C14_G06_21.fsa	cj1310	363.46	23355	16621.1	N	N	N	N	N	N	9	1
M3_run4_C14_G06_21.fsa	cj1318	332.16	19155	12007.6	331.22	4917.55	2.44179	333.19	1790.66	6.7057	12	0
M3_run4_C14_G06_21.fsa	cj1321	146.59	588	760.18	N	N	N	N	N	N	10.5	?
M3_run4_C14_G06_21.fsa	cj1325	161.41	46215	26427.9	160.33	2464.23	10.7246	162.39	1853.41	14.2591	9	1
M3_run4_C14_G06_21.fsa	cj1335	336.61	66987	43482.5	335.57	8394.85	5.17967	337.53	4043.42	10.7539	10	0
M3_run4_C14_G06_21.fsa	cj1342	391.71	46134	36222.9	N	N	N	392.79	4590.79	7.89035	9	1
M3_run4_C14_G06_21.fsa	cj1420	107.61	1488	967.5	N	N	N	N	N	N	9	1
M3_run4_C14_G06_21.fsa	cj1426	208.98	243	226.65	208.02	150.36	1.50738	N	N	N	12	0
M3_run4_C14_G06_21.fsa	cj1429	86.64	1563	2636.47	N	N	N	N	N	N	9	0
M3_run4_C14_G06_21.fsa	cj1437	276.44	198	182.57	N	N	N	N	N	N	9	1
M3_run4_C15_H06_24.fsa	cj0031	218.39	35928	19908.1	217.43	3408.6	5.84054	219.46	879.27	22.6416	10	0
M3_run4_C15_H06_24.fsa	cj0045	275.81	21180	12867.6	274.76	2715.71	4.73823	276.86	701.8	18.3352	9	0
M3_run4_C15_H06_24.fsa	cj0046	350.88	207	92.05	349.84	98.32	0.936229	N	N	N	11	1
M3_run4_C15_H06_24.fsa	cj0275	214.43	330	197.31	N	N	N	215.39	142.16	1.38794	9	0
M3_run4_C15_H06_24.fsa	cj0617	161.4	1356	921.27	N	N	N	N	N	N	9	0
M3_run4_C15_H06_24.fsa	cj0685	123.43	231	108	N	N	N	N	N	N	8	0
M3_run4_C15_H06_24.fsa	cj1144	172.81	300	250.62	171.85	243.71	1.02835	N	N	N	9	0
M3_run4_C15_H06_24.fsa	cj1295	157.81	537	578.04	N	N	N	158.8	377.05	1.53306	8	0
M3_run4_C15_H06_24.fsa	cj1296	101.15	12759	9003.94	N	N	N	N	N	N	9	0
M3_run4_C15_H06_24.fsa	cj1305	218.39	843	628.48	N	N	N	N	N	N	9	1
M3_run4_C15_H06_24.fsa	cj1306	305.87	73290	46910.9	304.94	13314.3	3.52334	306.9	2526.01	18.5712	10	0
M3_run4_C15_H06_24.fsa	cj1310	363.44	22308	15576.4	N	N	N	N	N	N	9	1
M3_run4_C15_H06_24.fsa	cj1318	331.09	25584	16277.1	330.15	3768.84	4.31887	332.13	1940.24	8.38924	11	1
M3_run4_C15_H06_24.fsa	cj1321	146.23	2082	1584.57	145.25	250.16	6.33423	N	N	N	10	1
M3_run4_C15_H06_24.fsa	cj1325	161.4	50274	29056.8	160.32	2868.65	10.1291	162.37	1670.81	17.3909	9	1
M3_run4_C15_H06_24.fsa	cj1335	337.52	56634	36017.2	336.59	14219.2	2.53299	338.55	4777.02	7.53969	11	1
M3_run4_C15_H06_24.fsa	cj1342	391.68	47487	36207.4	N	N	N	392.63	5038.81	7.1857	9	1
M3_run4_C15_H06_24.fsa	cj1420	107.74	1806	1138.44	N	N	N	N	N	N	9	1
M3_run4_C15_H06_24.fsa	cj1426	207	309	149.54	N	N	N	208.06	146.06	1.02383	10	1
M3_run4_C15_H06_24.fsa	cj1429	86.52	1821	3096.64	N	N	N	N	N	N	9	0
M3_run4_C15_H06_24.fsa	cj1437	275.81	573	405.89	N	N	N	N	N	N	8	0
M3_run4_C1_B05_05.fsa	cj0031	218.39	44874	26189.5	217.43	4520.81	5.7931	219.47	1079.96	24.2504	10	0
M3_run4_C1_B05_05.fsa	cj0045	275.78	30762	19265.8	274.83	4261.61	4.52079	276.83	963.61	19.9934	9	0
M3_run4_C1_B05_05.fsa	cj0275	214.43	333	141.78	213.47	48.62	2.91608	215.39	78.18	1.81351	9	0
M3_run4_C1_B05_05.fsa	cj0617	161.41	2358	1825.01	160.33	115.94	15.741	N	N	N	9	0
M3_run4_C1_B05_05.fsa	cj0685	123.54	333	169.86	N	N	N	124.62	100.25	1.69436	8	0
M3_run4_C1_B05_05.fsa	cj1144	172.45	216	336.34	N	N	N	N	N	N	8.5	?
M3_run4_C1_B05_05.fsa	cj1295	156.35	1101	425.33	N	N	N	N	N	N	6.5	?
M3_run4_C1_B05_05.fsa	cj1296	100.92	39900	26488.3	N	N	N	N	N	N	9	0
M3_run4_C1_B05_05.fsa	cj1305	218.39	1689	1241.18	217.43	135.95	9.12968	N	N	N	9	1
M3_run4_C1_B05_05.fsa	cj1306	305.92	86226	53763.1	304.98	14978.2	3.58941	306.97	3131.26	17.1698	10	0
M3_run4_C1_B05_05.fsa	cj1310	363.35	38280	27275.9	N	N	N	N	N	N	9	1
M3_run4_C1_B05_05.fsa	cj1318	330.14	48648	30365.1	329.09	2983.88	10.1764	331.19	2292.03	13.2481	10	0
M3_run4_C1_B05_05.fsa	cj1321	146.18	3864	3016.86	145.19	415.07	7.26832	N	N	N	10	1
M3_run4_C1_B05_05.fsa	cj1325	161.41	67896	39374.8	160.33	3807.07	10.3425	162.39	3445.08	11.4293	9	1
M3_run4_C1_B05_05.fsa	cj1335	337.59	59817	38463.8	336.55	13232.6	2.90674	338.64	4427.19	8.68809	11	1
M3_run4_C1_B05_05.fsa	cj1342	391.7	61422	47691.2	N	N	N	392.67	5311.43	8.97898	9	1
M3_run4_C1_B05_05.fsa	cj1420	107.68	2454	1302.72	N	N	N	N	N	N	9	1
M3_run4_C1_B05_05.fsa	cj1426	206.96	372	193.01	205.99	95.26	2.02614	N	N	N	10	1
M3_run4_C1_B05_05.fsa	cj1429	87.32	1914	1449.08	N	N	N	N	N	N	10	1
M3_run4_C1_B05_05.fsa	cj1437	275.88	1068	930.7	274.83	176.55	5.27159	N	N	N	8	0
M3_run4_C2_C05_08.fsa	cj0031	219.47	23520	12974.7	218.5	7031.48	1.84523	220.52	922.64	14.0625	11	0
M3_run4_C2_C05_08.fsa	cj0045	275.86	22863	14157.8	274.8	2727.47	5.1908	276.92	2498.99	5.66539	9	0
M3_run4_C2_C05_08.fsa	cj0275	214.43	279	223.33	N	N	N	215.4	102.69	2.1748	9	0
M3_run4_C2_C05_08.fsa	cj0617	162.51	768	858.43	N	N	N	N	N	N	10	1
M3_run4_C2_C05_08.fsa	cj0685	122.36	351	200.77	N	N	N	N	N	N	7	0
M3_run4_C2_C05_08.fsa	cj1144	172.85	243	255.55	171.77	218.33	1.17048	N	N	N	9	0
M3_run4_C2_C05_08.fsa	cj1295	157.67	915	1162.91	N	N	N	N	N	N	8	0
M3_run4_C2_C05_08.fsa	cj1296	100.92	28851	19611.1	N	N	N	N	N	N	9	0
M3_run4_C2_C05_08.fsa	cj1305	219.68	510	535.91	218.72	182.34	2.93907	N	N	N	10	0
M3_run4_C2_C05_08.fsa	cj1306	305.9	91587	54776.1	304.96	14615	3.74792	306.94	4288.37	12.7732	10	0
M3_run4_C2_C05_08.fsa	cj1310	363.37	30207	20237.7	N	N	N	364.42	2595	7.79872	9	1
M3_run4_C2_C05_08.fsa	cj1318	331.23	31326	18918.1	330.17	4272.85	4.42752	332.28	2254.91	8.38975	11	1
M3_run4_C2_C05_08.fsa	cj1321	146.18	1881	1974.97	N	N	N	N	N	N	10	1
M3_run4_C2_C05_08.fsa	cj1325	162.4	47895	27366.3	161.42	6278.1	4.35901	163.49	2024.09	13.5203	10	0
M3_run4_C2_C05_08.fsa	cj1335	337.61	60768	37404.7	336.67	17770.3	2.1049	338.65	4812.55	7.77232	11	1
M3_run4_C2_C05_08.fsa	cj1342	391.67	58890	45007.8	N	N	N	392.75	6600.43	6.81891	9	1
M3_run4_C2_C05_08.fsa	cj1420	107.68	2679	1336.19	N	N	N	N	N	N	9	1
M3_run4_C2_C05_08.fsa	cj1426	209.16	291	246.96	N	N	N	N	N	N	12	0
M3_run4_C2_C05_08.fsa	cj1429	86.55	1545	2339.34	N	N	N	N	N	N	9	0
M3_run4_C2_C05_08.fsa	cj1437	275.96	423	580.24	N	N	N	N	N	N	8	0
M3_run4_C3_D05_11.fsa	cj0031	218.47	38448	22443.9	217.38	3778.66	5.93965	219.45	962.69	23.3137	10	0
M3_run4_C3_D05_11.fsa	cj0045	275.78	26055	16466	274.83	3498.76	4.70622	276.83	816.92	20.1561	9	0
M3_run4_C3_D05_11.fsa	cj0275	214.33	327	172.76	N	N	N	N	N	N	9	0
M3_run4_C3_D05_11.fsa	cj0617	161.41	1437	1261.69	160.33	80.54	15.6654	N	N	N	9	0
M3_run4_C3_D05_11.fsa	cj0685	122.37	498	286.8	N	N	N	N	N	N	7	0
M3_run4_C3_D05_11.fsa	cj1144	172.88	216	439.52	N	N	N	N	N	N	9	0
M3_run4_C3_D05_11.fsa	cj1295	161.08	609	420.72	N	N	N	N	N	N	11	0
M3_run4_C3_D05_11.fsa	cj1296	100.92	28119	18744.8	N	N	N	N	N	N	9	0
M3_run4_C3_D05_11.fsa	cj1305	218.47	1074	895.64	217.38	135.16	6.62652	N	N	N	9	1
M3_run4_C3_D05_11.fsa	cj1306	305.92	81666	50931.7	304.98	14229.3	3.57935	306.97	2673.19	19.0528	10	0
M3_run4_C3_D05_11.fsa	cj1310	363.37	30714	21059.7	N	N	N	364.43	1171.95	17.9698	9	1
M3_run4_C3_D05_11.fsa	cj1318	331.19	32502	21004.6	330.14	4544.09	4.62241	332.14	2021.14	10.3925	11	1
M3_run4_C3_D05_11.fsa	cj1321	146.26	2391	2203.39	N	N	N	N	N	N	10	1
M3_run4_C3_D05_11.fsa	cj1325	161.41	61641	36240.5	160.33	3592.07	10.089	162.38	2133.17	16.989	9	1
M3_run4_C3_D05_11.fsa	cj1335	337.59	59439	37687.8	336.55	12880.1	2.92604	338.64	4122.71	9.14152	11	1
M3_run4_C3_D05_11.fsa	cj1342	391.71	62088	47549.6	N	N	N	392.79	5445.91	8.73124	9	1
M3_run4_C3_D05_11.fsa	cj1420	107.68	2178	1233.35	N	N	N	N	N	N	9	1
M3_run4_C3_D05_11.fsa	cj1426	209.11	327	239.61	208.04	125.12	1.91504	N	N	N	12	0
M3_run4_C3_D05_11.fsa	cj1429	87.31	1722	1356.57	N	N	N	N	N	N	10	1
M3_run4_C3_D05_11.fsa	cj1437	275.67	678	650.12	N	N	N	N	N	N	8	0
M3_run4_C4_E05_14.fsa	cj0031	218.47	35550	19883.7	217.38	3397.89	5.85177	219.46	922.31	21.5585	10	0
M3_run4_C4_E05_14.fsa	cj0045	275.86	21207	13501.5	274.8	2647.2	5.10029	276.92	836.18	16.1466	9	0
M3_run4_C4_E05_14.fsa	cj0275	214.44	222	128.66	N	N	N	N	N	N	9	0
M3_run4_C4_E05_14.fsa	cj0617	161.76	651	820.85	N	N	N	N	N	N	9	0
M3_run4_C4_E05_14.fsa	cj0685	122.37	300	176.62	N	N	N	123.45	99.67	1.77205	7	0
M3_run4_C4_E05_14.fsa	cj1144	172.7	258	418.41	N	N	N	N	N	N	9	0
M3_run4_C4_E05_14.fsa	cj1295	157.66	642	666.65	N	N	N	N	N	N	8	0
M3_run4_C4_E05_14.fsa	cj1296	100.82	24384	17545.8	N	N	N	N	N	N	9	0
M3_run4_C4_E05_14.fsa	cj1305	218.58	444	589.15	N	N	N	N	N	N	9	1
M3_run4_C4_E05_14.fsa	cj1306	306.01	75099	46275.8	304.97	14115.2	3.27844	306.95	2960.12	15.6331	10	0
M3_run4_C4_E05_14.fsa	cj1310	363.48	23121	16367.1	N	N	N	N	N	N	9	1
M3_run4_C4_E05_14.fsa	cj1318	331.16	23925	15193.7	330.21	3473.87	4.3737	332.22	1760.61	8.62978	11	1
M3_run4_C4_E05_14.fsa	cj1321	146.21	1260	1585.94	N	N	N	N	N	N	10	1
M3_run4_C4_E05_14.fsa	cj1325	161.32	53991	31043.2	160.33	3115.49	9.96415	162.42	2033.5	15.2659	9	1
M3_run4_C4_E05_14.fsa	cj1335	337.59	54213	35812.6	336.64	12120.1	2.95481	338.64	4419.37	8.10355	11	1
M3_run4_C4_E05_14.fsa	cj1342	391.72	53166	42992.8	N	N	N	N	N	N	9	1
M3_run4_C4_E05_14.fsa	cj1420	107.63	1743	1075.95	N	N	N	N	N	N	9	1
M3_run4_C4_E05_14.fsa	cj1426	209.15	231	190.12	N	N	N	N	N	N	12	0
M3_run4_C4_E05_14.fsa	cj1429	86.55	1374	2450.15	N	N	N	N	N	N	9	0
M3_run4_C4_E05_14.fsa	cj1437	275.76	324	401.29	N	N	N	N	N	N	8	0
M3_run4_C5_F05_17.fsa	cj0031	218.39	33594	19062.7	217.43	3385.81	5.63017	219.46	894.8	21.3038	10	0
M3_run4_C5_F05_17.fsa	cj0045	275.79	25470	16027	274.84	3439.65	4.65948	276.84	824.09	19.4481	9	0
M3_run4_C5_F05_17.fsa	cj0275	214.54	249	171.58	N	N	N	N	N	N	9	0
M3_run4_C5_F05_17.fsa	cj0617	161.64	990	1004.86	N	N	N	N	N	N	9	0
M3_run4_C5_F05_17.fsa	cj0685	123.46	309	155.61	N	N	N	N	N	N	8	0
M3_run4_C5_F05_17.fsa	cj1144	172.74	306	415.3	N	N	N	N	N	N	9	0
M3_run4_C5_F05_17.fsa	cj1295	157.8	1239	1843.38	N	N	N	158.79	1236.12	1.49126	8	0
M3_run4_C5_F05_17.fsa	cj1296	101.03	42501	28917.1	N	N	N	N	N	N	9	0
M3_run4_C5_F05_17.fsa	cj1305	218.93	462	570.34	N	N	N	N	N	N	9.5	?
M3_run4_C5_F05_17.fsa	cj1306	305.88	97608	64364.4	304.94	19143	3.36229	306.91	3812.37	16.883	10	0
M3_run4_C5_F05_17.fsa	cj1310	363.46	38475	26745.3	N	N	N	N	N	N	9	1
M3_run4_C5_F05_17.fsa	cj1318	331.08	36768	22896.9	330.13	5226.97	4.38054	332.13	2270.43	10.0848	11	1
M3_run4_C5_F05_17.fsa	cj1321	146.48	1365	1593.66	N	N	N	N	N	N	10	1
M3_run4_C5_F05_17.fsa	cj1325	161.31	71784	41488.9	160.33	4166.89	9.9568	162.4	2676.45	15.5015	9	1
M3_run4_C5_F05_17.fsa	cj1335	336.44	97662	63918.2	335.49	11255.8	5.67869	N	N	N	10	0
M3_run4_C5_F05_17.fsa	cj1342	391.58	71388	55169.6	N	N	N	392.66	6550.03	8.4228	9	1
M3_run4_C5_F05_17.fsa	cj1420	107.61	2463	1258.43	N	N	N	N	N	N	9	1
M3_run4_C5_F05_17.fsa	cj1426	209.2	357	238.11	208.13	116.04	2.05196	N	N	N	12	0
M3_run4_C5_F05_17.fsa	cj1429	87.37	1887	1343.91	N	N	N	N	N	N	10	1
M3_run4_C5_F05_17.fsa	cj1437	276.1	309	372.84	N	N	N	N	N	N	8.5	?
M3_run4_C6_G05_20.fsa	cj0031	218.39	41715	23235	217.32	4107.46	5.65678	219.46	1334.52	17.4107	10	0
M3_run4_C6_G05_20.fsa	cj0045	275.8	31140	19752.6	274.86	4004.24	4.93292	276.85	1338.21	14.7605	9	0
M3_run4_C6_G05_20.fsa	cj0171	278.01	234	151.1	N	N	N	N	N	N	288	0
M3_run4_C6_G05_20.fsa	cj0275	214.32	282	147.06	N	N	N	215.39	78.13	1.88225	9	0
M3_run4_C6_G05_20.fsa	cj0617	161.41	2481	2122.2	N	N	N	N	N	N	9	0
M3_run4_C6_G05_20.fsa	cj0685	122.37	558	307.45	N	N	N	N	N	N	7	0
M3_run4_C6_G05_20.fsa	cj1144	172.88	258	268.17	N	N	N	N	N	N	9	0
M3_run4_C6_G05_20.fsa	cj1295	157.58	993	1236.18	N	N	N	N	N	N	8	0
M3_run4_C6_G05_20.fsa	cj1296	101.03	51051	34788.9	N	N	N	N	N	N	9	0
M3_run4_C6_G05_20.fsa	cj1305	218.5	1125	1069.26	N	N	N	N	N	N	9	1
M3_run4_C6_G05_20.fsa	cj1306	305.85	97401	68366.4	304.92	18579.1	3.67976	306.89	4356.2	15.694	10	0
M3_run4_C6_G05_20.fsa	cj1310	363.35	47187	32252.6	N	N	N	364.4	2459.56	13.1132	9	1
M3_run4_C6_G05_20.fsa	cj1318	331.12	45777	29141.4	330.18	6112.52	4.7675	332.16	2881.57	10.113	11	1
M3_run4_C6_G05_20.fsa	cj1321	146.26	3501	3199.96	145.16	376.21	8.50578	N	N	N	10	1
M3_run4_C6_G05_20.fsa	cj1325	161.41	87825	50695.5	160.33	4770.18	10.6276	162.39	3593.25	14.1085	9	1
M3_run4_C6_G05_20.fsa	cj1335	336.5	97437	66532.9	N	N	N	337.53	6226.36	10.6857	10	0
M3_run4_C6_G05_20.fsa	cj1342	391.6	84075	64760.2	N	N	N	392.67	8951.5	7.23456	9	1
M3_run4_C6_G05_20.fsa	cj1420	107.61	2544	1300.85	N	N	N	N	N	N	9	1
M3_run4_C6_G05_20.fsa	cj1426	209.12	447	315.91	208.06	165.76	1.90583	N	N	N	12	0
M3_run4_C6_G05_20.fsa	cj1429	87.32	2319	1687.5	N	N	N	N	N	N	10	1
M3_run4_C6_G05_20.fsa	cj1437	275.91	861	854.65	N	N	N	N	N	N	8	0
M3_run4_C7_H05_23.fsa	cj0031	218.39	43515	24461.7	217.43	3961.43	6.17495	219.46	1092.96	22.3811	10	0
M3_run4_C7_H05_23.fsa	cj0045	275.73	24834	15397.4	274.79	3065.22	5.02325	276.77	879.29	17.5111	9	0
M3_run4_C7_H05_23.fsa	cj0275	214.32	267	163.26	N	N	N	N	N	N	9	0
M3_run4_C7_H05_23.fsa	cj0617	162.48	1254	707.09	N	N	N	163.56	139.83	5.05678	10	1
M3_run4_C7_H05_23.fsa	cj0685	123.43	237	122.74	N	N	N	N	N	N	8	0
M3_run4_C7_H05_23.fsa	cj1144	172.61	291	529.82	N	N	N	N	N	N	8.5	?
M3_run4_C7_H05_23.fsa	cj1295	156.94	627	388.24	N	N	N	N	N	N	7	0
M3_run4_C7_H05_23.fsa	cj1296	101.02	31713	21520.5	N	N	N	N	N	N	9	0
M3_run4_C7_H05_23.fsa	cj1305	218.5	1320	724.45	N	N	N	N	N	N	9	1
M3_run4_C7_H05_23.fsa	cj1306	305.9	86112	54637.7	304.88	15001.5	3.64215	306.83	3147.17	17.3609	10	0
M3_run4_C7_H05_23.fsa	cj1310	363.42	14628	10148.8	N	N	N	N	N	N	9	1
M3_run4_C7_H05_23.fsa	cj1318	331.18	28869	17749.3	330.25	3951.1	4.49224	332.21	1893.25	9.37503	11	1
M3_run4_C7_H05_23.fsa	cj1321	146.11	2262	1456.96	N	N	N	N	N	N	10	1
M3_run4_C7_H05_23.fsa	cj1325	162.38	47328	27822.7	161.4	6783.04	4.1018	163.46	1879.94	14.7998	10	0
M3_run4_C7_H05_23.fsa	cj1335	336.63	59979	37616.8	335.61	27494.7	1.36815	337.55	3394.45	11.0818	10	0
M3_run4_C7_H05_23.fsa	cj1342	391.69	55953	43067.8	N	N	N	392.76	5020.63	8.57816	9	1
M3_run4_C7_H05_23.fsa	cj1420	107.65	1764	1019.4	N	N	N	N	N	N	9	1
M3_run4_C7_H05_23.fsa	cj1426	206.78	288	294.27	N	N	N	N	N	N	9.5	?
M3_run4_C7_H05_23.fsa	cj1429	87.4	1890	2581.3	N	N	N	N	N	N	10	1
M3_run4_C7_H05_23.fsa	cj1437	275.73	858	433.65	N	N	N	N	N	N	8	0
M3_run4_C8_A06_03.fsa	cj0031	218.5	30042	17413.9	217.43	2940.37	5.92234	219.47	845.58	20.594	10	0
M3_run4_C8_A06_03.fsa	cj0045	275.81	22740	13851.2	274.87	2975.9	4.65447	276.86	959.73	14.4324	9	0
M3_run4_C8_A06_03.fsa	cj0275	214.43	258	165.27	N	N	N	215.5	144.17	1.14635	9	0
M3_run4_C8_A06_03.fsa	cj0617	161.62	1083	883.85	N	N	N	N	N	N	9	0
M3_run4_C8_A06_03.fsa	cj0685	123.42	339	164.86	N	N	N	N	N	N	8	0
M3_run4_C8_A06_03.fsa	cj1144	172.51	261	203.46	N	N	N	N	N	N	8.5	?
M3_run4_C8_A06_03.fsa	cj1295	160.97	1329	1080.85	160	1196.95	0.903003	N	N	N	11	0
M3_run4_C8_A06_03.fsa	cj1296	100.8	55950	38129.1	N	N	N	N	N	N	9	0
M3_run4_C8_A06_03.fsa	cj1305	218.61	690	505.13	N	N	N	N	N	N	9	1
M3_run4_C8_A06_03.fsa	cj1306	305.85	97506	62199.7	304.92	16374.7	3.79853	306.89	4758.67	13.0708	10	0
M3_run4_C8_A06_03.fsa	cj1310	363.35	32481	21713.2	362.3	2621.48	8.28278	364.4	1419.85	15.2926	9	1
M3_run4_C8_A06_03.fsa	cj1318	331.18	33612	20251	330.13	4473.28	4.52711	332.22	2028.12	9.98512	11	1
M3_run4_C8_A06_03.fsa	cj1321	147.4	1416	1135.69	N	N	N	N	N	N	11	0
M3_run4_C8_A06_03.fsa	cj1325	161.41	58107	32938	160.43	3087.53	10.6681	162.49	2079.68	15.838	9	1
M3_run4_C8_A06_03.fsa	cj1335	337.62	81066	49139	336.59	15586.7	3.15263	338.56	5778.01	8.50449	11	1
M3_run4_C8_A06_03.fsa	cj1342	391.71	54954	40896.4	N	N	N	392.68	5233.04	7.81504	9	1
M3_run4_C8_A06_03.fsa	cj1420	107.61	2658	1288.37	N	N	N	N	N	N	9	1
M3_run4_C8_A06_03.fsa	cj1426	209.09	318	237.87	208.02	103.23	2.30427	N	N	N	12	0
M3_run4_C8_A06_03.fsa	cj1429	87.39	1440	1047.81	86.49	1150.93	0.910403	N	N	N	10	1
M3_run4_C8_A06_03.fsa	cj1437	275.92	528	415.68	N	N	N	N	N	N	8	0
M3_run4_C9_B06_06.fsa	cj0031	218.47	46926	27189	217.38	4388.23	6.19589	219.45	1320.43	20.591	10	0
M3_run4_C9_B06_06.fsa	cj0045	275.77	30249	18312.2	274.71	3862.36	4.7412	276.83	1144.21	16.0042	9	0
M3_run4_C9_B06_06.fsa	cj0275	214.44	285	160.71	N	N	N	N	N	N	9	0
M3_run4_C9_B06_06.fsa	cj0617	162.6	804	881.28	N	N	N	N	N	N	10	1
M3_run4_C9_B06_06.fsa	cj0685	123.44	399	198.8	N	N	N	N	N	N	8	0
M3_run4_C9_B06_06.fsa	cj1144	172.88	225	184.07	171.8	164.04	1.1221	N	N	N	9	0
M3_run4_C9_B06_06.fsa	cj1295	158.02	699	831.44	N	N	N	N	N	N	8	0
M3_run4_C9_B06_06.fsa	cj1296	100.93	29856	21097.4	N	N	N	N	N	N	9	0
M3_run4_C9_B06_06.fsa	cj1305	218.8	741	957.24	N	N	N	N	N	N	9.5	?
M3_run4_C9_B06_06.fsa	cj1306	305.96	77313	46239.4	304.93	13516.1	3.42107	306.89	2968.33	15.5776	10	0
M3_run4_C9_B06_06.fsa	cj1310	363.46	30237	20425.8	N	N	N	364.4	1360.38	15.0148	9	1
M3_run4_C9_B06_06.fsa	cj1318	331.11	35313	21819.3	330.17	4672.9	4.66934	332.16	2254.82	9.67676	11	1
M3_run4_C9_B06_06.fsa	cj1321	146.37	1809	2162.95	N	N	N	N	N	N	10	1
M3_run4_C9_B06_06.fsa	cj1325	162.38	47799	27621.5	161.41	5914.02	4.67052	163.47	1943.48	14.2124	10	0
M3_run4_C9_B06_06.fsa	cj1335	335.52	87057	52767.5	N	N	N	336.56	4501.19	11.723	9	0
M3_run4_C9_B06_06.fsa	cj1342	391.66	58035	43311	N	N	N	392.74	4794.64	9.03321	9	1
M3_run4_C9_B06_06.fsa	cj1420	107.7	2148	1202.55	N	N	N	N	N	N	9	1
M3_run4_C9_B06_06.fsa	cj1426	206.98	390	190.89	206.03	96.65	1.97506	208.04	166.51	1.14642	10	1
M3_run4_C9_B06_06.fsa	cj1429	87.31	1638	1185.82	86.4	1188.7	0.997577	N	N	N	10	1
M3_run4_C9_B06_06.fsa	cj1437	275.98	495	668.52	N	N	N	N	N	N	8	0
MAF3_C10_C02_08.fsa	cj0031	218.39	31656	17534.6	217.32	3035.49	5.77653	219.46	812.85	21.5718	10	0
MAF3_C10_C02_08.fsa	cj0045	275.75	19122	11473.4	274.72	2436.37	4.70921	276.79	638.48	17.9698	9	0
MAF3_C10_C02_08.fsa	cj0275	214.43	222	124.26	N	N	N	N	N	N	9	0
MAF3_C10_C02_08.fsa	cj0617	161.51	591	552.34	N	N	N	N	N	N	9	0
MAF3_C10_C02_08.fsa	cj0685	122.34	354	209.94	N	N	N	N	N	N	7	0
MAF3_C10_C02_08.fsa	cj1144	174.04	213	318.24	N	N	N	N	N	N	10	1
MAF3_C10_C02_08.fsa	cj1295	158.68	690	822.86	N	N	N	N	N	N	9	1
MAF3_C10_C02_08.fsa	cj1296	101.02	23418	15652.4	N	N	N	N	N	N	9	0
MAF3_C10_C02_08.fsa	cj1305	218.5	669	703.48	N	N	N	N	N	N	9	1
MAF3_C10_C02_08.fsa	cj1306	305.87	54006	33492.9	304.96	8851.04	3.78406	306.89	2022.72	16.5583	10	0
MAF3_C10_C02_08.fsa	cj1310	363.39	20370	14033.7	N	N	N	N	N	N	9	1
MAF3_C10_C02_08.fsa	cj1318	331.15	22872	14161.8	330.13	3202.65	4.42191	332.18	1422.39	9.95636	11	1
MAF3_C10_C02_08.fsa	cj1321	146.26	1452	1513.36	N	N	N	N	N	N	10	1
MAF3_C10_C02_08.fsa	cj1325	161.4	33843	18971.6	160.32	1609.3	11.7887	162.47	1248.58	15.1946	9	1
MAF3_C10_C02_08.fsa	cj1335	336.56	47559	29385.9	335.54	4606.16	6.37969	337.57	3192.81	9.20376	10	0
MAF3_C10_C02_08.fsa	cj1342	392.66	28779	21879.2	391.71	5754.51	3.80209	393.7	3005.53	7.27963	10	0
MAF3_C10_C02_08.fsa	cj1420	107.66	1362	853.16	N	N	N	N	N	N	9	1
MAF3_C10_C02_08.fsa	cj1426	206.83	228	118.1	N	N	N	N	N	N	10	1
MAF3_C10_C02_08.fsa	cj1429	87.33	1629	2059.94	N	N	N	N	N	N	10	1
MAF3_C10_C02_08.fsa	cj1437	275.96	408	410.45	N	N	N	N	N	N	8	0
MAF3_C11_D02_11.fsa	cj0031	218.39	35109	20049	217.43	3375.78	5.93907	219.46	907.41	22.0947	10	0
MAF3_C11_D02_11.fsa	cj0045	275.79	18732	11759.1	274.76	2412.44	4.87435	276.82	652.9	18.0105	9	0
MAF3_C11_D02_11.fsa	cj0275	214.21	186	98.89	N	N	N	N	N	N	9	0
MAF3_C11_D02_11.fsa	cj0617	161.39	795	645.88	N	N	N	N	N	N	9	0
MAF3_C11_D02_11.fsa	cj0685	122.33	384	228.15	N	N	N	N	N	N	7	0
MAF3_C11_D02_11.fsa	cj1144	173.43	204	244.07	N	N	N	N	N	N	9.5	?
MAF3_C11_D02_11.fsa	cj1295	161.28	315	217.11	N	N	N	N	N	N	11.5	?
MAF3_C11_D02_11.fsa	cj1296	101.14	21774	14263.1	N	N	N	N	N	N	9	0
MAF3_C11_D02_11.fsa	cj1305	218.39	897	764.84	N	N	N	N	N	N	9	1
MAF3_C11_D02_11.fsa	cj1306	305.94	45423	28320.3	304.93	7402.88	3.82558	306.85	1764.26	16.0522	10	0
MAF3_C11_D02_11.fsa	cj1310	363.43	13695	9583	N	N	N	364.44	531.1	18.0437	9	1
MAF3_C11_D02_11.fsa	cj1318	331.18	18141	11568.8	330.17	2573.86	4.49471	332.18	1154.15	10.0236	11	1
MAF3_C11_D02_11.fsa	cj1321	146.16	1605	1398.87	145.18	172.42	8.11315	N	N	N	10	1
MAF3_C11_D02_11.fsa	cj1325	161.28	30609	17644	160.32	1564.54	11.2774	162.35	802.32	21.9912	9	1
MAF3_C11_D02_11.fsa	cj1335	336.5	38595	24357.2	335.5	4541.37	5.3634	337.6	2157.83	11.2878	10	0
MAF3_C11_D02_11.fsa	cj1342	392.67	22788	18221.3	391.64	7604.81	2.39602	393.7	2527.79	7.20839	10	0
MAF3_C11_D02_11.fsa	cj1420	107.68	1167	826.1	N	N	N	N	N	N	9	1
MAF3_C11_D02_11.fsa	cj1426	206.87	231	270.96	N	N	N	N	N	N	10	1
MAF3_C11_D02_11.fsa	cj1429	87.28	1368	1508.62	N	N	N	N	N	N	10	1
MAF3_C11_D02_11.fsa	cj1437	275.69	570	487.8	N	N	N	N	N	N	8	0
MAF3_C12_E02_14.fsa	cj0031	218.5	34767	19893.9	217.43	3185.68	6.2448	219.47	2305.02	8.6307	10	0
MAF3_C12_E02_14.fsa	cj0045	276.77	13884	8889.65	275.83	5077.78	1.7507	277.81	666.1	13.3458	10	0
MAF3_C12_E02_14.fsa	cj0275	214.32	252	134.19	N	N	N	N	N	N	9	0
MAF3_C12_E02_14.fsa	cj0617	161.84	489	551.15	N	N	N	N	N	N	9	0
MAF3_C12_E02_14.fsa	cj0685	122.35	438	257.18	N	N	N	N	N	N	7	0
MAF3_C12_E02_14.fsa	cj1144	173.89	240	191.23	N	N	N	N	N	N	10	1
MAF3_C12_E02_14.fsa	cj1295	158.79	483	650.22	N	N	N	N	N	N	9	1
MAF3_C12_E02_14.fsa	cj1296	101.03	24318	16062.9	N	N	N	N	N	N	9	0
MAF3_C12_E02_14.fsa	cj1305	218.5	567	696.94	N	N	N	N	N	N	9	1
MAF3_C12_E02_14.fsa	cj1306	304.96	71907	42495.4	303.94	5252.58	8.09038	305.88	2362.25	17.9894	9	1
MAF3_C12_E02_14.fsa	cj1310	364.42	15930	11219.2	363.39	3257.95	3.44365	365.45	1039.86	10.7892	10	0
MAF3_C12_E02_14.fsa	cj1318	331.15	24594	14926.5	330.12	3469.15	4.30263	332.19	1595.81	9.35354	11	1
MAF3_C12_E02_14.fsa	cj1321	145.16	1617	1495.65	N	N	N	N	N	N	9	0
MAF3_C12_E02_14.fsa	cj1325	161.4	39099	21782.9	160.32	1954.77	11.1435	162.38	984.93	22.1162	9	1
MAF3_C12_E02_14.fsa	cj1335	336.62	51747	32598.1	335.59	5838.81	5.58301	337.64	2926.28	11.1398	10	0
MAF3_C12_E02_14.fsa	cj1342	392.62	32937	25862	391.67	7748.36	3.33774	393.67	3654.89	7.07601	10	0
MAF3_C12_E02_14.fsa	cj1420	107.72	1311	910.57	N	N	N	N	N	N	9	1
MAF3_C12_E02_14.fsa	cj1426	206.26	315	344.89	N	N	N	N	N	N	9	0
MAF3_C12_E02_14.fsa	cj1429	87.32	1698	1905.02	N	N	N	N	N	N	10	1
MAF3_C12_E02_14.fsa	cj1437	276.77	270	348.67	N	N	N	N	N	N	9	1
MAF3_C13_F02_17.fsa	cj0031	218.42	32163	17997.8	217.37	6802.12	2.64591	219.37	756.7	23.7846	10	0
MAF3_C13_F02_17.fsa	cj0045	275.72	4515	2738.03	274.68	15024.3	0.18224	276.76	126.52	21.6411	9	0
MAF3_C13_F02_17.fsa	cj0275	214.32	243	143.03	N	N	N	N	N	N	9	0
MAF3_C13_F02_17.fsa	cj0617	161.72	699	657.98	N	N	N	N	N	N	9	0
MAF3_C13_F02_17.fsa	cj0685	122.36	462	270.63	N	N	N	N	N	N	7	0
MAF3_C13_F02_17.fsa	cj1144	173.71	237	278.47	N	N	N	174.67	168.12	1.65638	10	1
MAF3_C13_F02_17.fsa	cj1295	158.58	828	1523.18	N	N	N	N	N	N	9	1
MAF3_C13_F02_17.fsa	cj1296	101.14	49152	33315	N	N	N	N	N	N	9	0
MAF3_C13_F02_17.fsa	cj1305	218.84	447	618.07	N	N	N	N	N	N	9.5	?
MAF3_C13_F02_17.fsa	cj1306	306	68229	43097.7	304.98	11451.8	3.76339	306.92	2705.38	15.9304	10	0
MAF3_C13_F02_17.fsa	cj1310	362.35	21954	14628.6	N	N	N	363.37	953.01	15.3499	8	0
MAF3_C13_F02_17.fsa	cj1318	331.06	26127	16248.7	330.03	3111.27	5.22254	332.09	1651.13	9.84098	11	1
MAF3_C13_F02_17.fsa	cj1321	147.43	894	1279.97	N	N	N	N	N	N	11	0
MAF3_C13_F02_17.fsa	cj1325	161.4	50847	28587.8	160.32	2454.18	11.6486	162.36	1578.25	18.1136	9	1
MAF3_C13_F02_17.fsa	cj1335	337.54	54288	34408.5	336.51	11156.3	3.08423	338.57	3848.87	8.93991	11	1
MAF3_C13_F02_17.fsa	cj1342	391.67	46257	35212	N	N	N	392.62	4493.24	7.83667	9	1
MAF3_C13_F02_17.fsa	cj1420	107.72	1350	895.11	N	N	N	N	N	N	9	1
MAF3_C13_F02_17.fsa	cj1426	209.24	213	155.33	N	N	N	N	N	N	12	0
MAF3_C13_F02_17.fsa	cj1429	87.39	1677	1766.55	N	N	N	N	N	N	10	1
MAF3_C13_F02_17.fsa	cj1437	275.2	333	468.3	N	N	N	N	N	N	7.5	?
MAF3_C14_G02_20.fsa	cj0031	218.39	46224	25864.6	217.43	4234.59	6.10793	219.46	1591.59	16.2508	10	0
MAF3_C14_G02_20.fsa	cj0045	275.74	27336	16823	274.71	3431.09	4.90312	276.78	1083.33	15.529	9	0
MAF3_C14_G02_20.fsa	cj0275	214.21	261	142.11	N	N	N	N	N	N	9	0
MAF3_C14_G02_20.fsa	cj0617	161.4	1545	1327.63	N	N	N	N	N	N	9	0
MAF3_C14_G02_20.fsa	cj0685	122.36	582	339.41	N	N	N	123.43	185.72	1.82754	7	0
MAF3_C14_G02_20.fsa	cj1295	158.8	423	346.57	N	N	N	159.78	339.02	1.02227	9	1
MAF3_C14_G02_20.fsa	cj1296	101.13	45474	29776	N	N	N	N	N	N	9	0
MAF3_C14_G02_20.fsa	cj1305	218.29	1362	1171.27	217.32	143.03	8.18898	N	N	N	9	1
MAF3_C14_G02_20.fsa	cj1306	305.93	82623	48215.9	304.92	12731.9	3.78703	306.94	3499.67	13.7773	10	0
MAF3_C14_G02_20.fsa	cj1310	363.37	25512	17359.2	N	N	N	364.4	1077.71	16.1075	9	1
MAF3_C14_G02_20.fsa	cj1318	331.15	32547	20057.1	330.13	3866.51	5.18739	332.18	2244.98	8.9342	11	1
MAF3_C14_G02_20.fsa	cj1321	146.23	2514	2429.46	N	N	N	N	N	N	10	1
MAF3_C14_G02_20.fsa	cj1325	161.4	60186	33448.3	160.32	2725.38	12.2729	162.36	2377.05	14.0714	9	1
MAF3_C14_G02_20.fsa	cj1335	336.56	79617	48449.7	335.54	7448.38	6.50473	337.57	4814.9	10.0624	10	0
MAF3_C14_G02_20.fsa	cj1342	392.66	45549	35161.9	391.72	10147.3	3.46516	393.71	5351.34	6.57067	10	0
MAF3_C14_G02_20.fsa	cj1420	107.65	1614	1000.6	N	N	N	N	N	N	9	1
MAF3_C14_G02_20.fsa	cj1426	206.94	354	390.21	N	N	N	207.99	133.94	2.91332	10	1
MAF3_C14_G02_20.fsa	cj1429	87.29	2088	2315.86	N	N	N	N	N	N	10	1
MAF3_C14_G02_20.fsa	cj1437	275.74	915	795.31	N	N	N	N	N	N	8	0
MAF3_C15_H02_23.fsa	cj0031	218.39	37404	21090.6	217.43	3547.16	5.94578	219.46	989.68	21.3106	10	0
MAF3_C15_H02_23.fsa	cj0045	275.69	21951	13418.9	274.66	2803.01	4.78732	276.72	686.67	19.542	9	0
MAF3_C15_H02_23.fsa	cj0275	214.21	315	177.27	N	N	N	215.29	97.75	1.8135	9	0
MAF3_C15_H02_23.fsa	cj0617	161.39	948	462.31	N	N	N	162.46	375.62	1.23079	9	0
MAF3_C15_H02_23.fsa	cj0685	122.32	495	300.82	N	N	N	123.38	164.72	1.82625	7	0
MAF3_C15_H02_23.fsa	cj1144	174.71	243	168.6	N	N	N	N	N	N	11	0
MAF3_C15_H02_23.fsa	cj1295	158.03	492	406.7	N	N	N	N	N	N	8	0
MAF3_C15_H02_23.fsa	cj1296	101.02	44451	29540.9	N	N	N	N	N	N	9	0
MAF3_C15_H02_23.fsa	cj1305	218.39	1263	704.36	217.32	135.64	5.19286	N	N	N	9	1
MAF3_C15_H02_23.fsa	cj1306	305.95	72849	45239.8	304.93	11784.4	3.83897	306.86	2821.11	16.0362	10	0
MAF3_C15_H02_23.fsa	cj1310	363.36	19860	13684.7	N	N	N	N	N	N	9	1
MAF3_C15_H02_23.fsa	cj1318	331.07	17730	10811.6	330.05	1900.9	5.68761	332.09	6573.73	1.64466	11	1
MAF3_C15_H02_23.fsa	cj1321	146.22	2121	1277.34	N	N	N	N	N	N	10	1
MAF3_C15_H02_23.fsa	cj1325	161.39	33447	18740.3	160.32	1532.06	12.2321	162.46	11331.7	1.6538	9	1
MAF3_C15_H02_23.fsa	cj1335	336.46	45708	27988.3	335.45	5149.68	5.43497	337.47	19668.4	1.42301	10	0
MAF3_C15_H02_23.fsa	cj1342	392.6	35427	27622	391.66	7739.92	3.56877	393.64	3939.81	7.01099	10	0
MAF3_C15_H02_23.fsa	cj1420	107.67	1281	851.8	N	N	N	N	N	N	9	1
MAF3_C15_H02_23.fsa	cj1426	208.97	258	181.11	208.03	85.62	2.11528	N	N	N	12	0
MAF3_C15_H02_23.fsa	cj1429	87.35	1794	2003.49	N	N	N	N	N	N	10	1
MAF3_C15_H02_23.fsa	cj1437	275.79	807	440.72	N	N	N	N	N	N	8	0
MAF3_C1_B01_04.fsa	cj0031	218.39	36186	21106.6	217.43	3475.1	6.07368	219.46	797.51	26.4657	10	0
MAF3_C1_B01_04.fsa	cj0045	275.75	22998	14036.5	274.71	2940.73	4.77314	276.78	656.56	21.3789	9	0
MAF3_C1_B01_04.fsa	cj0275	214.32	243	118.86	N	N	N	215.29	90.38	1.31511	9	0
MAF3_C1_B01_04.fsa	cj0617	161.5	885	613.77	N	N	N	N	N	N	9	0
MAF3_C1_B01_04.fsa	cj0685	123.4	357	179.48	N	N	N	N	N	N	8	0
MAF3_C1_B01_04.fsa	cj1144	173.85	243	138.54	N	N	N	N	N	N	10	1
MAF3_C1_B01_04.fsa	cj1295	158.8	729	957.5	N	N	N	N	N	N	9	1
MAF3_C1_B01_04.fsa	cj1296	100.78	39180	26910.6	N	N	N	N	N	N	9	0
MAF3_C1_B01_04.fsa	cj1305	218.5	666	525.18	N	N	N	N	N	N	9	1
MAF3_C1_B01_04.fsa	cj1306	305.89	72141	45407.6	304.97	13551.4	3.35076	306.91	2636.15	17.225	10	0
MAF3_C1_B01_04.fsa	cj1310	363.27	21621	14421.7	362.25	1723.18	8.36925	364.29	714.01	20.1982	9	1
MAF3_C1_B01_04.fsa	cj1318	331.02	26940	16654	330.1	3824.66	4.35438	332.05	1708.06	9.75027	11	1
MAF3_C1_B01_04.fsa	cj1321	146.11	1236	1015.98	145.13	114.02	8.91054	N	N	N	10	1
MAF3_C1_B01_04.fsa	cj1325	161.39	55617	31601.6	160.32	3239.71	9.75446	162.35	1558.3	20.2796	9	1
MAF3_C1_B01_04.fsa	cj1335	336.54	72903	45426.4	335.52	8414.25	5.39874	337.56	4189.05	10.8441	10	0
MAF3_C1_B01_04.fsa	cj1342	392.66	36006	28051	391.61	7604.5	3.68874	393.71	3900.84	7.19103	10	0
MAF3_C1_B01_04.fsa	cj1420	107.7	1881	1058.1	N	N	N	N	N	N	9	1
MAF3_C1_B01_04.fsa	cj1426	205.88	429	253.14	204.94	133.14	1.90131	206.94	99.79	2.53673	9	0
MAF3_C1_B01_04.fsa	cj1429	87.37	1506	1960.86	N	N	N	N	N	N	10	1
MAF3_C1_B01_04.fsa	cj1437	275.75	432	308.02	N	N	N	N	N	N	8	0
MAF3_C2_C01_07.fsa	cj0031	218.39	28644	16980.6	217.43	2848.29	5.96168	219.47	674.94	25.1587	10	0
MAF3_C2_C01_07.fsa	cj0045	275.77	18597	11893.6	274.74	2477.33	4.80096	276.7	616.45	19.2936	9	0
MAF3_C2_C01_07.fsa	cj0275	214.21	228	124.91	N	N	N	N	N	N	9	0
MAF3_C2_C01_07.fsa	cj0617	161.5	768	684.74	N	N	N	N	N	N	9	0
MAF3_C2_C01_07.fsa	cj0685	122.34	474	274.76	N	N	N	123.4	160.07	1.7165	7	0
MAF3_C2_C01_07.fsa	cj1144	173.86	222	373.8	N	N	N	N	N	N	10	1
MAF3_C2_C01_07.fsa	cj1295	158.8	504	479.58	N	N	N	N	N	N	9	1
MAF3_C2_C01_07.fsa	cj1296	100.57	40371	26865.8	N	N	N	N	N	N	8.5	?
MAF3_C2_C01_07.fsa	cj1305	218.5	546	578.53	N	N	N	N	N	N	9	1
MAF3_C2_C01_07.fsa	cj1306	305.95	64824	41238.8	304.93	11113.8	3.71058	306.86	2387.3	17.2742	10	0
MAF3_C2_C01_07.fsa	cj1310	363.36	19659	13505.2	N	N	N	364.37	661.7	20.4098	9	1
MAF3_C2_C01_07.fsa	cj1318	331.02	23559	14983	330.1	3547.36	4.2237	N	N	N	11	1
MAF3_C2_C01_07.fsa	cj1321	146.11	1296	1334.52	N	N	N	N	N	N	10	1
MAF3_C2_C01_07.fsa	cj1325	161.39	42300	24497	160.32	2047.18	11.9662	162.35	1958.77	12.5063	9	1
MAF3_C2_C01_07.fsa	cj1335	336.54	62475	40250.2	335.52	8044.78	5.00327	337.56	3300.62	12.1947	10	0
MAF3_C2_C01_07.fsa	cj1342	392.7	32793	25827.2	391.66	7870.59	3.28148	393.74	3570.11	7.23427	10	0
MAF3_C2_C01_07.fsa	cj1420	107.65	1068	711.06	N	N	N	N	N	N	9	1
MAF3_C2_C01_07.fsa	cj1426	205.88	333	184.93	204.83	112.59	1.64251	N	N	N	9	0
MAF3_C2_C01_07.fsa	cj1429	87.24	1401	1423.56	N	N	N	N	N	N	10	1
MAF3_C2_C01_07.fsa	cj1437	275.67	390	461.07	N	N	N	N	N	N	8	0
MAF3_C3_D01_10.fsa	cj0031	218.32	41856	23465.1	217.37	3672.24	6.38985	219.37	1148.69	20.4277	10	0
MAF3_C3_D01_10.fsa	cj0045	275.66	19344	11903.1	274.62	2396.71	4.96645	276.69	627.53	18.9682	9	0
MAF3_C3_D01_10.fsa	cj0275	214.32	216	102.44	N	N	N	N	N	N	9	0
MAF3_C3_D01_10.fsa	cj0617	161.61	678	654.1	N	N	N	N	N	N	9	0
MAF3_C3_D01_10.fsa	cj0685	123.38	270	138.74	N	N	N	N	N	N	8	0
MAF3_C3_D01_10.fsa	cj1144	173.75	225	220.61	N	N	N	N	N	N	10	1
MAF3_C3_D01_10.fsa	cj1295	158.69	534	813.08	N	N	N	N	N	N	9	1
MAF3_C3_D01_10.fsa	cj1296	100.8	32181	21332.5	N	N	N	N	N	N	9	0
MAF3_C3_D01_10.fsa	cj1305	218.42	696	736.83	N	N	N	N	N	N	9	1
MAF3_C3_D01_10.fsa	cj1306	306.96	45435	26709.5	305.95	13593.2	1.96492	307.87	2375.26	11.2449	11	0
MAF3_C3_D01_10.fsa	cj1310	363.36	9501	6355.5	362.34	749.37	8.48112	364.38	322.82	19.6874	9	1
MAF3_C3_D01_10.fsa	cj1318	331.07	18384	11240	330.05	2117.5	5.30815	332.09	1167.66	9.6261	11	1
MAF3_C3_D01_10.fsa	cj1321	146.22	1086	1145.12	N	N	N	N	N	N	10	1
MAF3_C3_D01_10.fsa	cj1325	161.39	46227	25549	160.32	2259.92	11.3053	162.46	1428.91	17.8801	9	1
MAF3_C3_D01_10.fsa	cj1335	336.46	56139	34294.7	335.45	6577.44	5.21398	N	N	N	10	0
MAF3_C3_D01_10.fsa	cj1342	392.63	34824	27223	391.7	8665.5	3.14154	393.67	3923.49	6.93846	10	0
MAF3_C3_D01_10.fsa	cj1420	107.67	1275	860.52	N	N	N	N	N	N	9	1
MAF3_C3_D01_10.fsa	cj1426	205.85	420	302.83	204.91	111.31	2.7206	N	N	N	9	0
MAF3_C3_D01_10.fsa	cj1429	87.24	1143	1183.09	N	N	N	N	N	N	10	1
MAF3_C3_D01_10.fsa	cj1437	275.66	369	432.17	N	N	N	N	N	N	8	0
MAF3_C4_E01_13.fsa	cj0031	218.42	37878	21197	217.37	3410.11	6.21593	219.37	933.77	22.7004	10	0
MAF3_C4_E01_13.fsa	cj0045	275.77	20127	12514.9	274.74	2516.63	4.97288	276.8	736.84	16.9846	9	0
MAF3_C4_E01_13.fsa	cj0275	214.21	252	138.68	N	N	N	N	N	N	9	0
MAF3_C4_E01_13.fsa	cj0617	161.4	861	848.62	N	N	N	N	N	N	9	0
MAF3_C4_E01_13.fsa	cj0685	123.4	294	147.51	N	N	N	N	N	N	8	0
MAF3_C4_E01_13.fsa	cj1144	173.61	237	392.1	N	N	N	N	N	N	9.5	?
MAF3_C4_E01_13.fsa	cj1295	161.18	483	164.42	N	N	N	162.26	119.53	1.37555	11	0
MAF3_C4_E01_13.fsa	cj1296	100.8	22878	15276.5	N	N	N	N	N	N	9	0
MAF3_C4_E01_13.fsa	cj1305	218.32	807	952.71	N	N	N	N	N	N	9	1
MAF3_C4_E01_13.fsa	cj1306	305.92	64248	39873.7	304.91	11113.6	3.58782	306.84	2418.26	16.4886	10	0
MAF3_C4_E01_13.fsa	cj1310	363.27	13917	9316.53	N	N	N	364.29	524.44	17.7647	9	1
MAF3_C4_E01_13.fsa	cj1318	331.11	20802	12450.3	330.09	2617.74	4.75614	332.12	1334.9	9.32679	11	1
MAF3_C4_E01_13.fsa	cj1321	146.19	1461	1537.24	N	N	N	N	N	N	10	1
MAF3_C4_E01_13.fsa	cj1325	161.29	46233	25691.7	160.22	2369.08	10.8446	162.36	1526.01	16.8359	9	1
MAF3_C4_E01_13.fsa	cj1335	336.48	60321	36472.9	335.47	7019.25	5.19612	337.49	3735.66	9.76343	10	0
MAF3_C4_E01_13.fsa	cj1342	392.71	34611	26715.5	391.66	7690	3.47406	393.75	4046.25	6.60254	10	0
MAF3_C4_E01_13.fsa	cj1420	107.68	1785	1077.47	N	N	N	N	N	N	9	1
MAF3_C4_E01_13.fsa	cj1426	205.9	435	256.82	204.95	121.98	2.10543	206.96	76.42	3.36064	9	0
MAF3_C4_E01_13.fsa	cj1429	87.28	1449	1457.6	N	N	N	N	N	N	10	1
MAF3_C4_E01_13.fsa	cj1437	275.67	423	533.48	N	N	N	N	N	N	8	0
MAF3_C5_F01_16.fsa	cj0031	218.42	37047	20763	217.37	3061.64	6.78165	219.47	989.5	20.9833	10	0
MAF3_C5_F01_16.fsa	cj0045	275.76	21267	13200.4	274.73	2541.86	5.19319	276.8	753.13	17.5273	9	0
MAF3_C5_F01_16.fsa	cj0275	214.42	276	129.31	N	N	N	N	N	N	9	0
MAF3_C5_F01_16.fsa	cj0617	161.28	885	837.81	N	N	N	N	N	N	9	0
MAF3_C5_F01_16.fsa	cj0685	123.4	351	187.33	N	N	N	N	N	N	8	0
MAF3_C5_F01_16.fsa	cj1144	173.75	276	347.15	N	N	N	174.81	157.16	2.2089	10	1
MAF3_C5_F01_16.fsa	cj1295	157.61	618	203.16	N	N	N	158.7	363.6	0.558746	8	0
MAF3_C5_F01_16.fsa	cj1296	100.8	40251	27021.4	N	N	N	N	N	N	9	0
MAF3_C5_F01_16.fsa	cj1305	218.32	903	744.8	N	N	N	N	N	N	9	1
MAF3_C5_F01_16.fsa	cj1306	305.94	72333	42646.5	304.93	11970	3.56277	306.96	2722.22	15.6661	10	0
MAF3_C5_F01_16.fsa	cj1310	363.34	14676	9670.23	362.33	1136.75	8.50691	364.35	499.67	19.3532	9	1
MAF3_C5_F01_16.fsa	cj1318	331.02	24660	15017.9	330.01	2897.47	5.18309	332.03	1605.71	9.35278	11	1
MAF3_C5_F01_16.fsa	cj1321	146.2	1485	1417.8	N	N	N	N	N	N	10	1
MAF3_C5_F01_16.fsa	cj1325	161.39	49221	27490.7	160.32	2467.71	11.1402	162.46	1385.23	19.8456	9	1
MAF3_C5_F01_16.fsa	cj1335	336.48	66771	40970.2	335.47	7903.94	5.18352	337.49	3536.87	11.5837	10	0
MAF3_C5_F01_16.fsa	cj1342	392.69	36666	29084	391.65	9371.12	3.10357	393.74	4454.66	6.52888	10	0
MAF3_C5_F01_16.fsa	cj1420	107.67	1137	774.3	N	N	N	N	N	N	9	1
MAF3_C5_F01_16.fsa	cj1426	206	399	221.72	204.95	112.14	1.97717	N	N	N	9	0
MAF3_C5_F01_16.fsa	cj1429	87.24	1755	1838.52	N	N	N	N	N	N	10	1
MAF3_C5_F01_16.fsa	cj1437	275.66	537	483.07	N	N	N	N	N	N	8	0
MAF3_C6_G01_19.fsa	cj0031	218.42	37299	20305.3	217.37	3494.82	5.81012	219.47	857.63	23.6761	10	0
MAF3_C6_G01_19.fsa	cj0045	275.77	26679	16342.8	274.74	3306.2	4.94307	276.81	838.22	19.497	9	0
MAF3_C6_G01_19.fsa	cj0171	277.73	183	109.45	276.7	82.55	1.32586	N	N	N	288	0
MAF3_C6_G01_19.fsa	cj0275	214.32	294	131.12	213.37	67.13	1.95323	215.26	104.32	1.2569	9	0
MAF3_C6_G01_19.fsa	cj0617	161.39	1182	1038.93	N	N	N	N	N	N	9	0
MAF3_C6_G01_19.fsa	cj0685	122.34	648	387.46	N	N	N	N	N	N	7	0
MAF3_C6_G01_19.fsa	cj1144	174.39	339	453.4	N	N	N	N	N	N	10.5	?
MAF3_C6_G01_19.fsa	cj1295	158.8	474	383.74	157.81	70.24	5.46327	N	N	N	9	1
MAF3_C6_G01_19.fsa	cj1296	100.9	41781	27889.6	N	N	N	N	N	N	9	0
MAF3_C6_G01_19.fsa	cj1305	218.32	837	735.49	N	N	N	N	N	N	9	1
MAF3_C6_G01_19.fsa	cj1306	305.84	71187	42706.9	304.83	25067.2	1.7037	306.85	2231.52	19.138	10	0
MAF3_C6_G01_19.fsa	cj1310	363.36	32082	21723.9	N	N	N	N	N	N	9	1
MAF3_C6_G01_19.fsa	cj1318	329.95	44772	27235	N	N	N	N	N	N	10	0
MAF3_C6_G01_19.fsa	cj1321	146.11	2175	2027.73	145.02	249.65	8.12229	N	N	N	10	1
MAF3_C6_G01_19.fsa	cj1325	161.39	65817	36233.1	160.32	3246	11.1624	162.46	1862.55	19.4535	9	1
MAF3_C6_G01_19.fsa	cj1335	336.46	83925	51084.4	335.45	9318.39	5.48211	337.47	4256.93	12.0003	10	0
MAF3_C6_G01_19.fsa	cj1342	392.71	50157	38424.1	391.67	11043.7	3.47928	393.75	5392.63	7.1253	10	0
MAF3_C6_G01_19.fsa	cj1420	107.65	1581	1028.57	N	N	N	N	N	N	9	1
MAF3_C6_G01_19.fsa	cj1426	206.01	453	235.66	204.95	147.26	1.6003	206.96	126.32	1.86558	9	0
MAF3_C6_G01_19.fsa	cj1429	87.35	2160	2267.08	N	N	N	N	N	N	10	1
MAF3_C6_G01_19.fsa	cj1437	275.67	609	589.02	N	N	N	N	N	N	8	0
MAF3_C7_H01_22.fsa	cj0031	218.42	39201	21265	217.37	3473.32	6.12239	219.47	832.67	25.5384	10	0
MAF3_C7_H01_22.fsa	cj0045	275.72	15666	9224.76	274.7	1967.55	4.68845	276.74	512.91	17.9851	9	0
MAF3_C7_H01_22.fsa	cj0171	277.55	186	85.32	N	N	N	N	N	N	287.5	?
MAF3_C7_H01_22.fsa	cj0275	214.42	252	126.84	N	N	N	N	N	N	9	0
MAF3_C7_H01_22.fsa	cj0617	163.09	282	153.74	N	N	N	N	N	N	10.5	?
MAF3_C7_H01_22.fsa	cj0685	122.31	384	216.12	N	N	N	N	N	N	7	0
MAF3_C7_H01_22.fsa	cj1144	173.79	294	485.78	N	N	N	N	N	N	10	1
MAF3_C7_H01_22.fsa	cj1295	158.8	417	342.46	N	N	N	N	N	N	9	1
MAF3_C7_H01_22.fsa	cj1296	100.91	21735	14653.5	N	N	N	N	N	N	9	0
MAF3_C7_H01_22.fsa	cj1305	218.95	393	208.06	N	N	N	N	N	N	9.5	?
MAF3_C7_H01_22.fsa	cj1306	305.9	74040	45229.8	304.89	14313.8	3.15987	306.9	2961.98	15.2701	10	0
MAF3_C7_H01_22.fsa	cj1310	363.32	6012	3902.3	362.32	498.75	7.82416	N	N	N	9	1
MAF3_C7_H01_22.fsa	cj1318	331.08	14001	8299.22	330.07	2072.55	4.00435	332.08	876.62	9.46729	11	1
MAF3_C7_H01_22.fsa	cj1321	146.52	351	267.59	N	N	N	N	N	N	10	1
MAF3_C7_H01_22.fsa	cj1325	162.45	32865	18456	161.38	5603.43	3.29369	163.51	999.79	18.4598	10	0
MAF3_C7_H01_22.fsa	cj1335	336.5	76278	47565.3	335.5	9840.82	4.83347	337.5	4665.96	10.1941	10	0
MAF3_C7_H01_22.fsa	cj1342	393.67	19074	14085.4	392.63	12178.7	1.15656	394.71	3592.44	3.92084	11	0
MAF3_C7_H01_22.fsa	cj1420	107.67	1530	1017.97	N	N	N	N	N	N	9	1
MAF3_C7_H01_22.fsa	cj1426	206.06	420	316.57	N	N	N	N	N	N	9	0
MAF3_C7_H01_22.fsa	cj1429	87.31	1074	1178.99	N	N	N	N	N	N	10	1
MAF3_C8_A02_02.fsa	cj0031	218.42	34875	19624.2	217.37	2927.5	6.70342	219.37	949.68	20.6641	10	0
MAF3_C8_A02_02.fsa	cj0045	275.75	16434	10194.4	274.71	1944.31	5.24319	276.79	605.47	16.8371	9	0
MAF3_C8_A02_02.fsa	cj0275	214.32	234	151.83	N	N	N	N	N	N	9	0
MAF3_C8_A02_02.fsa	cj0617	161.29	1572	1070.44	N	N	N	N	N	N	9	0
MAF3_C8_A02_02.fsa	cj0685	123.41	204	105.55	N	N	N	N	N	N	8	0
MAF3_C8_A02_02.fsa	cj1144	173.71	237	273.02	N	N	N	N	N	N	10	1
MAF3_C8_A02_02.fsa	cj1295	157.49	246	68.53	N	N	N	N	N	N	7.5	?
MAF3_C8_A02_02.fsa	cj1296	101.03	23310	16299.3	N	N	N	N	N	N	9	0
MAF3_C8_A02_02.fsa	cj1305	218.42	1842	1150.45	217.37	154.42	7.45014	N	N	N	9	1
MAF3_C8_A02_02.fsa	cj1306	305.98	58746	35652.9	304.96	10650.8	3.34744	306.9	2494.33	14.2936	10	0
MAF3_C8_A02_02.fsa	cj1310	363.39	10077	6889.46	N	N	N	N	N	N	9	1
MAF3_C8_A02_02.fsa	cj1318	331.1	15957	9774.75	330.18	1978.07	4.94156	332.13	1124.86	8.68975	11	1
MAF3_C8_A02_02.fsa	cj1321	146.23	2367	1785.87	N	N	N	N	N	N	10	1
MAF3_C8_A02_02.fsa	cj1325	161.29	31041	17889.1	160.32	1571.44	11.3839	162.36	2187.85	8.17657	9	1
MAF3_C8_A02_02.fsa	cj1335	336.54	53844	33992	335.62	5932.52	5.72978	337.56	3227.27	10.5328	10	0
MAF3_C8_A02_02.fsa	cj1342	392.66	27264	21193.9	391.61	5677.44	3.733	393.7	3460.56	6.12441	10	0
MAF3_C8_A02_02.fsa	cj1420	107.74	1389	934.38	N	N	N	N	N	N	9	1
MAF3_C8_A02_02.fsa	cj1426	207.02	219	138.09	N	N	N	N	N	N	10	1
MAF3_C8_A02_02.fsa	cj1429	87.27	1167	1392.63	N	N	N	N	N	N	10	1
MAF3_C8_A02_02.fsa	cj1437	275.75	849	598.6	N	N	N	N	N	N	8	0
MAF3_C9_B02_05.fsa	cj0031	218.5	40203	22842.2	217.43	3712.66	6.15251	219.47	1522.59	15.0022	10	0
MAF3_C9_B02_05.fsa	cj0045	275.74	22389	14000.1	274.71	2806.04	4.98926	276.68	833.72	16.7923	9	0
MAF3_C9_B02_05.fsa	cj0275	214.32	270	110.9	N	N	N	N	N	N	9	0
MAF3_C9_B02_05.fsa	cj0565	354.33	198	72.37	N	N	N	N	N	N	364	1
MAF3_C9_B02_05.fsa	cj0617	161.4	1554	1040.08	N	N	N	N	N	N	9	0
MAF3_C9_B02_05.fsa	cj0685	123.41	300	144.12	N	N	N	N	N	N	8	0
MAF3_C9_B02_05.fsa	cj1144	174.68	210	432.33	N	N	N	N	N	N	11	0
MAF3_C9_B02_05.fsa	cj1295	157.36	591	259.46	N	N	N	N	N	N	7.5	?
MAF3_C9_B02_05.fsa	cj1296	101.03	25941	17622.7	N	N	N	N	N	N	9	0
MAF3_C9_B02_05.fsa	cj1305	218.5	1704	1157.88	217.43	117.95	9.8167	N	N	N	9	1
MAF3_C9_B02_05.fsa	cj1306	305.87	68268	42408.7	304.96	11611	3.65246	306.89	2541.66	16.6854	10	0
MAF3_C9_B02_05.fsa	cj1310	363.37	19497	13598.3	N	N	N	364.4	737.56	18.4368	9	1
MAF3_C9_B02_05.fsa	cj1318	331.15	24087	15214.8	330.13	3070.01	4.95593	332.18	1537.52	9.89565	11	1
MAF3_C9_B02_05.fsa	cj1321	146.26	2478	2038.95	N	N	N	N	N	N	10	1
MAF3_C9_B02_05.fsa	cj1325	161.4	44994	25301.6	160.32	2169.57	11.6621	162.37	2104.72	12.0214	9	1
MAF3_C9_B02_05.fsa	cj1335	336.56	62742	39384.1	335.54	6884.05	5.72107	337.57	3704.42	10.6317	10	0
MAF3_C9_B02_05.fsa	cj1342	392.66	35349	28128.1	391.72	9126.63	3.08198	393.71	3968.25	7.0883	10	0
MAF3_C9_B02_05.fsa	cj1420	107.74	1521	991.85	N	N	N	N	N	N	9	1
MAF3_C9_B02_05.fsa	cj1426	206.89	282	193.45	205.93	161.59	1.19717	N	N	N	10	1
MAF3_C9_B02_05.fsa	cj1429	87.28	1554	1649.68	N	N	N	N	N	N	10	1
MAF3_C9_B02_05.fsa	cj1437	275.85	831	691.64	N	N	N	N	N	N	8	0
MAF3_swp_A01_01.fsa	cj0031	218.42	26697	16005.5	217.37	2700.85	5.92612	219.48	1817.34	8.80713	10	0
MAF3_swp_A01_01.fsa	cj0045	275.74	19824	14223.7	274.7	2629.78	5.4087	276.77	1393.95	10.2039	9	0
MAF3_swp_A01_01.fsa	cj0171	277.71	207	113.27	N	N	N	N	N	N	288	0
MAF3_swp_A01_01.fsa	cj0275	214.32	300	153.62	N	N	N	N	N	N	9	0
MAF3_swp_A01_01.fsa	cj0617	161.4	1329	1128.34	N	N	N	N	N	N	9	0
MAF3_swp_A01_01.fsa	cj0685	123.39	402	226.95	N	N	N	N	N	N	8	0
MAF3_swp_A01_01.fsa	cj1144	170.19	558	397.26	N	N	N	N	N	N	6	0
MAF3_swp_A01_01.fsa	cj1295	158.91	1389	3039.75	N	N	N	N	N	N	9	1
MAF3_swp_A01_01.fsa	cj1296	100.8	70200	50481	N	N	N	N	N	N	9	0
MAF3_swp_A01_01.fsa	cj1305	218.53	495	478.46	N	N	N	N	N	N	9	1
MAF3_swp_A01_01.fsa	cj1306	305.82	84504	59529.2	304.91	17149.8	3.47114	N	N	N	10	0
MAF3_swp_A01_01.fsa	cj1310	363.36	30699	28973.6	N	N	N	N	N	N	9	1
MAF3_swp_A01_01.fsa	cj1318	331.11	35046	25216.6	330.09	4763.9	5.29326	332.12	3395.93	7.42553	11	1
MAF3_swp_A01_01.fsa	cj1321	146.01	1899	1673.08	N	N	N	N	N	N	10	1
MAF3_swp_A01_01.fsa	cj1325	161.29	83043	48310.7	160.22	4571.73	10.5673	162.37	6545.65	7.38057	9	1
MAF3_swp_A01_01.fsa	cj1335	336.48	91914	68534.2	N	N	N	N	N	N	10	0
MAF3_swp_A01_01.fsa	cj1342	392.6	32709	47506.9	N	N	N	N	N	N	10	0
MAF3_swp_A01_01.fsa	cj1420	107.78	1020	694.37	N	N	N	N	N	N	9	1
MAF3_swp_A01_01.fsa	cj1426	209.13	369	198.68	N	N	N	N	N	N	12	0
MAF3_swp_A01_01.fsa	cj1429	87.24	1878	2396.7	N	N	N	N	N	N	10	1
MAF3_swp_A01_01.fsa	cj1437	275.84	390	398.15	N	N	N	N	N	N	8	0
control_H12_24.fsa	capa				N	N	N	N	N	N	10	0
control_H12_24.fsa	cj0031	218.5	46938	27741.1	217.43	9717.79	2.85467	219.47	6863.18	4.04201	10	0
control_H12_24.fsa	cj0045	276.86	20508	12883	275.81	10562.1	1.21975	277.91	1320.02	9.75972	10	0
control_H12_24.fsa	cj0046	349.68	204	67.26	N	N	N	N	N	N	10	0
control_H12_24.fsa	cj0171				N	N	N	N	N	N	10	0
control_H12_24.fsa	cj0275	213.36	186	78.84	N	N	N	N	N	N	8	1
control_H12_24.fsa	cj0565				N	N	N	N	N	N	10	1
control_H12_24.fsa	cj0617	161.52	804	590.45	N	N	N	N	N	N	9	0
control_H12_24.fsa	cj0676				N	N	N	N	N	N	8	0
control_H12_24.fsa	cj0685	123.44	426	228.08	N	N	N	N	N	N	8	0
control_H12_24.fsa	cj1139				N	N	N	N	N	N	8	1
control_H12_24.fsa	cj1144	173	228	192.98	N	N	N	N	N	N	9	0
control_H12_24.fsa	cj1295	158.9	408	258.44	N	N	N	N	N	N	9	1
control_H12_24.fsa	cj1296	101.03	15303	10780.5	N	N	N	N	N	N	9	0
control_H12_24.fsa	cj1305	218.4	1176	813.36	N	N	N	219.47	351.36	2.31489	9	1
control_H12_24.fsa	cj1306	305.97	1461	931.91	305.04	831.73	1.12045	N	N	N	10	0
control_H12_24.fsa	cj1310	364.49	26598	19321	363.44	10062.1	1.92018	365.53	2216.57	8.71663	10	0
control_H12_24.fsa	cj1318	330.15	33321	21142.2	N	N	N	331.08	18931	1.1168	10	0
control_H12_24.fsa	cj1321	146.26	1947	1426.38	145.16	178.56	7.98824	147.25	1029.84	1.38505	10	1
control_H12_24.fsa	cj1325	161.41	43176	24938	160.33	3186.01	7.82735	162.39	7571.56	3.29364	9	1
control_H12_24.fsa	cj1335	336.48	43887	28192.7	335.55	10731.4	2.62712	337.52	6091.56	4.62816	10	0
control_H12_24.fsa	cj1342	391.75	30999	24050.2	N	N	N	392.71	12621.8	1.90544	9	1
control_H12_24.fsa	cj1420	107.61	1428	964.36	N	N	N	N	N	N	9	1
control_H12_24.fsa	cj1421				N	N	N	N	N	N	9	1
control_H12_24.fsa	cj1422				N	N	N	N	N	N	10	0
control_H12_24.fsa	cj1426	207.16	447	309.71	N	N	N	208.23	307.77	1.0063	10	1
control_H12_24.fsa	cj1429	86.52	2796	4170.42	N	N	N	N	N	N	9	0
control_H12_24.fsa	cj1437	276.76	540	464	275.71	241.14	1.92419	N	N	N	9	1

## Sheet: cj1295
cj1295	Sample	Gene	Size	Height	Area	Size of Prev	Area of Prev	Ratio to Prev	Size of Post	Area of post	Ratio to Post	Repeat number	Expression state						MAF3_C	M3_run3_C	M3_run4_C
	M3_MV_run3swp_A03_03.fsa	cj1295	159.89	684	813.1	N	N	N	160.96	525.68	1.54676	10	0						1	1	0
	M3_MV_run4swp_A05_02.fsa	cj1295	157.57	255	200.76	N	N	N	N	N	N	7.5	?						?	1	0
	M3_run3_C10_C04_07.fsa	cj1295	158.79	300	348.55	N	N	N	N	N	N	9	1						1	0	0
	M3_run3_C11_D04_10.fsa	cj1295	158.89	402	333.55	N	N	N	N	N	N	9	1						1	1	0
	M3_run3_C12_E04_13.fsa	cj1295	157.8	477	409.88	N	N	N	N	N	N	8	0						1	1	0
	M3_run3_C13_F04_16.fsa	cj1295	158.91	660	248.82	N	N	N	159.89	201.65	1.23392	9	1						0	0	0
	M3_run3_C14_G04_19.fsa	cj1295	158.8	195	89.29	N	N	N	N	N	N	9	1						1	0	?
	M3_run3_C15_H04_22.fsa	cj1295	159.78	537	1015.32	N	N	N	N	N	N	10	0						1	0	0
	M3_run3_C1_B03_06.fsa	cj1295	159.89	606	659.98	N	N	N	160.86	873.98	0.755143	10	0						1	?	0
	M3_run3_C2_C03_09.fsa	cj1295	159.67	633	686.03	N	N	N	160.65	573.65	1.1959	10	0						0	0	0
	M3_run3_C3_D03_12.fsa	cj1295	158.47	447	203.94	N	N	N	N	N	N	8.5	?						0	0	0
	M3_run3_C4_E03_15.fsa	cj1295	159.78	813	937.04	N	N	N	N	N	N	10	0						1	0	0
	M3_run3_C5_F03_18.fsa	cj1295	161.08	444	320.19	N	N	N	N	N	N	11	0						1	1	0
	M3_run3_C6_G03_21.fsa	cj1295	157.7	516	129.64	N	N	N	158.69	230.1	0.563407	8	0						?	?	0
	M3_run3_C7_H03_24.fsa	cj1295	158.59	321	195.23	N	N	N	N	N	N	9	1						?	0	0
	M3_run3_C8_A04_01.fsa	cj1295	159.56	948	1538.35	N	N	N	N	N	N	9.5	?
	M3_run3_C9_B04_04.fsa	cj1295	160	585	685.16	N	N	N	160.98	446.01	1.5362	10	0
	M3_run4_C10_C06_09.fsa	cj1295	157.8	1026	1233.64	N	N	N	158.9	664.3	1.85705	8	0
	M3_run4_C11_D06_12.fsa	cj1295	161.2	792	450.03	N	N	N	N	N	N	11	0
	M3_run4_C12_E06_15.fsa	cj1295	157.89	780	818.85	N	N	N	N	N	N	8	0					ON	9	5	0
	M3_run4_C13_F06_18.fsa	cj1295	157.78	483	426.11	N	N	N	N	N	N	8	0					OFF	3	8	14
	M3_run4_C14_G06_21.fsa	cj1295	156.7	567	186.1	N	N	N	157.69	259.4	0.717425	7	0
	M3_run4_C15_H06_24.fsa	cj1295	157.81	537	578.04	N	N	N	158.8	377.05	1.53306	8	0						MAF3	MAF3_MV_run3	MAF3_MV_run4
	M3_run4_C1_B05_05.fsa	cj1295	156.35	1101	425.33	N	N	N	N	N	N	6.5	?					TOTAL-ON	9	5	0
	M3_run4_C2_C05_08.fsa	cj1295	157.67	915	1162.91	N	N	N	N	N	N	8	0					TOTAL-OFF	3	8	14
	M3_run4_C3_D05_11.fsa	cj1295	161.08	609	420.72	N	N	N	N	N	N	11	0					Npopulation	12	13	14
	M3_run4_C4_E05_14.fsa	cj1295	157.66	642	666.65	N	N	N	N	N	N	8	0
	M3_run4_C5_F05_17.fsa	cj1295	157.8	1239	1843.38	N	N	N	158.79	1236.12	1.49126	8	0
	M3_run4_C6_G05_20.fsa	cj1295	157.58	993	1236.18	N	N	N	N	N	N	8	0
	M3_run4_C7_H05_23.fsa	cj1295	156.94	627	388.24	N	N	N	N	N	N	7	0						MAF3_swp	M3_MV_run3swp	M3_MV_run4swp
	M3_run4_C8_A06_03.fsa	cj1295	160.97	1329	1080.85	160	1196.95	0.903003	N	N	N	11	0						1	0	?
	M3_run4_C9_B06_06.fsa	cj1295	158.02	699	831.44	N	N	N	N	N	N	8	0
	MAF3_C10_C02_08.fsa	cj1295	158.68	690	822.86	N	N	N	N	N	N	9	1
	MAF3_C11_D02_11.fsa	cj1295	161.28	315	217.11	N	N	N	N	N	N	11.5	?						MAF3	MAF3_MV_run3	MAF3_MV_run4
	MAF3_C12_E02_14.fsa	cj1295	158.79	483	650.22	N	N	N	N	N	N	9	1					TOTAL-ON	75	38.4615	0
	MAF3_C13_F02_17.fsa	cj1295	158.58	828	1523.18	N	N	N	N	N	N	9	1					TOTAL-OFF	25	61.5385	100
	MAF3_C14_G02_20.fsa	cj1295	158.8	423	346.57	N	N	N	159.78	339.02	1.02227	9	1
	MAF3_C15_H02_23.fsa	cj1295	158.03	492	406.7	N	N	N	N	N	N	8	0
	MAF3_C1_B01_04.fsa	cj1295	158.8	729	957.5	N	N	N	N	N	N	9	1
	MAF3_C2_C01_07.fsa	cj1295	158.8	504	479.58	N	N	N	N	N	N	9	1
	MAF3_C3_D01_10.fsa	cj1295	158.69	534	813.08	N	N	N	N	N	N	9	1
	MAF3_C4_E01_13.fsa	cj1295	161.18	483	164.42	N	N	N	162.26	119.53	1.37555	11	0
	MAF3_C5_F01_16.fsa	cj1295	157.61	618	203.16	N	N	N	158.7	363.6	0.558746	8	0
	MAF3_C6_G01_19.fsa	cj1295	158.8	474	383.74	157.81	70.24	5.46327	N	N	N	9	1
	MAF3_C7_H01_22.fsa	cj1295	158.8	417	342.46	N	N	N	N	N	N	9	1
	MAF3_C8_A02_02.fsa	cj1295	157.49	246	68.53	N	N	N	N	N	N	7.5	?
	MAF3_C9_B02_05.fsa	cj1295	157.36	591	259.46	N	N	N	N	N	N	7.5	?
	MAF3_swp_A01_01.fsa	cj1295	158.91	1389	3039.75	N	N	N	N	N	N	9	1
	control_H12_24.fsa	cj1295	158.9	408	258.44	N	N	N	N	N	N	9	1

## Sheet: cj1296
cj1296	Sample	Gene	Size	Height	Area	Size of Prev	Area of Prev	Ratio to Prev	Size of Post	Area of post	Ratio to Post	Repeat number	Expression state						MAF3_C	M3_run3_C	M3_run4_C
	M3_MV_run3swp_A03_03.fsa	cj1296	100.91	64134	43991	N	N	N	N	N	N	9	0						0	?	0
	M3_MV_run4swp_A05_02.fsa	cj1296	100.81	64599	45604.8	N	N	N	N	N	N	9	0						0	?	0
	M3_run3_C10_C04_07.fsa	cj1296	100.46	19740	13555.8	N	N	N	N	N	N	8.5	?						0	?	0
	M3_run3_C11_D04_10.fsa	cj1296	100.46	22212	14687.5	N	N	N	N	N	N	8.5	?						0	?	0
	M3_run3_C12_E04_13.fsa	cj1296	100.57	19833	12924.9	N	N	N	N	N	N	8.5	?						0	0	0
	M3_run3_C13_F04_16.fsa	cj1296	100.69	22590	15305.3	N	N	N	N	N	N	8.5	?						0	1	0
	M3_run3_C14_G04_19.fsa	cj1296	100.81	22794	15602.6	N	N	N	N	N	N	9	0						0	0	0
	M3_run3_C15_H04_22.fsa	cj1296	101.82	33759	24517.6	N	N	N	N	N	N	10	1						?	0	0
	M3_run3_C1_B03_06.fsa	cj1296	100.91	39621	26438.8	N	N	N	N	N	N	9	0						0	0	0
	M3_run3_C2_C03_09.fsa	cj1296	101.02	31113	20578.5	N	N	N	N	N	N	9	0						0	0	0
	M3_run3_C3_D03_12.fsa	cj1296	101.03	32721	22191.5	N	N	N	N	N	N	9	0						0	0	0
	M3_run3_C4_E03_15.fsa	cj1296	101.03	48117	31908.8	N	N	N	N	N	N	9	0						0	0	0
	M3_run3_C5_F03_18.fsa	cj1296	101.25	39687	26691.3	N	N	N	N	N	N	9	0						0	0	0
	M3_run3_C6_G03_21.fsa	cj1296	101.15	34986	24156.2	N	N	N	N	N	N	9	0						0	?	0
	M3_run3_C7_H03_24.fsa	cj1296	101.25	30117	20949.6	N	N	N	N	N	N	9	0						0	?	0
	M3_run3_C8_A04_01.fsa	cj1296	100.57	21777	16021.7	N	N	N	N	N	N	8.5	?
	M3_run3_C9_B04_04.fsa	cj1296	100.46	33234	22824.5	N	N	N	N	N	N	8.5	?
	M3_run4_C10_C06_09.fsa	cj1296	100.93	25779	17181.6	N	N	N	N	N	N	9	0
	M3_run4_C11_D06_12.fsa	cj1296	100.92	18771	13368.5	N	N	N	N	N	N	9	0
	M3_run4_C12_E06_15.fsa	cj1296	101.03	17826	12274.8	N	N	N	N	N	N	9	0					ON	0	1	0
	M3_run4_C13_F06_18.fsa	cj1296	101.17	23439	17613	N	N	N	N	N	N	9	0					OFF	14	8	15
	M3_run4_C14_G06_21.fsa	cj1296	101.26	18912	13064.1	N	N	N	N	N	N	9	0
	M3_run4_C15_H06_24.fsa	cj1296	101.15	12759	9003.94	N	N	N	N	N	N	9	0						MAF3	MAF3_MV_run3	MAF3_MV_run4
	M3_run4_C1_B05_05.fsa	cj1296	100.92	39900	26488.3	N	N	N	N	N	N	9	0					TOTAL-ON	0	1	0
	M3_run4_C2_C05_08.fsa	cj1296	100.92	28851	19611.1	N	N	N	N	N	N	9	0					TOTAL-OFF	14	8	15
	M3_run4_C3_D05_11.fsa	cj1296	100.92	28119	18744.8	N	N	N	N	N	N	9	0					Npopulation	14	9	15
	M3_run4_C4_E05_14.fsa	cj1296	100.82	24384	17545.8	N	N	N	N	N	N	9	0
	M3_run4_C5_F05_17.fsa	cj1296	101.03	42501	28917.1	N	N	N	N	N	N	9	0
	M3_run4_C6_G05_20.fsa	cj1296	101.03	51051	34788.9	N	N	N	N	N	N	9	0
	M3_run4_C7_H05_23.fsa	cj1296	101.02	31713	21520.5	N	N	N	N	N	N	9	0						MAF3_swp	M3_MV_run3swp	M3_MV_run4swp
	M3_run4_C8_A06_03.fsa	cj1296	100.8	55950	38129.1	N	N	N	N	N	N	9	0						0	0	0
	M3_run4_C9_B06_06.fsa	cj1296	100.93	29856	21097.4	N	N	N	N	N	N	9	0
	MAF3_C10_C02_08.fsa	cj1296	101.02	23418	15652.4	N	N	N	N	N	N	9	0
	MAF3_C11_D02_11.fsa	cj1296	101.14	21774	14263.1	N	N	N	N	N	N	9	0						MAF3	MAF3_MV_run3	MAF3_MV_run4
	MAF3_C12_E02_14.fsa	cj1296	101.03	24318	16062.9	N	N	N	N	N	N	9	0					TOTAL-ON	0	11.1111	0
	MAF3_C13_F02_17.fsa	cj1296	101.14	49152	33315	N	N	N	N	N	N	9	0					TOTAL-OFF	100	88.8889	100
	MAF3_C14_G02_20.fsa	cj1296	101.13	45474	29776	N	N	N	N	N	N	9	0
	MAF3_C15_H02_23.fsa	cj1296	101.02	44451	29540.9	N	N	N	N	N	N	9	0
	MAF3_C1_B01_04.fsa	cj1296	100.78	39180	26910.6	N	N	N	N	N	N	9	0
	MAF3_C2_C01_07.fsa	cj1296	100.57	40371	26865.8	N	N	N	N	N	N	8.5	?
	MAF3_C3_D01_10.fsa	cj1296	100.8	32181	21332.5	N	N	N	N	N	N	9	0
	MAF3_C4_E01_13.fsa	cj1296	100.8	22878	15276.5	N	N	N	N	N	N	9	0
	MAF3_C5_F01_16.fsa	cj1296	100.8	40251	27021.4	N	N	N	N	N	N	9	0
	MAF3_C6_G01_19.fsa	cj1296	100.9	41781	27889.6	N	N	N	N	N	N	9	0
	MAF3_C7_H01_22.fsa	cj1296	100.91	21735	14653.5	N	N	N	N	N	N	9	0
	MAF3_C8_A02_02.fsa	cj1296	101.03	23310	16299.3	N	N	N	N	N	N	9	0
	MAF3_C9_B02_05.fsa	cj1296	101.03	25941	17622.7	N	N	N	N	N	N	9	0
	MAF3_swp_A01_01.fsa	cj1296	100.8	70200	50481	N	N	N	N	N	N	9	0
	control_H12_24.fsa	cj1296	101.03	15303	10780.5	N	N	N	N	N	N	9	0

## Sheet: cj1305
cj1305	Sample	Gene	Size	Height	Area	Size of Prev	Area of Prev	Ratio to Prev	Size of Post	Area of post	Ratio to Post	Repeat number	Expression state						MAF3_C	M3_run3_C	M3_run4_C
	M3_MV_run3swp_A03_03.fsa	cj1305	218.5	411	264.95	217.43	94.48	2.8043	219.57	128.52	2.06155	9	1						1	1	0
	M3_MV_run4swp_A05_02.fsa	cj1305	218.47	1272	866.22	217.38	112.25	7.71688	219.46	257.43	3.36488	9	1						1	1	1
	M3_run3_C10_C04_07.fsa	cj1305	218.29	633	663.3	N	N	N	N	N	N	9	1						1	1	1
	M3_run3_C11_D04_10.fsa	cj1305	218.39	660	810.09	N	N	N	N	N	N	9	1						?	1	1
	M3_run3_C12_E04_13.fsa	cj1305	218.29	738	971.89	N	N	N	N	N	N	9	1						1	0	?
	M3_run3_C13_F04_16.fsa	cj1305	218.29	720	723.76	N	N	N	N	N	N	9	1						1	?	1
	M3_run3_C14_G04_19.fsa	cj1305	217.32	774	771.88	N	N	N	N	N	N	8	0						1	1	1
	M3_run3_C15_H04_22.fsa	cj1305	218.93	345	180.9	N	N	N	N	N	N	9.5	?						1	1	0
	M3_run3_C1_B03_06.fsa	cj1305	218.53	876	1078.66	N	N	N	N	N	N	9	1						1	1	1
	M3_run3_C2_C03_09.fsa	cj1305	218.53	777	809.04	N	N	N	N	N	N	9	1						1	1	1
	M3_run3_C3_D03_12.fsa	cj1305	218.5	1101	828.36	217.43	71.35	11.6098	N	N	N	9	1						1	1	?
	M3_run3_C4_E03_15.fsa	cj1305	218.39	1290	1145.91	217.43	121.81	9.40736	N	N	N	9	1						1	?	1
	M3_run3_C5_F03_18.fsa	cj1305	218.5	963	953.72	N	N	N	N	N	N	9	1						?	0	1
	M3_run3_C6_G03_21.fsa	cj1305	218.93	330	259.29	N	N	N	N	N	N	9.5	?						1	1	1
	M3_run3_C7_H03_24.fsa	cj1305	217.48	1491	1035.77	N	N	N	N	N	N	8	0						1	1	?
	M3_run3_C8_A04_01.fsa	cj1305	218.61	630	565.39	N	N	N	N	N	N	9	1
	M3_run3_C9_B04_04.fsa	cj1305	218.5	891	642.8	N	N	N	N	N	N	9	1
	M3_run4_C10_C06_09.fsa	cj1305	219.68	375	440.94	N	N	N	N	N	N	10	0
	M3_run4_C11_D06_12.fsa	cj1305	218.47	888	668.4	N	N	N	N	N	N	9	1
	M3_run4_C12_E06_15.fsa	cj1305	218.47	1323	1075.44	217.49	112.57	9.55352	N	N	N	9	1					ON	13	11	10
	M3_run4_C13_F06_18.fsa	cj1305	218.39	819	727.66	217.43	77.14	9.43298	N	N	N	9	1					OFF	0	2	2
	M3_run4_C14_G06_21.fsa	cj1305	219.04	324	261.93	N	N	N	N	N	N	9.5	?
	M3_run4_C15_H06_24.fsa	cj1305	218.39	843	628.48	N	N	N	N	N	N	9	1						MAF3	MAF3_MV_run3	MAF3_MV_run4
	M3_run4_C1_B05_05.fsa	cj1305	218.39	1689	1241.18	217.43	135.95	9.12968	N	N	N	9	1					TOTAL-ON	13	11	10
	M3_run4_C2_C05_08.fsa	cj1305	219.68	510	535.91	218.72	182.34	2.93907	N	N	N	10	0					TOTAL-OFF	0	2	2
	M3_run4_C3_D05_11.fsa	cj1305	218.47	1074	895.64	217.38	135.16	6.62652	N	N	N	9	1					Npopulation	13	13	12
	M3_run4_C4_E05_14.fsa	cj1305	218.58	444	589.15	N	N	N	N	N	N	9	1
	M3_run4_C5_F05_17.fsa	cj1305	218.93	462	570.34	N	N	N	N	N	N	9.5	?
	M3_run4_C6_G05_20.fsa	cj1305	218.5	1125	1069.26	N	N	N	N	N	N	9	1
	M3_run4_C7_H05_23.fsa	cj1305	218.5	1320	724.45	N	N	N	N	N	N	9	1						MAF3_swp	M3_MV_run3swp	M3_MV_run4swp
	M3_run4_C8_A06_03.fsa	cj1305	218.61	690	505.13	N	N	N	N	N	N	9	1						1	1	1
	M3_run4_C9_B06_06.fsa	cj1305	218.8	741	957.24	N	N	N	N	N	N	9.5	?
	MAF3_C10_C02_08.fsa	cj1305	218.5	669	703.48	N	N	N	N	N	N	9	1
	MAF3_C11_D02_11.fsa	cj1305	218.39	897	764.84	N	N	N	N	N	N	9	1						MAF3	MAF3_MV_run3	MAF3_MV_run4
	MAF3_C12_E02_14.fsa	cj1305	218.5	567	696.94	N	N	N	N	N	N	9	1					TOTAL-ON	100	84.6154	83.3333
	MAF3_C13_F02_17.fsa	cj1305	218.84	447	618.07	N	N	N	N	N	N	9.5	?					TOTAL-OFF	0	15.3846	16.6667
	MAF3_C14_G02_20.fsa	cj1305	218.29	1362	1171.27	217.32	143.03	8.18898	N	N	N	9	1
	MAF3_C15_H02_23.fsa	cj1305	218.39	1263	704.36	217.32	135.64	5.19286	N	N	N	9	1
	MAF3_C1_B01_04.fsa	cj1305	218.5	666	525.18	N	N	N	N	N	N	9	1
	MAF3_C2_C01_07.fsa	cj1305	218.5	546	578.53	N	N	N	N	N	N	9	1
	MAF3_C3_D01_10.fsa	cj1305	218.42	696	736.83	N	N	N	N	N	N	9	1
	MAF3_C4_E01_13.fsa	cj1305	218.32	807	952.71	N	N	N	N	N	N	9	1
	MAF3_C5_F01_16.fsa	cj1305	218.32	903	744.8	N	N	N	N	N	N	9	1
	MAF3_C6_G01_19.fsa	cj1305	218.32	837	735.49	N	N	N	N	N	N	9	1
	MAF3_C7_H01_22.fsa	cj1305	218.95	393	208.06	N	N	N	N	N	N	9.5	?
	MAF3_C8_A02_02.fsa	cj1305	218.42	1842	1150.45	217.37	154.42	7.45014	N	N	N	9	1
	MAF3_C9_B02_05.fsa	cj1305	218.5	1704	1157.88	217.43	117.95	9.8167	N	N	N	9	1
	MAF3_swp_A01_01.fsa	cj1305	218.53	495	478.46	N	N	N	N	N	N	9	1
	control_H12_24.fsa	cj1305	218.4	1176	813.36	N	N	N	219.47	351.36	2.31489	9	1

## Sheet: cj1306
cj1306	Sample	Gene	Size	Height	Area	Size of Prev	Area of Prev	Ratio to Prev	Size of Post	Area of post	Ratio to Post	Repeat number	Expression state						MAF3_C	M3_run3_C	M3_run4_C
	M3_MV_run3swp_A03_03.fsa	cj1306	305.95	83988	50354.8	304.93	17798.6	2.82915	306.86	3862.24	13.0377	10	0						0	0	0
	M3_MV_run4swp_A05_02.fsa	cj1306	306.01	98097	59226.7	304.97	18006.1	3.28926	306.95	4301.09	13.7702	10	0						0	0	0
	M3_run3_C10_C04_07.fsa	cj1306	305.87	66225	41683.4	304.94	11447.7	3.64121	306.91	2266.16	18.3939	10	0						1	0	0
	M3_run3_C11_D04_10.fsa	cj1306	305.98	66714	39391.1	304.94	11599.7	3.39587	306.91	2337.22	16.8538	10	0						0	0	0
	M3_run3_C12_E04_13.fsa	cj1306	305.91	66288	38886.8	304.88	11303.2	3.44032	306.83	2457.17	15.8259	10	0						0	0	0
	M3_run3_C13_F04_16.fsa	cj1306	305.87	88689	53360.8	304.94	14640.2	3.64481	306.9	3032.71	17.5951	10	0						0	0	0
	M3_run3_C14_G04_19.fsa	cj1306	305.92	76290	47152.8	304.9	12634.7	3.732	306.85	2879.71	16.3742	10	0						0	0	0
	M3_run3_C15_H04_22.fsa	cj1306	306	91404	53592.8	304.98	15720.4	3.40912	306.92	3160.78	16.9556	10	0						0	0	0
	M3_run3_C1_B03_06.fsa	cj1306	306	80418	47393.4	304.98	13230.7	3.58209	306.92	2861.17	16.5644	10	0						0	0	0
	M3_run3_C2_C03_09.fsa	cj1306	305.89	69993	42710.8	304.98	11643.4	3.66823	306.92	2514.33	16.9869	10	0						0	0	0
	M3_run3_C3_D03_12.fsa	cj1306	305.87	81192	47485.7	304.85	13344.3	3.55851	306.89	2733.97	17.3688	10	0						0	0	0
	M3_run3_C4_E03_15.fsa	cj1306	305.92	46329	28043.5	304.89	7011.07	3.99989	306.95	20874.9	1.34341	10	0						0	0	0
	M3_run3_C5_F03_18.fsa	cj1306	305.94	71130	43054.4	304.91	12236	3.51868	306.87	2601.8	16.5479	10	0						0	0	0
	M3_run3_C6_G03_21.fsa	cj1306	306	71748	44771	304.98	11838.4	3.78184	306.92	2522.61	17.7479	10	0						0	0	0
	M3_run3_C7_H03_24.fsa	cj1306	305.95	58761	37186.7	304.93	10513.3	3.5371	306.96	2426.37	15.3261	10	0						0	0	0
	M3_run3_C8_A04_01.fsa	cj1306	305.91	72720	45495.4	304.99	13086.5	3.47652	306.94	3132.85	14.522	10	0
	M3_run3_C9_B04_04.fsa	cj1306	305.9	94656	55303.9	304.86	15725.9	3.51673	306.84	3629.28	15.2382	10	0
	M3_run4_C10_C06_09.fsa	cj1306	305.96	69852	41277.2	304.92	11408.3	3.61818	306.89	2375.51	17.3761	10	0
	M3_run4_C11_D06_12.fsa	cj1306	306.03	74748	44619.6	304.99	13211.9	3.37724	306.97	2710.86	16.4596	10	0
	M3_run4_C12_E06_15.fsa	cj1306	305.95	72720	43618	304.9	12269.4	3.55503	306.9	2745.41	15.8876	10	0					ON	1	0	0
	M3_run4_C13_F06_18.fsa	cj1306	305.9	76149	52277	304.97	14389.8	3.63293	306.95	2613.58	20.0021	10	0					OFF	14	15	15
	M3_run4_C14_G06_21.fsa	cj1306	305.91	72108	44604.4	304.99	12810.8	3.48178	306.94	2486.85	17.9361	10	0
	M3_run4_C15_H06_24.fsa	cj1306	305.87	73290	46910.9	304.94	13314.3	3.52334	306.9	2526.01	18.5712	10	0						MAF3	MAF3_MV_run3	MAF3_MV_run4
	M3_run4_C1_B05_05.fsa	cj1306	305.92	86226	53763.1	304.98	14978.2	3.58941	306.97	3131.26	17.1698	10	0					TOTAL-ON	1	0	0
	M3_run4_C2_C05_08.fsa	cj1306	305.9	91587	54776.1	304.96	14615	3.74792	306.94	4288.37	12.7732	10	0					TOTAL-OFF	14	15	15
	M3_run4_C3_D05_11.fsa	cj1306	305.92	81666	50931.7	304.98	14229.3	3.57935	306.97	2673.19	19.0528	10	0					Npopulation	15	15	15
	M3_run4_C4_E05_14.fsa	cj1306	306.01	75099	46275.8	304.97	14115.2	3.27844	306.95	2960.12	15.6331	10	0
	M3_run4_C5_F05_17.fsa	cj1306	305.88	97608	64364.4	304.94	19143	3.36229	306.91	3812.37	16.883	10	0
	M3_run4_C6_G05_20.fsa	cj1306	305.85	97401	68366.4	304.92	18579.1	3.67976	306.89	4356.2	15.694	10	0
	M3_run4_C7_H05_23.fsa	cj1306	305.9	86112	54637.7	304.88	15001.5	3.64215	306.83	3147.17	17.3609	10	0						MAF3_swp	M3_MV_run3swp	M3_MV_run4swp
	M3_run4_C8_A06_03.fsa	cj1306	305.85	97506	62199.7	304.92	16374.7	3.79853	306.89	4758.67	13.0708	10	0						0	0	0
	M3_run4_C9_B06_06.fsa	cj1306	305.96	77313	46239.4	304.93	13516.1	3.42107	306.89	2968.33	15.5776	10	0
	MAF3_C10_C02_08.fsa	cj1306	305.87	54006	33492.9	304.96	8851.04	3.78406	306.89	2022.72	16.5583	10	0
	MAF3_C11_D02_11.fsa	cj1306	305.94	45423	28320.3	304.93	7402.88	3.82558	306.85	1764.26	16.0522	10	0						MAF3	MAF3_MV_run3	MAF3_MV_run4
	MAF3_C12_E02_14.fsa	cj1306	304.96	71907	42495.4	303.94	5252.58	8.09038	305.88	2362.25	17.9894	9	1					TOTAL-ON	6.66667	0	0
	MAF3_C13_F02_17.fsa	cj1306	306	68229	43097.7	304.98	11451.8	3.76339	306.92	2705.38	15.9304	10	0					TOTAL-OFF	93.3333	100	100
	MAF3_C14_G02_20.fsa	cj1306	305.93	82623	48215.9	304.92	12731.9	3.78703	306.94	3499.67	13.7773	10	0
	MAF3_C15_H02_23.fsa	cj1306	305.95	72849	45239.8	304.93	11784.4	3.83897	306.86	2821.11	16.0362	10	0
	MAF3_C1_B01_04.fsa	cj1306	305.89	72141	45407.6	304.97	13551.4	3.35076	306.91	2636.15	17.225	10	0
	MAF3_C2_C01_07.fsa	cj1306	305.95	64824	41238.8	304.93	11113.8	3.71058	306.86	2387.3	17.2742	10	0
	MAF3_C3_D01_10.fsa	cj1306	306.96	45435	26709.5	305.95	13593.2	1.96492	307.87	2375.26	11.2449	11	0
	MAF3_C4_E01_13.fsa	cj1306	305.92	64248	39873.7	304.91	11113.6	3.58782	306.84	2418.26	16.4886	10	0
	MAF3_C5_F01_16.fsa	cj1306	305.94	72333	42646.5	304.93	11970	3.56277	306.96	2722.22	15.6661	10	0
	MAF3_C6_G01_19.fsa	cj1306	305.84	71187	42706.9	304.83	25067.2	1.7037	306.85	2231.52	19.138	10	0
	MAF3_C7_H01_22.fsa	cj1306	305.9	74040	45229.8	304.89	14313.8	3.15987	306.9	2961.98	15.2701	10	0
	MAF3_C8_A02_02.fsa	cj1306	305.98	58746	35652.9	304.96	10650.8	3.34744	306.9	2494.33	14.2936	10	0
	MAF3_C9_B02_05.fsa	cj1306	305.87	68268	42408.7	304.96	11611	3.65246	306.89	2541.66	16.6854	10	0
	MAF3_swp_A01_01.fsa	cj1306	305.82	84504	59529.2	304.91	17149.8	3.47114	N	N	N	10	0
	control_H12_24.fsa	cj1306	305.97	1461	931.91	305.04	831.73	1.12045	N	N	N	10	0

## Sheet: cj1310
cj1310	Sample	Gene	Size	Height	Area	Size of Prev	Area of Prev	Ratio to Prev	Size of Post	Area of post	Ratio to Post	Repeat number	Expression state						MAF3_C	M3_run3_C	M3_run4_C
	M3_MV_run3swp_A03_03.fsa	cj1310	364.37	16929	11595.1	363.36	8540.37	1.35768	365.39	940.66	12.3266	10	0						1	1	1
	M3_MV_run4swp_A05_02.fsa	cj1310	363.37	34971	23743.9	N	N	N	364.43	1681.19	14.1233	9	1						1	1	1
	M3_run3_C10_C04_07.fsa	cj1310	363.36	20169	13550.7	N	N	N	364.41	707.33	19.1575	9	1						0	0	1
	M3_run3_C11_D04_10.fsa	cj1310	363.46	18777	12866.5	N	N	N	364.41	682.56	18.8504	9	1						0	0	1
	M3_run3_C12_E04_13.fsa	cj1310	364.41	11712	7708.57	363.36	2177.99	3.5393	365.46	616.94	12.4948	10	0						1	0	1
	M3_run3_C13_F04_16.fsa	cj1310	364.46	27945	19071.6	363.42	5021.27	3.79817	365.5	1900.64	10.0343	10	0						1	0	1
	M3_run3_C14_G04_19.fsa	cj1310	364.38	14454	9817.84	363.44	5416.11	1.81271	365.43	881.55	11.137	10	0						1	0	1
	M3_run3_C15_H04_22.fsa	cj1310	364.44	11112	7384.05	363.41	2329.64	3.16961	365.48	585.33	12.6152	10	0						1	1	1
	M3_run3_C1_B03_06.fsa	cj1310	364.32	15930	10835.5	363.39	3068.65	3.53103	365.35	952.51	11.3757	10	0						1	0	1
	M3_run3_C2_C03_09.fsa	cj1310	363.39	16818	11180.7	N	N	N	364.31	571.49	19.5641	9	1						1	1	1
	M3_run3_C3_D03_12.fsa	cj1310	364.32	7434	5040.64	363.29	1439.79	3.50096	365.35	364.33	13.8354	10	0						1	0	1
	M3_run3_C4_E03_15.fsa	cj1310	363.28	10530	7111.93	N	N	N	364.31	5955.86	1.19411	9	1						1	1	1
	M3_run3_C5_F03_18.fsa	cj1310	364.32	12693	8848.93	363.39	2592.05	3.41387	N	N	N	10	0						1	0	1
	M3_run3_C6_G03_21.fsa	cj1310	363.39	10806	7375.62	N	N	N	N	N	N	9	1						1	0	1
	M3_run3_C7_H03_24.fsa	cj1310	365.43	2682	1930.31	364.4	581.88	3.31737	366.45	199.52	9.67477	11	0						1	0	1
	M3_run3_C8_A04_01.fsa	cj1310	362.3	23691	17238.5	N	N	N	N	N	N	8	0
	M3_run3_C9_B04_04.fsa	cj1310	364.33	19479	13436	363.38	3646.73	3.68439	365.38	1112.38	12.0786	10	0
	M3_run4_C10_C06_09.fsa	cj1310	363.37	33471	22518.1	N	N	N	364.43	1486.31	15.1503	9	1
	M3_run4_C11_D06_12.fsa	cj1310	363.48	23319	16067.1	N	N	N	N	N	N	9	1
	M3_run4_C12_E06_15.fsa	cj1310	363.39	19371	13366.4	N	N	N	364.45	798.17	16.7463	9	1					ON	13	5	15
	M3_run4_C13_F06_18.fsa	cj1310	363.48	24003	22211	N	N	N	N	N	N	9	1					OFF	2	10	0
	M3_run4_C14_G06_21.fsa	cj1310	363.46	23355	16621.1	N	N	N	N	N	N	9	1
	M3_run4_C15_H06_24.fsa	cj1310	363.44	22308	15576.4	N	N	N	N	N	N	9	1						MAF3	MAF3_MV_run3	MAF3_MV_run4
	M3_run4_C1_B05_05.fsa	cj1310	363.35	38280	27275.9	N	N	N	N	N	N	9	1					TOTAL-ON	13	5	15
	M3_run4_C2_C05_08.fsa	cj1310	363.37	30207	20237.7	N	N	N	364.42	2595	7.79872	9	1					TOTAL-OFF	2	10	0
	M3_run4_C3_D05_11.fsa	cj1310	363.37	30714	21059.7	N	N	N	364.43	1171.95	17.9698	9	1					Npopulation	15	15	15
	M3_run4_C4_E05_14.fsa	cj1310	363.48	23121	16367.1	N	N	N	N	N	N	9	1
	M3_run4_C5_F05_17.fsa	cj1310	363.46	38475	26745.3	N	N	N	N	N	N	9	1
	M3_run4_C6_G05_20.fsa	cj1310	363.35	47187	32252.6	N	N	N	364.4	2459.56	13.1132	9	1
	M3_run4_C7_H05_23.fsa	cj1310	363.42	14628	10148.8	N	N	N	N	N	N	9	1						MAF3_swp	M3_MV_run3swp	M3_MV_run4swp
	M3_run4_C8_A06_03.fsa	cj1310	363.35	32481	21713.2	362.3	2621.48	8.28278	364.4	1419.85	15.2926	9	1						1	0	1
	M3_run4_C9_B06_06.fsa	cj1310	363.46	30237	20425.8	N	N	N	364.4	1360.38	15.0148	9	1
	MAF3_C10_C02_08.fsa	cj1310	363.39	20370	14033.7	N	N	N	N	N	N	9	1
	MAF3_C11_D02_11.fsa	cj1310	363.43	13695	9583	N	N	N	364.44	531.1	18.0437	9	1						MAF3	MAF3_MV_run3	MAF3_MV_run4
	MAF3_C12_E02_14.fsa	cj1310	364.42	15930	11219.2	363.39	3257.95	3.44365	365.45	1039.86	10.7892	10	0					TOTAL-ON	86.6667	33.3333	100
	MAF3_C13_F02_17.fsa	cj1310	362.35	21954	14628.6	N	N	N	363.37	953.01	15.3499	8	0					TOTAL-OFF	13.3333	66.6667	0
	MAF3_C14_G02_20.fsa	cj1310	363.37	25512	17359.2	N	N	N	364.4	1077.71	16.1075	9	1
	MAF3_C15_H02_23.fsa	cj1310	363.36	19860	13684.7	N	N	N	N	N	N	9	1
	MAF3_C1_B01_04.fsa	cj1310	363.27	21621	14421.7	362.25	1723.18	8.36925	364.29	714.01	20.1982	9	1
	MAF3_C2_C01_07.fsa	cj1310	363.36	19659	13505.2	N	N	N	364.37	661.7	20.4098	9	1
	MAF3_C3_D01_10.fsa	cj1310	363.36	9501	6355.5	362.34	749.37	8.48112	364.38	322.82	19.6874	9	1
	MAF3_C4_E01_13.fsa	cj1310	363.27	13917	9316.53	N	N	N	364.29	524.44	17.7647	9	1
	MAF3_C5_F01_16.fsa	cj1310	363.34	14676	9670.23	362.33	1136.75	8.50691	364.35	499.67	19.3532	9	1
	MAF3_C6_G01_19.fsa	cj1310	363.36	32082	21723.9	N	N	N	N	N	N	9	1
	MAF3_C7_H01_22.fsa	cj1310	363.32	6012	3902.3	362.32	498.75	7.82416	N	N	N	9	1
	MAF3_C8_A02_02.fsa	cj1310	363.39	10077	6889.46	N	N	N	N	N	N	9	1
	MAF3_C9_B02_05.fsa	cj1310	363.37	19497	13598.3	N	N	N	364.4	737.56	18.4368	9	1
	MAF3_swp_A01_01.fsa	cj1310	363.36	30699	28973.6	N	N	N	N	N	N	9	1
	control_H12_24.fsa	cj1310	364.49	26598	19321	363.44	10062.1	1.92018	365.53	2216.57	8.71663	10	0

## Sheet: cj1318
cj1318	Sample	Gene	Size	Height	Area	Size of Prev	Area of Prev	Ratio to Prev	Size of Post	Area of post	Ratio to Post	Repeat number	Expression state						MAF3_C	M3_run3_C	M3_run4_C
	M3_MV_run3swp_A03_03.fsa	cj1318	331.02	15375	9526.24	330.1	3411.16	2.79267	332.05	5572.94	1.70937	11	1						1	1	1
	M3_MV_run4swp_A05_02.fsa	cj1318	331.11	38049	22877.6	330.16	5481.91	4.17329	332.16	2611.24	8.7612	11	1						1	0	1
	M3_run3_C10_C04_07.fsa	cj1318	331.08	24225	14988.1	330.04	3162.18	4.7398	332.12	1512.99	9.90628	11	1						1	1	1
	M3_run3_C11_D04_10.fsa	cj1318	333.12	15498	9314.04	332.08	5245.04	1.77578	334.17	1366.07	6.81813	13	0						1	0	1
	M3_run3_C12_E04_13.fsa	cj1318	331.12	22545	13565	330.08	2906.93	4.66645	332.16	1478.37	9.17568	11	1						1	0	0
	M3_run3_C13_F04_16.fsa	cj1318	333.17	21045	12642.9	332.13	7561.57	1.67199	334.21	1908.49	6.62453	13	0						1	0	1
	M3_run3_C14_G04_19.fsa	cj1318	332.13	18567	11113.8	331.09	4274.99	2.59972	333.06	1419.85	7.82742	12	0						1	0	0
	M3_run3_C15_H04_22.fsa	cj1318	332.09	20058	12412.2	331.06	4757.77	2.60884	333.12	1623.16	7.64697	12	0						1	0	1
	M3_run3_C1_B03_06.fsa	cj1318	332.04	23946	14457.2	331.02	4659.71	3.10259	333.07	1797.31	8.04379	12	0						1	0	1
	M3_run3_C2_C03_09.fsa	cj1318	332.11	18894	11450.9	331.08	4028.55	2.84243	333.13	1524.04	7.51351	12	0						1	1	1
	M3_run3_C3_D03_12.fsa	cj1318	332.18	13101	7945.55	331.15	2614.74	3.03875	333.1	1018.35	7.80238	12	0						1	0	1
	M3_run3_C4_E03_15.fsa	cj1318	331.1	27942	17177.5	330.18	3494.56	4.91551	332.13	2138.47	8.03263	11	1						0	1	1
	M3_run3_C5_F03_18.fsa	cj1318	332.09	20700	12788.1	331.06	4333.98	2.95066	333.12	1639.83	7.79844	12	0						1	1	1
	M3_run3_C6_G03_21.fsa	cj1318	331.07	19560	11999	330.04	2517.66	4.76592	332.1	1322.45	9.07329	11	1						1	1	1
	M3_run3_C7_H03_24.fsa	cj1318	331.07	17916	11129.9	330.05	2380.42	4.6756	332.09	1255.6	8.86421	11	1						1	0	1
	M3_run3_C8_A04_01.fsa	cj1318	331.12	25872	16926.5	330.08	3285.37	5.15207	332.16	1880.51	9.001	11	1
	M3_run3_C9_B04_04.fsa	cj1318	332.17	26991	16275.3	331.12	5553.76	2.9305	333.22	2075.98	7.83983	12	0
	M3_run4_C10_C06_09.fsa	cj1318	331.23	33666	21310	330.17	4576.06	4.65684	332.17	1970.73	10.8132	11	1
	M3_run4_C11_D06_12.fsa	cj1318	331.13	24036	15472.5	330.07	3435.84	4.50328	332.08	1618.33	9.56081	11	1
	M3_run4_C12_E06_15.fsa	cj1318	331.16	25395	15610.9	330.21	3567.53	4.37584	332.22	1727.99	9.03416	11	1					ON	14	6	13
	M3_run4_C13_F06_18.fsa	cj1318	331.16	25806	19760.5	N	N	N	332.22	1667.32	11.8517	11	1					OFF	1	9	2
	M3_run4_C14_G06_21.fsa	cj1318	332.16	19155	12007.6	331.22	4917.55	2.44179	333.19	1790.66	6.7057	12	0
	M3_run4_C15_H06_24.fsa	cj1318	331.09	25584	16277.1	330.15	3768.84	4.31887	332.13	1940.24	8.38924	11	1						MAF3	MAF3_MV_run3	MAF3_MV_run4
	M3_run4_C1_B05_05.fsa	cj1318	330.14	48648	30365.1	329.09	2983.88	10.1764	331.19	2292.03	13.2481	10	0					TOTAL-ON	14	6	13
	M3_run4_C2_C05_08.fsa	cj1318	331.23	31326	18918.1	330.17	4272.85	4.42752	332.28	2254.91	8.38975	11	1					TOTAL-OFF	1	9	2
	M3_run4_C3_D05_11.fsa	cj1318	331.19	32502	21004.6	330.14	4544.09	4.62241	332.14	2021.14	10.3925	11	1					Npopulation	15	15	15
	M3_run4_C4_E05_14.fsa	cj1318	331.16	23925	15193.7	330.21	3473.87	4.3737	332.22	1760.61	8.62978	11	1
	M3_run4_C5_F05_17.fsa	cj1318	331.08	36768	22896.9	330.13	5226.97	4.38054	332.13	2270.43	10.0848	11	1
	M3_run4_C6_G05_20.fsa	cj1318	331.12	45777	29141.4	330.18	6112.52	4.7675	332.16	2881.57	10.113	11	1
	M3_run4_C7_H05_23.fsa	cj1318	331.18	28869	17749.3	330.25	3951.1	4.49224	332.21	1893.25	9.37503	11	1						MAF3_swp	M3_MV_run3swp	M3_MV_run4swp
	M3_run4_C8_A06_03.fsa	cj1318	331.18	33612	20251	330.13	4473.28	4.52711	332.22	2028.12	9.98512	11	1						1	1	1
	M3_run4_C9_B06_06.fsa	cj1318	331.11	35313	21819.3	330.17	4672.9	4.66934	332.16	2254.82	9.67676	11	1
	MAF3_C10_C02_08.fsa	cj1318	331.15	22872	14161.8	330.13	3202.65	4.42191	332.18	1422.39	9.95636	11	1
	MAF3_C11_D02_11.fsa	cj1318	331.18	18141	11568.8	330.17	2573.86	4.49471	332.18	1154.15	10.0236	11	1						MAF3	MAF3_MV_run3	MAF3_MV_run4
	MAF3_C12_E02_14.fsa	cj1318	331.15	24594	14926.5	330.12	3469.15	4.30263	332.19	1595.81	9.35354	11	1					TOTAL-ON	93.3333	40	86.6667
	MAF3_C13_F02_17.fsa	cj1318	331.06	26127	16248.7	330.03	3111.27	5.22254	332.09	1651.13	9.84098	11	1					TOTAL-OFF	6.66667	60	13.3333
	MAF3_C14_G02_20.fsa	cj1318	331.15	32547	20057.1	330.13	3866.51	5.18739	332.18	2244.98	8.9342	11	1
	MAF3_C15_H02_23.fsa	cj1318	331.07	17730	10811.6	330.05	1900.9	5.68761	332.09	6573.73	1.64466	11	1
	MAF3_C1_B01_04.fsa	cj1318	331.02	26940	16654	330.1	3824.66	4.35438	332.05	1708.06	9.75027	11	1
	MAF3_C2_C01_07.fsa	cj1318	331.02	23559	14983	330.1	3547.36	4.2237	N	N	N	11	1
	MAF3_C3_D01_10.fsa	cj1318	331.07	18384	11240	330.05	2117.5	5.30815	332.09	1167.66	9.6261	11	1
	MAF3_C4_E01_13.fsa	cj1318	331.11	20802	12450.3	330.09	2617.74	4.75614	332.12	1334.9	9.32679	11	1
	MAF3_C5_F01_16.fsa	cj1318	331.02	24660	15017.9	330.01	2897.47	5.18309	332.03	1605.71	9.35278	11	1
	MAF3_C6_G01_19.fsa	cj1318	329.95	44772	27235	N	N	N	N	N	N	10	0
	MAF3_C7_H01_22.fsa	cj1318	331.08	14001	8299.22	330.07	2072.55	4.00435	332.08	876.62	9.46729	11	1
	MAF3_C8_A02_02.fsa	cj1318	331.1	15957	9774.75	330.18	1978.07	4.94156	332.13	1124.86	8.68975	11	1
	MAF3_C9_B02_05.fsa	cj1318	331.15	24087	15214.8	330.13	3070.01	4.95593	332.18	1537.52	9.89565	11	1
	MAF3_swp_A01_01.fsa	cj1318	331.11	35046	25216.6	330.09	4763.9	5.29326	332.12	3395.93	7.42553	11	1
	control_H12_24.fsa	cj1318	330.15	33321	21142.2	N	N	N	331.08	18931	1.1168	10	0

## Sheet: cj1321
cj1321	Sample	Gene	Size	Height	Area	Size of Prev	Area of Prev	Ratio to Prev	Size of Post	Area of post	Ratio to Post	Repeat number	Expression state						MAF3_C	M3_run3_C	M3_run4_C
	M3_MV_run3swp_A03_03.fsa	cj1321	146.3	1194	867.05	N	N	N	147.39	896.39	0.967269	10	1						1	1	1
	M3_MV_run4swp_A05_02.fsa	cj1321	146.18	4674	3717.29	145.19	699.59	5.31353	N	N	N	10	1						1	1	1
	M3_run3_C10_C04_07.fsa	cj1321	146.26	1641	1530.68	N	N	N	N	N	N	10	1						0	0	1
	M3_run3_C11_D04_10.fsa	cj1321	146.18	1317	1416.49	145.08	236.83	5.98104	N	N	N	10	1						0	1	1
	M3_run3_C12_E04_13.fsa	cj1321	147.36	1140	1398.44	N	N	N	N	N	N	11	0						1	1	?
	M3_run3_C13_F04_16.fsa	cj1321	146.22	2058	1879.24	145.24	208.38	9.01833	N	N	N	10	1						1	?	1
	M3_run3_C14_G04_19.fsa	cj1321	146.22	1965	1874.59	145.13	250.65	7.47891	N	N	N	10	1						1	1	1
	M3_run3_C15_H04_22.fsa	cj1321	146.66	609	483.09	N	N	N	N	N	N	10.5	?						1	1	1
	M3_run3_C1_B03_06.fsa	cj1321	146.23	1539	1708.48	N	N	N	N	N	N	10	1						1	1	1
	M3_run3_C2_C03_09.fsa	cj1321	146.11	1371	1420.07	N	N	N	N	N	N	10	1						1	1	1
	M3_run3_C3_D03_12.fsa	cj1321	146.23	1365	1144.89	145.14	102.62	11.1566	N	N	N	10	1						1	1	1
	M3_run3_C4_E03_15.fsa	cj1321	146.26	1623	1189.48	N	N	N	N	N	N	10	1						1	1	1
	M3_run3_C5_F03_18.fsa	cj1321	146.26	1740	1694.12	N	N	N	N	N	N	10	1						1	1	1
	M3_run3_C6_G03_21.fsa	cj1321	146.22	498	658.46	N	N	N	N	N	N	10	1						1	0	0
	M3_run3_C7_H03_24.fsa	cj1321	146.08	1467	1285.2	N	N	N	N	N	N	10	1						1	1	1
	M3_run3_C8_A04_01.fsa	cj1321	147.25	1173	1027.26	146.26	286.3	3.58805	N	N	N	11	0
	M3_run3_C9_B04_04.fsa	cj1321	146.18	1518	1160.73	145.19	146.42	7.9274	N	N	N	10	1
	M3_run4_C10_C06_09.fsa	cj1321	146.26	2010	2062.73	N	N	N	N	N	N	10	1
	M3_run4_C11_D06_12.fsa	cj1321	146.29	1749	1544.54	145.19	145.43	10.6205	N	N	N	10	1
	M3_run4_C12_E06_15.fsa	cj1321	146.33	2262	2032.55	N	N	N	N	N	N	10	1					ON	13	12	13
	M3_run4_C13_F06_18.fsa	cj1321	146.22	1470	1198.02	N	N	N	N	N	N	10	1					OFF	2	2	1
	M3_run4_C14_G06_21.fsa	cj1321	146.59	588	760.18	N	N	N	N	N	N	10.5	?
	M3_run4_C15_H06_24.fsa	cj1321	146.23	2082	1584.57	145.25	250.16	6.33423	N	N	N	10	1						MAF3	MAF3_MV_run3	MAF3_MV_run4
	M3_run4_C1_B05_05.fsa	cj1321	146.18	3864	3016.86	145.19	415.07	7.26832	N	N	N	10	1					TOTAL-ON	13	12	13
	M3_run4_C2_C05_08.fsa	cj1321	146.18	1881	1974.97	N	N	N	N	N	N	10	1					TOTAL-OFF	2	2	1
	M3_run4_C3_D05_11.fsa	cj1321	146.26	2391	2203.39	N	N	N	N	N	N	10	1					Npopulation	15	14	14
	M3_run4_C4_E05_14.fsa	cj1321	146.21	1260	1585.94	N	N	N	N	N	N	10	1
	M3_run4_C5_F05_17.fsa	cj1321	146.48	1365	1593.66	N	N	N	N	N	N	10	1
	M3_run4_C6_G05_20.fsa	cj1321	146.26	3501	3199.96	145.16	376.21	8.50578	N	N	N	10	1
	M3_run4_C7_H05_23.fsa	cj1321	146.11	2262	1456.96	N	N	N	N	N	N	10	1						MAF3_swp	M3_MV_run3swp	M3_MV_run4swp
	M3_run4_C8_A06_03.fsa	cj1321	147.4	1416	1135.69	N	N	N	N	N	N	11	0						1	1	1
	M3_run4_C9_B06_06.fsa	cj1321	146.37	1809	2162.95	N	N	N	N	N	N	10	1
	MAF3_C10_C02_08.fsa	cj1321	146.26	1452	1513.36	N	N	N	N	N	N	10	1
	MAF3_C11_D02_11.fsa	cj1321	146.16	1605	1398.87	145.18	172.42	8.11315	N	N	N	10	1						MAF3	MAF3_MV_run3	MAF3_MV_run4
	MAF3_C12_E02_14.fsa	cj1321	145.16	1617	1495.65	N	N	N	N	N	N	9	0					TOTAL-ON	86.6667	85.7143	92.8571
	MAF3_C13_F02_17.fsa	cj1321	147.43	894	1279.97	N	N	N	N	N	N	11	0					TOTAL-OFF	13.3333	14.2857	7.14286
	MAF3_C14_G02_20.fsa	cj1321	146.23	2514	2429.46	N	N	N	N	N	N	10	1
	MAF3_C15_H02_23.fsa	cj1321	146.22	2121	1277.34	N	N	N	N	N	N	10	1
	MAF3_C1_B01_04.fsa	cj1321	146.11	1236	1015.98	145.13	114.02	8.91054	N	N	N	10	1
	MAF3_C2_C01_07.fsa	cj1321	146.11	1296	1334.52	N	N	N	N	N	N	10	1
	MAF3_C3_D01_10.fsa	cj1321	146.22	1086	1145.12	N	N	N	N	N	N	10	1
	MAF3_C4_E01_13.fsa	cj1321	146.19	1461	1537.24	N	N	N	N	N	N	10	1
	MAF3_C5_F01_16.fsa	cj1321	146.2	1485	1417.8	N	N	N	N	N	N	10	1
	MAF3_C6_G01_19.fsa	cj1321	146.11	2175	2027.73	145.02	249.65	8.12229	N	N	N	10	1
	MAF3_C7_H01_22.fsa	cj1321	146.52	351	267.59	N	N	N	N	N	N	10	1
	MAF3_C8_A02_02.fsa	cj1321	146.23	2367	1785.87	N	N	N	N	N	N	10	1
	MAF3_C9_B02_05.fsa	cj1321	146.26	2478	2038.95	N	N	N	N	N	N	10	1
	MAF3_swp_A01_01.fsa	cj1321	146.01	1899	1673.08	N	N	N	N	N	N	10	1
	control_H12_24.fsa	cj1321	146.26	1947	1426.38	145.16	178.56	7.98824	147.25	1029.84	1.38505	10	1

## Sheet: cj1325
cj1325	Sample	Gene	Size	Height	Area	Size of Prev	Area of Prev	Ratio to Prev	Size of Post	Area of post	Ratio to Post	Repeat number	Expression state						MAF3_C	M3_run3_C	M3_run4_C
	M3_MV_run3swp_A03_03.fsa	cj1325	161.39	31104	16958.4	160.32	1281.92	13.2289	162.35	13418.4	1.26382	9	1						1	0	1
	M3_MV_run4swp_A05_02.fsa	cj1325	161.42	65217	39071.2	160.33	3553.51	10.9951	162.4	9822.33	3.97779	9	1						1	0	1
	M3_run3_C10_C04_07.fsa	cj1325	162.49	32520	18549.2	161.4	4111.19	4.51187	163.46	1139.39	16.2799	10	0						1	1	1
	M3_run3_C11_D04_10.fsa	cj1325	162.49	39111	21868.4	161.41	4871.79	4.48877	163.56	1211.61	18.049	10	0						1	?	0
	M3_run3_C12_E04_13.fsa	cj1325	161.4	40437	22511.3	160.32	2004.51	11.2303	162.37	1202.68	18.7176	9	1						1	0	1
	M3_run3_C13_F04_16.fsa	cj1325	158.8	49815	26447.4	N	N	N	159.78	1393.96	18.9729	6.5	?						1	0	1
	M3_run3_C14_G04_19.fsa	cj1325	163.45	20262	10963.3	162.37	9998.95	1.09645	164.42	367.89	29.8005	11	0						1	?	1
	M3_run3_C15_H04_22.fsa	cj1325	162.47	39990	22644.7	161.4	5319.56	4.25687	163.44	1269.25	17.841	10	0						1	0	0
	M3_run3_C1_B03_06.fsa	cj1325	158.8	50316	26300.9	N	N	N	159.78	1335.78	19.6896	6.5	?						1	0	1
	M3_run3_C2_C03_09.fsa	cj1325	162.36	39654	21289.6	161.29	4374.9	4.8663	163.44	846.15	25.1605	10	0						1	1	1
	M3_run3_C3_D03_12.fsa	cj1325	162.36	39789	22002	161.4	4649.26	4.73236	163.43	904.61	24.322	10	0						1	1	1
	M3_run3_C4_E03_15.fsa	cj1325	161.41	56601	30640.2	160.32	3110.52	9.85052	162.38	831.93	36.8303	9	1						1	0	1
	M3_run3_C5_F03_18.fsa	cj1325	161.4	49635	26322.8	160.32	2549.43	10.325	162.36	891.41	29.5294	9	1						0	1	0
	M3_run3_C6_G03_21.fsa	cj1325	162.38	35913	20160.7	161.3	4399.28	4.58272	163.46	1158.17	17.4074	10	0						1	1	1
	M3_run3_C7_H03_24.fsa	cj1325	161.39	40542	23794.5	160.32	2104.9	11.3043	162.35	1149.69	20.6964	9	1						1	?	0
	M3_run3_C8_A04_01.fsa	cj1325	161.3	49971	28026.9	160.32	2454.46	11.4188	162.37	1575.78	17.7861	9	1
	M3_run3_C9_B04_04.fsa	cj1325	158.78	53739	28624	157.68	8034.87	3.56248	159.78	1608.77	17.7925	6.5	?
	M3_run4_C10_C06_09.fsa	cj1325	161.3	48567	27813.3	160.33	2716.75	10.2377	162.38	1952.82	14.2426	9	1
	M3_run4_C11_D06_12.fsa	cj1325	161.42	45510	26135.7	160.33	2481.1	10.5339	162.4	1536.57	17.0091	9	1
	M3_run4_C12_E06_15.fsa	cj1325	161.42	52839	29844.7	N	N	N	162.4	1733.27	17.2187	9	1					ON	14	5	11
	M3_run4_C13_F06_18.fsa	cj1325	162.41	43509	25661.5	161.43	5934.72	4.32396	163.51	1900.03	13.5058	10	0					OFF	1	7	4
	M3_run4_C14_G06_21.fsa	cj1325	161.41	46215	26427.9	160.33	2464.23	10.7246	162.39	1853.41	14.2591	9	1
	M3_run4_C15_H06_24.fsa	cj1325	161.4	50274	29056.8	160.32	2868.65	10.1291	162.37	1670.81	17.3909	9	1						MAF3	MAF3_MV_run3	MAF3_MV_run4
	M3_run4_C1_B05_05.fsa	cj1325	161.41	67896	39374.8	160.33	3807.07	10.3425	162.39	3445.08	11.4293	9	1					TOTAL-ON	14	5	11
	M3_run4_C2_C05_08.fsa	cj1325	162.4	47895	27366.3	161.42	6278.1	4.35901	163.49	2024.09	13.5203	10	0					TOTAL-OFF	1	7	4
	M3_run4_C3_D05_11.fsa	cj1325	161.41	61641	36240.5	160.33	3592.07	10.089	162.38	2133.17	16.989	9	1					Npopulation	15	12	15
	M3_run4_C4_E05_14.fsa	cj1325	161.32	53991	31043.2	160.33	3115.49	9.96415	162.42	2033.5	15.2659	9	1
	M3_run4_C5_F05_17.fsa	cj1325	161.31	71784	41488.9	160.33	4166.89	9.9568	162.4	2676.45	15.5015	9	1
	M3_run4_C6_G05_20.fsa	cj1325	161.41	87825	50695.5	160.33	4770.18	10.6276	162.39	3593.25	14.1085	9	1
	M3_run4_C7_H05_23.fsa	cj1325	162.38	47328	27822.7	161.4	6783.04	4.1018	163.46	1879.94	14.7998	10	0						MAF3_swp	M3_MV_run3swp	M3_MV_run4swp
	M3_run4_C8_A06_03.fsa	cj1325	161.41	58107	32938	160.43	3087.53	10.6681	162.49	2079.68	15.838	9	1						1	1	1
	M3_run4_C9_B06_06.fsa	cj1325	162.38	47799	27621.5	161.41	5914.02	4.67052	163.47	1943.48	14.2124	10	0
	MAF3_C10_C02_08.fsa	cj1325	161.4	33843	18971.6	160.32	1609.3	11.7887	162.47	1248.58	15.1946	9	1
	MAF3_C11_D02_11.fsa	cj1325	161.28	30609	17644	160.32	1564.54	11.2774	162.35	802.32	21.9912	9	1						MAF3	MAF3_MV_run3	MAF3_MV_run4
	MAF3_C12_E02_14.fsa	cj1325	161.4	39099	21782.9	160.32	1954.77	11.1435	162.38	984.93	22.1162	9	1					TOTAL-ON	93.3333	41.6667	73.3333
	MAF3_C13_F02_17.fsa	cj1325	161.4	50847	28587.8	160.32	2454.18	11.6486	162.36	1578.25	18.1136	9	1					TOTAL-OFF	6.66667	58.3333	26.6667
	MAF3_C14_G02_20.fsa	cj1325	161.4	60186	33448.3	160.32	2725.38	12.2729	162.36	2377.05	14.0714	9	1
	MAF3_C15_H02_23.fsa	cj1325	161.39	33447	18740.3	160.32	1532.06	12.2321	162.46	11331.7	1.6538	9	1
	MAF3_C1_B01_04.fsa	cj1325	161.39	55617	31601.6	160.32	3239.71	9.75446	162.35	1558.3	20.2796	9	1
	MAF3_C2_C01_07.fsa	cj1325	161.39	42300	24497	160.32	2047.18	11.9662	162.35	1958.77	12.5063	9	1
	MAF3_C3_D01_10.fsa	cj1325	161.39	46227	25549	160.32	2259.92	11.3053	162.46	1428.91	17.8801	9	1
	MAF3_C4_E01_13.fsa	cj1325	161.29	46233	25691.7	160.22	2369.08	10.8446	162.36	1526.01	16.8359	9	1
	MAF3_C5_F01_16.fsa	cj1325	161.39	49221	27490.7	160.32	2467.71	11.1402	162.46	1385.23	19.8456	9	1
	MAF3_C6_G01_19.fsa	cj1325	161.39	65817	36233.1	160.32	3246	11.1624	162.46	1862.55	19.4535	9	1
	MAF3_C7_H01_22.fsa	cj1325	162.45	32865	18456	161.38	5603.43	3.29369	163.51	999.79	18.4598	10	0
	MAF3_C8_A02_02.fsa	cj1325	161.29	31041	17889.1	160.32	1571.44	11.3839	162.36	2187.85	8.17657	9	1
	MAF3_C9_B02_05.fsa	cj1325	161.4	44994	25301.6	160.32	2169.57	11.6621	162.37	2104.72	12.0214	9	1
	MAF3_swp_A01_01.fsa	cj1325	161.29	83043	48310.7	160.22	4571.73	10.5673	162.37	6545.65	7.38057	9	1
	control_H12_24.fsa	cj1325	161.41	43176	24938	160.33	3186.01	7.82735	162.39	7571.56	3.29364	9	1

[truncated: 5 more sheets: cj1335, cj1342, ON STATE sColonies, ON State sweep, Combined data]
