# Supplementary material for: Identification of a core set of Campylobacter jejuni flagella modification genes and a reversible non-motile maf3 phenotype
Source: Microbiology (Reading). 2026 Apr 28;172(4):001698. doi: 10.1099/mic.0.001698 (PMC13130089; doi:10.1099/mic.0.001698)
Supplement: Uncited Supplementary Data Sheet 4. [file mic-172-01698-s004.xlsx]

## Sheet: Notes
	This file contains an analysis of the phase variable genes in samples obtained from motility plates for a range of mutants of C. jejuni NCTC11168 for multiple flagella associated genes. Boilates were prepared from the inoculum (Ino) samples for the motility plate. Samples were also prepared from sweeps of bacteria re-grown on blood agar plates from the centre of the motility plates (Core Variants…
	Genescan data	Raw data output of PSAnalyse which was then subset by PV gene into excel sheets.
	Genes	Each sheet contains the raw data (size, area, height) from the primary peak and the peaks before (Prev) and after (Post) the primary peak. The ratios of the primary and side peaks are provided. This is followed by repeat number for the primary peak (tract length), expression state (coded as 1 and 0 for ON and OFF respectively). The %ON values was calculated by dividing the peak area of the repeat…
	maf3	percentage ON state of PV genes for maf3 mutant run 1-4 inoculums, core variants (CV) and motile variants (MV)

## Sheet: maf3
		cj1318		cj1335	cj1342
	cj1310	maf1	cj1325	maf4	maf7
MAF3_Run_1_Ino	90.7721	69.701	88.0396	0	41.3297
MAF3_Run_2_Ino	79.1342	66.9947	86.919	0	43.1076
MAF3_Run_3_Ino	79.6924	81.4953	83.1178	0	31.6792
MAF3_Run_4_Ino	76.3824	72.0924	74.1431	0	27.8943
MAF3_CV_Run_3	69.4357	73.1485	29.4062	0	29.228
MAF3_CV_Run_4	71.441	71.6583	27.9721	0	28.5208
MAF3_MV_Run_3	47.1933	61.6125	46.7509	0	36.2675
MAF3_MV_Run_4	100	79.0399	84.9121	77.1595	90.9893

## Sheet: ON STATE
	cj1295	cj1296	cj1305	cj1306	cj1310	cj1318	cj1321	cj1325	cj1335	cj1342
WT_Run_1_Ino	#REF!	#REF!	#REF!	#REF!	0	0	#REF!	0	0	0
WT_Run_2_Ino	#REF!	#REF!	#REF!	#REF!	0	0	#REF!	0	0	0
WT_Run_3_Ino	#REF!	#REF!	#REF!	#REF!	0	0	#REF!	0	0	0
WT_Run_4_Ino	#REF!	#REF!	#REF!	#REF!	0	0	#REF!	0	0	0
WT_CV_Run_3	#REF!	#REF!	#REF!	#REF!	0	0	#REF!	0	0	0
WT_CV_Run_4	#REF!	#REF!	#REF!	#REF!	0	0	#REF!	0	0	0
WT_MV_Run_3	#REF!	#REF!	#REF!	#REF!	0	0	#REF!	0	0	0
WT_MV_Run_4	#REF!	#REF!	#REF!	#REF!	0	0	#REF!	0	0	0
MAF3_Run_1_Ino	#REF!	#REF!	#REF!	#REF!	0	0	#REF!	0	0	0
MAF3_Run_2_Ino	#REF!	#REF!	#REF!	#REF!	0	0	#REF!	0	0	0
MAF3_Run_3_Ino	#REF!	#REF!	#REF!	#REF!	0	0	#REF!	0	0	0
MAF3_Run_4_Ino	#REF!	#REF!	#REF!	#REF!	0	0	#REF!	0	0	0
MAF3_CV_Run_3	#REF!	#REF!	#REF!	#REF!	0	0	#REF!	0	0	0
MAF3_CV_Run_4	#REF!	#REF!	#REF!	#REF!	0	0	#REF!	0	0	0
MAF3_MV_Run_3	#REF!	#REF!	#REF!	#REF!	0	0	#REF!	0	0	0
MAF3_MV_Run_4	#REF!	#REF!	#REF!	#REF!	0	0	#REF!	0	0	0
FlaAca_Run_1_Ino	#REF!	#REF!	#REF!	#REF!	0	0	#REF!	0	0	0
FlaAca_Run_2_Ino	#REF!	#REF!	#REF!	#REF!	0	0	#REF!	0	0	0
FlaAca_Run_3_Ino	#REF!	#REF!	#REF!	#REF!	0	0	#REF!	0	0	0
FlaAca_Run_4_Ino	#REF!	#REF!	#REF!	#REF!	0	0	#REF!	0	0	0
FlaAca_CV_Run_3	#REF!	#REF!	#REF!	#REF!	0	0	#REF!	0	0	0
FlaAca_CV_Run_4	#REF!	#REF!	#REF!	#REF!	0	0	#REF!	0	0	0
FlaAca_MV_Run_3	#REF!	#REF!	#REF!	#REF!	0	0	#REF!	0	0	0
FlaAca_MV_Run_4	#REF!	#REF!	#REF!	#REF!	0	0	#REF!	0	0	0

## Sheet: Genescan data
Sample	Gene	Size	Height	Area	Size of Prev	Area of Prev	Ratio to Prev	Size of Post	Area of post	Ratio to Post	Tract length
CJ1305_6_CV_Run_3_G05_20.fsa	capa	456.41	226	257.36	N	N	N	N	N	N	11	1
CJ1305_6_CV_Run_3_G05_20.fsa	cj0031	217.79	3875	2477.2	216.74	678.94	3.64863	218.74	196.15	12.6291	9	1
CJ1305_6_CV_Run_3_G05_20.fsa	cj0045	281.03	1753	1104.06	280	987.92	1.11756	282.06	86.59	12.7504	10	0
CJ1305_6_CV_Run_3_G05_20.fsa	cj0171	281.24	52	39.24	N	N	N	N	N	N	9	0
CJ1305_6_CV_Run_3_G05_20.fsa	cj0275	215.48	69	38.89	214.53	32.91	1.18171	216.42	32.43	1.1992	8.5	?
CJ1305_6_CV_Run_3_G05_20.fsa	cj0685	125.89	3965	2234.82	N	N	N	126.96	258.44	8.64735	8	0
CJ1305_6_CV_Run_3_G05_20.fsa	cj1305	217.69	70	96.49	N	N	N	N	N	N	8	0
CJ1305_6_CV_Run_3_G05_20.fsa	cj1310	364.56	506	376.07	N	N	N	365.6	314.5	1.19577	10	0
CJ1305_6_CV_Run_3_G05_20.fsa	cj1318	331.3	532	363.96	330.26	60.94	5.97243	332.34	36.55	9.95787	11	1
CJ1305_6_CV_Run_3_G05_20.fsa	cj1321	147.58	56	51.43	N	N	N	N	N	N	11	0
CJ1305_6_CV_Run_3_G05_20.fsa	cj1325	158.9	749	656.19	157.91	3417.81	0.191991	N	N	N	6	1
CJ1305_6_CV_Run_3_G05_20.fsa	cj1335	335.45	2583	1840.02	334.42	1031.07	1.78457	N	N	N	10	0
CJ1305_6_CV_Run_3_G05_20.fsa	cj1342	392.85	971	802.73	391.79	625.39	1.28357	N	N	N	10	0
CJ1305_6_CV_Run_3_G05_20.fsa	cj1420	106.31	4894	3126.91	N	N	N	107.33	343.83	9.09435	9	1
CJ1305_6_CV_Run_3_G05_20.fsa	cj1426	203.94	5648	3395.68	N	N	N	205	193.55	17.5442	10	1
CJ1305_6_CV_Run_3_G05_20.fsa	cj1429	87.32	5496	4232.6	N	N	N	N	N	N	9	0
CJ1305_6_CV_Run_4_E05_14.fsa	capa	456.4	335	386.5	N	N	N	N	N	N	11	1
CJ1305_6_CV_Run_4_E05_14.fsa	cj0031	217.86	4090	2720.02	216.79	715.79	3.80003	N	N	N	9	1
CJ1305_6_CV_Run_4_E05_14.fsa	cj0045	280	1648	946.02	N	N	N	281.03	984.82	0.960602	9	0
CJ1305_6_CV_Run_4_E05_14.fsa	cj0275	211.15	55	60.48	N	N	N	N	N	N	4	0
CJ1305_6_CV_Run_4_E05_14.fsa	cj0676	204.94	53	53.35	N	N	N	N	N	N	8	0
CJ1305_6_CV_Run_4_E05_14.fsa	cj0685	125.92	3910	2238.46	N	N	N	126.99	293.98	7.61433	8	0
CJ1305_6_CV_Run_4_E05_14.fsa	cj1296	103.29	60	73.52	N	N	N	N	N	N	9.5	?
CJ1305_6_CV_Run_4_E05_14.fsa	cj1305	218.5	52	53.45	N	N	N	N	N	N	9	1
CJ1305_6_CV_Run_4_E05_14.fsa	cj1310	364.59	579	407.17	363.65	91.38	4.45579	365.64	331.69	1.22756	10	0
CJ1305_6_CV_Run_4_E05_14.fsa	cj1318	331.26	638	415.07	330.22	70	5.92957	332.3	42.89	9.67755	11	1
CJ1305_6_CV_Run_4_E05_14.fsa	cj1325	162.59	825	441.91	161.51	86.43	5.11292	163.56	124.63	3.54578	10	0
CJ1305_6_CV_Run_4_E05_14.fsa	cj1335	335.43	2471	1783.32	N	N	N	N	N	N	10	0
CJ1305_6_CV_Run_4_E05_14.fsa	cj1342	392.86	1273	966.53	391.9	747.92	1.29229	393.92	133.17	7.25787	10	0
CJ1305_6_CV_Run_4_E05_14.fsa	cj1420	106.24	4681	2948.13	N	N	N	107.25	335.06	8.79881	9	1
CJ1305_6_CV_Run_4_E05_14.fsa	cj1426	203.99	5523	3298.58	N	N	N	204.94	201.17	16.397	10	1
CJ1305_6_CV_Run_4_E05_14.fsa	cj1429	87.38	5074	3864.22	86.35	484.45	7.97651	N	N	N	9	0
CJ1305_6_MV_Run_3_H05_23.fsa	capa	456.44	272	317.21	N	N	N	N	N	N	11	1
CJ1305_6_MV_Run_3_H05_23.fsa	cj0031	217.79	3743	2509.15	216.74	651.15	3.85341	N	N	N	9	1
CJ1305_6_MV_Run_3_H05_23.fsa	cj0045	279.9	1929	1172.18	N	N	N	280.92	587.24	1.99608	9	0
CJ1305_6_MV_Run_3_H05_23.fsa	cj0275	212.85	60	38.52	N	N	N	N	N	N	6	0
CJ1305_6_MV_Run_3_H05_23.fsa	cj0676	204.29	109	48.71	N	N	N	205.23	33.23	1.46584	7.5	?
CJ1305_6_MV_Run_3_H05_23.fsa	cj0685	125.83	5180	2869.67	N	N	N	126.9	263.31	10.8984	8	0
CJ1305_6_MV_Run_3_H05_23.fsa	cj1295	157.49	86	31.37	N	N	N	N	N	N	8	0
CJ1305_6_MV_Run_3_H05_23.fsa	cj1296	102.3	61	30.54	N	N	N	N	N	N	8.5	?
CJ1305_6_MV_Run_3_H05_23.fsa	cj1305	217.69	75	40.2	N	N	N	N	N	N	8	0
CJ1305_6_MV_Run_3_H05_23.fsa	cj1310	364.56	698	514.98	363.53	242.06	2.12749	365.6	199.66	2.57928	10	0
CJ1305_6_MV_Run_3_H05_23.fsa	cj1318	331.28	597	400.83	330.25	67.74	5.91718	332.31	34.67	11.5613	11	1
CJ1305_6_MV_Run_3_H05_23.fsa	cj1321	147.43	78	36.94	146.34	26.01	1.42022	N	N	N	11	0
CJ1305_6_MV_Run_3_H05_23.fsa	cj1325	162.68	1108	626.11	161.61	223.01	2.80754	163.64	112.94	5.54374	10	0
CJ1305_6_MV_Run_3_H05_23.fsa	cj1335	335.39	2607	1845.48	334.36	579.15	3.18653	N	N	N	10	0
CJ1305_6_MV_Run_3_H05_23.fsa	cj1342	392.94	1251	1012.37	391.88	528.78	1.91454	N	N	N	10	0
CJ1305_6_MV_Run_3_H05_23.fsa	cj1420	106.39	4663	2921.01	N	N	N	107.41	211.17	13.8325	9	1
CJ1305_6_MV_Run_3_H05_23.fsa	cj1426	203.97	5322	3179.37	N	N	N	N	N	N	10	1
CJ1305_6_MV_Run_3_H05_23.fsa	cj1429	87.32	4964	3398.94	86.3	494.64	6.87154	N	N	N	9	0
CJ1305_6_MV_Run_4_F05_17.fsa	cj0031	217.79	2612	1683.69	216.74	572.26	2.94218	218.84	143.98	11.6939	9	1
CJ1305_6_MV_Run_4_F05_17.fsa	cj0045	281.03	1320	797.39	280	439.94	1.8125	282.06	65.37	12.1981	10	0
CJ1305_6_MV_Run_4_F05_17.fsa	cj0275	214.42	68	42.29	N	N	N	N	N	N	7.5	?
CJ1305_6_MV_Run_4_F05_17.fsa	cj0676	205.21	50	43.24	N	N	N	N	N	N	8.5	?
CJ1305_6_MV_Run_4_F05_17.fsa	cj0685	125.91	4026	2264.58	N	N	N	126.88	191.18	11.8453	8	0
CJ1305_6_MV_Run_4_F05_17.fsa	cj1295	157.48	60	29.31	N	N	N	N	N	N	8	0
CJ1305_6_MV_Run_4_F05_17.fsa	cj1325	161.61	727	371.49	N	N	N	162.69	324.62	1.14438	9	1
CJ1305_6_MV_Run_4_F05_17.fsa	cj1335	335.45	1443	1011.13	N	N	N	N	N	N	10	0
CJ1305_6_MV_Run_4_F05_17.fsa	cj1342	391.87	93	71.98	N	N	N	N	N	N	9	1
CJ1305_6_MV_Run_4_F05_17.fsa	cj1420	102.88	104	58.89	N	N	N	N	N	N	5.5	?
CJ1305_6_MV_Run_4_F05_17.fsa	cj1426	203.94	3747	2366.79	N	N	N	N	N	N	10	1
CJ1305_6_MV_Run_4_F05_17.fsa	cj1429	87.82	465	994.4	N	N	N	N	N	N	9.5	?
CJ1305_6_run_1_Ino_A05_02.fsa	capa	456.4	1610	1730.91	N	N	N	N	N	N	11	1
CJ1305_6_run_1_Ino_A05_02.fsa	cj0031	217.79	5536	3437.48	216.74	1053.19	3.26387	N	N	N	9	1
CJ1305_6_run_1_Ino_A05_02.fsa	cj0045	279.9	5116	2959.59	N	N	N	280.93	573.94	5.15662	9	0
CJ1305_6_run_1_Ino_A05_02.fsa	cj0565	351.93	50	29.75	N	N	N	N	N	N	362	0
CJ1305_6_run_1_Ino_A05_02.fsa	cj0617	162.7	156	88.64	N	N	N	N	N	N	10	1
CJ1305_6_run_1_Ino_A05_02.fsa	cj0676	202.13	57	31.62	N	N	N	N	N	N	5	0
CJ1305_6_run_1_Ino_A05_02.fsa	cj0685	125.84	8499	4618.66	N	N	N	126.92	453.65	10.1811	8	0
CJ1305_6_run_1_Ino_A05_02.fsa	cj1139	196.25	55	46.23	N	N	N	N	N	N	204	0
CJ1305_6_run_1_Ino_A05_02.fsa	cj1295	158.79	62	29.64	N	N	N	N	N	N	9	1
CJ1305_6_run_1_Ino_A05_02.fsa	cj1296	102.54	52	23.92	N	N	N	N	N	N	8.5	?
CJ1305_6_run_1_Ino_A05_02.fsa	cj1305	217.9	194	168.32	216.84	37.69	4.46591	N	N	N	8.5	?
CJ1305_6_run_1_Ino_A05_02.fsa	cj1310	364.59	1945	1306.19	363.65	345.47	3.78091	365.63	273.22	4.78073	10	0
CJ1305_6_run_1_Ino_A05_02.fsa	cj1318	331.3	2321	1381.5	330.26	299.16	4.61793	332.34	156.17	8.84613	11	1
CJ1305_6_run_1_Ino_A05_02.fsa	cj1321	147.48	184	111.9	146.38	42.11	2.65733	N	N	N	11	0
CJ1305_6_run_1_Ino_A05_02.fsa	cj1325	162.59	3191	1778.39	161.62	357.61	4.97299	163.67	275.15	6.46335	10	0
CJ1305_6_run_1_Ino_A05_02.fsa	cj1335	335.45	6198	4047.02	334.41	1101.4	3.67443	N	N	N	10	0
CJ1305_6_run_1_Ino_A05_02.fsa	cj1342	392.93	3272	2418.45	391.86	1015.72	2.38102	393.89	359.14	6.734	10	0
CJ1305_6_run_1_Ino_A05_02.fsa	cj1420	106.31	7055	4432.9	N	N	N	N	N	N	9	1
CJ1305_6_run_1_Ino_A05_02.fsa	cj1421	285.26	115	76.32	N	N	N	N	N	N	294	1
CJ1305_6_run_1_Ino_A05_02.fsa	cj1426	203.94	7835	4476.21	N	N	N	205	174.74	25.6164	10	1
CJ1305_6_run_1_Ino_A05_02.fsa	cj1429	87.36	7182	4786.3	N	N	N	88.39	509.19	9.39983	9	0
CJ1305_6_run_1_Ino_A05_02.fsa	cj1437	273.75	50	62.83	N	N	N	N	N	N	283	0
CJ1305_6_run_2_Ino_B05_05.fsa	capa	456.41	744	799.1	N	N	N	N	N	N	11	1
CJ1305_6_run_2_Ino_B05_05.fsa	cj0031	217.86	4873	3007.55	216.79	1003.91	2.99584	N	N	N	9	1
CJ1305_6_run_2_Ino_B05_05.fsa	cj0045	279.9	3366	1931.64	N	N	N	280.92	629.46	3.06873	9	0
CJ1305_6_run_2_Ino_B05_05.fsa	cj0171	279.69	87	42.22	N	N	N	N	N	N	7.5	?
CJ1305_6_run_2_Ino_B05_05.fsa	cj0275	212.31	95	51.8	N	N	N	N	N	N	5	1
CJ1305_6_run_2_Ino_B05_05.fsa	cj0617	162.69	50	34.29	N	N	N	N	N	N	10	1
CJ1305_6_run_2_Ino_B05_05.fsa	cj0676	203.68	105	35.11	N	N	N	N	N	N	7	1
CJ1305_6_run_2_Ino_B05_05.fsa	cj0685	125.89	4933	2677.52	N	N	N	126.96	328.73	8.14504	8	0
CJ1305_6_run_2_Ino_B05_05.fsa	cj1295	157.91	74	40.88	N	N	N	N	N	N	8	0
CJ1305_6_run_2_Ino_B05_05.fsa	cj1305	217.97	145	116.94	N	N	N	N	N	N	8.5	?
CJ1305_6_run_2_Ino_B05_05.fsa	cj1310	364.68	1177	774.83	363.64	199.13	3.89108	365.72	268.77	2.88287	10	0
CJ1305_6_run_2_Ino_B05_05.fsa	cj1318	331.21	1168	718.98	330.17	122.49	5.8697	332.24	81.07	8.86863	11	1
CJ1305_6_run_2_Ino_B05_05.fsa	cj1321	147.47	117	71.76	146.37	36.04	1.99112	N	N	N	11	0
CJ1305_6_run_2_Ino_B05_05.fsa	cj1325	162.58	1288	717.96	161.61	131.04	5.47894	163.66	140.5	5.11004	10	0
CJ1305_6_run_2_Ino_B05_05.fsa	cj1335	335.35	3895	2539.54	334.31	741.05	3.42695	N	N	N	10	0
CJ1305_6_run_2_Ino_B05_05.fsa	cj1342	392.89	2218	1582.88	391.83	888.58	1.78136	393.84	268.64	5.8922	10	0
CJ1305_6_run_2_Ino_B05_05.fsa	cj1420	106.37	5957	3677.83	N	N	N	N	N	N	9	1
CJ1305_6_run_2_Ino_B05_05.fsa	cj1421	285.24	71	53.58	N	N	N	N	N	N	294	1
CJ1305_6_run_2_Ino_B05_05.fsa	cj1426	203.89	6389	3641.76	N	N	N	204.94	327.25	11.1284	10	1
CJ1305_6_run_2_Ino_B05_05.fsa	cj1429	87.37	6265	4193	N	N	N	88.4	594.05	7.05833	9	0
CJ1305_6_run_3_Ino_C05_08.fsa	capa	456.39	1209	1152.15	N	N	N	N	N	N	11	1
CJ1305_6_run_3_Ino_C05_08.fsa	cj0031	217.75	4976	3150.8	216.68	1032.43	3.05183	N	N	N	9	1
CJ1305_6_run_3_Ino_C05_08.fsa	cj0045	279.9	3348	1809.81	N	N	N	280.93	1063.91	1.70109	9	0
CJ1305_6_run_3_Ino_C05_08.fsa	cj0171	278.76	54	50.59	N	N	N	N	N	N	6.5	?
CJ1305_6_run_3_Ino_C05_08.fsa	cj0275	214	72	99.89	N	N	N	N	N	N	7	0
CJ1305_6_run_3_Ino_C05_08.fsa	cj0676	204.83	69	69.52	N	N	N	N	N	N	8	0
CJ1305_6_run_3_Ino_C05_08.fsa	cj0685	125.81	6433	3575.7	N	N	N	126.88	416.13	8.59275	8	0
CJ1305_6_run_3_Ino_C05_08.fsa	cj1296	99.55	90	105.1	N	N	N	N	N	N	6	0
CJ1305_6_run_3_Ino_C05_08.fsa	cj1305	217.86	73	72.52	N	N	N	N	N	N	8.5	?
CJ1305_6_run_3_Ino_C05_08.fsa	cj1310	364.56	1340	899.56	363.63	226.79	3.96649	365.6	471.95	1.90605	10	0
CJ1305_6_run_3_Ino_C05_08.fsa	cj1318	331.24	1952	1198.33	330.21	269.54	4.44583	332.28	130.33	9.19458	11	1
CJ1305_6_run_3_Ino_C05_08.fsa	cj1321	147.47	81	81.98	N	N	N	N	N	N	11	0
CJ1305_6_run_3_Ino_C05_08.fsa	cj1325	162.6	2038	1126.46	161.62	251.38	4.4811	163.68	253.25	4.44802	10	0
CJ1305_6_run_3_Ino_C05_08.fsa	cj1335	335.37	5049	3382.94	334.34	1149.62	2.94266	N	N	N	10	0
CJ1305_6_run_3_Ino_C05_08.fsa	cj1342	392.82	2661	2015.97	391.85	1159.32	1.73892	393.89	255.95	7.87642	10	0
CJ1305_6_run_3_Ino_C05_08.fsa	cj1420	106.37	6843	4272.9	N	N	N	N	N	N	9	1
CJ1305_6_run_3_Ino_C05_08.fsa	cj1426	203.89	7231	4055.22	N	N	N	204.94	159.03	25.4997	10	1
CJ1305_6_run_3_Ino_C05_08.fsa	cj1429	87.37	7224	4654.35	86.34	826.34	5.63249	N	N	N	9	0
CJ1305_6_run_4_Ino_D05_11.fsa	capa	456.51	947	1060.8	N	N	N	N	N	N	11	1
CJ1305_6_run_4_Ino_D05_11.fsa	cj0031	217.86	5093	3257.21	216.79	1054.28	3.08951	N	N	N	9	1
CJ1305_6_run_4_Ino_D05_11.fsa	cj0045	280	3841	2202.54	N	N	N	281.03	1271.33	1.73247	9	0
CJ1305_6_run_4_Ino_D05_11.fsa	cj0171	278.55	54	14.02	N	N	N	N	N	N	6.5	?
CJ1305_6_run_4_Ino_D05_11.fsa	cj0275	212.21	67	22.89	N	N	N	N	N	N	5	1
CJ1305_6_run_4_Ino_D05_11.fsa	cj0676	204.94	92	74.99	N	N	N	N	N	N	8	0
CJ1305_6_run_4_Ino_D05_11.fsa	cj0685	125.81	5630	3127.74	N	N	N	126.89	365.64	8.55415	8	0
CJ1305_6_run_4_Ino_D05_11.fsa	cj1144	171.21	53	20.63	N	N	N	N	N	N	180	0
CJ1305_6_run_4_Ino_D05_11.fsa	cj1295	157.6	57	23.72	N	N	N	N	N	N	8	0
CJ1305_6_run_4_Ino_D05_11.fsa	cj1296	103.31	51	56.28	N	N	N	N	N	N	9.5	?
CJ1305_6_run_4_Ino_D05_11.fsa	cj1305	217.97	83	88.89	N	N	N	N	N	N	8.5	?
CJ1305_6_run_4_Ino_D05_11.fsa	cj1310	364.59	1350	924.71	363.55	240.09	3.85151	365.64	471.16	1.96262	10	0
CJ1305_6_run_4_Ino_D05_11.fsa	cj1318	331.35	2071	1292.33	330.32	275.66	4.68813	332.28	128.94	10.0227	11	1
CJ1305_6_run_4_Ino_D05_11.fsa	cj1321	147.43	91	84.15	146.45	29.94	2.81062	N	N	N	11	0
CJ1305_6_run_4_Ino_D05_11.fsa	cj1325	162.59	1643	890.05	161.51	198.46	4.48478	163.67	224.54	3.96388	10	0
CJ1305_6_run_4_Ino_D05_11.fsa	cj1335	335.48	5412	3580.2	N	N	N	N	N	N	10	0
CJ1305_6_run_4_Ino_D05_11.fsa	cj1342	392.89	2432	1745.61	391.84	1149.59	1.51846	393.85	238.95	7.30534	10	0
CJ1305_6_run_4_Ino_D05_11.fsa	cj1420	106.37	7218	4505.82	N	N	N	N	N	N	9	1
CJ1305_6_run_4_Ino_D05_11.fsa	cj1421	285.24	55	41.67	N	N	N	N	N	N	294	1
CJ1305_6_run_4_Ino_D05_11.fsa	cj1426	203.89	7095	4033.25	N	N	N	204.94	144.2	27.9698	10	1
CJ1305_6_run_4_Ino_D05_11.fsa	cj1429	87.37	7510	4956.58	N	N	N	88.4	520.67	9.51962	9	0
FlaAca_CV_Run_3_G07_19.fsa	capa	455.29	993	891.91	N	N	N	456.3	453.84	1.96525	10	0
FlaAca_CV_Run_3_G07_19.fsa	cj0031	218.61	9989	6854.46	N	N	N	219.68	1578.55	4.34225	10	0
FlaAca_CV_Run_3_G07_19.fsa	cj0045	280.93	3898	2377.74	279.9	1105.13	2.15155	281.96	201.81	11.7821	10	0
FlaAca_CV_Run_3_G07_19.fsa	cj0171	280.82	88	21.92	279.79	31.73	0.690829	N	N	N	8.5	?
FlaAca_CV_Run_3_G07_19.fsa	cj0275	213.58	78	43.86	N	N	N	N	N	N	6.5	?
FlaAca_CV_Run_3_G07_19.fsa	cj0676	204.94	62	25.66	N	N	N	205.88	32.51	0.789296	8	0
FlaAca_CV_Run_3_G07_19.fsa	cj0685	125.89	7014	3870.51	N	N	N	126.96	663.29	5.83532	8	0
FlaAca_CV_Run_3_G07_19.fsa	cj1296	102.85	76	64.08	N	N	N	N	N	N	9	0
FlaAca_CV_Run_3_G07_19.fsa	cj1305	218.5	221	295.47	N	N	N	N	N	N	9	1
FlaAca_CV_Run_3_G07_19.fsa	cj1306	304.06	60	43.03	N	N	N	N	N	N	10	0
FlaAca_CV_Run_3_G07_19.fsa	cj1310	362.6	952	634.73	N	N	N	363.63	675.79	0.939241	8	0
FlaAca_CV_Run_3_G07_19.fsa	cj1318	330.18	1314	814.2	N	N	N	331.22	516.86	1.57528	10	0
FlaAca_CV_Run_3_G07_19.fsa	cj1321	146.56	60	41.64	N	N	N	N	N	N	10	1
FlaAca_CV_Run_3_G07_19.fsa	cj1325	162.58	1336	763.29	161.5	485.38	1.57256	163.55	195.02	3.91391	10	0
FlaAca_CV_Run_3_G07_19.fsa	cj1335	335.35	4354	3007.41	334.32	750.51	4.00716	N	N	N	10	0
FlaAca_CV_Run_3_G07_19.fsa	cj1342	391.84	2522	1887.65	N	N	N	392.79	1875.27	1.0066	9	1
FlaAca_CV_Run_3_G07_19.fsa	cj1420	106.26	8160	4881.5	105.24	417.95	11.6796	N	N	N	9	1
FlaAca_CV_Run_3_G07_19.fsa	cj1426	203.89	9031	5084.29	N	N	N	204.94	369.04	13.7771	10	1
FlaAca_CV_Run_3_G07_19.fsa	cj1429	87.44	5609	4029.76	N	N	N	88.47	690.65	5.83474	9	0
FlaAca_CV_Run_4_E07_13.fsa	capa	455.29	776	679.85	N	N	N	456.3	264.57	2.56964	10	0
FlaAca_CV_Run_4_E07_13.fsa	cj0031	218.63	11348	7668.67	N	N	N	219.58	948.77	8.08275	10	0
FlaAca_CV_Run_4_E07_13.fsa	cj0045	281.03	3472	2075.51	280	898.75	2.30933	282.06	216.78	9.57427	10	0
FlaAca_CV_Run_4_E07_13.fsa	cj0171	281.95	57	34.13	N	N	N	N	N	N	10	0
FlaAca_CV_Run_4_E07_13.fsa	cj0275	214.32	66	35.23	N	N	N	215.37	32.57	1.08167	7	0
FlaAca_CV_Run_4_E07_13.fsa	cj0676	205.42	52	34.08	N	N	N	N	N	N	8.5	?
FlaAca_CV_Run_4_E07_13.fsa	cj0685	125.89	4916	2694.88	N	N	N	126.96	543.85	4.95519	8	0
FlaAca_CV_Run_4_E07_13.fsa	cj1144	171.43	52	20.3	N	N	N	N	N	N	180.5	?
FlaAca_CV_Run_4_E07_13.fsa	cj1295	156.59	51	36.4	N	N	N	N	N	N	7	0
FlaAca_CV_Run_4_E07_13.fsa	cj1296	98.43	81	50.33	N	N	N	N	N	N	4.5	?
FlaAca_CV_Run_4_E07_13.fsa	cj1305	218.53	196	264.1	N	N	N	N	N	N	9	1
FlaAca_CV_Run_4_E07_13.fsa	cj1310	362.5	1128	753.08	N	N	N	363.54	384.69	1.95763	8	0
FlaAca_CV_Run_4_E07_13.fsa	cj1318	330.32	1067	641.77	N	N	N	331.35	444.11	1.44507	10	0
FlaAca_CV_Run_4_E07_13.fsa	cj1321	146.37	54	73.7	N	N	N	N	N	N	10	1
FlaAca_CV_Run_4_E07_13.fsa	cj1325	164.65	1327	678.6	163.68	102.28	6.63473	N	N	N	12	1
FlaAca_CV_Run_4_E07_13.fsa	cj1335	335.38	3713	2502.39	334.35	653.59	3.82868	N	N	N	10	0
FlaAca_CV_Run_4_E07_13.fsa	cj1342	392.96	1976	1511.18	391.9	1266.19	1.19349	393.92	230.34	6.56065	10	0
FlaAca_CV_Run_4_E07_13.fsa	cj1420	106.31	6294	3858.64	N	N	N	107.33	626.47	6.15934	9	1
FlaAca_CV_Run_4_E07_13.fsa	cj1426	203.94	6770	3866.43	N	N	N	205	494.19	7.82377	10	1
FlaAca_CV_Run_4_E07_13.fsa	cj1429	87.33	4975	3429.91	86.3	1187.23	2.889	N	N	N	9	0
FlaAca_MV_Run_3_H07_22.fsa	capa	456.27	482	604.37	N	N	N	N	N	N	11	1
FlaAca_MV_Run_3_H07_22.fsa	cj0031	219.58	4544	2979.87	N	N	N	220.61	105.24	28.315	11	0
FlaAca_MV_Run_3_H07_22.fsa	cj0045	280.92	2331	1718.52	279.9	497.2	3.4564	N	N	N	10	0
FlaAca_MV_Run_3_H07_22.fsa	cj0275	214	76	110.15	N	N	N	N	N	N	7	0
FlaAca_MV_Run_3_H07_22.fsa	cj0685	126.87	3917	2328.46	125.81	127.29	18.2926	N	N	N	9	1
FlaAca_MV_Run_3_H07_22.fsa	cj1144	173.58	58	18.15	N	N	N	N	N	N	182.5	?
FlaAca_MV_Run_3_H07_22.fsa	cj1296	103.74	75	71.87	102.72	41.43	1.73473	N	N	N	10	1
FlaAca_MV_Run_3_H07_22.fsa	cj1305	218.53	62	59.4	N	N	N	N	N	N	9	1
FlaAca_MV_Run_3_H07_22.fsa	cj1310	363.58	1102	1029.59	N	N	N	N	N	N	9	1
FlaAca_MV_Run_3_H07_22.fsa	cj1318	330.26	954	764.96	N	N	N	N	N	N	10	0
FlaAca_MV_Run_3_H07_22.fsa	cj1325	162.66	1316	847.48	161.6	126.6	6.69415	163.62	66.59	12.7268	10	0
FlaAca_MV_Run_3_H07_22.fsa	cj1335	336.36	2383	1804.95	335.34	436.82	4.13202	N	N	N	11	1
FlaAca_MV_Run_3_H07_22.fsa	cj1342	391.75	2060	2281.7	N	N	N	N	N	N	9	1
FlaAca_MV_Run_3_H07_22.fsa	cj1420	106.33	4502	2898.7	N	N	N	N	N	N	9	1
FlaAca_MV_Run_3_H07_22.fsa	cj1426	203.86	5124	3153.87	N	N	N	N	N	N	10	1
FlaAca_MV_Run_3_H07_22.fsa	cj1429	86.35	5556	3533.73	N	N	N	87.36	542.36	6.51547	8	0
FlaAca_MV_Run_4_F07_16.fsa	capa	456.32	585	660.3	N	N	N	N	N	N	11	1
FlaAca_MV_Run_4_F07_16.fsa	cj0031	216.79	4610	2993.78	N	N	N	N	N	N	8	0
FlaAca_MV_Run_4_F07_16.fsa	cj0045	280.93	2171	1441.06	279.9	449.84	3.20349	281.96	109.44	13.1676	10	0
FlaAca_MV_Run_4_F07_16.fsa	cj0171	281.13	71	34.06	N	N	N	N	N	N	9	0
FlaAca_MV_Run_4_F07_16.fsa	cj0275	212.73	52	25.13	N	N	N	N	N	N	5.5	?
FlaAca_MV_Run_4_F07_16.fsa	cj0676	204.93	50	13.77	N	N	N	N	N	N	8	0
FlaAca_MV_Run_4_F07_16.fsa	cj0685	126.82	3797	2276.24	N	N	N	127.89	150.08	15.1668	9	1
FlaAca_MV_Run_4_F07_16.fsa	cj1295	157.92	84	25.9	N	N	N	N	N	N	8	0
FlaAca_MV_Run_4_F07_16.fsa	cj1296	101.95	64	34.65	N	N	N	N	N	N	8	0
FlaAca_MV_Run_4_F07_16.fsa	cj1305	219.68	93	68.82	N	N	N	N	N	N	10	0
FlaAca_MV_Run_4_F07_16.fsa	cj1306	305.08	52	22.62	N	N	N	N	N	N	11	0
FlaAca_MV_Run_4_F07_16.fsa	cj1310	363.62	1081	775.37	N	N	N	N	N	N	9	1
FlaAca_MV_Run_4_F07_16.fsa	cj1318	331.15	1068	725.61	N	N	N	332.18	59.42	12.2115	11	1
FlaAca_MV_Run_4_F07_16.fsa	cj1321	146.45	54	54.64	N	N	N	N	N	N	10	1
FlaAca_MV_Run_4_F07_16.fsa	cj1325	162.58	1355	814.89	161.61	131.04	6.21864	163.55	53.92	15.1129	10	0
FlaAca_MV_Run_4_F07_16.fsa	cj1335	335.27	2795	1829.18	334.24	231.06	7.91647	N	N	N	10	0
FlaAca_MV_Run_4_F07_16.fsa	cj1342	391.83	2469	1978.99	N	N	N	N	N	N	9	1
FlaAca_MV_Run_4_F07_16.fsa	cj1420	107.41	3633	2388.57	106.39	736.97	3.24107	N	N	N	10	0
FlaAca_MV_Run_4_F07_16.fsa	cj1426	204.93	3966	2672.61	N	N	N	N	N	N	11	0
FlaAca_MV_Run_4_F07_16.fsa	cj1429	87.44	5461	4105.05	N	N	N	N	N	N	9	0
FlaAca_run_1_Ino_A07_01.fsa	capa	455.32	1031	839.95	N	N	N	N	N	N	10	0
FlaAca_run_1_Ino_A07_01.fsa	cj0031	218.53	7053	4438.42	N	N	N	219.58	755.8	5.87248	10	0
FlaAca_run_1_Ino_A07_01.fsa	cj0045	280.92	3022	1713.62	279.9	993.32	1.72514	281.94	181.63	9.43467	10	0
FlaAca_run_1_Ino_A07_01.fsa	cj0171	279.69	62	40.24	N	N	N	N	N	N	7.5	?
FlaAca_run_1_Ino_A07_01.fsa	cj0275	214.32	87	79.44	N	N	N	N	N	N	7	0
FlaAca_run_1_Ino_A07_01.fsa	cj0676	204.95	77	67.08	N	N	N	206	42.01	1.59676	8	0
FlaAca_run_1_Ino_A07_01.fsa	cj0685	125.87	5280	2825.78	124.8	64.05	44.1183	126.83	468.42	6.03258	8	0
FlaAca_run_1_Ino_A07_01.fsa	cj1296	102.87	97	91.21	N	N	N	N	N	N	9	0
FlaAca_run_1_Ino_A07_01.fsa	cj1305	218.53	138	152.49	N	N	N	N	N	N	9	1
FlaAca_run_1_Ino_A07_01.fsa	cj1310	363.59	1145	735.35	362.57	457.63	1.60687	364.62	263.91	2.78637	9	1
FlaAca_run_1_Ino_A07_01.fsa	cj1318	330.24	1202	696.55	329.21	47.05	14.8045	331.27	470.39	1.48079	10	0
FlaAca_run_1_Ino_A07_01.fsa	cj1321	146.41	52	35.76	N	N	N	N	N	N	10	1
FlaAca_run_1_Ino_A07_01.fsa	cj1325	162.58	1293	688.13	161.51	328.32	2.09591	163.55	146.3	4.70355	10	0
FlaAca_run_1_Ino_A07_01.fsa	cj1335	335.38	3943	2539.73	334.36	791.55	3.20855	N	N	N	10	0
FlaAca_run_1_Ino_A07_01.fsa	cj1342	392.9	2223	1554.67	391.84	1146.81	1.35565	393.85	221.41	7.02168	10	0
FlaAca_run_1_Ino_A07_01.fsa	cj1420	106.39	6220	3875.27	N	N	N	N	N	N	9	1
FlaAca_run_1_Ino_A07_01.fsa	cj1426	203.9	6074	3355.67	N	N	N	204.95	319.99	10.4868	10	1
FlaAca_run_1_Ino_A07_01.fsa	cj1429	87.32	5660	3759.52	N	N	N	88.35	706.95	5.31794	9	0
FlaAca_run_2_Ino_B07_04.fsa	capa	455.38	1080	1134.94	N	N	N	N	N	N	10	0
FlaAca_run_2_Ino_B07_04.fsa	cj0031	218.53	5733	3639.51	N	N	N	219.58	1019.09	3.57133	10	0
FlaAca_run_2_Ino_B07_04.fsa	cj0045	280.92	2808	1624.77	279.9	1073.97	1.51286	281.95	179.6	9.0466	10	0
FlaAca_run_2_Ino_B07_04.fsa	cj0275	214.11	56	24.54	N	N	N	N	N	N	7	0
FlaAca_run_2_Ino_B07_04.fsa	cj0676	204.33	66	32.15	N	N	N	N	N	N	7.5	?
FlaAca_run_2_Ino_B07_04.fsa	cj0685	125.89	4597	2513.11	N	N	N	126.85	547.49	4.59024	8	0
FlaAca_run_2_Ino_B07_04.fsa	cj1305	218.42	97	82.38	N	N	N	N	N	N	9	1
FlaAca_run_2_Ino_B07_04.fsa	cj1310	363.53	1189	800.97	362.6	355.69	2.25188	364.57	338.36	2.36721	9	1
FlaAca_run_2_Ino_B07_04.fsa	cj1318	330.21	1367	838.33	N	N	N	331.25	391.38	2.14198	10	0
FlaAca_run_2_Ino_B07_04.fsa	cj1325	162.69	1166	625.92	161.61	373.96	1.67376	163.66	163.28	3.83341	10	0
FlaAca_run_2_Ino_B07_04.fsa	cj1335	335.38	3649	2479.69	334.35	1051.84	2.35748	N	N	N	10	0
FlaAca_run_2_Ino_B07_04.fsa	cj1342	392.78	2137	1626.39	391.83	1012.97	1.60557	393.84	248.2	6.55274	10	0
FlaAca_run_2_Ino_B07_04.fsa	cj1420	106.37	5887	3655.33	N	N	N	107.39	317.27	11.5212	9	1
FlaAca_run_2_Ino_B07_04.fsa	cj1426	203.9	5610	3228.99	N	N	N	204.96	568.45	5.68034	10	1
FlaAca_run_2_Ino_B07_04.fsa	cj1429	87.33	5552	3712.69	86.3	1062.13	3.49551	N	N	N	9	0
FlaAca_run_3_Ino_C07_07.fsa	capa	455.29	1579	1396.98	N	N	N	456.3	380.93	3.66729	10	0
FlaAca_run_3_Ino_C07_07.fsa	cj0031	218.61	7967	5412.8	N	N	N	219.68	550.61	9.83055	10	0
FlaAca_run_3_Ino_C07_07.fsa	cj0045	280.92	4002	2310.22	279.9	1184.79	1.9499	281.95	221.6	10.4252	10	0
FlaAca_run_3_Ino_C07_07.fsa	cj0171	284.11	56	20.33	N	N	N	N	N	N	12	0
FlaAca_run_3_Ino_C07_07.fsa	cj0275	213.47	69	56.59	N	N	N	N	N	N	6.5	?
FlaAca_run_3_Ino_C07_07.fsa	cj0676	205.26	56	47.87	N	N	N	N	N	N	8.5	?
FlaAca_run_3_Ino_C07_07.fsa	cj0685	125.92	6697	3665.13	124.84	100.51	36.4653	126.89	501.71	7.30528	8	0
FlaAca_run_3_Ino_C07_07.fsa	cj1296	103.65	69	74.46	N	N	N	N	N	N	10	1
FlaAca_run_3_Ino_C07_07.fsa	cj1305	218.5	192	194.88	217.43	47.04	4.14286	N	N	N	9	1
FlaAca_run_3_Ino_C07_07.fsa	cj1310	363.55	1492	1043.86	362.5	779.08	1.33986	364.59	238.36	4.37934	9	1
FlaAca_run_3_Ino_C07_07.fsa	cj1318	330.32	1850	1136.83	N	N	N	331.35	825.95	1.37639	10	0
FlaAca_run_3_Ino_C07_07.fsa	cj1321	146.45	78	38.93	N	N	N	147.44	48.98	0.794814	10	1
FlaAca_run_3_Ino_C07_07.fsa	cj1325	162.58	1617	840.85	161.5	642.61	1.30849	163.54	111.1	7.56841	10	0
FlaAca_run_3_Ino_C07_07.fsa	cj1335	335.38	5407	3667.73	334.35	1174.54	3.12269	N	N	N	10	0
FlaAca_run_3_Ino_C07_07.fsa	cj1342	392.89	2658	1938.92	391.84	1613.64	1.20158	393.85	256.23	7.56711	10	0
FlaAca_run_3_Ino_C07_07.fsa	cj1420	106.37	7568	4743.84	N	N	N	N	N	N	9	1
FlaAca_run_3_Ino_C07_07.fsa	cj1426	203.89	6625	3764.67	N	N	N	204.94	328.56	11.4581	10	1
FlaAca_run_3_Ino_C07_07.fsa	cj1429	87.37	6260	3979.15	N	N	N	88.4	717.81	5.54346	9	0
FlaAca_run_4_Ino_D07_10.fsa	capa	455.38	928	819.52	N	N	N	456.39	282.72	2.8987	10	0
FlaAca_run_4_Ino_D07_10.fsa	cj0031	218.61	7323	4983.9	N	N	N	219.68	812.23	6.13607	10	0
FlaAca_run_4_Ino_D07_10.fsa	cj0045	280.93	2897	1687.49	279.9	925.73	1.82287	281.95	196.78	8.57552	10	0
FlaAca_run_4_Ino_D07_10.fsa	cj0275	213.27	73	51.17	N	N	N	214.32	45.11	1.13434	6	0
FlaAca_run_4_Ino_D07_10.fsa	cj0685	125.89	4824	2657.37	N	N	N	126.96	540	4.92106	8	0
FlaAca_run_4_Ino_D07_10.fsa	cj1296	98.31	72	67.16	N	N	N	N	N	N	4.5	?
FlaAca_run_4_Ino_D07_10.fsa	cj1305	218.61	126	172.66	N	N	N	N	N	N	9	1
FlaAca_run_4_Ino_D07_10.fsa	cj1310	363.53	990	668.6	362.49	481.33	1.38907	364.57	206.24	3.24185	9	1
FlaAca_run_4_Ino_D07_10.fsa	cj1318	330.27	1379	846.5	N	N	N	331.19	558.33	1.51613	10	0
FlaAca_run_4_Ino_D07_10.fsa	cj1325	162.58	1076	589.22	161.61	338.81	1.73909	163.65	106.68	5.52325	10	0
FlaAca_run_4_Ino_D07_10.fsa	cj1335	335.3	3410	2287.71	334.28	709.37	3.22499	N	N	N	10	0
FlaAca_run_4_Ino_D07_10.fsa	cj1342	392.78	2114	1555.86	391.83	1261.8	1.23305	393.84	254.42	6.11532	10	0
FlaAca_run_4_Ino_D07_10.fsa	cj1420	106.37	6660	4254.06	N	N	N	N	N	N	9	1
FlaAca_run_4_Ino_D07_10.fsa	cj1426	203.96	5388	3103.41	N	N	N	205	421.82	7.35719	10	1
FlaAca_run_4_Ino_D07_10.fsa	cj1429	87.33	5767	3844.11	86.3	1220.66	3.14921	N	N	N	9	0
MAF1_CV_Run_3_G01_19.fsa	capa	456.2	429	417.3	N	N	N	N	N	N	11	1
MAF1_CV_Run_3_G01_19.fsa	cj0031	218.55	9176	5559.61	N	N	N	219.59	306.27	18.1526	10	0
MAF1_CV_Run_3_G01_19.fsa	cj0045	279.9	2097	1330.29	N	N	N	280.9	765.37	1.7381	9	0
MAF1_CV_Run_3_G01_19.fsa	cj0275	213.38	65	52.05	N	N	N	N	N	N	6	0
MAF1_CV_Run_3_G01_19.fsa	cj0685	125.9	6157	3316.69	124.85	72.37	45.8296	126.95	358.14	9.26088	8	0
MAF1_CV_Run_3_G01_19.fsa	cj1296	104.83	51	20.42	N	N	N	N	N	N	11	0
MAF1_CV_Run_3_G01_19.fsa	cj1305	218.45	190	148.3	N	N	N	N	N	N	9	1
MAF1_CV_Run_3_G01_19.fsa	cj1310	364.54	1075	714.26	363.53	314.6	2.27038	N	N	N	10	0
MAF1_CV_Run_3_G01_19.fsa	cj1318	330.09	896	518.66	329.08	25.85	20.0642	331.09	52.41	9.8962	10	0
MAF1_CV_Run_3_G01_19.fsa	cj1321	147.21	51	52.17	N	N	N	N	N	N	11	0
MAF1_CV_Run_3_G01_19.fsa	cj1325	162.63	1716	859.86	161.58	199.05	4.31982	163.68	52.69	16.3192	10	0
MAF1_CV_Run_3_G01_19.fsa	cj1335	336.2	1902	1207.28	335.2	476.84	2.53183	N	N	N	11	1
MAF1_CV_Run_3_G01_19.fsa	cj1342	391.74	2436	1724.06	N	N	N	392.77	204.58	8.42731	9	1
MAF1_CV_Run_3_G01_19.fsa	cj1420	106.27	6404	3783.09	N	N	N	N	N	N	9	1
MAF1_CV_Run_3_G01_19.fsa	cj1426	203.95	7158	4122.97	N	N	N	204.99	197.19	20.9086	10	1
MAF1_CV_Run_3_G01_19.fsa	cj1429	87.36	6247	4091.07	N	N	N	N	N	N	9	0
MAF1_CV_Run_4_E01_13.fsa	capa	456.31	103	82.99	N	N	N	N	N	N	11	1
MAF1_CV_Run_4_E01_13.fsa	cj0031	218.53	7264	4508	N	N	N	219.58	312.85	14.4095	10	0
MAF1_CV_Run_4_E01_13.fsa	cj0045	279.8	2144	1346.38	N	N	N	N	N	N	9	0
MAF1_CV_Run_4_E01_13.fsa	cj0685	125.77	4165	2275.53	N	N	N	126.82	326.23	6.97523	8	0
MAF1_CV_Run_4_E01_13.fsa	cj1295	159.36	58	32.44	N	N	N	N	N	N	9.5	?
MAF1_CV_Run_4_E01_13.fsa	cj1296	98.22	68	125.09	N	N	N	N	N	N	4.5	?
MAF1_CV_Run_4_E01_13.fsa	cj1305	218.42	143	162.37	N	N	N	N	N	N	9	1
MAF1_CV_Run_4_E01_13.fsa	cj1310	364.53	509	339.38	363.52	106.79	3.17801	365.54	39.73	8.54216	10	0
MAF1_CV_Run_4_E01_13.fsa	cj1318	330.17	720	423.28	N	N	N	331.18	51.51	8.21743	10	0
MAF1_CV_Run_4_E01_13.fsa	cj1325	162.53	929	455.47	161.48	77.83	5.85211	163.58	22.61	20.1446	10	0
MAF1_CV_Run_4_E01_13.fsa	cj1335	336.41	1745	1163.19	335.31	518.94	2.24147	337.51	735.89	1.58066	11	1
MAF1_CV_Run_4_E01_13.fsa	cj1342	391.73	1341	1011.14	N	N	N	392.76	141.02	7.17019	9	1
MAF1_CV_Run_4_E01_13.fsa	cj1420	106.3	5450	3294.91	105.29	292.03	11.2828	N	N	N	9	1
MAF1_CV_Run_4_E01_13.fsa	cj1426	203.8	4853	2809.77	N	N	N	N	N	N	10	1
MAF1_CV_Run_4_E01_13.fsa	cj1429	87.36	5424	3643.04	N	N	N	88.37	711.74	5.1185	9	0
MAF1_MV_Run_3_H01_22.fsa	capa	456.34	381	331.21	N	N	N	N	N	N	11	1
MAF1_MV_Run_3_H01_22.fsa	cj0031	218.55	6490	3805.89	217.62	933.37	4.07758	219.59	225.35	16.8888	10	0
MAF1_MV_Run_3_H01_22.fsa	cj0045	280.9	1739	987.1	279.9	522.91	1.88771	281.9	103.84	9.50597	10	0
MAF1_MV_Run_3_H01_22.fsa	cj0275	215.55	74	47.65	214.62	40.4	1.17946	N	N	N	8.5	?
MAF1_MV_Run_3_H01_22.fsa	cj0676	205.25	57	40.05	N	N	N	N	N	N	8.5	?
MAF1_MV_Run_3_H01_22.fsa	cj0685	125.85	4658	2524.2	124.8	67.63	37.3237	126.79	324.71	7.77371	8	0
MAF1_MV_Run_3_H01_22.fsa	cj1296	99.34	94	74.52	N	N	N	N	N	N	5.5	?
MAF1_MV_Run_3_H01_22.fsa	cj1305	217.21	81	42.93	N	N	N	218.14	24.6	1.74512	8	0
MAF1_MV_Run_3_H01_22.fsa	cj1310	363.51	725	457.21	N	N	N	364.51	416.31	1.09824	9	1
MAF1_MV_Run_3_H01_22.fsa	cj1318	330.15	1098	650.14	N	N	N	331.15	68.8	9.44971	10	0
MAF1_MV_Run_3_H01_22.fsa	cj1325	162.62	1208	618.26	161.57	156.84	3.94198	163.67	51.99	11.8919	10	0
MAF1_MV_Run_3_H01_22.fsa	cj1335	336.33	1769	1158.02	335.24	613.33	1.88809	337.42	658.97	1.75732	11	1
MAF1_MV_Run_3_H01_22.fsa	cj1342	391.78	1924	1412.39	N	N	N	392.8	181.76	7.77063	9	1
MAF1_MV_Run_3_H01_22.fsa	cj1420	106.29	6250	3692.61	N	N	N	N	N	N	9	1
MAF1_MV_Run_3_H01_22.fsa	cj1426	203.91	5728	3244.95	N	N	N	204.94	242.58	13.3768	10	1
MAF1_MV_Run_3_H01_22.fsa	cj1429	87.39	6251	4064.34	N	N	N	88.39	558.16	7.28168	9	0
MAF1_MV_Run_4_F01_16.fsa	cj0031	218.55	5539	3516.51	217.62	1321.47	2.66106	219.48	208.67	16.852	10	0
MAF1_MV_Run_4_F01_16.fsa	cj0045	280.8	1073	646.64	279.8	406.76	1.58973	281.9	63.16	10.2381	10	0
MAF1_MV_Run_4_F01_16.fsa	cj0171	280.9	60	30.84	N	N	N	N	N	N	9	0
MAF1_MV_Run_4_F01_16.fsa	cj0275	212.35	57	26.03	N	N	N	N	N	N	5	1
MAF1_MV_Run_4_F01_16.fsa	cj0676	203.91	78	22.96	N	N	N	N	N	N	7	1
MAF1_MV_Run_4_F01_16.fsa	cj0685	125.87	4645	2643.76	N	N	N	126.82	383.68	6.89053	8	0
MAF1_MV_Run_4_F01_16.fsa	cj1295	157.85	72	33.33	N	N	N	N	N	N	8	0
MAF1_MV_Run_4_F01_16.fsa	cj1305	218.35	95	84.8	217.31	61.88	1.37039	N	N	N	9	1
MAF1_MV_Run_4_F01_16.fsa	cj1310	364.53	131	86.38	N	N	N	N	N	N	10	0
MAF1_MV_Run_4_F01_16.fsa	cj1318	330.09	143	88.04	N	N	N	N	N	N	10	0
MAF1_MV_Run_4_F01_16.fsa	cj1325	162.64	1195	629.59	161.58	208.03	3.02644	163.58	24.63	25.5619	10	0
MAF1_MV_Run_4_F01_16.fsa	cj1335	336.31	704	487.4	335.21	353.93	1.37711	337.41	229.97	2.11941	11	1
MAF1_MV_Run_4_F01_16.fsa	cj1342	391.85	590	462.9	N	N	N	392.88	59.08	7.83514	9	1
MAF1_MV_Run_4_F01_16.fsa	cj1420	106.22	4653	2874.77	105.22	285.29	10.0767	107.32	152.61	18.8374	9	1
MAF1_MV_Run_4_F01_16.fsa	cj1426	203.81	4048	2428.15	N	N	N	N	N	N	10	1
MAF1_MV_Run_4_F01_16.fsa	cj1429	87.44	5241	3608.23	N	N	N	88.45	577.27	6.25051	9	0
MAF1_run_1_Ino_A01_01.fsa	capa	456.23	1474	1350.88	N	N	N	N	N	N	11	1
MAF1_run_1_Ino_A01_01.fsa	cj0031	218.55	7805	4657.45	217.62	3016.41	1.54404	219.48	373.6	12.4664	10	0
MAF1_run_1_Ino_A01_01.fsa	cj0045	279.9	5599	3629.79	N	N	N	280.9	854.9	4.24587	9	0
MAF1_run_1_Ino_A01_01.fsa	cj0171	280.2	73	19.04	N	N	N	N	N	N	8	1
MAF1_run_1_Ino_A01_01.fsa	cj0275	214.21	81	79.22	N	N	N	N	N	N	7	0
MAF1_run_1_Ino_A01_01.fsa	cj0617	162.32	52	40.51	N	N	N	N	N	N	10	1
MAF1_run_1_Ino_A01_01.fsa	cj0676	205.77	85	62.49	N	N	N	N	N	N	9	0
MAF1_run_1_Ino_A01_01.fsa	cj0685	125.88	7190	3804.8	N	N	N	126.93	431.31	8.8215	8	0
MAF1_run_1_Ino_A01_01.fsa	cj1144	171.66	53	18.1	N	N	N	N	N	N	180.5	?
MAF1_run_1_Ino_A01_01.fsa	cj1295	159.25	74	32.51	158.29	19.68	1.65193	N	N	N	9.5	?
MAF1_run_1_Ino_A01_01.fsa	cj1296	103.37	115	187.73	102.47	72.85	2.57694	N	N	N	9.5	?
MAF1_run_1_Ino_A01_01.fsa	cj1305	218.55	123	119.25	N	N	N	N	N	N	9	1
MAF1_run_1_Ino_A01_01.fsa	cj1310	364.53	1996	1332.73	N	N	N	365.44	86.32	15.4394	10	0
MAF1_run_1_Ino_A01_01.fsa	cj1318	330.2	2837	1662.63	N	N	N	331.2	176.03	9.44515	10	0
MAF1_run_1_Ino_A01_01.fsa	cj1321	147.27	74	52.62	N	N	N	N	N	N	11	0
MAF1_run_1_Ino_A01_01.fsa	cj1325	162.53	2442	1246.58	161.48	296.69	4.20162	163.58	103.69	12.0222	10	0
MAF1_run_1_Ino_A01_01.fsa	cj1335	336.31	4445	2853.87	335.31	1293.16	2.2069	N	N	N	11	1
MAF1_run_1_Ino_A01_01.fsa	cj1342	391.78	4334	3061.59	N	N	N	392.81	378.37	8.09152	9	1
MAF1_run_1_Ino_A01_01.fsa	cj1420	106.27	7364	4624.44	N	N	N	N	N	N	9	1
MAF1_run_1_Ino_A01_01.fsa	cj1426	203.81	6998	3991.21	N	N	N	204.84	208.7	19.1241	10	1
MAF1_run_1_Ino_A01_01.fsa	cj1429	87.27	7283	4682.9	86.27	814.59	5.74878	N	N	N	9	0
MAF1_run_2_Ino_B01_04.fsa	capa	456.2	306	254.7	N	N	N	N	N	N	11	1
MAF1_run_2_Ino_B01_04.fsa	cj0031	218.55	6947	4132.7	N	N	N	219.59	326.36	12.663	10	0
MAF1_run_2_Ino_B01_04.fsa	cj0045	279.8	3359	2064.27	N	N	N	280.81	495.71	4.16427	9	0
MAF1_run_2_Ino_B01_04.fsa	cj0275	213.38	60	37.96	N	N	N	214.41	38.02	0.998422	6	0
MAF1_run_2_Ino_B01_04.fsa	cj0676	204.36	58	20.45	N	N	N	N	N	N	7.5	?
MAF1_run_2_Ino_B01_04.fsa	cj0685	125.8	4594	2425.37	124.74	61.52	39.4241	126.85	304.02	7.97767	8	0
MAF1_run_2_Ino_B01_04.fsa	cj1296	98.23	80	106.8	N	N	N	99.23	60	1.78	4.5	?
MAF1_run_2_Ino_B01_04.fsa	cj1305	218.35	87	67.63	N	N	N	N	N	N	9	1
MAF1_run_2_Ino_B01_04.fsa	cj1310	364.56	1343	882.01	363.55	332.31	2.65418	365.57	64.8	13.6113	10	0
MAF1_run_2_Ino_B01_04.fsa	cj1318	330.13	939	554.52	N	N	N	331.14	46.42	11.9457	10	0
MAF1_run_2_Ino_B01_04.fsa	cj1325	162.54	1219	580.78	161.48	99.84	5.81711	163.6	26.75	21.7114	10	0
MAF1_run_2_Ino_B01_04.fsa	cj1335	336.28	2658	1772.7	335.18	993.11	1.785	N	N	N	11	1
MAF1_run_2_Ino_B01_04.fsa	cj1342	391.74	2124	1537.88	N	N	N	392.77	163.37	9.41348	9	1
MAF1_run_2_Ino_B01_04.fsa	cj1420	106.27	5268	3275.18	N	N	N	N	N	N	9	1
MAF1_run_2_Ino_B01_04.fsa	cj1426	203.85	6445	3681.25	N	N	N	204.88	298.66	12.3259	10	1
MAF1_run_2_Ino_B01_04.fsa	cj1429	87.32	5605	3587.75	N	N	N	88.33	551.97	6.4999	9	0
MAF1_run_3_Ino_C01_07.fsa	capa	456.32	908	849.79	N	N	N	N	N	N	11	1
MAF1_run_3_Ino_C01_07.fsa	cj0031	218.53	6716	4328.44	N	N	N	219.58	266.58	16.2369	10	0
MAF1_run_3_Ino_C01_07.fsa	cj0045	279.9	3826	2516.15	N	N	N	280.9	727.1	3.46053	9	0
MAF1_run_3_Ino_C01_07.fsa	cj0171	279.7	86	41.43	N	N	N	N	N	N	7.5	?
MAF1_run_3_Ino_C01_07.fsa	cj0275	215.37	57	37.29	214.32	42.44	0.878652	216.42	43.28	0.861599	8	1
MAF1_run_3_Ino_C01_07.fsa	cj0676	205.85	58	37.76	N	N	N	N	N	N	9	0
MAF1_run_3_Ino_C01_07.fsa	cj0685	125.77	6086	3275.76	N	N	N	126.82	323.59	10.1232	8	0
MAF1_run_3_Ino_C01_07.fsa	cj1296	99.44	64	63.34	N	N	N	N	N	N	5.5	?
MAF1_run_3_Ino_C01_07.fsa	cj1305	218.63	142	166.21	N	N	N	N	N	N	9	1
MAF1_run_3_Ino_C01_07.fsa	cj1310	364.45	1363	914.61	363.44	332.63	2.74963	365.47	83.52	10.9508	10	0
MAF1_run_3_Ino_C01_07.fsa	cj1318	330.14	1691	999.55	N	N	N	331.15	105.34	9.4888	10	0
MAF1_run_3_Ino_C01_07.fsa	cj1321	147.63	51	51.18	N	N	N	N	N	N	11	0
MAF1_run_3_Ino_C01_07.fsa	cj1325	162.54	1924	981.4	161.48	244.89	4.00751	163.6	43.87	22.3706	10	0
MAF1_run_3_Ino_C01_07.fsa	cj1335	336.29	3147	2015.09	335.28	717.64	2.80794	N	N	N	11	1
MAF1_run_3_Ino_C01_07.fsa	cj1342	391.74	2973	2152.46	N	N	N	392.77	236.43	9.10401	9	1
MAF1_run_3_Ino_C01_07.fsa	cj1420	106.35	6403	4001.75	N	N	N	N	N	N	9	1
MAF1_run_3_Ino_C01_07.fsa	cj1426	203.9	6160	3431.64	N	N	N	204.93	165.73	20.7062	10	1
MAF1_run_3_Ino_C01_07.fsa	cj1429	87.23	6340	4082.02	86.21	624.71	6.53426	N	N	N	9	0
MAF1_run_4_Ino_D01_10.fsa	capa	456.32	1466	1376.19	455.24	270.03	5.09643	N	N	N	11	1
MAF1_run_4_Ino_D01_10.fsa	cj0031	218.55	6992	4393.85	N	N	N	219.59	332.61	13.2102	10	0
MAF1_run_4_Ino_D01_10.fsa	cj0045	279.8	5034	3349.05	N	N	N	280.9	844.21	3.96708	9	0
MAF1_run_4_Ino_D01_10.fsa	cj0275	214.73	53	31.38	213.69	50.62	0.619913	N	N	N	7.5	?
MAF1_run_4_Ino_D01_10.fsa	cj0676	204.12	54	14.62	N	N	N	N	N	N	7	1
MAF1_run_4_Ino_D01_10.fsa	cj0685	125.87	7090	3985.7	124.82	188.18	21.1803	126.92	494.21	8.06479	8	0
MAF1_run_4_Ino_D01_10.fsa	cj1296	100.56	67	56.24	N	N	N	N	N	N	7	1
MAF1_run_4_Ino_D01_10.fsa	cj1305	218.24	116	134.8	217.31	38.9	3.4653	N	N	N	9	1
MAF1_run_4_Ino_D01_10.fsa	cj1310	364.53	1684	1128.63	363.52	423.93	2.6623	365.54	145.25	7.77026	10	0
MAF1_run_4_Ino_D01_10.fsa	cj1318	330.09	2606	1603.38	N	N	N	331.1	178.48	8.98353	10	0
MAF1_run_4_Ino_D01_10.fsa	cj1321	147.42	50	57.2	N	N	N	N	N	N	11	0
MAF1_run_4_Ino_D01_10.fsa	cj1325	162.64	2578	1359.14	161.58	317.59	4.27954	163.58	88.2	15.4098	10	0
MAF1_run_4_Ino_D01_10.fsa	cj1335	336.31	3653	2520.09	335.21	1217.26	2.0703	337.41	1398.22	1.80236	11	1
MAF1_run_4_Ino_D01_10.fsa	cj1342	391.75	3943	2979.81	N	N	N	392.78	392.1	7.59962	9	1
MAF1_run_4_Ino_D01_10.fsa	cj1420	106.27	7250	4682.85	N	N	N	N	N	N	9	1
MAF1_run_4_Ino_D01_10.fsa	cj1426	203.91	6680	3858.58	N	N	N	204.94	186.46	20.6939	10	1
MAF1_run_4_Ino_D01_10.fsa	cj1429	87.32	7228	4619.5	N	N	N	N	N	N	9	0
MAF2_CV_Run_3_G02_20.fsa	capa	455.32	381	395.77	N	N	N	N	N	N	10	0
MAF2_CV_Run_3_G02_20.fsa	cj0031	218.55	6925	4199.29	217.62	1229.79	3.41464	219.59	286.68	14.648	10	0
MAF2_CV_Run_3_G02_20.fsa	cj0045	280.91	2231	1353.21	N	N	N	281.92	164.11	8.24575	10	0
MAF2_CV_Run_3_G02_20.fsa	cj0171	281.21	50	30.77	N	N	N	N	N	N	9	0
MAF2_CV_Run_3_G02_20.fsa	cj0275	214.31	68	47.94	213.38	26.15	1.83327	N	N	N	7	0
MAF2_CV_Run_3_G02_20.fsa	cj0685	125.82	5032	2762.88	N	N	N	126.88	410.56	6.72954	8	0
MAF2_CV_Run_3_G02_20.fsa	cj1295	158.71	61	20.43	N	N	N	N	N	N	9	1
MAF2_CV_Run_3_G02_20.fsa	cj1296	105.05	61	43.69	N	N	N	N	N	N	11	0
MAF2_CV_Run_3_G02_20.fsa	cj1305	218.45	220	170.65	N	N	N	N	N	N	9	1
MAF2_CV_Run_3_G02_20.fsa	cj1310	364.48	804	561.36	363.46	190.21	2.95126	365.49	47.07	11.9261	10	0
MAF2_CV_Run_3_G02_20.fsa	cj1318	330.08	1387	847.19	N	N	N	331.1	84.91	9.97751	10	0
MAF2_CV_Run_3_G02_20.fsa	cj1321	147.31	57	50.97	N	N	N	N	N	N	11	0
MAF2_CV_Run_3_G02_20.fsa	cj1325	158.82	3943	2517.04	157.74	1195.5	2.10543	159.78	353.26	7.12518	6	1
MAF2_CV_Run_3_G02_20.fsa	cj1335	334.24	3337	2048.87	N	N	N	N	N	N	9	0
MAF2_CV_Run_3_G02_20.fsa	cj1342	391.8	2005	1599.6	N	N	N	392.74	256.73	6.23067	9	1
MAF2_CV_Run_3_G02_20.fsa	cj1420	106.28	7432	4439.67	N	N	N	N	N	N	9	1
MAF2_CV_Run_3_G02_20.fsa	cj1426	203.95	6042	3475.68	N	N	N	204.99	379.39	9.16123	10	1
MAF2_CV_Run_3_G02_20.fsa	cj1429	86.27	6673	3905.33	N	N	N	N	N	N	8	0
MAF2_CV_Run_4_E02_14.fsa	capa	455.21	67	67.58	N	N	N	N	N	N	10	0
MAF2_CV_Run_4_E02_14.fsa	cj0031	218.55	6049	3867.68	N	N	N	219.59	232.71	16.6202	10	0
MAF2_CV_Run_4_E02_14.fsa	cj0045	280.91	1270	806.02	N	N	N	281.93	85.99	9.37342	10	0
MAF2_CV_Run_4_E02_14.fsa	cj0275	213.27	55	30.06	N	N	N	N	N	N	6	0
MAF2_CV_Run_4_E02_14.fsa	cj0685	125.85	3095	1820.91	N	N	N	126.91	303.39	6.00188	8	0
MAF2_CV_Run_4_E02_14.fsa	cj1296	99.55	65	70.76	N	N	N	100.56	51.33	1.37853	6	0
MAF2_CV_Run_4_E02_14.fsa	cj1305	218.45	72	98.46	N	N	N	N	N	N	9	1
MAF2_CV_Run_4_E02_14.fsa	cj1310	364.58	499	371.96	363.56	113.47	3.27805	365.49	34.64	10.7379	10	0
MAF2_CV_Run_4_E02_14.fsa	cj1318	330.11	582	375.39	N	N	N	331.12	36.79	10.2036	10	0
MAF2_CV_Run_4_E02_14.fsa	cj1325	158.92	2898	1903.7	157.84	893.95	2.12954	159.89	366.5	5.19427	6	1
MAF2_CV_Run_4_E02_14.fsa	cj1335	334.26	1840	1124.88	N	N	N	N	N	N	9	0
MAF2_CV_Run_4_E02_14.fsa	cj1342	391.87	968	792.65	N	N	N	N	N	N	9	1
MAF2_CV_Run_4_E02_14.fsa	cj1420	106.26	4864	3004.69	N	N	N	107.26	228.39	13.156	9	1
MAF2_CV_Run_4_E02_14.fsa	cj1426	203.88	4446	2664.58	N	N	N	204.93	263.62	10.1077	10	1
MAF2_CV_Run_4_E02_14.fsa	cj1429	86.27	4538	2731.31	N	N	N	N	N	N	8	0
MAF2_MV_Run_3_H02_23.fsa	cj0031	218.55	4644	2702.8	N	N	N	219.59	110.27	24.5107	10	0
MAF2_MV_Run_3_H02_23.fsa	cj0045	280.91	1256	715.55	N	N	N	281.91	162.26	4.4099	10	0
MAF2_MV_Run_3_H02_23.fsa	cj0171	280.3	50	21.57	N	N	N	N	N	N	8	1
MAF2_MV_Run_3_H02_23.fsa	cj0275	215.97	59	41.73	N	N	N	N	N	N	9	0
MAF2_MV_Run_3_H02_23.fsa	cj0685	125.77	5070	2711.37	N	N	N	126.82	169.84	15.9643	8	0
MAF2_MV_Run_3_H02_23.fsa	cj1295	158.06	71	29.36	N	N	N	N	N	N	8	0
MAF2_MV_Run_3_H02_23.fsa	cj1296	100	54	64.37	N	N	N	N	N	N	6	0
MAF2_MV_Run_3_H02_23.fsa	cj1305	218.45	155	73.98	N	N	N	N	N	N	9	1
MAF2_MV_Run_3_H02_23.fsa	cj1310	364.53	611	419.49	363.52	93.39	4.49181	365.54	130.39	3.21719	10	0
MAF2_MV_Run_3_H02_23.fsa	cj1318	329.12	127	76.59	N	N	N	330.22	67.21	1.13956	9	0
MAF2_MV_Run_3_H02_23.fsa	cj1321	147.2	55	34.52	N	N	N	N	N	N	11	0
MAF2_MV_Run_3_H02_23.fsa	cj1325	158.82	3564	2374.06	157.85	555.6	4.27297	N	N	N	6	1
MAF2_MV_Run_3_H02_23.fsa	cj1335	334.23	1684	1067.85	333.23	217.08	4.91915	N	N	N	9	0
MAF2_MV_Run_3_H02_23.fsa	cj1342	391.79	490	382.48	N	N	N	N	N	N	9	1
MAF2_MV_Run_3_H02_23.fsa	cj1420	106.3	4115	2508.9	105.29	232.33	10.7989	N	N	N	9	1
MAF2_MV_Run_3_H02_23.fsa	cj1426	203.84	4278	2458.43	202.8	21.08	116.624	204.88	217.25	11.3161	10	1
MAF2_MV_Run_3_H02_23.fsa	cj1429	85.1	6290	3442.27	N	N	N	N	N	N	7	1
MAF2_MV_Run_4_F02_17.fsa	cj0031	218.63	3050	2362.85	N	N	N	219.68	105.7	22.3543	10	0
MAF2_MV_Run_4_F02_17.fsa	cj0045	279.9	556	361.49	N	N	N	280.91	222.09	1.62767	9	0
MAF2_MV_Run_4_F02_17.fsa	cj0685	125.92	1590	898.73	N	N	N	126.98	874.83	1.02732	8	0
MAF2_MV_Run_4_F02_17.fsa	cj1295	160.11	61	36.93	N	N	N	N	N	N	10.5	?
MAF2_MV_Run_4_F02_17.fsa	cj1296	104.06	54	63.01	N	N	N	N	N	N	10	1
MAF2_MV_Run_4_F02_17.fsa	cj1310	363.44	385	281.36	N	N	N	364.45	159.05	1.769	9	1
MAF2_MV_Run_4_F02_17.fsa	cj1325	158.81	2505	1813.11	157.84	374.32	4.84374	159.89	244.13	7.42682	6	1
MAF2_MV_Run_4_F02_17.fsa	cj1335	334.21	242	162.1	N	N	N	N	N	N	9	0
MAF2_MV_Run_4_F02_17.fsa	cj1420	106.19	3083	2031.99	N	N	N	N	N	N	9	1
MAF2_MV_Run_4_F02_17.fsa	cj1426	203.86	3119	1925.05	N	N	N	204.9	122.9	15.6635	10	1
MAF2_MV_Run_4_F02_17.fsa	cj1429	86.22	3288	2026.33	N	N	N	N	N	N	8	0
MAF2_run_1_Ino_A02_02.fsa	capa	455.18	1030	900.34	N	N	N	N	N	N	10	0
MAF2_run_1_Ino_A02_02.fsa	cj0031	218.53	6293	3948.91	N	N	N	219.58	246.15	16.0427	10	0
MAF2_run_1_Ino_A02_02.fsa	cj0045	280.82	2488	1480.51	279.8	782.77	1.89137	N	N	N	10	0
MAF2_run_1_Ino_A02_02.fsa	cj0171	282.95	58	18.93	N	N	N	N	N	N	11	1
MAF2_run_1_Ino_A02_02.fsa	cj0275	212.44	63	23.35	N	N	N	N	N	N	5.5	?
MAF2_run_1_Ino_A02_02.fsa	cj0617	162.65	83	44.43	N	N	N	N	N	N	10	1
MAF2_run_1_Ino_A02_02.fsa	cj0685	125.81	5361	2909.29	124.75	52.22	55.7122	126.87	371.84	7.82404	8	0
MAF2_run_1_Ino_A02_02.fsa	cj1139	195.89	67	46.74	N	N	N	N	N	N	204	0
MAF2_run_1_Ino_A02_02.fsa	cj1296	98.55	68	64.64	N	N	N	N	N	N	5	0
MAF2_run_1_Ino_A02_02.fsa	cj1305	218.53	299	218.13	217.58	47.99	4.54532	N	N	N	9	1
MAF2_run_1_Ino_A02_02.fsa	cj1310	364.5	1411	928.9	363.48	325.3	2.85552	365.52	84.99	10.9295	10	0
MAF2_run_1_Ino_A02_02.fsa	cj1318	330.16	1828	1095.47	329.14	64.27	17.0448	331.18	124.99	8.76446	10	0
MAF2_run_1_Ino_A02_02.fsa	cj1321	147.4	144	77.3	N	N	N	N	N	N	11	0
MAF2_run_1_Ino_A02_02.fsa	cj1325	158.91	3445	2145.17	157.83	835.72	2.56685	160	309.86	6.92303	6	1
MAF2_run_1_Ino_A02_02.fsa	cj1335	334.23	4554	2732.06	333.22	104.22	26.2144	N	N	N	9	0
MAF2_run_1_Ino_A02_02.fsa	cj1342	391.8	2778	2112.89	N	N	N	392.73	363.62	5.81071	9	1
MAF2_run_1_Ino_A02_02.fsa	cj1420	106.33	5627	3634.88	N	N	N	N	N	N	9	1
MAF2_run_1_Ino_A02_02.fsa	cj1421	285.29	65	39.05	N	N	N	N	N	N	294	1
MAF2_run_1_Ino_A02_02.fsa	cj1426	203.94	5773	3268.2	N	N	N	204.97	263.85	12.3866	10	1
MAF2_run_1_Ino_A02_02.fsa	cj1429	86.23	6429	3727.85	N	N	N	N	N	N	8	0
MAF2_run_2_Ino_B02_05.fsa	capa	455.24	1380	1409.47	N	N	N	N	N	N	10	0
MAF2_run_2_Ino_B02_05.fsa	cj0031	218.55	6927	4116.2	217.62	1202.24	3.42378	219.59	266.09	15.4692	10	0
MAF2_run_2_Ino_B02_05.fsa	cj0045	280.91	3147	1876.41	N	N	N	281.91	188.53	9.95285	10	0
MAF2_run_2_Ino_B02_05.fsa	cj0171	280.7	64	34.84	N	N	N	N	N	N	8.5	?
MAF2_run_2_Ino_B02_05.fsa	cj0275	212.14	60	24.94	N	N	N	N	N	N	5	1
MAF2_run_2_Ino_B02_05.fsa	cj0617	162.65	66	40.94	N	N	N	N	N	N	10	1
MAF2_run_2_Ino_B02_05.fsa	cj0676	203.64	123	58.26	N	N	N	N	N	N	7	1
MAF2_run_2_Ino_B02_05.fsa	cj0685	125.9	6885	3769.07	124.85	90.28	41.7487	126.85	386.36	9.75533	8	0
MAF2_run_2_Ino_B02_05.fsa	cj1144	171.3	59	26.19	N	N	N	N	N	N	180	0
MAF2_run_2_Ino_B02_05.fsa	cj1295	158.6	86	42.15	N	N	N	N	N	N	9	1
MAF2_run_2_Ino_B02_05.fsa	cj1296	100.34	50	8.93	N	N	N	N	N	N	6.5	?
MAF2_run_2_Ino_B02_05.fsa	cj1305	218.45	239	184.66	N	N	N	N	N	N	9	1
MAF2_run_2_Ino_B02_05.fsa	cj1310	364.55	1463	993.56	363.54	466.29	2.13078	365.56	70.81	14.0314	10	0
MAF2_run_2_Ino_B02_05.fsa	cj1318	330.19	1211	742.49	N	N	N	331.2	97.36	7.62623	10	0
MAF2_run_2_Ino_B02_05.fsa	cj1321	147.42	141	92.47	146.34	24.09	3.83852	N	N	N	11	0
MAF2_run_2_Ino_B02_05.fsa	cj1325	158.92	3980	2509.77	157.85	771.2	3.25437	159.89	287.01	8.74454	6	1
MAF2_run_2_Ino_B02_05.fsa	cj1335	334.24	5580	3302.18	N	N	N	N	N	N	9	0
MAF2_run_2_Ino_B02_05.fsa	cj1342	391.81	3802	2795.65	N	N	N	392.85	435.57	6.41837	9	1
MAF2_run_2_Ino_B02_05.fsa	cj1420	106.33	5764	3669	N	N	N	N	N	N	9	1
MAF2_run_2_Ino_B02_05.fsa	cj1421	285.23	78	50.19	N	N	N	N	N	N	294	1
MAF2_run_2_Ino_B02_05.fsa	cj1426	203.95	5816	3405.85	N	N	N	204.88	572.96	5.94431	10	1
MAF2_run_2_Ino_B02_05.fsa	cj1429	86.11	6473	3840.61	N	N	N	N	N	N	8	0
MAF2_run_3_Ino_C02_08.fsa	capa	455.29	1449	1268	N	N	N	456.39	212.48	5.96762	10	0
MAF2_run_3_Ino_C02_08.fsa	cj0031	218.53	7340	4560.82	N	N	N	219.58	413.1	11.0405	10	0
MAF2_run_3_Ino_C02_08.fsa	cj0045	280.91	3434	2017.97	N	N	N	281.93	282.47	7.14402	10	0
MAF2_run_3_Ino_C02_08.fsa	cj0171	279.59	70	29.35	N	N	N	N	N	N	7.5	?
MAF2_run_3_Ino_C02_08.fsa	cj0275	213.48	62	38.13	N	N	N	N	N	N	6.5	?
MAF2_run_3_Ino_C02_08.fsa	cj0676	204.87	87	89.12	N	N	N	N	N	N	8	0
MAF2_run_3_Ino_C02_08.fsa	cj0685	125.79	6668	3641.57	N	N	N	126.84	539.05	6.75553	8	0
MAF2_run_3_Ino_C02_08.fsa	cj1296	98.44	92	180.4	N	N	N	N	N	N	4.5	?
MAF2_run_3_Ino_C02_08.fsa	cj1305	218.74	147	170.05	N	N	N	N	N	N	9	1
MAF2_run_3_Ino_C02_08.fsa	cj1310	364.48	1647	1117.43	363.46	379.2	2.94681	365.49	81.6	13.694	10	0
MAF2_run_3_Ino_C02_08.fsa	cj1318	330.08	2661	1595.6	329.07	105.56	15.1156	331.1	178.13	8.9575	10	0
MAF2_run_3_Ino_C02_08.fsa	cj1321	147.46	79	55.78	N	N	N	N	N	N	11	0
MAF2_run_3_Ino_C02_08.fsa	cj1325	158.81	3652	2367.61	157.84	895.05	2.64523	159.89	280.03	8.45484	6	1
MAF2_run_3_Ino_C02_08.fsa	cj1335	334.24	6368	3844.01	N	N	N	N	N	N	9	0
MAF2_run_3_Ino_C02_08.fsa	cj1342	391.8	3582	2632.02	N	N	N	392.84	516.36	5.09726	9	1
MAF2_run_3_Ino_C02_08.fsa	cj1420	106.33	7700	4788.69	N	N	N	N	N	N	9	1
MAF2_run_3_Ino_C02_08.fsa	cj1426	203.83	6092	3500.11	N	N	N	204.87	283.97	12.3256	10	1
MAF2_run_3_Ino_C02_08.fsa	cj1429	86.22	8376	4847.54	N	N	N	87.24	1316.62	3.68181	8	0
MAF2_run_4_Ino_D02_11.fsa	capa	455.32	1596	1513.64	N	N	N	N	N	N	10	0
MAF2_run_4_Ino_D02_11.fsa	cj0031	218.55	7917	4598.82	217.62	1153.64	3.98636	219.59	364.11	12.6303	10	0
MAF2_run_4_Ino_D02_11.fsa	cj0045	280.91	3556	2085.64	279.9	1214.64	1.71708	281.92	230.2	9.06012	10	0
MAF2_run_4_Ino_D02_11.fsa	cj0171	281.92	59	37.34	N	N	N	N	N	N	10	0
MAF2_run_4_Ino_D02_11.fsa	cj0275	213.69	62	47.9	N	N	N	N	N	N	6.5	?
MAF2_run_4_Ino_D02_11.fsa	cj0617	162.65	56	46.16	N	N	N	N	N	N	10	1
MAF2_run_4_Ino_D02_11.fsa	cj0676	203.53	66	43.21	N	N	N	N	N	N	6.5	?
MAF2_run_4_Ino_D02_11.fsa	cj0685	125.79	6826	3749.15	N	N	N	126.84	503.58	7.44499	8	0
MAF2_run_4_Ino_D02_11.fsa	cj1296	99.33	54	58	N	N	N	N	N	N	5.5	?
MAF2_run_4_Ino_D02_11.fsa	cj1305	218.66	182	149.5	N	N	N	N	N	N	9	1
MAF2_run_4_Ino_D02_11.fsa	cj1310	364.55	1839	1210.43	363.54	424.78	2.84955	365.47	99.84	12.1237	10	0
MAF2_run_4_Ino_D02_11.fsa	cj1318	330.17	2685	1589.49	329.16	126.26	12.589	331.18	165.43	9.60823	10	0
MAF2_run_4_Ino_D02_11.fsa	cj1321	147.46	108	85.73	N	N	N	N	N	N	11	0
MAF2_run_4_Ino_D02_11.fsa	cj1325	158.92	4110	2509.34	157.84	1057.55	2.37279	159.89	335.36	7.48253	6	1
MAF2_run_4_Ino_D02_11.fsa	cj1335	334.2	6539	3916.72	N	N	N	N	N	N	9	0
MAF2_run_4_Ino_D02_11.fsa	cj1342	391.8	4183	3064.4	N	N	N	392.84	498.51	6.14712	9	1
MAF2_run_4_Ino_D02_11.fsa	cj1420	106.39	7751	4826.06	N	N	N	N	N	N	9	1
MAF2_run_4_Ino_D02_11.fsa	cj1421	285.25	58	39.39	N	N	N	N	N	N	294	1
MAF2_run_4_Ino_D02_11.fsa	cj1426	203.95	6906	3952.26	N	N	N	204.99	286.03	13.8176	10	1
MAF2_run_4_Ino_D02_11.fsa	cj1429	86.15	8616	5159.7	N	N	N	N	N	N	8	0
MAF3_CV_Run_3_G03_21.fsa	capa	455.29	381	358.13	N	N	N	N	N	N	10	0
MAF3_CV_Run_3_G03_21.fsa	cj0031	218.53	9050	5929.35	N	N	N	219.58	353.98	16.7505	10	0
MAF3_CV_Run_3_G03_21.fsa	cj0045	280.91	2091	1275.79	N	N	N	281.92	130.62	9.76719	10	0
MAF3_CV_Run_3_G03_21.fsa	cj0171	281.01	105	31.88	280	23.13	1.3783	N	N	N	9	0
MAF3_CV_Run_3_G03_21.fsa	cj0275	213.48	66	37.62	N	N	N	214.42	35.93	1.04704	6.5	?
MAF3_CV_Run_3_G03_21.fsa	cj0676	204.04	50	22.48	N	N	N	N	N	N	7	1
MAF3_CV_Run_3_G03_21.fsa	cj0685	125.9	4069	2214.37	N	N	N	126.95	431.79	5.12835	8	0
MAF3_CV_Run_3_G03_21.fsa	cj1295	157.94	75	27.16	N	N	N	N	N	N	8	0
MAF3_CV_Run_3_G03_21.fsa	cj1296	98.32	85	78.11	N	N	N	N	N	N	4.5	?
MAF3_CV_Run_3_G03_21.fsa	cj1305	218.21	82	24.83	N	N	N	219.16	27.87	0.890922	9	1
MAF3_CV_Run_3_G03_21.fsa	cj1310	363.48	913	621.38	362.45	82.01	7.57688	364.5	191.51	3.24463	9	1
MAF3_CV_Run_3_G03_21.fsa	cj1318	331.23	708	441.59	330.22	75.85	5.82189	332.24	86.25	5.11988	11	1
MAF3_CV_Run_3_G03_21.fsa	cj1325	158.81	1400	1119.28	157.84	2686.99	0.416555	N	N	N	6	1
MAF3_CV_Run_3_G03_21.fsa	cj1335	335.27	3103	2047.92	334.27	485.78	4.21574	N	N	N	10	0
MAF3_CV_Run_3_G03_21.fsa	cj1342	392.85	1436	1111.39	391.81	458.99	2.42138	N	N	N	10	0
MAF3_CV_Run_3_G03_21.fsa	cj1420	106.33	5907	3524.27	N	N	N	107.34	189.53	18.5948	9	1
MAF3_CV_Run_3_G03_21.fsa	cj1426	203.93	5615	3260.99	N	N	N	204.97	257.03	12.6872	10	1
MAF3_CV_Run_3_G03_21.fsa	cj1429	87.4	5892	3968.71	N	N	N	88.42	529.83	7.49053	9	0
MAF3_CV_Run_4_E03_15.fsa	capa	455.29	440	403.2	N	N	N	N	N	N	10	0
MAF3_CV_Run_4_E03_15.fsa	cj0031	218.63	9761	6446.65	217.69	3561.49	1.8101	219.58	354.55	18.1826	10	0
MAF3_CV_Run_4_E03_15.fsa	cj0045	280.91	2407	1371.17	279.9	955.61	1.43486	281.92	135.09	10.15	10	0
MAF3_CV_Run_4_E03_15.fsa	cj0275	213.38	72	62.04	N	N	N	214.42	42.26	1.46805	6	0
MAF3_CV_Run_4_E03_15.fsa	cj0676	205.08	51	28.3	N	N	N	N	N	N	8	0
MAF3_CV_Run_4_E03_15.fsa	cj0685	125.82	4538	2459.57	N	N	N	126.88	438.33	5.61123	8	0
MAF3_CV_Run_4_E03_15.fsa	cj1296	103.18	89	138.62	N	N	N	N	N	N	9	0
MAF3_CV_Run_4_E03_15.fsa	cj1305	218.63	282	229.38	N	N	N	N	N	N	9	1
MAF3_CV_Run_4_E03_15.fsa	cj1310	363.46	1087	736.9	362.54	122.69	6.00619	364.48	171.89	4.28704	9	1
MAF3_CV_Run_4_E03_15.fsa	cj1318	331.14	879	541.3	330.12	100.62	5.37965	332.16	113.47	4.77042	11	1
MAF3_CV_Run_4_E03_15.fsa	cj1321	146.38	115	79.24	N	N	N	N	N	N	10	1
MAF3_CV_Run_4_E03_15.fsa	cj1325	158.81	1522	1197.58	157.84	3083.75	0.388352	N	N	N	6	1
MAF3_CV_Run_4_E03_15.fsa	cj1335	335.22	3264	2037.01	334.2	427.18	4.76851	N	N	N	10	0
MAF3_CV_Run_4_E03_15.fsa	cj1342	392.8	1608	1232.55	391.76	544.87	2.2621	393.85	133.01	9.2666	10	0
MAF3_CV_Run_4_E03_15.fsa	cj1420	106.33	6738	3999.26	N	N	N	107.34	249.99	15.9977	9	1
MAF3_CV_Run_4_E03_15.fsa	cj1426	203.94	6578	3686.13	N	N	N	204.97	527.19	6.99203	10	1
MAF3_CV_Run_4_E03_15.fsa	cj1429	87.4	6286	4249.9	N	N	N	88.42	681.8	6.23335	9	0
MAF3_MV_Run_3_H03_24.fsa	capa	455.32	954	932.5	N	N	N	N	N	N	10	0
MAF3_MV_Run_3_H03_24.fsa	cj0031	217.62	6265	4240.44	216.69	1136.45	3.7313	218.55	3593.26	1.18011	9	1
MAF3_MV_Run_3_H03_24.fsa	cj0045	280.9	2034	1213.26	279.8	640.86	1.89317	281.9	89.63	13.5363	10	0
MAF3_MV_Run_3_H03_24.fsa	cj0171	281.1	58	38.71	N	N	N	N	N	N	9	0
MAF3_MV_Run_3_H03_24.fsa	cj0275	215.76	58	44.42	N	N	N	N	N	N	9	0
MAF3_MV_Run_3_H03_24.fsa	cj0617	162.42	62	49.13	N	N	N	N	N	N	10	1
MAF3_MV_Run_3_H03_24.fsa	cj0676	205.67	60	39.95	N	N	N	N	N	N	9	0
MAF3_MV_Run_3_H03_24.fsa	cj0685	125.87	8051	4395.17	N	N	N	126.92	402.01	10.933	8	0
MAF3_MV_Run_3_H03_24.fsa	cj1295	160.32	60	28.03	N	N	N	N	N	N	10.5	?
MAF3_MV_Run_3_H03_24.fsa	cj1296	105.04	68	37.59	N	N	N	N	N	N	11	0
MAF3_MV_Run_3_H03_24.fsa	cj1305	218.45	154	113.08	217.42	79.95	1.41438	N	N	N	9	1
MAF3_MV_Run_3_H03_24.fsa	cj1306	305	61	15.76	N	N	N	N	N	N	11	0
MAF3_MV_Run_3_H03_24.fsa	cj1310	363.44	780	549.24	362.43	89.27	6.15257	364.45	525.3	1.04557	9	1
MAF3_MV_Run_3_H03_24.fsa	cj1318	331.1	426	265.18	330.19	52.77	5.0252	332.2	112.45	2.3582	11	1
MAF3_MV_Run_3_H03_24.fsa	cj1321	146.24	89	72.69	N	N	N	N	N	N	10	1
MAF3_MV_Run_3_H03_24.fsa	cj1325	158.92	2799	1825.39	157.85	2079.11	0.877967	N	N	N	6	1
MAF3_MV_Run_3_H03_24.fsa	cj1335	335.21	2101	1375.95	N	N	N	N	N	N	10	0
MAF3_MV_Run_3_H03_24.fsa	cj1342	392.78	1853	1440.61	391.85	920.93	1.5643	393.81	177.73	8.10561	10	0
MAF3_MV_Run_3_H03_24.fsa	cj1420	106.27	6515	3958.07	N	N	N	N	N	N	9	1
MAF3_MV_Run_3_H03_24.fsa	cj1426	203.92	6220	3582.79	N	N	N	204.95	205.14	17.4651	10	1
MAF3_MV_Run_3_H03_24.fsa	cj1429	87.32	6748	4515.29	86.31	632.64	7.13722	N	N	N	9	0
MAF3_MV_Run_4_F03_18.fsa	capa	455.17	1055	999.34	N	N	N	N	N	N	10	0
MAF3_MV_Run_4_F03_18.fsa	cj0031	218.53	8520	4801.46	N	N	N	219.58	581.38	8.25873	10	0
MAF3_MV_Run_4_F03_18.fsa	cj0045	280.91	3652	2106.49	279.9	697.26	3.0211	281.93	181.8	11.5869	10	0
MAF3_MV_Run_4_F03_18.fsa	cj0275	212.13	58	22.73	N	N	N	N	N	N	5	1
MAF3_MV_Run_4_F03_18.fsa	cj0685	125.95	6781	3724.13	124.89	87.81	42.4112	126.91	219.74	16.9479	8	0
MAF3_MV_Run_4_F03_18.fsa	cj1296	101.47	64	41.66	N	N	N	N	N	N	7.5	?
MAF3_MV_Run_4_F03_18.fsa	cj1305	218.63	171	157.38	N	N	N	N	N	N	9	1
MAF3_MV_Run_4_F03_18.fsa	cj1310	363.48	2747	1870.16	N	N	N	N	N	N	9	1
MAF3_MV_Run_4_F03_18.fsa	cj1318	331.26	1512	928.26	330.24	148.04	6.27033	332.27	98.12	9.46046	11	1
MAF3_MV_Run_4_F03_18.fsa	cj1321	146.38	81	78.05	N	N	N	N	N	N	10	1
MAF3_MV_Run_4_F03_18.fsa	cj1325	161.49	1921	914.8	N	N	N	162.55	107.09	8.54235	9	1
MAF3_MV_Run_4_F03_18.fsa	cj1335	336.3	3489	2296.52	335.29	679.81	3.37818	N	N	N	11	1
MAF3_MV_Run_4_F03_18.fsa	cj1342	391.76	3606	2842.66	N	N	N	392.8	281.51	10.0979	9	1
MAF3_MV_Run_4_F03_18.fsa	cj1420	106.19	7557	4518.97	105.18	399.26	11.3184	N	N	N	9	1
MAF3_MV_Run_4_F03_18.fsa	cj1426	203.94	8478	4961.8	N	N	N	204.97	325.12	15.2614	10	1
MAF3_MV_Run_4_F03_18.fsa	cj1429	88.49	6169	4044.59	N	N	N	N	N	N	10	1
MAF3_run_1_Ino_A03_03.fsa	capa	455.29	1366	1368.32	N	N	N	N	N	N	10	0
MAF3_run_1_Ino_A03_03.fsa	cj0031	218.53	5777	3534.36	N	N	N	219.58	234.92	15.045	10	0
MAF3_run_1_Ino_A03_03.fsa	cj0045	280.81	2249	1324.38	279.8	1332.27	0.994078	281.81	106.09	12.4836	10	0
MAF3_run_1_Ino_A03_03.fsa	cj0171	279.49	68	43.96	N	N	N	280.4	34.17	1.28651	7	0
MAF3_run_1_Ino_A03_03.fsa	cj0676	206.21	88	42.92	205.28	46.21	0.928803	N	N	N	9.5	?
MAF3_run_1_Ino_A03_03.fsa	cj0685	125.8	5828	3268.83	N	N	N	126.85	678.06	4.82086	8	0
MAF3_run_1_Ino_A03_03.fsa	cj1295	160.95	75	46.28	160	70.22	0.659071	N	N	N	11	0
MAF3_run_1_Ino_A03_03.fsa	cj1296	98.33	115	226.01	N	N	N	N	N	N	4.5	?
MAF3_run_1_Ino_A03_03.fsa	cj1305	218.53	135	100.19	N	N	N	N	N	N	9	1
MAF3_run_1_Ino_A03_03.fsa	cj1310	363.55	1850	1252.6	N	N	N	364.56	127.34	9.83666	9	1
MAF3_run_1_Ino_A03_03.fsa	cj1318	331.18	1505	906.72	330.17	230.84	3.92792	332.18	163.31	5.55214	11	1
MAF3_run_1_Ino_A03_03.fsa	cj1321	146.34	82	47.96	N	N	N	N	N	N	10	1
MAF3_run_1_Ino_A03_03.fsa	cj1325	161.48	2420	1196.44	N	N	N	162.54	157.08	7.61676	9	1
MAF3_run_1_Ino_A03_03.fsa	cj1335	335.3	4854	3105.63	334.2	777.03	3.9968	N	N	N	10	0
MAF3_run_1_Ino_A03_03.fsa	cj1342	392.76	2155	1552.33	391.73	1230.87	1.26116	393.79	194.97	7.96189	10	0
MAF3_run_1_Ino_A03_03.fsa	cj1420	106.39	5649	3550.64	N	N	N	N	N	N	9	1
MAF3_run_1_Ino_A03_03.fsa	cj1421	284.13	52	25.05	N	N	N	N	N	N	293	0
MAF3_run_1_Ino_A03_03.fsa	cj1422	397.2	65	59.93	N	N	N	N	N	N	407	0
MAF3_run_1_Ino_A03_03.fsa	cj1426	203.83	5455	3095.95	N	N	N	204.86	294.86	10.4997	10	1
MAF3_run_1_Ino_A03_03.fsa	cj1429	87.36	5743	3691.93	N	N	N	N	N	N	9	0
MAF3_run_2_Ino_B03_06.fsa	capa	455.2	1355	1277.27	N	N	N	N	N	N	10	0
MAF3_run_2_Ino_B03_06.fsa	cj0031	218.55	7510	4631.11	N	N	N	219.59	241.57	19.1709	10	0
MAF3_run_2_Ino_B03_06.fsa	cj0045	280.81	2617	1483.56	279.8	1289.46	1.15053	N	N	N	10	0
MAF3_run_2_Ino_B03_06.fsa	cj0275	213.59	61	58.84	N	N	N	N	N	N	6.5	?
MAF3_run_2_Ino_B03_06.fsa	cj0676	204.68	50	46.31	N	N	N	N	N	N	8	0
MAF3_run_2_Ino_B03_06.fsa	cj0685	125.9	5694	3070.79	124.85	80.7	38.0519	126.95	765.89	4.00944	8	0
MAF3_run_2_Ino_B03_06.fsa	cj1296	98.22	91	119.46	N	N	N	N	N	N	4.5	?
MAF3_run_2_Ino_B03_06.fsa	cj1305	218.45	131	163.26	N	N	N	N	N	N	9	1
MAF3_run_2_Ino_B03_06.fsa	cj1310	363.44	1947	1294.35	362.43	144.23	8.97421	364.45	197.06	6.5683	9	1
MAF3_run_2_Ino_B03_06.fsa	cj1318	331.1	1448	890.48	330.08	222.97	3.99372	332.11	215.73	4.12775	11	1
MAF3_run_2_Ino_B03_06.fsa	cj1321	146.45	82	96.77	N	N	N	N	N	N	10	1
MAF3_run_2_Ino_B03_06.fsa	cj1325	161.48	2239	1080.03	N	N	N	162.54	183.46	5.88701	9	1
MAF3_run_2_Ino_B03_06.fsa	cj1335	335.25	4237	2750.54	334.24	693.3	3.96732	N	N	N	10	0
MAF3_run_2_Ino_B03_06.fsa	cj1342	392.72	2153	1555.35	391.68	1339.88	1.16081	393.76	212.99	7.30246	10	0
MAF3_run_2_Ino_B03_06.fsa	cj1420	106.33	6565	4059.41	N	N	N	N	N	N	9	1
MAF3_run_2_Ino_B03_06.fsa	cj1426	203.95	6714	3823.6	N	N	N	204.99	228.3	16.7481	10	1
MAF3_run_2_Ino_B03_06.fsa	cj1429	87.24	6396	4265.06	86.22	811.11	5.2583	N	N	N	9	0
MAF3_run_3_Ino_C03_09.fsa	capa	455.32	969	906.23	N	N	N	N	N	N	10	0
MAF3_run_3_Ino_C03_09.fsa	cj0031	218.63	7326	4508.56	217.69	3000.64	1.50253	219.68	262.99	17.1435	10	0
MAF3_run_3_Ino_C03_09.fsa	cj0045	280.91	2561	1459.8	279.9	1141.21	1.27917	281.91	190.71	7.65455	10	0
MAF3_run_3_Ino_C03_09.fsa	cj0171	281.91	62	69.71	N	N	N	N	N	N	10	0
MAF3_run_3_Ino_C03_09.fsa	cj0275	213.9	80	113.95	N	N	N	N	N	N	7	0
MAF3_run_3_Ino_C03_09.fsa	cj0676	204.56	72	33.88	N	N	N	N	N	N	8	0
MAF3_run_3_Ino_C03_09.fsa	cj0685	125.82	5259	2764.56	N	N	N	126.88	570.9	4.84246	8	0
MAF3_run_3_Ino_C03_09.fsa	cj1296	98.21	104	213.52	N	N	N	N	N	N	4	1
MAF3_run_3_Ino_C03_09.fsa	cj1305	218.63	135	188.68	N	N	N	N	N	N	9	1
MAF3_run_3_Ino_C03_09.fsa	cj1310	363.45	2119	1368.39	362.44	179.06	7.64208	364.47	169.64	8.06643	9	1
MAF3_run_3_Ino_C03_09.fsa	cj1318	331.1	1605	974.79	330.18	221.34	4.40404	N	N	N	11	1
MAF3_run_3_Ino_C03_09.fsa	cj1321	146.49	83	72.35	N	N	N	N	N	N	10	1
MAF3_run_3_Ino_C03_09.fsa	cj1325	161.59	1667	800.79	N	N	N	162.65	112.02	7.14863	9	1
MAF3_run_3_Ino_C03_09.fsa	cj1335	335.25	4251	2755.6	334.24	839.15	3.2838	N	N	N	10	0
MAF3_run_3_Ino_C03_09.fsa	cj1342	392.8	2216	1557.49	391.76	824.36	1.88933	393.85	220.36	7.06793	10	0
MAF3_run_3_Ino_C03_09.fsa	cj1420	106.39	6276	3814.74	N	N	N	N	N	N	9	1
MAF3_run_3_Ino_C03_09.fsa	cj1426	203.93	6301	3546.94	N	N	N	204.97	340.05	10.4306	10	1
MAF3_run_3_Ino_C03_09.fsa	cj1429	87.29	6953	4504.38	86.27	787.52	5.7197	N	N	N	9	0
MAF3_run_4_Ino_D03_12.fsa	capa	455.32	205	190.96	N	N	N	N	N	N	10	0
MAF3_run_4_Ino_D03_12.fsa	cj0031	218.56	6528	3978.42	N	N	N	219.59	211.01	18.8542	10	0
MAF3_run_4_Ino_D03_12.fsa	cj0045	280.81	1687	993.63	279.8	717.78	1.38431	N	N	N	10	0
MAF3_run_4_Ino_D03_12.fsa	cj0171	280.71	57	26.38	N	N	N	N	N	N	8.5	?
MAF3_run_4_Ino_D03_12.fsa	cj0275	212.23	78	34.9	N	N	N	N	N	N	5	1
MAF3_run_4_Ino_D03_12.fsa	cj0676	206.39	53	21.53	N	N	N	N	N	N	9.5	?
MAF3_run_4_Ino_D03_12.fsa	cj0685	125.92	3685	1953.59	N	N	N	126.98	386.97	5.04843	8	0
MAF3_run_4_Ino_D03_12.fsa	cj1295	157.51	68	36.47	N	N	N	N	N	N	8	0
MAF3_run_4_Ino_D03_12.fsa	cj1296	101.35	57	31.03	N	N	N	N	N	N	7.5	?
MAF3_run_4_Ino_D03_12.fsa	cj1305	218.56	172	124.43	217.63	25.64	4.85296	N	N	N	9	1
MAF3_run_4_Ino_D03_12.fsa	cj1310	363.56	882	593.69	362.55	101.84	5.82963	364.58	81.73	7.26404	9	1
MAF3_run_4_Ino_D03_12.fsa	cj1318	331.09	578	350.47	330.07	75.13	4.66485	332.1	60.54	5.78907	11	1
MAF3_run_4_Ino_D03_12.fsa	cj1321	146.26	55	51.22	N	N	N	N	N	N	10	1
MAF3_run_4_Ino_D03_12.fsa	cj1325	161.49	973	466.13	N	N	N	162.56	45.13	10.3286	9	1
MAF3_run_4_Ino_D03_12.fsa	cj1335	335.25	2874	1778.21	334.23	414.56	4.28939	N	N	N	10	0
MAF3_run_4_Ino_D03_12.fsa	cj1342	392.84	1157	843.35	391.8	368.98	2.28563	393.77	110.45	7.63558	10	0
MAF3_run_4_Ino_D03_12.fsa	cj1420	106.37	5111	3140.35	N	N	N	N	N	N	9	1
MAF3_run_4_Ino_D03_12.fsa	cj1426	203.88	4754	2712.26	N	N	N	204.92	414.02	6.55104	10	1
MAF3_run_4_Ino_D03_12.fsa	cj1429	87.29	5362	3634.48	86.27	573.92	6.33273	N	N	N	9	0
MAF4_CV_Run_3_G04_19.fsa	capa	455.29	841	854.92	N	N	N	N	N	N	10	0
MAF4_CV_Run_3_G04_19.fsa	cj0031	218.53	10722	7843.47	N	N	N	219.58	672.63	11.6609	10	0
MAF4_CV_Run_3_G04_19.fsa	cj0045	280.92	3337	2100.08	279.9	883.42	2.37722	281.94	295.29	7.11192	10	0
MAF4_CV_Run_3_G04_19.fsa	cj0171	278.87	54	31.05	N	N	N	N	N	N	7	0
MAF4_CV_Run_3_G04_19.fsa	cj0275	214.53	63	42.48	N	N	N	215.58	41.72	1.01822	7.5	?
MAF4_CV_Run_3_G04_19.fsa	cj0676	204.11	53	11.8	N	N	N	N	N	N	7	1
MAF4_CV_Run_3_G04_19.fsa	cj0685	125.87	4857	2871.62	N	N	N	126.83	467.56	6.14171	8	0
MAF4_CV_Run_3_G04_19.fsa	cj1144	169.97	52	26.63	N	N	N	N	N	N	179	0
MAF4_CV_Run_3_G04_19.fsa	cj1296	99.33	65	51.31	N	N	N	N	N	N	5.5	?
MAF4_CV_Run_3_G04_19.fsa	cj1305	218.42	183	261.16	N	N	N	N	N	N	9	1
MAF4_CV_Run_3_G04_19.fsa	cj1306	303.13	69	33.69	N	N	N	N	N	N	9	1
MAF4_CV_Run_3_G04_19.fsa	cj1310	364.65	1313	1005.94	363.62	679.22	1.48102	365.58	105.13	9.56853	10	0
MAF4_CV_Run_3_G04_19.fsa	cj1318	331.24	1448	973.92	330.22	185.56	5.24854	332.27	102.68	9.485	11	1
MAF4_CV_Run_3_G04_19.fsa	cj1321	147.5	101	87.28	N	N	N	N	N	N	11	0
MAF4_CV_Run_3_G04_19.fsa	cj1325	164.62	1474	794.63	163.55	28.76	27.6297	N	N	N	12	1
MAF4_CV_Run_3_G04_19.fsa	cj1335	335.33	4415	3016.8	334.31	484.58	6.2256	N	N	N	10	0
MAF4_CV_Run_3_G04_19.fsa	cj1342	392.89	2085	1734.25	391.83	841.58	2.06071	N	N	N	10	0
MAF4_CV_Run_3_G04_19.fsa	cj1420	106.39	7046	4467.54	N	N	N	107.41	252.05	17.7248	9	1
MAF4_CV_Run_3_G04_19.fsa	cj1421	285.21	53	30.64	N	N	N	N	N	N	294	1
MAF4_CV_Run_3_G04_19.fsa	cj1422	399.15	87	32.6	N	N	N	N	N	N	409	0
MAF4_CV_Run_3_G04_19.fsa	cj1426	203.9	8202	4916.82	N	N	N	204.95	462.25	10.6367	10	1
MAF4_CV_Run_3_G04_19.fsa	cj1429	86.3	8174	4972.56	N	N	N	87.32	640.12	7.76817	8	0
MAF4_CV_Run_4_E04_13.fsa	capa	455.29	649	701.78	N	N	N	N	N	N	10	0
MAF4_CV_Run_4_E04_13.fsa	cj0031	218.61	10783	7502.47	N	N	N	219.68	575.52	13.036	10	0
MAF4_CV_Run_4_E04_13.fsa	cj0045	280.93	2921	1749.71	279.9	702.71	2.48995	281.96	254.06	6.887	10	0
MAF4_CV_Run_4_E04_13.fsa	cj0171	278.65	54	19.84	N	N	N	N	N	N	6.5	?
MAF4_CV_Run_4_E04_13.fsa	cj0275	215.5	56	38.38	214.54	31.1	1.23408	N	N	N	8.5	?
MAF4_CV_Run_4_E04_13.fsa	cj0676	204.83	52	43.21	N	N	N	N	N	N	8	0
MAF4_CV_Run_4_E04_13.fsa	cj0685	125.89	4127	2337.81	N	N	N	126.96	394.35	5.92826	8	0
MAF4_CV_Run_4_E04_13.fsa	cj1296	98.3	91	123.65	N	N	N	N	N	N	4.5	?
MAF4_CV_Run_4_E04_13.fsa	cj1305	218.61	186	231.14	N	N	N	N	N	N	9	1
MAF4_CV_Run_4_E04_13.fsa	cj1310	364.54	994	752.29	363.61	455.98	1.64983	N	N	N	10	0
MAF4_CV_Run_4_E04_13.fsa	cj1318	331.3	1255	811.41	330.27	156.82	5.17415	332.22	92.28	8.79291	11	1
MAF4_CV_Run_4_E04_13.fsa	cj1321	147.54	67	85.46	N	N	N	N	N	N	11	0
MAF4_CV_Run_4_E04_13.fsa	cj1325	161.61	1109	562.37	N	N	N	162.69	92.32	6.09153	9	1
MAF4_CV_Run_4_E04_13.fsa	cj1335	335.3	3587	2385.06	334.28	325.93	7.31771	N	N	N	10	0
MAF4_CV_Run_4_E04_13.fsa	cj1342	392.87	1862	1754.02	391.8	683.15	2.56755	N	N	N	10	0
MAF4_CV_Run_4_E04_13.fsa	cj1420	106.37	6304	3864.17	N	N	N	107.39	213.52	18.0975	9	1
MAF4_CV_Run_4_E04_13.fsa	cj1426	203.88	7424	4233.83	N	N	N	204.93	505.18	8.38083	10	1
MAF4_CV_Run_4_E04_13.fsa	cj1429	86.22	7219	4301.09	N	N	N	N	N	N	8	0
MAF4_MV_Run_3_H04_22.fsa	capa	455.37	421	474.68	N	N	N	N	N	N	10	0
MAF4_MV_Run_3_H04_22.fsa	cj0031	219.58	4880	2894.3	N	N	N	220.62	100.24	28.8737	11	0
MAF4_MV_Run_3_H04_22.fsa	cj0045	281.01	2535	1635.61	N	N	N	281.92	132.39	12.3545	10	0
MAF4_MV_Run_3_H04_22.fsa	cj0171	279.9	62	24.43	N	N	N	N	N	N	8	1
MAF4_MV_Run_3_H04_22.fsa	cj0275	213.27	58	29.17	N	N	N	214.32	32.56	0.895885	6	0
MAF4_MV_Run_3_H04_22.fsa	cj0685	125.82	4352	2517.76	N	N	N	126.88	144.53	17.4203	8	0
MAF4_MV_Run_3_H04_22.fsa	cj1144	174.1	54	33.04	N	N	N	N	N	N	183	0
MAF4_MV_Run_3_H04_22.fsa	cj1296	100.46	96	88.28	N	N	N	N	N	N	6.5	?
MAF4_MV_Run_3_H04_22.fsa	cj1305	218.42	54	48.09	N	N	N	N	N	N	9	1
MAF4_MV_Run_3_H04_22.fsa	cj1310	364.52	1307	980.53	363.6	216.44	4.53026	N	N	N	10	0
MAF4_MV_Run_3_H04_22.fsa	cj1318	331.28	956	638.91	330.26	92.36	6.91761	332.3	53.4	11.9646	11	1
MAF4_MV_Run_3_H04_22.fsa	cj1325	162.55	1189	697.29	161.49	106.96	6.51917	163.51	56.81	12.2741	10	0
MAF4_MV_Run_3_H04_22.fsa	cj1335	335.34	3370	2239.34	334.33	280.74	7.97656	N	N	N	10	0
MAF4_MV_Run_3_H04_22.fsa	cj1342	392.91	1598	1486.05	N	N	N	N	N	N	10	0
MAF4_MV_Run_3_H04_22.fsa	cj1420	106.33	5230	3274.64	N	N	N	N	N	N	9	1
MAF4_MV_Run_3_H04_22.fsa	cj1422	398.96	57	20.34	N	N	N	N	N	N	409	0
MAF4_MV_Run_3_H04_22.fsa	cj1426	203.94	5992	3587.46	N	N	N	204.87	83.97	42.7231	10	1
MAF4_MV_Run_3_H04_22.fsa	cj1429	86.26	6319	3779.61	N	N	N	N	N	N	8	0
MAF4_MV_Run_4_F04_16.fsa	capa	455.29	871	874.8	N	N	N	N	N	N	10	0
MAF4_MV_Run_4_F04_16.fsa	cj0031	218.53	8073	5656.02	N	N	N	219.58	192.79	29.3377	10	0
MAF4_MV_Run_4_F04_16.fsa	cj0045	281.02	2845	1788.55	280	693.22	2.58006	281.94	109.06	16.3997	10	0
MAF4_MV_Run_4_F04_16.fsa	cj0171	280.92	101	41.92	N	N	N	N	N	N	9	0
MAF4_MV_Run_4_F04_16.fsa	cj0275	212.54	85	33.93	N	N	N	N	N	N	5.5	?
MAF4_MV_Run_4_F04_16.fsa	cj0676	203.87	79	27.28	N	N	N	N	N	N	7	1
MAF4_MV_Run_4_F04_16.fsa	cj0685	125.86	4220	2495.7	N	N	N	126.93	180.63	13.8166	8	0
MAF4_MV_Run_4_F04_16.fsa	cj1295	157.81	131	52.79	N	N	N	N	N	N	8	0
MAF4_MV_Run_4_F04_16.fsa	cj1305	218.42	164	170.05	N	N	N	N	N	N	9	1
MAF4_MV_Run_4_F04_16.fsa	cj1310	363.51	2259	1603.08	N	N	N	N	N	N	9	1
MAF4_MV_Run_4_F04_16.fsa	cj1318	331.22	1410	939.26	330.19	163.09	5.75915	332.14	88.55	10.6071	11	1
MAF4_MV_Run_4_F04_16.fsa	cj1321	146.34	77	62.62	N	N	N	N	N	N	10	1
MAF4_MV_Run_4_F04_16.fsa	cj1325	161.61	1352	724.15	N	N	N	162.68	32.39	22.3572	9	1
MAF4_MV_Run_4_F04_16.fsa	cj1335	335.31	3866	2583.72	334.29	386.56	6.68388	N	N	N	10	0
MAF4_MV_Run_4_F04_16.fsa	cj1342	392.79	2142	1740.31	391.83	618.84	2.81221	393.85	203.42	8.55526	10	0
MAF4_MV_Run_4_F04_16.fsa	cj1420	106.25	5974	3798.59	N	N	N	N	N	N	9	1
MAF4_MV_Run_4_F04_16.fsa	cj1426	203.97	6637	3966.58	N	N	N	204.91	113.18	35.0467	10	1
MAF4_MV_Run_4_F04_16.fsa	cj1429	86.26	7150	4339.91	N	N	N	N	N	N	8	0
MAF4_run_1_Ino_A04_01.fsa	capa	455.35	1752	1624.52	N	N	N	N	N	N	10	0
MAF4_run_1_Ino_A04_01.fsa	cj0031	218.53	8782	5769.63	N	N	N	219.58	577.14	9.99693	10	0
MAF4_run_1_Ino_A04_01.fsa	cj0045	280.92	4364	2519.97	279.9	1136.15	2.21799	281.94	362.24	6.95663	10	0
MAF4_run_1_Ino_A04_01.fsa	cj0046	353.09	53	23.51	N	N	N	N	N	N	363	0
MAF4_run_1_Ino_A04_01.fsa	cj0171	281.23	100	32.41	280.31	55.04	0.588844	N	N	N	9	0
MAF4_run_1_Ino_A04_01.fsa	cj0275	213.79	90	93.47	N	N	N	214.74	97.77	0.956019	7	0
MAF4_run_1_Ino_A04_01.fsa	cj0676	205.12	51	31.46	N	N	N	N	N	N	8	0
MAF4_run_1_Ino_A04_01.fsa	cj0685	125.83	7192	3835.89	N	N	N	126.79	603.53	6.35576	8	0
MAF4_run_1_Ino_A04_01.fsa	cj1144	171.52	71	21.04	N	N	N	N	N	N	180.5	?
MAF4_run_1_Ino_A04_01.fsa	cj1295	159.23	69	67.27	N	N	N	N	N	N	9.5	?
MAF4_run_1_Ino_A04_01.fsa	cj1296	102.41	105	82.53	N	N	N	N	N	N	8.5	?
MAF4_run_1_Ino_A04_01.fsa	cj1305	218.32	145	158.13	217.27	33.37	4.73869	N	N	N	9	1
MAF4_run_1_Ino_A04_01.fsa	cj1310	364.54	1859	1207.44	363.5	895.93	1.34769	365.57	91.77	13.1572	10	0
MAF4_run_1_Ino_A04_01.fsa	cj1318	331.28	2428	1428.12	330.25	413.52	3.45357	332.31	155.25	9.19884	11	1
MAF4_run_1_Ino_A04_01.fsa	cj1321	147.54	104	61.96	N	N	N	N	N	N	11	0
MAF4_run_1_Ino_A04_01.fsa	cj1325	161.61	2742	1415.72	160.54	53.36	26.5315	162.57	248.35	5.7005	9	1
MAF4_run_1_Ino_A04_01.fsa	cj1335	335.39	6603	4244.36	334.36	932.36	4.55228	N	N	N	10	0
MAF4_run_1_Ino_A04_01.fsa	cj1342	392.9	3091	2272.57	391.84	1189.03	1.91128	393.86	314.16	7.2338	10	0
MAF4_run_1_Ino_A04_01.fsa	cj1420	106.39	7867	4876.31	N	N	N	N	N	N	9	1
MAF4_run_1_Ino_A04_01.fsa	cj1422	398.09	52	17.8	N	N	N	N	N	N	408	1
MAF4_run_1_Ino_A04_01.fsa	cj1426	203.97	7974	4534.48	N	N	N	204.91	468.49	9.67893	10	1
MAF4_run_1_Ino_A04_01.fsa	cj1429	86.26	9741	5949.46	N	N	N	87.28	702.04	8.47453	8	0
MAF4_run_2_Ino_B04_04.fsa	capa	455.38	565	582.75	N	N	N	N	N	N	10	0
MAF4_run_2_Ino_B04_04.fsa	cj0031	218.53	6957	4789.69	N	N	N	219.58	358.53	13.3592	10	0
MAF4_run_2_Ino_B04_04.fsa	cj0045	281.03	2331	1381.26	N	N	N	281.96	257.82	5.35746	10	0
MAF4_run_2_Ino_B04_04.fsa	cj0171	279.58	53	19.64	N	N	N	N	N	N	7.5	?
MAF4_run_2_Ino_B04_04.fsa	cj0275	214.32	71	50.79	N	N	N	N	N	N	7	0
MAF4_run_2_Ino_B04_04.fsa	cj0685	125.89	4114	2269.51	N	N	N	126.96	385.04	5.89422	8	0
MAF4_run_2_Ino_B04_04.fsa	cj1296	102.63	71	83.04	N	N	N	N	N	N	9	0
MAF4_run_2_Ino_B04_04.fsa	cj1305	218.63	130	95.12	N	N	N	N	N	N	9	1
MAF4_run_2_Ino_B04_04.fsa	cj1310	364.57	1182	809.23	363.53	527.99	1.53266	365.61	72.38	11.1803	10	0
MAF4_run_2_Ino_B04_04.fsa	cj1318	331.25	818	497.41	330.21	105.29	4.72419	332.28	69.85	7.12112	11	1
MAF4_run_2_Ino_B04_04.fsa	cj1325	161.61	1295	658.66	N	N	N	162.58	88.16	7.47119	9	1
MAF4_run_2_Ino_B04_04.fsa	cj1335	335.38	3630	2374	334.35	440.24	5.39251	N	N	N	10	0
MAF4_run_2_Ino_B04_04.fsa	cj1342	392.9	1577	1159.86	391.84	808.57	1.43446	393.85	208.17	5.5717	10	0
MAF4_run_2_Ino_B04_04.fsa	cj1420	106.37	4794	3025.29	N	N	N	N	N	N	9	1
MAF4_run_2_Ino_B04_04.fsa	cj1426	204.01	5532	3179.24	N	N	N	204.96	561.18	5.66528	10	1
MAF4_run_2_Ino_B04_04.fsa	cj1429	86.22	6132	3901.24	N	N	N	87.25	732.24	5.32782	8	0
MAF4_run_3_Ino_C04_07.fsa	capa	455.41	517	504.87	N	N	N	N	N	N	10	0
MAF4_run_3_Ino_C04_07.fsa	cj0031	218.61	6932	4609.74	N	N	N	219.68	361.74	12.7432	10	0
MAF4_run_3_Ino_C04_07.fsa	cj0045	280.93	2441	1403.4	279.9	651.75	2.15328	281.96	213.02	6.58811	10	0
MAF4_run_3_Ino_C04_07.fsa	cj0275	214.43	57	22.06	N	N	N	N	N	N	7.5	?
MAF4_run_3_Ino_C04_07.fsa	cj0676	205.36	56	36.39	N	N	N	206.41	20.63	1.76394	8.5	?
MAF4_run_3_Ino_C04_07.fsa	cj0685	125.89	4017	2207.88	N	N	N	126.85	351.66	6.27845	8	0
MAF4_run_3_Ino_C04_07.fsa	cj1296	104.33	62	44.46	N	N	N	N	N	N	10.5	?
MAF4_run_3_Ino_C04_07.fsa	cj1305	218.5	165	155.67	N	N	N	N	N	N	9	1
MAF4_run_3_Ino_C04_07.fsa	cj1310	364.57	920	618.07	363.53	393.03	1.57258	N	N	N	10	0
MAF4_run_3_Ino_C04_07.fsa	cj1318	331.3	742	452.62	330.27	98.26	4.60635	332.22	54.16	8.35709	11	1
MAF4_run_3_Ino_C04_07.fsa	cj1321	147.43	60	45.24	N	N	N	N	N	N	11	0
MAF4_run_3_Ino_C04_07.fsa	cj1325	161.5	1170	568.97	N	N	N	162.58	78.71	7.22869	9	1
MAF4_run_3_Ino_C04_07.fsa	cj1335	335.3	3541	2221.13	334.28	398.13	5.57891	N	N	N	10	0
MAF4_run_3_Ino_C04_07.fsa	cj1342	392.9	1576	1178.79	391.84	613.8	1.92048	393.85	172.34	6.83991	10	0
MAF4_run_3_Ino_C04_07.fsa	cj1420	106.37	5030	3135.63	N	N	N	107.39	187.84	16.6931	9	1
MAF4_run_3_Ino_C04_07.fsa	cj1426	203.89	5579	3135.72	N	N	N	204.94	343.54	9.12767	10	1
MAF4_run_3_Ino_C04_07.fsa	cj1429	86.19	6105	3645.56	85.16	43.11	84.5641	N	N	N	8	0
MAF4_run_4_Ino_D04_10.fsa	capa	455.44	270	283.72	N	N	N	N	N	N	10	0
MAF4_run_4_Ino_D04_10.fsa	cj0031	218.61	6102	4194.97	N	N	N	219.68	338.38	12.3972	10	0
MAF4_run_4_Ino_D04_10.fsa	cj0045	280.92	1811	1096.47	279.9	520.25	2.10758	281.94	172.41	6.35967	10	0
MAF4_run_4_Ino_D04_10.fsa	cj0275	214.43	69	41.4	N	N	N	N	N	N	7.5	?
MAF4_run_4_Ino_D04_10.fsa	cj0685	125.86	3574	2044.13	N	N	N	126.93	346.65	5.89681	8	0
MAF4_run_4_Ino_D04_10.fsa	cj1296	98.2	53	32.45	N	N	N	N	N	N	4	1
MAF4_run_4_Ino_D04_10.fsa	cj1305	218.5	94	118.03	N	N	N	N	N	N	9	1
MAF4_run_4_Ino_D04_10.fsa	cj1310	364.55	742	521.38	363.62	311.92	1.67152	365.58	50.9	10.2432	10	0
MAF4_run_4_Ino_D04_10.fsa	cj1318	331.24	417	253.01	330.22	61.75	4.09733	N	N	N	11	1
MAF4_run_4_Ino_D04_10.fsa	cj1325	161.6	956	494.74	N	N	N	162.57	83.63	5.91582	9	1
MAF4_run_4_Ino_D04_10.fsa	cj1335	335.33	2478	1547.42	334.31	232.03	6.66905	N	N	N	10	0
MAF4_run_4_Ino_D04_10.fsa	cj1342	392.79	1261	966.84	391.83	483.11	2.00128	393.85	141.27	6.84392	10	0
MAF4_run_4_Ino_D04_10.fsa	cj1420	106.37	4408	2803.93	N	N	N	107.39	197.52	14.1957	9	1
MAF4_run_4_Ino_D04_10.fsa	cj1426	203.96	4737	2767.49	N	N	N	204.9	333.27	8.30405	10	1
MAF4_run_4_Ino_D04_10.fsa	cj1429	86.18	5221	3227.56	N	N	N	N	N	N	8	0
MHB_run_1_A08_02.fsa	capa	455.47	53	71.37	N	N	N	N	N	N	10	0
MHB_run_1_A08_02.fsa	cj0031	217.86	263	242.85	216.79	74.27	3.26983	N	N	N	9	1
MHB_run_1_A08_02.fsa	cj0045	279.9	134	100.34	278.85	36.69	2.73481	N	N	N	9	0
MHB_run_1_A08_02.fsa	cj0685	126.92	288	168.08	125.84	82.57	2.03561	N	N	N	9	1
MHB_run_1_A08_02.fsa	cj1325	162.61	136	68.72	N	N	N	163.69	23.43	2.93299	10	0
MHB_run_1_A08_02.fsa	cj1335	335.42	228	160.2	N	N	N	N	N	N	10	0
MHB_run_1_A08_02.fsa	cj1342	391.97	157	130.83	N	N	N	N	N	N	9	1
MHB_run_1_A08_02.fsa	cj1420	106.43	228	169.53	N	N	N	N	N	N	9	1
MHB_run_1_A08_02.fsa	cj1426	204.98	90	49.63	203.92	35.73	1.38903	N	N	N	11	0
MHB_run_1_A08_02.fsa	cj1429	87.29	620	1028.81	N	N	N	N	N	N	9	0
MHB_run_2_B08_05.fsa	capa	455.27	72	79.48	N	N	N	N	N	N	10	0
MHB_run_2_B08_05.fsa	cj0031	217.79	331	267.13	216.74	86.35	3.09357	N	N	N	9	1
MHB_run_2_B08_05.fsa	cj0045	279.79	153	111.23	278.76	42.09	2.64267	N	N	N	9	0
MHB_run_2_B08_05.fsa	cj0685	126.99	356	202.9	125.91	52.58	3.85888	N	N	N	9	1
MHB_run_2_B08_05.fsa	cj1325	158.02	538	1211.89	N	N	N	N	N	N	5.5	?
MHB_run_2_B08_05.fsa	cj1335	335.45	210	147.88	334.42	45.11	3.27821	N	N	N	10	0
MHB_run_2_B08_05.fsa	cj1342	391.78	218	162.38	N	N	N	392.85	56.48	2.875	9	1
MHB_run_2_B08_05.fsa	cj1420	106.43	220	146.81	N	N	N	N	N	N	9	1
MHB_run_2_B08_05.fsa	cj1426	205	97	57.35	N	N	N	N	N	N	11	0
MHB_run_2_B08_05.fsa	cj1429	87.37	722	1195.19	N	N	N	N	N	N	9	0
MHB_run_3_C08_08.fsa	cj0031	217.86	210	201.92	216.79	61.95	3.2594	N	N	N	9	1
MHB_run_3_C08_08.fsa	cj0045	280.93	107	73.36	280	76.7	0.956454	N	N	N	10	0
MHB_run_3_C08_08.fsa	cj0685	126.91	184	110.24	125.94	46.06	2.3934	N	N	N	9	1
MHB_run_3_C08_08.fsa	cj1325	162.61	79	37.67	N	N	N	N	N	N	10	0
MHB_run_3_C08_08.fsa	cj1335	335.45	189	132.96	334.41	42.54	3.12553	N	N	N	10	0
MHB_run_3_C08_08.fsa	cj1342	391.97	127	96.7	N	N	N	392.93	34.13	2.83328	9	1
MHB_run_3_C08_08.fsa	cj1420	106.35	214	144.77	N	N	N	N	N	N	9	1
MHB_run_3_C08_08.fsa	cj1426	204.98	101	60.65	203.92	26.29	2.30696	N	N	N	11	0
MHB_run_3_C08_08.fsa	cj1429	87.42	610	1063.96	N	N	N	N	N	N	9	0
MHB_run_4_D08_11.fsa	capa	455.5	62	64.02	N	N	N	N	N	N	10	0
MHB_run_4_D08_11.fsa	cj0031	217.86	278	234.77	216.79	78.33	2.99719	N	N	N	9	1
MHB_run_4_D08_11.fsa	cj0045	279.9	140	100.75	278.85	40.24	2.50373	N	N	N	9	0
MHB_run_4_D08_11.fsa	cj0685	127.02	293	177.79	125.94	64.3	2.76501	N	N	N	9	1
MHB_run_4_D08_11.fsa	cj1325	158.02	550	1209.3	N	N	N	N	N	N	5.5	?
MHB_run_4_D08_11.fsa	cj1335	335.45	200	140.63	334.41	43.47	3.2351	N	N	N	10	0
MHB_run_4_D08_11.fsa	cj1342	391.86	218	177.39	N	N	N	392.82	46.14	3.8446	9	1
MHB_run_4_D08_11.fsa	cj1420	106.29	211	142.98	N	N	N	N	N	N	9	1
MHB_run_4_D08_11.fsa	cj1426	204.94	112	67.02	N	N	N	N	N	N	11	0
MHB_run_4_D08_11.fsa	cj1429	87.36	709	1214.93	N	N	N	N	N	N	9	0
WT_CV_Run_3_G06_21.fsa	capa	455.38	338	319.29	N	N	N	456.39	184.37	1.73179	10	0
WT_CV_Run_3_G06_21.fsa	cj0031	217.86	4072	3258.92	216.79	948.12	3.43724	N	N	N	9	1
WT_CV_Run_3_G06_21.fsa	cj0045	281.03	1886	1178.37	280	576.93	2.04248	281.95	116.15	10.1452	10	0
WT_CV_Run_3_G06_21.fsa	cj0171	281.13	58	32.18	N	N	N	N	N	N	9	0
WT_CV_Run_3_G06_21.fsa	cj0275	212.63	79	35.84	N	N	N	N	N	N	5.5	?
WT_CV_Run_3_G06_21.fsa	cj0676	204.1	81	25.56	N	N	N	205.05	31.35	0.815311	7	1
WT_CV_Run_3_G06_21.fsa	cj0685	125.89	4299	2407.49	N	N	N	126.96	393.87	6.1124	8	0
WT_CV_Run_3_G06_21.fsa	cj1295	158.02	77	25.28	N	N	N	N	N	N	8	0
WT_CV_Run_3_G06_21.fsa	cj1296	101.61	52	25.21	N	N	N	N	N	N	8	0
WT_CV_Run_3_G06_21.fsa	cj1305	218.29	53	18.31	N	N	N	N	N	N	9	1
WT_CV_Run_3_G06_21.fsa	cj1310	364.67	1069	749.47	363.63	492.35	1.52223	365.71	71.86	10.4296	10	0
WT_CV_Run_3_G06_21.fsa	cj1318	330.31	300	189.51	N	N	N	331.35	121.89	1.55476	10	0
WT_CV_Run_3_G06_21.fsa	cj1325	161.61	1278	660.19	N	N	N	162.58	73.66	8.96267	9	1
WT_CV_Run_3_G06_21.fsa	cj1335	335.37	1904	1191.95	N	N	N	N	N	N	10	0
WT_CV_Run_3_G06_21.fsa	cj1342	392.85	1252	943.04	391.89	869.14	1.08503	393.92	131.87	7.15129	10	0
WT_CV_Run_3_G06_21.fsa	cj1420	106.31	4788	2961.73	N	N	N	107.33	173.79	17.042	9	1
WT_CV_Run_3_G06_21.fsa	cj1426	203.99	6062	3691.1	N	N	N	204.94	426.44	8.65561	10	1
WT_CV_Run_3_G06_21.fsa	cj1429	87.32	4212	3080.5	86.29	690.08	4.46398	N	N	N	9	0
WT_CV_Run_4_E06_15.fsa	capa	455.38	123	134.85	N	N	N	N	N	N	10	0
WT_CV_Run_4_E06_15.fsa	cj0031	217.79	3675	3639.37	216.74	542.09	6.71359	N	N	N	9	1
WT_CV_Run_4_E06_15.fsa	cj0045	280.94	2227	1359.44	279.9	470.56	2.88898	281.97	144.93	9.37998	10	0
WT_CV_Run_4_E06_15.fsa	cj0275	212.21	54	17.64	N	N	N	N	N	N	5	1
WT_CV_Run_4_E06_15.fsa	cj0685	125.91	3108	1740.09	N	N	N	126.88	301.17	5.77777	8	0
WT_CV_Run_4_E06_15.fsa	cj1296	102.88	84	104.65	N	N	N	N	N	N	9	0
WT_CV_Run_4_E06_15.fsa	cj1305	219.68	108	73.17	N	N	N	N	N	N	10	0
WT_CV_Run_4_E06_15.fsa	cj1310	364.61	523	368.95	363.56	166.77	2.21233	365.56	31.51	11.709	10	0
WT_CV_Run_4_E06_15.fsa	cj1318	330.26	121	76.24	N	N	N	N	N	N	10	0
WT_CV_Run_4_E06_15.fsa	cj1321	146.52	57	36.68	N	N	N	N	N	N	10	1
WT_CV_Run_4_E06_15.fsa	cj1325	161.62	788	391.63	N	N	N	162.7	27.45	14.267	9	1
WT_CV_Run_4_E06_15.fsa	cj1335	335.35	2269	1474.8	334.31	187.3	7.874	N	N	N	10	0
WT_CV_Run_4_E06_15.fsa	cj1342	392.93	807	618.46	391.97	346.9	1.78282	N	N	N	10	0
WT_CV_Run_4_E06_15.fsa	cj1420	106.31	3653	2201.1	N	N	N	107.34	127.56	17.2554	9	1
WT_CV_Run_4_E06_15.fsa	cj1426	203.94	4870	2944.52	N	N	N	205	233.95	12.5861	10	1
WT_CV_Run_4_E06_15.fsa	cj1429	87.37	3554	3027.87	86.34	447.27	6.76967	N	N	N	9	0
WT_MV_Run_3_H06_24.fsa	capa	454.29	901	716.38	N	N	N	N	N	N	9	0
WT_MV_Run_3_H06_24.fsa	cj0031	219.68	7775	4382.05	N	N	N	220.62	133.54	32.8145	11	0
WT_MV_Run_3_H06_24.fsa	cj0045	280.92	3383	1990.07	279.9	1162.8	1.71145	281.94	177.75	11.1959	10	0
WT_MV_Run_3_H06_24.fsa	cj0046	354.81	50	17.94	N	N	N	N	N	N	365	1
WT_MV_Run_3_H06_24.fsa	cj0171	279.69	73	25.36	N	N	N	N	N	N	7.5	?
WT_MV_Run_3_H06_24.fsa	cj0617	161.5	66	60.9	N	N	N	N	N	N	9	0
WT_MV_Run_3_H06_24.fsa	cj0676	205.9	61	49.49	N	N	N	N	N	N	9	0
WT_MV_Run_3_H06_24.fsa	cj0685	125.87	8086	4389.03	N	N	N	126.93	614.28	7.145	8	0
WT_MV_Run_3_H06_24.fsa	cj1295	160.32	66	19.21	N	N	N	161.39	16.89	1.13736	10.5	?
WT_MV_Run_3_H06_24.fsa	cj1296	105.19	69	23.6	N	N	N	106.2	35.34	0.667799	11	0
WT_MV_Run_3_H06_24.fsa	cj1305	219.58	179	106.11	218.63	46.79	2.26779	N	N	N	10	0
WT_MV_Run_3_H06_24.fsa	cj1306	304.26	52	19.33	N	N	N	N	N	N	10	0
WT_MV_Run_3_H06_24.fsa	cj1310	364.65	1686	1143.96	363.62	767.12	1.49124	365.68	69.42	16.4788	10	0
WT_MV_Run_3_H06_24.fsa	cj1318	330.24	2119	1286.26	N	N	N	331.27	176.94	7.26947	10	0
WT_MV_Run_3_H06_24.fsa	cj1321	146.41	118	87.17	N	N	N	N	N	N	10	1
WT_MV_Run_3_H06_24.fsa	cj1325	161.5	3236	1678.07	160.43	60.03	27.9539	162.57	137.46	12.2077	9	1
WT_MV_Run_3_H06_24.fsa	cj1335	335.38	4729	3046.37	334.36	459.99	6.62269	N	N	N	10	0
WT_MV_Run_3_H06_24.fsa	cj1342	392.82	2727	2103.35	391.88	1065.4	1.97424	393.88	369.87	5.68673	10	0
WT_MV_Run_3_H06_24.fsa	cj1420	106.31	8697	5201.51	N	N	N	107.32	263.58	19.7341	9	1
WT_MV_Run_3_H06_24.fsa	cj1421	284.29	78	51.59	N	N	N	N	N	N	293	0
WT_MV_Run_3_H06_24.fsa	cj1422	396.62	52	24.8	N	N	N	N	N	N	406.5	?
WT_MV_Run_3_H06_24.fsa	cj1426	203.9	4497	2535.75	N	N	N	204.95	2564.33	0.988855	10	1
WT_MV_Run_3_H06_24.fsa	cj1429	87.33	7085	4651.24	86.31	1906.87	2.4392	N	N	N	9	0
WT_MV_Run_4_F06_18.fsa	cj0031	219.58	6977	3850.16	N	N	N	220.62	223.56	17.222	11	0
WT_MV_Run_4_F06_18.fsa	cj0045	280.93	2612	1525.99	279.9	692.64	2.20315	281.96	141.33	10.7974	10	0
WT_MV_Run_4_F06_18.fsa	cj0171	279.69	58	24.97	N	N	N	N	N	N	7.5	?
WT_MV_Run_4_F06_18.fsa	cj0275	210.73	54	27.5	N	N	N	211.68	29.16	0.943073	3.5	?
WT_MV_Run_4_F06_18.fsa	cj0685	125.91	5967	3290.53	N	N	N	126.88	293.55	11.2094	8	0
WT_MV_Run_4_F06_18.fsa	cj1295	160.97	53	42.89	N	N	N	N	N	N	11	0
WT_MV_Run_4_F06_18.fsa	cj1296	104.83	59	33.29	N	N	N	N	N	N	11	0
WT_MV_Run_4_F06_18.fsa	cj1305	219.68	108	110.06	N	N	N	N	N	N	10	0
WT_MV_Run_4_F06_18.fsa	cj1310	363.65	1486	1025.94	N	N	N	364.59	224.15	4.57702	9	1
WT_MV_Run_4_F06_18.fsa	cj1318	330.26	1421	874.03	N	N	N	331.3	112.12	7.79549	10	0
WT_MV_Run_4_F06_18.fsa	cj1321	146.48	81	64.83	N	N	N	N	N	N	10	1
WT_MV_Run_4_F06_18.fsa	cj1325	161.51	1915	955.51	N	N	N	162.59	43.4	22.0164	9	1
WT_MV_Run_4_F06_18.fsa	cj1335	335.35	2957	1947.94	334.31	255.89	7.61241	N	N	N	10	0
WT_MV_Run_4_F06_18.fsa	cj1342	392.85	1196	919.92	391.89	310.07	2.96681	N	N	N	10	0
WT_MV_Run_4_F06_18.fsa	cj1420	106.31	7296	4450.89	N	N	N	107.34	195.02	22.8227	9	1
WT_MV_Run_4_F06_18.fsa	cj1426	203.94	3032	1675.39	N	N	N	205	314.75	5.32292	10	1
WT_MV_Run_4_F06_18.fsa	cj1429	87.36	7111	4823.32	N	N	N	88.39	877.29	5.49798	9	0
WT_run_1_Ino_A06_03.fsa	capa	455.29	1018	914.23	N	N	N	456.3	305.88	2.98885	10	0
WT_run_1_Ino_A06_03.fsa	cj0031	217.86	4598	3157.04	216.79	855.91	3.68852	N	N	N	9	1
WT_run_1_Ino_A06_03.fsa	cj0045	280.93	2306	1323.01	279.9	1001.01	1.32168	281.96	287.3	4.60498	10	0
WT_run_1_Ino_A06_03.fsa	cj0171	280.31	51	22.31	N	N	N	N	N	N	8	1
WT_run_1_Ino_A06_03.fsa	cj0275	215.29	84	62.76	N	N	N	N	N	N	8	1
WT_run_1_Ino_A06_03.fsa	cj0676	206.46	62	42.2	N	N	N	N	N	N	9.5	?
WT_run_1_Ino_A06_03.fsa	cj0685	125.92	5204	2850.55	N	N	N	126.89	549.9	5.18376	8	0
WT_run_1_Ino_A06_03.fsa	cj1144	173.14	58	23.19	N	N	N	N	N	N	182	0
WT_run_1_Ino_A06_03.fsa	cj1295	159.56	65	74.03	N	N	N	N	N	N	10	0
WT_run_1_Ino_A06_03.fsa	cj1296	102.54	91	83.94	N	N	N	N	N	N	8.5	?
WT_run_1_Ino_A06_03.fsa	cj1305	218.72	122	95.05	N	N	N	219.68	50.24	1.89192	9	1
WT_run_1_Ino_A06_03.fsa	cj1310	364.56	1278	877.56	363.52	430.46	2.03866	365.6	74.48	11.7825	10	0
WT_run_1_Ino_A06_03.fsa	cj1318	330.32	1268	764.86	N	N	N	331.35	421.98	1.81255	10	0
WT_run_1_Ino_A06_03.fsa	cj1325	161.51	1587	786.15	160.43	38.81	20.2564	162.59	358.63	2.19209	9	1
WT_run_1_Ino_A06_03.fsa	cj1335	335.38	3594	2219.49	334.45	380.58	5.83186	N	N	N	10	0
WT_run_1_Ino_A06_03.fsa	cj1342	391.86	2589	1923.35	N	N	N	392.83	784.61	2.45135	9	1
WT_run_1_Ino_A06_03.fsa	cj1420	106.43	4555	2943.06	N	N	N	N	N	N	9	1
WT_run_1_Ino_A06_03.fsa	cj1426	203.92	5232	2969.51	N	N	N	204.98	714.84	4.15409	10	1
WT_run_1_Ino_A06_03.fsa	cj1429	87.24	4000	2710.55	86.21	1610.39	1.68316	N	N	N	9	0
WT_run_2_Ino_B06_06.fsa	capa	455.38	534	454.14	N	N	N	456.39	318.94	1.4239	10	0
WT_run_2_Ino_B06_06.fsa	cj0031	218.63	5858	3493	N	N	N	219.58	641.76	5.44284	10	0
WT_run_2_Ino_B06_06.fsa	cj0045	280.93	2454	1409	279.9	1077.74	1.30737	281.96	201.31	6.99916	10	0
WT_run_2_Ino_B06_06.fsa	cj0275	214.53	79	53.27	213.58	36.66	1.45308	215.58	36.46	1.46105	7.5	?
WT_run_2_Ino_B06_06.fsa	cj0676	205.95	62	42.23	205	30.27	1.39511	N	N	N	9	0
WT_run_2_Ino_B06_06.fsa	cj0685	125.89	4185	2248.32	N	N	N	126.96	735.22	3.05802	8	0
WT_run_2_Ino_B06_06.fsa	cj1296	98.76	71	31.44	97.75	50.42	0.623562	N	N	N	5	0
WT_run_2_Ino_B06_06.fsa	cj1305	218.53	120	151.34	N	N	N	N	N	N	9	1
WT_run_2_Ino_B06_06.fsa	cj1310	364.59	966	656.82	363.65	483.22	1.35926	365.64	82.27	7.98371	10	0
WT_run_2_Ino_B06_06.fsa	cj1318	330.17	911	522.99	329.14	28.51	18.3441	331.21	315.81	1.65603	10	0
WT_run_2_Ino_B06_06.fsa	cj1325	161.61	1128	544.46	N	N	N	162.58	243.99	2.23148	9	1
WT_run_2_Ino_B06_06.fsa	cj1335	335.35	3350	2135.77	N	N	N	N	N	N	10	0
WT_run_2_Ino_B06_06.fsa	cj1342	391.91	2622	1863.12	N	N	N	392.97	679.43	2.74218	9	1
WT_run_2_Ino_B06_06.fsa	cj1420	106.31	5624	3550.45	N	N	N	N	N	N	9	1
WT_run_2_Ino_B06_06.fsa	cj1426	203.94	5973	3356.99	N	N	N	205	471.28	7.12313	10	1
WT_run_2_Ino_B06_06.fsa	cj1429	87.32	4558	3056.93	86.29	1301.28	2.34917	N	N	N	9	0
WT_run_3_Ino_C06_09.fsa	capa	455.38	1586	1394.53	N	N	N	456.39	430.93	3.23609	10	0
WT_run_3_Ino_C06_09.fsa	cj0031	217.79	5523	3822.1	216.74	1575.66	2.42571	N	N	N	9	1
WT_run_3_Ino_C06_09.fsa	cj0045	281.04	4002	2374.51	280	1256.53	1.88974	282.07	249.46	9.5186	10	0
WT_run_3_Ino_C06_09.fsa	cj0171	282.38	61	91.24	N	N	N	N	N	N	10	0
WT_run_3_Ino_C06_09.fsa	cj0275	213.26	85	40.68	N	N	N	214.21	79.98	0.508627	6	0
WT_run_3_Ino_C06_09.fsa	cj0676	206.38	92	38.94	N	N	N	207.33	23.75	1.63958	9.5	?
WT_run_3_Ino_C06_09.fsa	cj0685	125.91	7402	4032.91	124.84	114.84	35.1176	126.88	510.97	7.89266	8	0
WT_run_3_Ino_C06_09.fsa	cj1296	102.88	112	108.99	N	N	N	N	N	N	9	0
WT_run_3_Ino_C06_09.fsa	cj1305	218.53	98	146.65	N	N	N	N	N	N	9	1
WT_run_3_Ino_C06_09.fsa	cj1310	364.59	2024	1341.31	363.54	555.92	2.41278	365.63	122.14	10.9817	10	0
WT_run_3_Ino_C06_09.fsa	cj1318	330.26	2374	1409.13	N	N	N	331.3	546.63	2.57785	10	0
WT_run_3_Ino_C06_09.fsa	cj1321	146.48	92	70.55	N	N	N	N	N	N	10	1
WT_run_3_Ino_C06_09.fsa	cj1325	161.62	3277	1645.18	160.54	90.01	18.2777	162.7	135.94	12.1023	9	1
WT_run_3_Ino_C06_09.fsa	cj1335	335.45	4936	3171.11	334.42	707.81	4.48017	N	N	N	10	0
WT_run_3_Ino_C06_09.fsa	cj1342	392.86	2705	1872.97	391.79	1848.86	1.01304	393.82	291.75	6.41978	10	0
WT_run_3_Ino_C06_09.fsa	cj1420	106.31	7385	4561.14	N	N	N	N	N	N	9	1
WT_run_3_Ino_C06_09.fsa	cj1426	203.94	6944	3940.82	N	N	N	205	685.11	5.7521	10	1
WT_run_3_Ino_C06_09.fsa	cj1429	87.25	6653	4268.91	86.21	1330.41	3.20872	N	N	N	9	0
WT_run_4_Ino_D06_12.fsa	capa	455.38	456	389.2	N	N	N	456.4	104.98	3.70737	10	0
WT_run_4_Ino_D06_12.fsa	cj0031	217.75	4489	4492.55	216.79	823.05	5.45842	N	N	N	9	1
WT_run_4_Ino_D06_12.fsa	cj0045	281.03	2425	1421.18	280	585.04	2.4292	281.96	143.53	9.90162	10	0
WT_run_4_Ino_D06_12.fsa	cj0171	280.62	53	31.74	N	N	N	N	N	N	8.5	?
WT_run_4_Ino_D06_12.fsa	cj0275	212.1	57	25.09	N	N	N	N	N	N	5	1
WT_run_4_Ino_D06_12.fsa	cj0676	203.78	75	37.44	N	N	N	N	N	N	7	1
WT_run_4_Ino_D06_12.fsa	cj0685	125.81	3996	2185.76	N	N	N	126.88	276.02	7.91885	8	0
WT_run_4_Ino_D06_12.fsa	cj1295	157.36	57	35.5	N	N	N	N	N	N	7.5	?
WT_run_4_Ino_D06_12.fsa	cj1296	102.74	56	40.13	N	N	N	N	N	N	9	0
WT_run_4_Ino_D06_12.fsa	cj1305	218.5	92	72.41	N	N	N	N	N	N	9	1
WT_run_4_Ino_D06_12.fsa	cj1310	364.59	885	601.62	363.54	229.34	2.62327	365.63	64.05	9.39297	10	0
WT_run_4_Ino_D06_12.fsa	cj1318	330.22	723	437.8	N	N	N	331.16	133.38	3.28235	10	0
WT_run_4_Ino_D06_12.fsa	cj1321	146.37	62	52.64	N	N	N	N	N	N	10	1
WT_run_4_Ino_D06_12.fsa	cj1325	161.51	1161	571.9	N	N	N	162.59	55.81	10.2473	9	1
WT_run_4_Ino_D06_12.fsa	cj1335	335.32	2879	1841.75	334.28	291.66	6.31472	N	N	N	10	0
WT_run_4_Ino_D06_12.fsa	cj1342	392.93	1513	1101.77	391.86	762.9	1.44419	394	163.11	6.75477	10	0
WT_run_4_Ino_D06_12.fsa	cj1420	106.38	4991	3086.21	N	N	N	N	N	N	9	1
WT_run_4_Ino_D06_12.fsa	cj1426	203.89	4925	2844.1	N	N	N	204.94	308.92	9.20659	10	1
WT_run_4_Ino_D06_12.fsa	cj1429	87.3	4809	3379.03	86.26	760.07	4.44568	N	N	N	9	0
control_E08_14.fsa	capa	455.35	1692	1551.58	N	N	N	456.37	877.08	1.76903	10	0
control_E08_14.fsa	cj0031	218.61	6729	4397.24	N	N	N	219.57	750.4	5.85986	10	0
control_E08_14.fsa	cj0045	281.04	4204	2623.45	280	1941.95	1.35094	282.07	349.32	7.51016	10	0
control_E08_14.fsa	cj0046				N	N	N	N	N	N	10	0
control_E08_14.fsa	cj0171	282.17	78	49.35	N	N	N	N	N	N	10	0
control_E08_14.fsa	cj0275	215.07	58	19.73	N	N	N	N	N	N	8	1
control_E08_14.fsa	cj0565				N	N	N	N	N	N	10	1
control_E08_14.fsa	cj0617	161.51	62	22.28	N	N	N	N	N	N	9	0
control_E08_14.fsa	cj0676	204.88	51	26.61	N	N	N	N	N	N	8	0
control_E08_14.fsa	cj0685	125.91	6499	3773.99	N	N	N	126.88	736.69	5.1229	8	0
control_E08_14.fsa	cj1139				N	N	N	N	N	N	8	1
control_E08_14.fsa	cj1144				N	N	N	N	N	N	9	0
control_E08_14.fsa	cj1295	158.78	65	45.31	N	N	N	N	N	N	9	1
control_E08_14.fsa	cj1296	102.88	74	60.38	N	N	N	N	N	N	9	0
control_E08_14.fsa	cj1305	218.5	132	147.87	217.54	32.89	4.4959	N	N	N	9	1
control_E08_14.fsa	cj1306	303.98	56	16.27	N	N	N	N	N	N	10	0
control_E08_14.fsa	cj1310	364.59	2113	1501.21	363.65	750.86	1.99932	365.64	133.31	11.261	10	0
control_E08_14.fsa	cj1318	330.25	1959	1218.62	N	N	N	331.29	1107.71	1.10013	10	0
control_E08_14.fsa	cj1321	146.3	55	35.69	N	N	N	N	N	N	10	1
control_E08_14.fsa	cj1325	161.62	2490	1310.96	160.54	57.41	22.835	162.6	361.78	3.62364	9	1
control_E08_14.fsa	cj1335	335.34	4811	3275.49	334.3	813.84	4.02473	N	N	N	10	0
control_E08_14.fsa	cj1342	391.85	4183	3340.77	N	N	N	392.81	1756.58	1.90186	9	1
control_E08_14.fsa	cj1420	106.32	6938	4369.03	N	N	N	107.34	580.83	7.52205	9	1
control_E08_14.fsa	cj1421				N	N	N	N	N	N	9	1
control_E08_14.fsa	cj1422				N	N	N	N	N	N	10	0
control_E08_14.fsa	cj1426	203.92	6552	3865.16	N	N	N	204.98	1065.82	3.62647	10	1
control_E08_14.fsa	cj1429	87.29	4708	3239.22	86.25	2794.9	1.15898	N	N	N	9	0
control_E08_14.fsa	cj1437				N	N	N	N	N	N	9	1
empty_A09_03.fsa	capa	455.5	208	198.05	N	N	N	N	N	N	10	0
empty_A09_03.fsa	cj0031	217.86	492	393.34	216.79	146.11	2.69208	N	N	N	9	1
empty_A09_03.fsa	cj0045	279.9	276	196.51	N	N	N	N	N	N	9	0
empty_A09_03.fsa	cj0676	206.47	55	13.89	N	N	N	N	N	N	9.5	?
empty_A09_03.fsa	cj0685	126.88	557	307.93	125.8	91.67	3.35911	N	N	N	9	1
empty_A09_03.fsa	cj1310	363.65	53	37.7	N	N	N	N	N	N	9	1
empty_A09_03.fsa	cj1325	158.01	663	1434.41	N	N	N	N	N	N	5.5	?
empty_A09_03.fsa	cj1335	335.45	301	184.47	334.52	50.43	3.65794	N	N	N	10	0
empty_A09_03.fsa	cj1342	391.9	439	313.57	N	N	N	392.96	83.27	3.7657	9	1
empty_A09_03.fsa	cj1420	106.2	281	176.85	N	N	N	N	N	N	9	1
empty_A09_03.fsa	cj1426	204.98	178	97.13	N	N	N	N	N	N	11	0
empty_A09_03.fsa	cj1429	87.36	946	1635.55	N	N	N	N	N	N	9	0
empty_B09_06.fsa	capa	455.37	246	243.34	N	N	N	N	N	N	10	0
empty_B09_06.fsa	cj0031	217.79	517	447.86	216.85	149	3.00577	N	N	N	9	1
empty_B09_06.fsa	cj0045	279.79	328	245.14	278.74	94.3	2.59958	N	N	N	9	0
empty_B09_06.fsa	cj0685	126.96	617	341.04	125.89	96.93	3.51842	127.92	31.02	10.9942	9	1
empty_B09_06.fsa	cj1296	102.77	57	30.45	N	N	N	N	N	N	9	0
empty_B09_06.fsa	cj1310	363.56	74	53.61	N	N	N	N	N	N	9	1
empty_B09_06.fsa	cj1325	162.59	302	146.52	161.51	29.93	4.89542	163.67	82.76	1.77042	10	0
empty_B09_06.fsa	cj1335	335.45	347	232.8	334.42	59.42	3.91787	N	N	N	10	0
empty_B09_06.fsa	cj1342	391.91	456	333.4	N	N	N	392.97	107.72	3.09506	9	1
empty_B09_06.fsa	cj1420	106.31	376	232.78	105.29	36.48	6.38103	N	N	N	9	1
empty_B09_06.fsa	cj1426	205.11	219	136.29	204.05	30.73	4.43508	N	N	N	11	0
empty_B09_06.fsa	cj1429	87.37	1140	1976.41	N	N	N	N	N	N	9	0
empty_C09_09.fsa	capa	455.47	213	204.41	N	N	N	N	N	N	10	0
empty_C09_09.fsa	cj0031	217.79	488	423.57	216.74	140.04	3.02464	N	N	N	9	1
empty_C09_09.fsa	cj0045	279.69	297	213.35	278.64	88.86	2.40097	N	N	N	8.5	?
empty_C09_09.fsa	cj0685	126.99	561	316.56	125.91	95.7	3.30784	127.96	28.92	10.9461	9	1
empty_C09_09.fsa	cj1310	363.65	76	52.12	N	N	N	N	N	N	9	1
empty_C09_09.fsa	cj1318	332.23	58	34	N	N	N	N	N	N	12	0
empty_C09_09.fsa	cj1325	162.61	275	133.84	161.52	28.57	4.68463	163.69	66.61	2.00931	10	0
empty_C09_09.fsa	cj1335	335.34	318	210.85	334.3	55.96	3.76787	N	N	N	10	0
empty_C09_09.fsa	cj1342	391.86	400	288.05	N	N	N	392.93	96.45	2.98652	9	1
empty_C09_09.fsa	cj1420	106.25	378	240.26	105.22	37.25	6.44993	N	N	N	9	1
empty_C09_09.fsa	cj1426	205.11	206	122.58	N	N	N	N	N	N	11	0
empty_C09_09.fsa	cj1429	87.36	1139	1868.46	N	N	N	N	N	N	9	0
empty_D09_12.fsa	capa	455.47	190	184.3	N	N	N	N	N	N	10	0
empty_D09_12.fsa	cj0031	217.86	428	385.74	216.79	129.24	2.98468	N	N	N	9	1
empty_D09_12.fsa	cj0045	279.79	290	218.22	278.74	82.11	2.65765	N	N	N	9	0
empty_D09_12.fsa	cj0685	126.98	509	294.18	125.91	79.74	3.68924	N	N	N	9	1
empty_D09_12.fsa	cj1310	363.67	54	38.95	N	N	N	N	N	N	9	1
empty_D09_12.fsa	cj1325	158.01	864	1708.69	N	N	N	N	N	N	5.5	?
empty_D09_12.fsa	cj1335	335.45	292	190.31	N	N	N	N	N	N	10	0
empty_D09_12.fsa	cj1342	391.97	377	285.1	N	N	N	392.93	96.3	2.96054	9	1
empty_D09_12.fsa	cj1420	106.37	361	225.55	N	N	N	107.4	29.33	7.69008	9	1
empty_D09_12.fsa	cj1426	204.98	186	116.86	N	N	N	N	N	N	11	0
empty_D09_12.fsa	cj1429	87.36	1089	1796.01	N	N	N	N	N	N	9	0
empty_E09_15.fsa	capa	455.35	174	176.87	N	N	N	N	N	N	10	0
empty_E09_15.fsa	cj0031	217.75	455	399.56	216.79	141.35	2.82674	N	N	N	9	1
empty_E09_15.fsa	cj0045	279.9	309	222.68	278.85	78.08	2.85195	N	N	N	9	0
empty_E09_15.fsa	cj0685	126.94	535	308.57	125.97	83.21	3.70833	128.02	31.7	9.73407	9	1
empty_E09_15.fsa	cj1310	363.59	72	46.55	N	N	N	N	N	N	9	1
empty_E09_15.fsa	cj1318	332.36	53	31.03	N	N	N	N	N	N	12	0
empty_E09_15.fsa	cj1325	158.01	973	1904.38	N	N	N	N	N	N	5.5	?
empty_E09_15.fsa	cj1335	335.47	331	208.19	334.44	70.91	2.93598	N	N	N	10	0
empty_E09_15.fsa	cj1342	391.86	396	296.39	N	N	N	392.93	85.31	3.47427	9	1
empty_E09_15.fsa	cj1420	106.3	453	281.8	N	N	N	107.32	31.39	8.97738	9	1
empty_E09_15.fsa	cj1426	204.99	215	131.53	N	N	N	N	N	N	11	0
empty_E09_15.fsa	cj1429	87.41	1180	1875.15	N	N	N	N	N	N	9	0
empty_F08_17.fsa	capa	455.47	78	85.82	N	N	N	N	N	N	10	0
empty_F08_17.fsa	cj0031	217.86	246	253.48	216.79	74.49	3.40287	N	N	N	9	1
empty_F08_17.fsa	cj0045	279.79	139	102.17	278.74	33.57	3.04349	N	N	N	9	0
empty_F08_17.fsa	cj0685	126.92	279	189.37	125.84	65.28	2.90089	N	N	N	9	1
empty_F08_17.fsa	cj1325	158.02	565	1196.39	N	N	N	N	N	N	5.5	?
empty_F08_17.fsa	cj1335	335.52	186	139.55	N	N	N	336.57	128.46	1.08633	10	0
empty_F08_17.fsa	cj1342	391.96	196	170.24	N	N	N	N	N	N	9	1
empty_F08_17.fsa	cj1420	106.31	238	156.42	N	N	N	N	N	N	9	1
empty_F08_17.fsa	cj1426	204.98	119	79.95	N	N	N	N	N	N	11	0
empty_F08_17.fsa	cj1429	90.11	757	1180.93	N	N	N	N	N	N	12	0
empty_F09_18.fsa	capa	455.47	223	220.24	N	N	N	N	N	N	10	0
empty_F09_18.fsa	cj0031	217.86	515	447	216.79	155.49	2.87478	N	N	N	9	1
empty_F09_18.fsa	cj0045	279.79	342	253.18	278.75	91.52	2.76639	N	N	N	9	0
empty_F09_18.fsa	cj0676	201.17	51	29.79	N	N	N	N	N	N	4	1
empty_F09_18.fsa	cj0685	126.98	564	344.8	125.91	93.6	3.68376	N	N	N	9	1
empty_F09_18.fsa	cj1310	363.56	73	50.88	N	N	N	N	N	N	9	1
empty_F09_18.fsa	cj1325	158.01	1037	2063.49	N	N	N	N	N	N	5.5	?
empty_F09_18.fsa	cj1335	335.42	350	235.73	334.38	78.45	3.00484	N	N	N	10	0
empty_F09_18.fsa	cj1342	391.97	475	357.42	N	N	N	392.93	117.82	3.03361	9	1
empty_F09_18.fsa	cj1420	106.25	383	250.46	105.22	41.06	6.09985	N	N	N	9	1
empty_F09_18.fsa	cj1426	204.98	228	140.39	N	N	N	N	N	N	11	0
empty_F09_18.fsa	cj1429	87.36	1236	2020.3	N	N	N	N	N	N	9	0
empty_G08_20.fsa	capa	455.24	102	121.27	N	N	N	N	N	N	10	0
empty_G08_20.fsa	cj0031	217.86	329	348.69	216.79	100.77	3.46026	N	N	N	9	1
empty_G08_20.fsa	cj0045	279.79	184	144.25	278.75	47.33	3.04775	N	N	N	9	0
empty_G08_20.fsa	cj0685	126.88	374	232.26	125.91	47.1	4.93121	N	N	N	9	1
empty_G08_20.fsa	cj1325	162.59	176	97.82	N	N	N	163.67	47.58	2.05591	10	0
empty_G08_20.fsa	cj1335	335.42	204	152.39	N	N	N	N	N	N	10	0
empty_G08_20.fsa	cj1342	391.9	355	319.59	N	N	N	392.86	99.91	3.19878	9	1
empty_G08_20.fsa	cj1420	106.31	306	205.22	N	N	N	N	N	N	9	1
empty_G08_20.fsa	cj1426	204.98	153	104.24	N	N	N	N	N	N	11	0
empty_G08_20.fsa	cj1429	89.88	1119	1759.23	N	N	N	N	N	N	11.5	?
empty_G09_21.fsa	capa	455.5	200	197.2	N	N	N	N	N	N	10	0
empty_G09_21.fsa	cj0031	217.86	471	427.59	216.9	146.18	2.92509	N	N	N	9	1
empty_G09_21.fsa	cj0045	279.79	307	228.34	278.74	92.25	2.47523	N	N	N	9	0
empty_G09_21.fsa	cj0685	127.02	554	321.75	125.94	85.53	3.76184	128.1	27.88	11.5405	9	1
empty_G09_21.fsa	cj1310	363.65	82	57.45	N	N	N	N	N	N	9	1
empty_G09_21.fsa	cj1318	332.33	56	34.62	N	N	N	N	N	N	12	0
empty_G09_21.fsa	cj1325	158.02	992	1965.19	N	N	N	N	N	N	5.5	?
empty_G09_21.fsa	cj1335	335.45	394	257.72	334.41	80.35	3.20747	N	N	N	10	0
empty_G09_21.fsa	cj1342	391.86	448	342.63	N	N	N	392.93	95.59	3.58437	9	1
empty_G09_21.fsa	cj1420	106.29	475	305.35	N	N	N	107.32	35.71	8.55083	9	1
empty_G09_21.fsa	cj1426	204.98	252	147.39	N	N	N	N	N	N	11	0
empty_G09_21.fsa	cj1429	87.37	1195	1952.09	N	N	N	N	N	N	9	0
empty_H08_23.fsa	capa	455.52	86	107	N	N	N	N	N	N	10	0
empty_H08_23.fsa	cj0031	217.86	242	267.05	216.79	76.19	3.50505	N	N	N	9	1
empty_H08_23.fsa	cj0045	279.79	147	123.1	278.76	38.31	3.21326	N	N	N	9	0
empty_H08_23.fsa	cj0685	126.92	322	238.36	125.96	50.88	4.68475	N	N	N	9	1
empty_H08_23.fsa	cj1295	159.34	50	30.33	N	N	N	N	N	N	9.5	?
empty_H08_23.fsa	cj1325	158.02	658	1373.35	N	N	N	N	N	N	5.5	?
empty_H08_23.fsa	cj1335	335.51	208	160.6	N	N	N	N	N	N	10	0
empty_H08_23.fsa	cj1342	391.82	294	350.36	N	N	N	N	N	N	9	1
empty_H08_23.fsa	cj1420	106.26	261	180.88	N	N	N	N	N	N	9	1
empty_H08_23.fsa	cj1426	204.93	119	96.34	N	N	N	N	N	N	11	0
empty_H08_23.fsa	cj1429	89.94	1067	1639.58	N	N	N	N	N	N	11.5	?
empty_H09_24.fsa	capa	455.41	260	252.46	N	N	N	N	N	N	10	0
empty_H09_24.fsa	cj0031	217.9	584	487.62	216.84	164.89	2.95724	N	N	N	9	1
empty_H09_24.fsa	cj0045	279.79	348	246.49	278.76	90.47	2.72455	N	N	N	9	0
empty_H09_24.fsa	cj0046	353.84	58	31.07	N	N	N	N	N	N	364	0
empty_H09_24.fsa	cj0171	277.52	52	44.61	N	N	N	N	N	N	5.5	?
empty_H09_24.fsa	cj0676	207.17	56	19.26	N	N	N	N	N	N	10	1
empty_H09_24.fsa	cj0685	126.94	708	402.58	125.87	102.41	3.93106	127.9	31.42	12.8129	9	1
empty_H09_24.fsa	cj1295	158.7	56	12.72	N	N	N	N	N	N	9	1
empty_H09_24.fsa	cj1296	102.2	63	39.04	N	N	N	N	N	N	8	0
empty_H09_24.fsa	cj1310	363.64	88	61.25	N	N	N	N	N	N	9	1
empty_H09_24.fsa	cj1318	332.33	66	40.6	331.4	29.85	1.36013	N	N	N	12	0
empty_H09_24.fsa	cj1325	162.58	356	181.41	161.5	46.69	3.88541	163.54	97.79	1.8551	10	0
empty_H09_24.fsa	cj1335	335.4	367	242.94	334.48	75.19	3.23101	N	N	N	10	0
empty_H09_24.fsa	cj1342	391.87	553	402.12	N	N	N	392.93	123.03	3.26847	9	1
empty_H09_24.fsa	cj1420	106.33	504	307.35	N	N	N	N	N	N	9	1
empty_H09_24.fsa	cj1426	205.06	251	155.94	N	N	N	N	N	N	11	0
empty_H09_24.fsa	cj1429	87.31	1381	2168.68	N	N	N	N	N	N	9	0

## Sheet: cj1310
cj1310	Sample	Gene	Size	Height	Area	Size of Prev	Area of Prev	Ratio to Prev	Size of Post	Area of post	Ratio to Post	Repeat Number	Expression state	%ON	Sample
	CJ1305_6_CV_Run_3_G05_20.fsa	cj1310	364.56	506	376.07	N	N	N	365.6	314.5	1.19577	10	0	0	CJ1305_6_CV_Run_3_G05_20.fsa
	CJ1305_6_CV_Run_4_E05_14.fsa	cj1310	364.59	579	407.17	363.65	91.38	4.45579	365.64	331.69	1.22756	10	0	11.0065	CJ1305_6_CV_Run_4_E05_14.fsa
	CJ1305_6_MV_Run_3_H05_23.fsa	cj1310	364.56	698	514.98	363.53	242.06	2.12749	365.6	199.66	2.57928	10	0	25.3016	CJ1305_6_MV_Run_3_H05_23.fsa
	CJ1305_6_run_1_Ino_A05_02.fsa	cj1310	364.59	1945	1306.19	363.65	345.47	3.78091	365.63	273.22	4.78073	10	0	17.9476	CJ1305_6_run_1_Ino_A05_02.fsa
	CJ1305_6_run_2_Ino_B05_05.fsa	cj1310	364.68	1177	774.83	363.64	199.13	3.89108	365.72	268.77	2.88287	10	0	16.0236	CJ1305_6_run_2_Ino_B05_05.fsa
	CJ1305_6_run_3_Ino_C05_08.fsa	cj1310	364.56	1340	899.56	363.63	226.79	3.96649	365.6	471.95	1.90605	10	0	14.1895	CJ1305_6_run_3_Ino_C05_08.fsa
	CJ1305_6_run_4_Ino_D05_11.fsa	cj1310	364.59	1350	924.71	363.55	240.09	3.85151	365.64	471.16	1.96262	10	0	14.6758	CJ1305_6_run_4_Ino_D05_11.fsa
	FlaAca_CV_Run_3_G07_19.fsa	cj1310	362.6	952	634.73	N	N	N	363.63	675.79	0.939241	8	0	51.5666	FlaAca_CV_Run_3_G07_19.fsa
	FlaAca_CV_Run_4_E07_13.fsa	cj1310	362.5	1128	753.08	N	N	N	363.54	384.69	1.95763	8	0	33.8109	FlaAca_CV_Run_4_E07_13.fsa
	FlaAca_MV_Run_3_H07_22.fsa	cj1310	363.58	1102	1029.59	N	N	N	N	N	N	9	1	100	FlaAca_MV_Run_3_H07_22.fsa
	FlaAca_MV_Run_4_F07_16.fsa	cj1310	363.62	1081	775.37	N	N	N	N	N	N	9	1	100	FlaAca_MV_Run_4_F07_16.fsa
	FlaAca_run_1_Ino_A07_01.fsa	cj1310	363.59	1145	735.35	362.57	457.63	1.60687	364.62	263.91	2.78637	9	1	50.474	FlaAca_run_1_Ino_A07_01.fsa
	FlaAca_run_2_Ino_B07_04.fsa	cj1310	363.53	1189	800.97	362.6	355.69	2.25188	364.57	338.36	2.36721	9	1	53.5759	FlaAca_run_2_Ino_B07_04.fsa
	FlaAca_run_3_Ino_C07_07.fsa	cj1310	363.55	1492	1043.86	362.5	779.08	1.33986	364.59	238.36	4.37934	9	1	50.6409	FlaAca_run_3_Ino_C07_07.fsa
	FlaAca_run_4_Ino_D07_10.fsa	cj1310	363.53	990	668.6	362.49	481.33	1.38907	364.57	206.24	3.24185	9	1	49.3006	FlaAca_run_4_Ino_D07_10.fsa
	MAF1_CV_Run_3_G01_19.fsa	cj1310	364.54	1075	714.26	363.53	314.6	2.27038	N	N	N	10	0	30.5775	MAF1_CV_Run_3_G01_19.fsa
	MAF1_CV_Run_4_E01_13.fsa	cj1310	364.53	509	339.38	363.52	106.79	3.17801	365.54	39.73	8.54216	10	0	21.9778	MAF1_CV_Run_4_E01_13.fsa
	MAF1_MV_Run_3_H01_22.fsa	cj1310	363.51	725	457.21	N	N	N	364.51	416.31	1.09824	9	1	52.3411	MAF1_MV_Run_3_H01_22.fsa
	MAF1_MV_Run_4_F01_16.fsa	cj1310	364.53	131	86.38	N	N	N	N	N	N	10	0	0	MAF1_MV_Run_4_F01_16.fsa
	MAF1_run_1_Ino_A01_01.fsa	cj1310	364.53	1996	1332.73	N	N	N	365.44	86.32	15.4394	10	0	0	MAF1_run_1_Ino_A01_01.fsa
	MAF1_run_2_Ino_B01_04.fsa	cj1310	364.56	1343	882.01	363.55	332.31	2.65418	365.57	64.8	13.6113	10	0	25.9796	MAF1_run_2_Ino_B01_04.fsa
	MAF1_run_3_Ino_C01_07.fsa	cj1310	364.45	1363	914.61	363.44	332.63	2.74963	365.47	83.52	10.9508	10	0	24.9955	MAF1_run_3_Ino_C01_07.fsa
	MAF1_run_4_Ino_D01_10.fsa	cj1310	364.53	1684	1128.63	363.52	423.93	2.6623	365.54	145.25	7.77026	10	0	24.9692	MAF1_run_4_Ino_D01_10.fsa
	MAF2_CV_Run_3_G02_20.fsa	cj1310	364.48	804	561.36	363.46	190.21	2.95126	365.49	47.07	11.9261	10	0	23.8167	MAF2_CV_Run_3_G02_20.fsa
	MAF2_CV_Run_4_E02_14.fsa	cj1310	364.58	499	371.96	363.56	113.47	3.27805	365.49	34.64	10.7379	10	0	21.8182	MAF2_CV_Run_4_E02_14.fsa
	MAF2_MV_Run_3_H02_23.fsa	cj1310	364.53	611	419.49	363.52	93.39	4.49181	365.54	130.39	3.21719	10	0	14.518	MAF2_MV_Run_3_H02_23.fsa
	MAF2_MV_Run_4_F02_17.fsa	cj1310	363.44	385	281.36	N	N	N	364.45	159.05	1.769	9	1	63.8859	MAF2_MV_Run_4_F02_17.fsa
	MAF2_run_1_Ino_A02_02.fsa	cj1310	364.5	1411	928.9	363.48	325.3	2.85552	365.52	84.99	10.9295	10	0	24.2908	MAF2_run_1_Ino_A02_02.fsa
	MAF2_run_2_Ino_B02_05.fsa	cj1310	364.55	1463	993.56	363.54	466.29	2.13078	365.56	70.81	14.0314	10	0	30.4633	MAF2_run_2_Ino_B02_05.fsa
	MAF2_run_3_Ino_C02_08.fsa	cj1310	364.48	1647	1117.43	363.46	379.2	2.94681	365.49	81.6	13.694	10	0	24.0269	MAF2_run_3_Ino_C02_08.fsa
	MAF2_run_4_Ino_D02_11.fsa	cj1310	364.55	1839	1210.43	363.54	424.78	2.84955	365.47	99.84	12.1237	10	0	24.4823	MAF2_run_4_Ino_D02_11.fsa
	MAF3_CV_Run_3_G03_21.fsa	cj1310	363.48	913	621.38	362.45	82.01	7.57688	364.5	191.51	3.24463	9	1	69.4357	MAF3_CV_Run_3_G03_21.fsa
	MAF3_CV_Run_4_E03_15.fsa	cj1310	363.46	1087	736.9	362.54	122.69	6.00619	364.48	171.89	4.28704	9	1	71.441	MAF3_CV_Run_4_E03_15.fsa
	MAF3_MV_Run_3_H03_24.fsa	cj1310	363.44	780	549.24	362.43	89.27	6.15257	364.45	525.3	1.04557	9	1	47.1933	MAF3_MV_Run_3_H03_24.fsa
	MAF3_MV_Run_4_F03_18.fsa	cj1310	363.48	2747	1870.16	N	N	N	N	N	N	9	1	100	MAF3_MV_Run_4_F03_18.fsa
	MAF3_run_1_Ino_A03_03.fsa	cj1310	363.55	1850	1252.6	N	N	N	364.56	127.34	9.83666	9	1	90.7721	MAF3_run_1_Ino_A03_03.fsa
	MAF3_run_2_Ino_B03_06.fsa	cj1310	363.44	1947	1294.35	362.43	144.23	8.97421	364.45	197.06	6.5683	9	1	79.1342	MAF3_run_2_Ino_B03_06.fsa
	MAF3_run_3_Ino_C03_09.fsa	cj1310	363.45	2119	1368.39	362.44	179.06	7.64208	364.47	169.64	8.06643	9	1	79.6924	MAF3_run_3_Ino_C03_09.fsa
	MAF3_run_4_Ino_D03_12.fsa	cj1310	363.56	882	593.69	362.55	101.84	5.82963	364.58	81.73	7.26404	9	1	76.3824	MAF3_run_4_Ino_D03_12.fsa
	MAF4_CV_Run_3_G04_19.fsa	cj1310	364.65	1313	1005.94	363.62	679.22	1.48102	365.58	105.13	9.56853	10	0	37.9391	MAF4_CV_Run_3_G04_19.fsa
	MAF4_CV_Run_4_E04_13.fsa	cj1310	364.54	994	752.29	363.61	455.98	1.64983	N	N	N	10	0	37.7383	MAF4_CV_Run_4_E04_13.fsa
	MAF4_MV_Run_3_H04_22.fsa	cj1310	364.52	1307	980.53	363.6	216.44	4.53026	N	N	N	10	0	18.0823	MAF4_MV_Run_3_H04_22.fsa
	MAF4_MV_Run_4_F04_16.fsa	cj1310	363.51	2259	1603.08	N	N	N	N	N	N	9	1	100	MAF4_MV_Run_4_F04_16.fsa
	MAF4_run_1_Ino_A04_01.fsa	cj1310	364.54	1859	1207.44	363.5	895.93	1.34769	365.57	91.77	13.1572	10	0	40.8143	MAF4_run_1_Ino_A04_01.fsa
	MAF4_run_2_Ino_B04_04.fsa	cj1310	364.57	1182	809.23	363.53	527.99	1.53266	365.61	72.38	11.1803	10	0	37.4567	MAF4_run_2_Ino_B04_04.fsa
	MAF4_run_3_Ino_C04_07.fsa	cj1310	364.57	920	618.07	363.53	393.03	1.57258	N	N	N	10	0	38.8715	MAF4_run_3_Ino_C04_07.fsa
	MAF4_run_4_Ino_D04_10.fsa	cj1310	364.55	742	521.38	363.62	311.92	1.67152	365.58	50.9	10.2432	10	0	35.2771	MAF4_run_4_Ino_D04_10.fsa
	WT_CV_Run_3_G06_21.fsa	cj1310	364.67	1069	749.47	363.63	492.35	1.52223	365.71	71.86	10.4296	10	0	37.4787	WT_CV_Run_3_G06_21.fsa
	WT_CV_Run_4_E06_15.fsa	cj1310	364.61	523	368.95	363.56	166.77	2.21233	365.56	31.51	11.709	10	0	29.4008	WT_CV_Run_4_E06_15.fsa
	WT_MV_Run_3_H06_24.fsa	cj1310	364.65	1686	1143.96	363.62	767.12	1.49124	365.68	69.42	16.4788	10	0	38.7337	WT_MV_Run_3_H06_24.fsa
	WT_MV_Run_4_F06_18.fsa	cj1310	363.65	1486	1025.94	N	N	N	364.59	224.15	4.57702	9	1	82.0693	WT_MV_Run_4_F06_18.fsa
	WT_run_1_Ino_A06_03.fsa	cj1310	364.56	1278	877.56	363.52	430.46	2.03866	365.6	74.48	11.7825	10	0	31.1363	WT_run_1_Ino_A06_03.fsa
	WT_run_2_Ino_B06_06.fsa	cj1310	364.59	966	656.82	363.65	483.22	1.35926	365.64	82.27	7.98371	10	0	39.5333	WT_run_2_Ino_B06_06.fsa
	WT_run_3_Ino_C06_09.fsa	cj1310	364.59	2024	1341.31	363.54	555.92	2.41278	365.63	122.14	10.9817	10	0	27.5294	WT_run_3_Ino_C06_09.fsa
	WT_run_4_Ino_D06_12.fsa	cj1310	364.59	885	601.62	363.54	229.34	2.62327	365.63	64.05	9.39297	10	0	25.6243	WT_run_4_Ino_D06_12.fsa
	control_E08_14.fsa	cj1310	364.59	2113	1501.21	363.65	750.86	1.99932	365.64	133.31	11.261	10	0	31.4776	control_E08_14.fsa
	empty_A09_03.fsa	cj1310	363.65	53	37.7	N	N	N	N	N	N	9	1		empty_A09_03.fsa
	empty_B09_06.fsa	cj1310	363.56	74	53.61	N	N	N	N	N	N	9	1		empty_B09_06.fsa
	empty_C09_09.fsa	cj1310	363.65	76	52.12	N	N	N	N	N	N	9	1		empty_C09_09.fsa
	empty_D09_12.fsa	cj1310	363.67	54	38.95	N	N	N	N	N	N	9	1		empty_D09_12.fsa
	empty_E09_15.fsa	cj1310	363.59	72	46.55	N	N	N	N	N	N	9	1		empty_E09_15.fsa
	empty_F09_18.fsa	cj1310	363.56	73	50.88	N	N	N	N	N	N	9	1		empty_F09_18.fsa
	empty_G09_21.fsa	cj1310	363.65	82	57.45	N	N	N	N	N	N	9	1		empty_G09_21.fsa
	empty_H09_24.fsa	cj1310	363.64	88	61.25	N	N	N	N	N	N	9	1		empty_H09_24.fsa

## Sheet: cj1318
cj1318	Sample	Gene	Size	Height	Area	Size of Prev	Area of Prev	Ratio to Prev	Size of Post	Area of post	Ratio to Post	Repeat Number	Expression state	%ON	Sample
	CJ1305_6_CV_Run_3_G05_20.fsa	cj1318	331.3	532	363.96	330.26	60.94	5.97243	332.34	36.55	9.95787	11	1	78.8731	CJ1305_6_CV_Run_3_G05_20.fsa
	CJ1305_6_CV_Run_4_E05_14.fsa	cj1318	331.26	638	415.07	330.22	70	5.92957	332.3	42.89	9.67755	11	1	78.6177	CJ1305_6_CV_Run_4_E05_14.fsa
	CJ1305_6_MV_Run_3_H05_23.fsa	cj1318	331.28	597	400.83	330.25	67.74	5.91718	332.31	34.67	11.5613	11	1	79.6499	CJ1305_6_MV_Run_3_H05_23.fsa
	CJ1305_6_run_1_Ino_A05_02.fsa	cj1318	331.3	2321	1381.5	330.26	299.16	4.61793	332.34	156.17	8.84613	11	1	75.2111	CJ1305_6_run_1_Ino_A05_02.fsa
	CJ1305_6_run_2_Ino_B05_05.fsa	cj1318	331.21	1168	718.98	330.17	122.49	5.8697	332.24	81.07	8.86863	11	1	77.9348	CJ1305_6_run_2_Ino_B05_05.fsa
	CJ1305_6_run_3_Ino_C05_08.fsa	cj1318	331.24	1952	1198.33	330.21	269.54	4.44583	332.28	130.33	9.19458	11	1	74.98	CJ1305_6_run_3_Ino_C05_08.fsa
	CJ1305_6_run_4_Ino_D05_11.fsa	cj1318	331.35	2071	1292.33	330.32	275.66	4.68813	332.28	128.94	10.0227	11	1	76.1569	CJ1305_6_run_4_Ino_D05_11.fsa
	FlaAca_CV_Run_3_G07_19.fsa	cj1318	330.18	1314	814.2	N	N	N	331.22	516.86	1.57528	10	0	38.8307	FlaAca_CV_Run_3_G07_19.fsa
	FlaAca_CV_Run_4_E07_13.fsa	cj1318	330.32	1067	641.77	N	N	N	331.35	444.11	1.44507	10	0	40.8986	FlaAca_CV_Run_4_E07_13.fsa
	FlaAca_MV_Run_3_H07_22.fsa	cj1318	330.26	954	764.96	N	N	N	N	N	N	10	0	0	FlaAca_MV_Run_3_H07_22.fsa
	FlaAca_MV_Run_4_F07_16.fsa	cj1318	331.15	1068	725.61	N	N	N	332.18	59.42	12.2115	11	1	92.4309	FlaAca_MV_Run_4_F07_16.fsa
	FlaAca_run_1_Ino_A07_01.fsa	cj1318	330.24	1202	696.55	329.21	47.05	14.8045	331.27	470.39	1.48079	10	0	38.7474	FlaAca_run_1_Ino_A07_01.fsa
	FlaAca_run_2_Ino_B07_04.fsa	cj1318	330.21	1367	838.33	N	N	N	331.25	391.38	2.14198	10	0	31.827	FlaAca_run_2_Ino_B07_04.fsa
	FlaAca_run_3_Ino_C07_07.fsa	cj1318	330.32	1850	1136.83	N	N	N	331.35	825.95	1.37639	10	0	42.0806	FlaAca_run_3_Ino_C07_07.fsa
	FlaAca_run_4_Ino_D07_10.fsa	cj1318	330.27	1379	846.5	N	N	N	331.19	558.33	1.51613	10	0	39.7436	FlaAca_run_4_Ino_D07_10.fsa
	MAF1_CV_Run_3_G01_19.fsa	cj1318	330.09	896	518.66	329.08	25.85	20.0642	331.09	52.41	9.8962	10	0	8.78007	MAF1_CV_Run_3_G01_19.fsa
	MAF1_CV_Run_4_E01_13.fsa	cj1318	330.17	720	423.28	N	N	N	331.18	51.51	8.21743	10	0	10.849	MAF1_CV_Run_4_E01_13.fsa
	MAF1_MV_Run_3_H01_22.fsa	cj1318	330.15	1098	650.14	N	N	N	331.15	68.8	9.44971	10	0	9.56964	MAF1_MV_Run_3_H01_22.fsa
	MAF1_MV_Run_4_F01_16.fsa	cj1318	330.09	143	88.04	N	N	N	N	N	N	10	0	N	MAF1_MV_Run_4_F01_16.fsa
	MAF1_run_1_Ino_A01_01.fsa	cj1318	330.2	2837	1662.63	N	N	N	331.2	176.03	9.44515	10	0	9.57382	MAF1_run_1_Ino_A01_01.fsa
	MAF1_run_2_Ino_B01_04.fsa	cj1318	330.13	939	554.52	N	N	N	331.14	46.42	11.9457	10	0	7.72456	MAF1_run_2_Ino_B01_04.fsa
	MAF1_run_3_Ino_C01_07.fsa	cj1318	330.14	1691	999.55	N	N	N	331.15	105.34	9.4888	10	0	9.53398	MAF1_run_3_Ino_C01_07.fsa
	MAF1_run_4_Ino_D01_10.fsa	cj1318	330.09	2606	1603.38	N	N	N	331.1	178.48	8.98353	10	0	10.0165	MAF1_run_4_Ino_D01_10.fsa
	MAF2_CV_Run_3_G02_20.fsa	cj1318	330.08	1387	847.19	N	N	N	331.1	84.91	9.97751	10	0	9.10954	MAF2_CV_Run_3_G02_20.fsa
	MAF2_CV_Run_4_E02_14.fsa	cj1318	330.11	582	375.39	N	N	N	331.12	36.79	10.2036	10	0	8.92571	MAF2_CV_Run_4_E02_14.fsa
	MAF2_MV_Run_3_H02_23.fsa	cj1318	329.12	127	76.59	N	N	N	330.22	67.21	1.13956	9	0	46.7385	MAF2_MV_Run_3_H02_23.fsa
	MAF2_run_1_Ino_A02_02.fsa	cj1318	330.16	1828	1095.47	329.14	64.27	17.0448	331.18	124.99	8.76446	10	0	N	MAF2_run_1_Ino_A02_02.fsa
	MAF2_run_2_Ino_B02_05.fsa	cj1318	330.19	1211	742.49	N	N	N	331.2	97.36	7.62623	10	0	11.5925	MAF2_run_2_Ino_B02_05.fsa
	MAF2_run_3_Ino_C02_08.fsa	cj1318	330.08	2661	1595.6	329.07	105.56	15.1156	331.1	178.13	8.9575	10	0	9.47858	MAF2_run_3_Ino_C02_08.fsa
	MAF2_run_4_Ino_D02_11.fsa	cj1318	330.17	2685	1589.49	329.16	126.26	12.589	331.18	165.43	9.60823	10	0	8.79395	MAF2_run_4_Ino_D02_11.fsa
	MAF3_CV_Run_3_G03_21.fsa	cj1318	331.23	708	441.59	330.22	75.85	5.82189	332.24	86.25	5.11988	11	1	73.1485	MAF3_CV_Run_3_G03_21.fsa
	MAF3_CV_Run_4_E03_15.fsa	cj1318	331.14	879	541.3	330.12	100.62	5.37965	332.16	113.47	4.77042	11	1	71.6583	MAF3_CV_Run_4_E03_15.fsa
	MAF3_MV_Run_3_H03_24.fsa	cj1318	331.1	426	265.18	330.19	52.77	5.0252	332.2	112.45	2.3582	11	1	61.6125	MAF3_MV_Run_3_H03_24.fsa
	MAF3_MV_Run_4_F03_18.fsa	cj1318	331.26	1512	928.26	330.24	148.04	6.27033	332.27	98.12	9.46046	11	1	79.0399	MAF3_MV_Run_4_F03_18.fsa
	MAF3_run_1_Ino_A03_03.fsa	cj1318	331.18	1505	906.72	330.17	230.84	3.92792	332.18	163.31	5.55214	11	1	69.701	MAF3_run_1_Ino_A03_03.fsa
	MAF3_run_2_Ino_B03_06.fsa	cj1318	331.1	1448	890.48	330.08	222.97	3.99372	332.11	215.73	4.12775	11	1	66.9947	MAF3_run_2_Ino_B03_06.fsa
	MAF3_run_3_Ino_C03_09.fsa	cj1318	331.1	1605	974.79	330.18	221.34	4.40404	N	N	N	11	1	81.4953	MAF3_run_3_Ino_C03_09.fsa
	MAF3_run_4_Ino_D03_12.fsa	cj1318	331.09	578	350.47	330.07	75.13	4.66485	332.1	60.54	5.78907	11	1	72.0924	MAF3_run_4_Ino_D03_12.fsa
	MAF4_CV_Run_3_G04_19.fsa	cj1318	331.24	1448	973.92	330.22	185.56	5.24854	332.27	102.68	9.485	11	1	77.163	MAF4_CV_Run_3_G04_19.fsa
	MAF4_CV_Run_4_E04_13.fsa	cj1318	331.3	1255	811.41	330.27	156.82	5.17415	332.22	92.28	8.79291	11	1	76.5113	MAF4_CV_Run_4_E04_13.fsa
	MAF4_MV_Run_3_H04_22.fsa	cj1318	331.28	956	638.91	330.26	92.36	6.91761	332.3	53.4	11.9646	11	1	81.424	MAF4_MV_Run_3_H04_22.fsa
	MAF4_MV_Run_4_F04_16.fsa	cj1318	331.22	1410	939.26	330.19	163.09	5.75915	332.14	88.55	10.6071	11	1	78.8698	MAF4_MV_Run_4_F04_16.fsa
	MAF4_run_1_Ino_A04_01.fsa	cj1318	331.28	2428	1428.12	330.25	413.52	3.45357	332.31	155.25	9.19884	11	1	71.5172	MAF4_run_1_Ino_A04_01.fsa
	MAF4_run_2_Ino_B04_04.fsa	cj1318	331.25	818	497.41	330.21	105.29	4.72419	332.28	69.85	7.12112	11	1	73.9588	MAF4_run_2_Ino_B04_04.fsa
	MAF4_run_3_Ino_C04_07.fsa	cj1318	331.3	742	452.62	330.27	98.26	4.60635	332.22	54.16	8.35709	11	1	74.8083	MAF4_run_3_Ino_C04_07.fsa
	MAF4_run_4_Ino_D04_10.fsa	cj1318	331.24	417	253.01	330.22	61.75	4.09733	N	N	N	11	1	80.3819	MAF4_run_4_Ino_D04_10.fsa
	WT_CV_Run_3_G06_21.fsa	cj1318	330.31	300	189.51	N	N	N	331.35	121.89	1.55476	10	0	39.1426	WT_CV_Run_3_G06_21.fsa
	WT_CV_Run_4_E06_15.fsa	cj1318	330.26	121	76.24	N	N	N	N	N	N	10	0	N	WT_CV_Run_4_E06_15.fsa
	WT_MV_Run_3_H06_24.fsa	cj1318	330.24	2119	1286.26	N	N	N	331.27	176.94	7.26947	10	0	12.0927	WT_MV_Run_3_H06_24.fsa
	WT_MV_Run_4_F06_18.fsa	cj1318	330.26	1421	874.03	N	N	N	331.3	112.12	7.79549	10	0	11.3695	WT_MV_Run_4_F06_18.fsa
	WT_run_1_Ino_A06_03.fsa	cj1318	330.32	1268	764.86	N	N	N	331.35	421.98	1.81255	10	0	35.5549	WT_run_1_Ino_A06_03.fsa
	WT_run_2_Ino_B06_06.fsa	cj1318	330.17	911	522.99	329.14	28.51	18.3441	331.21	315.81	1.65603	10	0	36.4126	WT_run_2_Ino_B06_06.fsa
	WT_run_3_Ino_C06_09.fsa	cj1318	330.26	2374	1409.13	N	N	N	331.3	546.63	2.57785	10	0	27.9497	WT_run_3_Ino_C06_09.fsa
	WT_run_4_Ino_D06_12.fsa	cj1318	330.22	723	437.8	N	N	N	331.16	133.38	3.28235	10	0	23.3517	WT_run_4_Ino_D06_12.fsa
	control_E08_14.fsa	cj1318	330.25	1959	1218.62	N	N	N	331.29	1107.71	1.10013	10	0	47.6162	control_E08_14.fsa
	empty_C09_09.fsa	cj1318	332.23	58	34	N	N	N	N	N	N	12	0	N	empty_C09_09.fsa
	empty_E09_15.fsa	cj1318	332.36	53	31.03	N	N	N	N	N	N	12	0	N	empty_E09_15.fsa
	empty_G09_21.fsa	cj1318	332.33	56	34.62	N	N	N	N	N	N	12	0	N	empty_G09_21.fsa
	empty_H09_24.fsa	cj1318	332.33	66	40.6	331.4	29.85	1.36013	N	N	N	12	0	N	empty_H09_24.fsa

## Sheet: cj1325
cj1325	Sample	Gene	Size	Height	Area	Size of Prev	Area of Prev	Ratio to Prev	Size of Post	Area of post	Ratio to Post	Repeat Number	Expression state	%ON	Sample
	CJ1305_6_CV_Run_3_G05_20.fsa	cj1325	158.9	749	656.19	157.91	3417.81	0.191991	N	N	N	6	1	N	CJ1305_6_CV_Run_3_G05_20.fsa
	CJ1305_6_CV_Run_4_E05_14.fsa	cj1325	162.59	825	441.91	161.51	86.43	5.11292	163.56	124.63	3.54578	10	0	N	CJ1305_6_CV_Run_4_E05_14.fsa
	CJ1305_6_MV_Run_3_H05_23.fsa	cj1325	162.68	1108	626.11	161.61	223.01	2.80754	163.64	112.94	5.54374	10	0	22.02	CJ1305_6_MV_Run_3_H05_23.fsa
	CJ1305_6_MV_Run_4_F05_17.fsa	cj1325	161.61	727	371.49	N	N	N	162.69	324.62	1.14438	9	1	N	CJ1305_6_MV_Run_4_F05_17.fsa
	CJ1305_6_run_1_Ino_A05_02.fsa	cj1325	162.59	3191	1778.39	161.62	357.61	4.97299	163.67	275.15	6.46335	10	0	15.5505	CJ1305_6_run_1_Ino_A05_02.fsa
	CJ1305_6_run_2_Ino_B05_05.fsa	cj1325	162.58	1288	717.96	161.61	131.04	5.47894	163.66	140.5	5.11004	10	0	12.9402	CJ1305_6_run_2_Ino_B05_05.fsa
	CJ1305_6_run_3_Ino_C05_08.fsa	cj1325	162.6	2038	1126.46	161.62	251.38	4.4811	163.68	253.25	4.44802	10	0	16.3073	CJ1305_6_run_3_Ino_C05_08.fsa
	CJ1305_6_run_4_Ino_D05_11.fsa	cj1325	162.59	1643	890.05	161.51	198.46	4.48478	163.67	224.54	3.96388	10	0	15.8492	CJ1305_6_run_4_Ino_D05_11.fsa
	FlaAca_CV_Run_3_G07_19.fsa	cj1325	162.58	1336	763.29	161.5	485.38	1.57256	163.55	195.02	3.91391	10	0	34.37	FlaAca_CV_Run_3_G07_19.fsa
	FlaAca_CV_Run_4_E07_13.fsa	cj1325	164.65	1327	678.6	163.68	102.28	6.63473	N	N	N	12	1	0	FlaAca_CV_Run_4_E07_13.fsa
	FlaAca_MV_Run_3_H07_22.fsa	cj1325	162.66	1316	847.48	161.6	126.6	6.69415	163.62	66.59	12.7268	10	0	11.1277	FlaAca_MV_Run_3_H07_22.fsa
	FlaAca_MV_Run_4_F07_16.fsa	cj1325	162.58	1355	814.89	161.61	131.04	6.21864	163.55	53.92	15.1129	10	0	11.8109	FlaAca_MV_Run_4_F07_16.fsa
	FlaAca_run_1_Ino_A07_01.fsa	cj1325	162.58	1293	688.13	161.51	328.32	2.09591	163.55	146.3	4.70355	10	0	27.8237	FlaAca_run_1_Ino_A07_01.fsa
	FlaAca_run_2_Ino_B07_04.fsa	cj1325	162.69	1166	625.92	161.61	373.96	1.67376	163.66	163.28	3.83341	10	0	32.1398	FlaAca_run_2_Ino_B07_04.fsa
	FlaAca_run_3_Ino_C07_07.fsa	cj1325	162.58	1617	840.85	161.5	642.61	1.30849	163.54	111.1	7.56841	10	0	39.017	FlaAca_run_3_Ino_C07_07.fsa
	FlaAca_run_4_Ino_D07_10.fsa	cj1325	162.58	1076	589.22	161.61	338.81	1.73909	163.65	106.68	5.52325	10	0	31.0357	FlaAca_run_4_Ino_D07_10.fsa
	MAF1_CV_Run_3_G01_19.fsa	cj1325	162.63	1716	859.86	161.58	199.05	4.31982	163.68	52.69	16.3192	10	0	16.281	MAF1_CV_Run_3_G01_19.fsa
	MAF1_CV_Run_4_E01_13.fsa	cj1325	162.53	929	455.47	161.48	77.83	5.85211	163.58	22.61	20.1446	10	0	11.1684	MAF1_CV_Run_4_E01_13.fsa
	MAF1_MV_Run_3_H01_22.fsa	cj1325	162.62	1208	618.26	161.57	156.84	3.94198	163.67	51.99	11.8919	10	0	16.707	MAF1_MV_Run_3_H01_22.fsa
	MAF1_MV_Run_4_F01_16.fsa	cj1325	162.64	1195	629.59	161.58	208.03	3.02644	163.58	24.63	25.5619	10	0	20.7781	MAF1_MV_Run_4_F01_16.fsa
	MAF1_run_1_Ino_A01_01.fsa	cj1325	162.53	2442	1246.58	161.48	296.69	4.20162	163.58	103.69	12.0222	10	0	17.3823	MAF1_run_1_Ino_A01_01.fsa
	MAF1_run_2_Ino_B01_04.fsa	cj1325	162.54	1219	580.78	161.48	99.84	5.81711	163.6	26.75	21.7114	10	0	11.8263	MAF1_run_2_Ino_B01_04.fsa
	MAF1_run_3_Ino_C01_07.fsa	cj1325	162.54	1924	981.4	161.48	244.89	4.00751	163.6	43.87	22.3706	10	0	17.6194	MAF1_run_3_Ino_C01_07.fsa
	MAF1_run_4_Ino_D01_10.fsa	cj1325	162.64	2578	1359.14	161.58	317.59	4.27954	163.58	88.2	15.4098	10	0	17.2574	MAF1_run_4_Ino_D01_10.fsa
	MAF2_CV_Run_3_G02_20.fsa	cj1325	158.82	3943	2517.04	157.74	1195.5	2.10543	159.78	353.26	7.12518	6	1	65.0008	MAF2_CV_Run_3_G02_20.fsa
	MAF2_CV_Run_4_E02_14.fsa	cj1325	158.92	2898	1903.7	157.84	893.95	2.12954	159.89	366.5	5.19427	6	1	64.3677	MAF2_CV_Run_4_E02_14.fsa
	MAF2_MV_Run_3_H02_23.fsa	cj1325	158.82	3564	2374.06	157.85	555.6	4.27297	N	N	N	6	1	81.0353	MAF2_MV_Run_3_H02_23.fsa
	MAF2_MV_Run_4_F02_17.fsa	cj1325	158.81	2505	1813.11	157.84	374.32	4.84374	159.89	244.13	7.42682	6	1	77.2417	MAF2_MV_Run_4_F02_17.fsa
	MAF2_run_1_Ino_A02_02.fsa	cj1325	158.91	3445	2145.17	157.83	835.72	2.56685	160	309.86	6.92303	6	1	68.2982	MAF2_run_1_Ino_A02_02.fsa
	MAF2_run_2_Ino_B02_05.fsa	cj1325	158.92	3980	2509.77	157.85	771.2	3.25437	159.89	287.01	8.74454	6	1	72.9402	MAF2_run_2_Ino_B02_05.fsa
	MAF2_run_3_Ino_C02_08.fsa	cj1325	158.81	3652	2367.61	157.84	895.05	2.64523	159.89	280.03	8.45484	6	1	69.1768	MAF2_run_3_Ino_C02_08.fsa
	MAF2_run_4_Ino_D02_11.fsa	cj1325	158.92	4110	2509.34	157.84	1057.55	2.37279	159.89	335.36	7.48253	6	1	67.3327	MAF2_run_4_Ino_D02_11.fsa
	MAF3_CV_Run_3_G03_21.fsa	cj1325	158.81	1400	1119.28	157.84	2686.99	0.416555	N	N	N	6	1	29.4062	MAF3_CV_Run_3_G03_21.fsa
	MAF3_CV_Run_4_E03_15.fsa	cj1325	158.81	1522	1197.58	157.84	3083.75	0.388352	N	N	N	6	1	27.9721	MAF3_CV_Run_4_E03_15.fsa
	MAF3_MV_Run_3_H03_24.fsa	cj1325	158.92	2799	1825.39	157.85	2079.11	0.877967	N	N	N	6	1	46.7509	MAF3_MV_Run_3_H03_24.fsa
	MAF3_MV_Run_4_F03_18.fsa	cj1325	161.49	1921	914.8	N	N	N	162.55	107.09	8.54235	9	1	84.9121	MAF3_MV_Run_4_F03_18.fsa
	MAF3_run_1_Ino_A03_03.fsa	cj1325	161.48	2420	1196.44	N	N	N	162.54	157.08	7.61676	9	1	88.0396	MAF3_run_1_Ino_A03_03.fsa
	MAF3_run_2_Ino_B03_06.fsa	cj1325	161.48	2239	1080.03	N	N	N	162.54	183.46	5.88701	9	1	86.919	MAF3_run_2_Ino_B03_06.fsa
	MAF3_run_3_Ino_C03_09.fsa	cj1325	161.59	1667	800.79	N	N	N	162.65	112.02	7.14863	9	1	83.1178	MAF3_run_3_Ino_C03_09.fsa
	MAF3_run_4_Ino_D03_12.fsa	cj1325	161.49	973	466.13	N	N	N	162.56	45.13	10.3286	9	1	74.1431	MAF3_run_4_Ino_D03_12.fsa
	MAF4_CV_Run_3_G04_19.fsa	cj1325	164.62	1474	794.63	163.55	28.76	27.6297	N	N	N	12	1	0	MAF4_CV_Run_3_G04_19.fsa
	MAF4_CV_Run_4_E04_13.fsa	cj1325	161.61	1109	562.37	N	N	N	162.69	92.32	6.09153	9	1	77.5619	MAF4_CV_Run_4_E04_13.fsa
	MAF4_MV_Run_3_H04_22.fsa	cj1325	162.55	1189	697.29	161.49	106.96	6.51917	163.51	56.81	12.2741	10	0	11.0523	MAF4_MV_Run_3_H04_22.fsa
	MAF4_MV_Run_4_F04_16.fsa	cj1325	161.61	1352	724.15	N	N	N	162.68	32.39	22.3572	9	1	81.656	MAF4_MV_Run_4_F04_16.fsa
	MAF4_run_1_Ino_A04_01.fsa	cj1325	161.61	2742	1415.72	160.54	53.36	26.5315	162.57	248.35	5.7005	9	1	86.7662	MAF4_run_1_Ino_A04_01.fsa
	MAF4_run_2_Ino_B04_04.fsa	cj1325	161.61	1295	658.66	N	N	N	162.58	88.16	7.47119	9	1	80.2031	MAF4_run_2_Ino_B04_04.fsa
	MAF4_run_3_Ino_C04_07.fsa	cj1325	161.5	1170	568.97	N	N	N	162.58	78.71	7.22869	9	1	77.776	MAF4_run_3_Ino_C04_07.fsa
	MAF4_run_4_Ino_D04_10.fsa	cj1325	161.6	956	494.74	N	N	N	162.57	83.63	5.91582	9	1	75.2674	MAF4_run_4_Ino_D04_10.fsa
	MHB_run_1_A08_02.fsa	cj1325	162.61	136	68.72	N	N	N	163.69	23.43	2.93299	10	0	N	MHB_run_1_A08_02.fsa
	MHB_run_2_B08_05.fsa	cj1325	158.02	538	1211.89	N	N	N	N	N	N	5.5	?	N	MHB_run_2_B08_05.fsa
	MHB_run_3_C08_08.fsa	cj1325	162.61	79	37.67	N	N	N	N	N	N	10	0	N	MHB_run_3_C08_08.fsa
	MHB_run_4_D08_11.fsa	cj1325	158.02	550	1209.3	N	N	N	N	N	N	5.5	?	N	MHB_run_4_D08_11.fsa
	WT_CV_Run_3_G06_21.fsa	cj1325	161.61	1278	660.19	N	N	N	162.58	73.66	8.96267	9	1	80.2399	WT_CV_Run_3_G06_21.fsa
	WT_CV_Run_4_E06_15.fsa	cj1325	161.62	788	391.63	N	N	N	162.7	27.45	14.267	9	1	N	WT_CV_Run_4_E06_15.fsa
	WT_MV_Run_3_H06_24.fsa	cj1325	161.5	3236	1678.07	160.43	60.03	27.9539	162.57	137.46	12.2077	9	1	88.2883	WT_MV_Run_3_H06_24.fsa
	WT_MV_Run_4_F06_18.fsa	cj1325	161.51	1915	955.51	N	N	N	162.59	43.4	22.0164	9	1	85.4584	WT_MV_Run_4_F06_18.fsa
	WT_run_1_Ino_A06_03.fsa	cj1325	161.51	1587	786.15	160.43	38.81	20.2564	162.59	358.63	2.19209	9	1	79.6061	WT_run_1_Ino_A06_03.fsa
	WT_run_2_Ino_B06_06.fsa	cj1325	161.61	1128	544.46	N	N	N	162.58	243.99	2.23148	9	1	77.0055	WT_run_2_Ino_B06_06.fsa
	WT_run_3_Ino_C06_09.fsa	cj1325	161.62	3277	1645.18	160.54	90.01	18.2777	162.7	135.94	12.1023	9	1	86.6847	WT_run_3_Ino_C06_09.fsa
	WT_run_4_Ino_D06_12.fsa	cj1325	161.51	1161	571.9	N	N	N	162.59	55.81	10.2473	9	1	77.8636	WT_run_4_Ino_D06_12.fsa
	control_E08_14.fsa	cj1325	161.62	2490	1310.96	160.54	57.41	22.835	162.6	361.78	3.62364	9	1	85.6294	control_E08_14.fsa
	empty_A09_03.fsa	cj1325	158.01	663	1434.41	N	N	N	N	N	N	5.5	?		empty_A09_03.fsa
	empty_B09_06.fsa	cj1325	162.59	302	146.52	161.51	29.93	4.89542	163.67	82.76	1.77042	10	0		empty_B09_06.fsa
	empty_C09_09.fsa	cj1325	162.61	275	133.84	161.52	28.57	4.68463	163.69	66.61	2.00931	10	0		empty_C09_09.fsa
	empty_D09_12.fsa	cj1325	158.01	864	1708.69	N	N	N	N	N	N	5.5	?		empty_D09_12.fsa
	empty_E09_15.fsa	cj1325	158.01	973	1904.38	N	N	N	N	N	N	5.5	?		empty_E09_15.fsa
	empty_F08_17.fsa	cj1325	158.02	565	1196.39	N	N	N	N	N	N	5.5	?		empty_F08_17.fsa
	empty_F09_18.fsa	cj1325	158.01	1037	2063.49	N	N	N	N	N	N	5.5	?		empty_F09_18.fsa
	empty_G08_20.fsa	cj1325	162.59	176	97.82	N	N	N	163.67	47.58	2.05591	10	0		empty_G08_20.fsa
	empty_G09_21.fsa	cj1325	158.02	992	1965.19	N	N	N	N	N	N	5.5	?		empty_G09_21.fsa
	empty_H08_23.fsa	cj1325	158.02	658	1373.35	N	N	N	N	N	N	5.5	?		empty_H08_23.fsa
	empty_H09_24.fsa	cj1325	162.58	356	181.41	161.5	46.69	3.88541	163.54	97.79	1.8551	10	0		empty_H09_24.fsa

## Sheet: cj1335
cj1335	Sample	Gene	Size	Height	Area	Size of Prev	Area of Prev	Ratio to Prev	Size of Post	Area of post	Ratio to Post	Repeat Number	Expression state	%ON	Sample
	CJ1305_6_CV_Run_3_G05_20.fsa	cj1335	335.45	2583	1840.02	334.42	1031.07	1.78457	N	N	N	10	0	0	CJ1305_6_CV_Run_3_G05_20.fsa
	CJ1305_6_CV_Run_4_E05_14.fsa	cj1335	335.43	2471	1783.32	N	N	N	N	N	N	10	0	0	CJ1305_6_CV_Run_4_E05_14.fsa
	CJ1305_6_MV_Run_3_H05_23.fsa	cj1335	335.39	2607	1845.48	334.36	579.15	3.18653	N	N	N	10	0	0	CJ1305_6_MV_Run_3_H05_23.fsa
	CJ1305_6_MV_Run_4_F05_17.fsa	cj1335	335.45	1443	1011.13	N	N	N	N	N	N	10	0	0	CJ1305_6_MV_Run_4_F05_17.fsa
	CJ1305_6_run_1_Ino_A05_02.fsa	cj1335	335.45	6198	4047.02	334.41	1101.4	3.67443	N	N	N	10	0	0	CJ1305_6_run_1_Ino_A05_02.fsa
	CJ1305_6_run_2_Ino_B05_05.fsa	cj1335	335.35	3895	2539.54	334.31	741.05	3.42695	N	N	N	10	0	0	CJ1305_6_run_2_Ino_B05_05.fsa
	CJ1305_6_run_3_Ino_C05_08.fsa	cj1335	335.37	5049	3382.94	334.34	1149.62	2.94266	N	N	N	10	0	0	CJ1305_6_run_3_Ino_C05_08.fsa
	CJ1305_6_run_4_Ino_D05_11.fsa	cj1335	335.48	5412	3580.2	N	N	N	N	N	N	10	0	0	CJ1305_6_run_4_Ino_D05_11.fsa
	FlaAca_CV_Run_3_G07_19.fsa	cj1335	335.35	4354	3007.41	334.32	750.51	4.00716	N	N	N	10	0	0	FlaAca_CV_Run_3_G07_19.fsa
	FlaAca_CV_Run_4_E07_13.fsa	cj1335	335.38	3713	2502.39	334.35	653.59	3.82868	N	N	N	10	0	0	FlaAca_CV_Run_4_E07_13.fsa
	FlaAca_MV_Run_3_H07_22.fsa	cj1335	336.36	2383	1804.95	335.34	436.82	4.13202	N	N	N	11	1	80.5145	FlaAca_MV_Run_3_H07_22.fsa
	FlaAca_MV_Run_4_F07_16.fsa	cj1335	335.27	2795	1829.18	334.24	231.06	7.91647	N	N	N	10	0	0	FlaAca_MV_Run_4_F07_16.fsa
	FlaAca_run_1_Ino_A07_01.fsa	cj1335	335.38	3943	2539.73	334.36	791.55	3.20855	N	N	N	10	0	0	FlaAca_run_1_Ino_A07_01.fsa
	FlaAca_run_2_Ino_B07_04.fsa	cj1335	335.38	3649	2479.69	334.35	1051.84	2.35748	N	N	N	10	0	0	FlaAca_run_2_Ino_B07_04.fsa
	FlaAca_run_3_Ino_C07_07.fsa	cj1335	335.38	5407	3667.73	334.35	1174.54	3.12269	N	N	N	10	0	0	FlaAca_run_3_Ino_C07_07.fsa
	FlaAca_run_4_Ino_D07_10.fsa	cj1335	335.3	3410	2287.71	334.28	709.37	3.22499	N	N	N	10	0	0	FlaAca_run_4_Ino_D07_10.fsa
	MAF1_CV_Run_3_G01_19.fsa	cj1335	336.2	1902	1207.28	335.2	476.84	2.53183	N	N	N	11	1	71.6861	MAF1_CV_Run_3_G01_19.fsa
	MAF1_CV_Run_4_E01_13.fsa	cj1335	336.41	1745	1163.19	335.31	518.94	2.24147	337.51	735.89	1.58066	11	1	69.1498	MAF1_CV_Run_4_E01_13.fsa
	MAF1_MV_Run_3_H01_22.fsa	cj1335	336.33	1769	1158.02	335.24	613.33	1.88809	337.42	658.97	1.75732	11	1	65.375	MAF1_MV_Run_3_H01_22.fsa
	MAF1_MV_Run_4_F01_16.fsa	cj1335	336.31	704	487.4	335.21	353.93	1.37711	337.41	229.97	2.11941	11	1	57.9321	MAF1_MV_Run_4_F01_16.fsa
	MAF1_run_1_Ino_A01_01.fsa	cj1335	336.31	4445	2853.87	335.31	1293.16	2.2069	N	N	N	11	1	68.8172	MAF1_run_1_Ino_A01_01.fsa
	MAF1_run_2_Ino_B01_04.fsa	cj1335	336.28	2658	1772.7	335.18	993.11	1.785	N	N	N	11	1	64.0933	MAF1_run_2_Ino_B01_04.fsa
	MAF1_run_3_Ino_C01_07.fsa	cj1335	336.29	3147	2015.09	335.28	717.64	2.80794	N	N	N	11	1	73.7391	MAF1_run_3_Ino_C01_07.fsa
	MAF1_run_4_Ino_D01_10.fsa	cj1335	336.31	3653	2520.09	335.21	1217.26	2.0703	337.41	1398.22	1.80236	11	1	67.4299	MAF1_run_4_Ino_D01_10.fsa
	MAF2_CV_Run_3_G02_20.fsa	cj1335	334.24	3337	2048.87	N	N	N	N	N	N	9	0	0	MAF2_CV_Run_3_G02_20.fsa
	MAF2_CV_Run_4_E02_14.fsa	cj1335	334.26	1840	1124.88	N	N	N	N	N	N	9	0	0	MAF2_CV_Run_4_E02_14.fsa
	MAF2_MV_Run_3_H02_23.fsa	cj1335	334.23	1684	1067.85	333.23	217.08	4.91915	N	N	N	9	0	0	MAF2_MV_Run_3_H02_23.fsa
	MAF2_MV_Run_4_F02_17.fsa	cj1335	334.21	242	162.1	N	N	N	N	N	N	9	0	0	MAF2_MV_Run_4_F02_17.fsa
	MAF2_run_1_Ino_A02_02.fsa	cj1335	334.23	4554	2732.06	333.22	104.22	26.2144	N	N	N	9	0	0	MAF2_run_1_Ino_A02_02.fsa
	MAF2_run_2_Ino_B02_05.fsa	cj1335	334.24	5580	3302.18	N	N	N	N	N	N	9	0	0	MAF2_run_2_Ino_B02_05.fsa
	MAF2_run_3_Ino_C02_08.fsa	cj1335	334.24	6368	3844.01	N	N	N	N	N	N	9	0	0	MAF2_run_3_Ino_C02_08.fsa
	MAF2_run_4_Ino_D02_11.fsa	cj1335	334.2	6539	3916.72	N	N	N	N	N	N	9	0	0	MAF2_run_4_Ino_D02_11.fsa
	MAF3_CV_Run_3_G03_21.fsa	cj1335	335.27	3103	2047.92	334.27	485.78	4.21574	N	N	N	10	0	0	MAF3_CV_Run_3_G03_21.fsa
	MAF3_CV_Run_4_E03_15.fsa	cj1335	335.22	3264	2037.01	334.2	427.18	4.76851	N	N	N	10	0	0	MAF3_CV_Run_4_E03_15.fsa
	MAF3_MV_Run_3_H03_24.fsa	cj1335	335.21	2101	1375.95	N	N	N	N	N	N	10	0	0	MAF3_MV_Run_3_H03_24.fsa
	MAF3_MV_Run_4_F03_18.fsa	cj1335	336.3	3489	2296.52	335.29	679.81	3.37818	N	N	N	11	1	77.1595	MAF3_MV_Run_4_F03_18.fsa
	MAF3_run_1_Ino_A03_03.fsa	cj1335	335.3	4854	3105.63	334.2	777.03	3.9968	N	N	N	10	0	0	MAF3_run_1_Ino_A03_03.fsa
	MAF3_run_2_Ino_B03_06.fsa	cj1335	335.25	4237	2750.54	334.24	693.3	3.96732	N	N	N	10	0	0	MAF3_run_2_Ino_B03_06.fsa
	MAF3_run_3_Ino_C03_09.fsa	cj1335	335.25	4251	2755.6	334.24	839.15	3.2838	N	N	N	10	0	0	MAF3_run_3_Ino_C03_09.fsa
	MAF3_run_4_Ino_D03_12.fsa	cj1335	335.25	2874	1778.21	334.23	414.56	4.28939	N	N	N	10	0	0	MAF3_run_4_Ino_D03_12.fsa
	MAF4_CV_Run_3_G04_19.fsa	cj1335	335.33	4415	3016.8	334.31	484.58	6.2256	N	N	N	10	0	0	MAF4_CV_Run_3_G04_19.fsa
	MAF4_CV_Run_4_E04_13.fsa	cj1335	335.3	3587	2385.06	334.28	325.93	7.31771	N	N	N	10	0	0	MAF4_CV_Run_4_E04_13.fsa
	MAF4_MV_Run_3_H04_22.fsa	cj1335	335.34	3370	2239.34	334.33	280.74	7.97656	N	N	N	10	0	0	MAF4_MV_Run_3_H04_22.fsa
	MAF4_MV_Run_4_F04_16.fsa	cj1335	335.31	3866	2583.72	334.29	386.56	6.68388	N	N	N	10	0	0	MAF4_MV_Run_4_F04_16.fsa
	MAF4_run_1_Ino_A04_01.fsa	cj1335	335.39	6603	4244.36	334.36	932.36	4.55228	N	N	N	10	0	0	MAF4_run_1_Ino_A04_01.fsa
	MAF4_run_2_Ino_B04_04.fsa	cj1335	335.38	3630	2374	334.35	440.24	5.39251	N	N	N	10	0	0	MAF4_run_2_Ino_B04_04.fsa
	MAF4_run_3_Ino_C04_07.fsa	cj1335	335.3	3541	2221.13	334.28	398.13	5.57891	N	N	N	10	0	0	MAF4_run_3_Ino_C04_07.fsa
	MAF4_run_4_Ino_D04_10.fsa	cj1335	335.33	2478	1547.42	334.31	232.03	6.66905	N	N	N	10	0	0	MAF4_run_4_Ino_D04_10.fsa
	MHB_run_1_A08_02.fsa	cj1335	335.42	228	160.2	N	N	N	N	N	N	10	0	0	MHB_run_1_A08_02.fsa
	MHB_run_2_B08_05.fsa	cj1335	335.45	210	147.88	334.42	45.11	3.27821	N	N	N	10	0	0	MHB_run_2_B08_05.fsa
	MHB_run_3_C08_08.fsa	cj1335	335.45	189	132.96	334.41	42.54	3.12553	N	N	N	10	0	0	MHB_run_3_C08_08.fsa
	MHB_run_4_D08_11.fsa	cj1335	335.45	200	140.63	334.41	43.47	3.2351	N	N	N	10	0	0	MHB_run_4_D08_11.fsa
	WT_CV_Run_3_G06_21.fsa	cj1335	335.37	1904	1191.95	N	N	N	N	N	N	10	0	0	WT_CV_Run_3_G06_21.fsa
	WT_CV_Run_4_E06_15.fsa	cj1335	335.35	2269	1474.8	334.31	187.3	7.874	N	N	N	10	0	0	WT_CV_Run_4_E06_15.fsa
	WT_MV_Run_3_H06_24.fsa	cj1335	335.38	4729	3046.37	334.36	459.99	6.62269	N	N	N	10	0	0	WT_MV_Run_3_H06_24.fsa
	WT_MV_Run_4_F06_18.fsa	cj1335	335.35	2957	1947.94	334.31	255.89	7.61241	N	N	N	10	0	0	WT_MV_Run_4_F06_18.fsa
	WT_run_1_Ino_A06_03.fsa	cj1335	335.38	3594	2219.49	334.45	380.58	5.83186	N	N	N	10	0	0	WT_run_1_Ino_A06_03.fsa
	WT_run_2_Ino_B06_06.fsa	cj1335	335.35	3350	2135.77	N	N	N	N	N	N	10	0	0	WT_run_2_Ino_B06_06.fsa
	WT_run_3_Ino_C06_09.fsa	cj1335	335.45	4936	3171.11	334.42	707.81	4.48017	N	N	N	10	0	0	WT_run_3_Ino_C06_09.fsa
	WT_run_4_Ino_D06_12.fsa	cj1335	335.32	2879	1841.75	334.28	291.66	6.31472	N	N	N	10	0	0	WT_run_4_Ino_D06_12.fsa
	control_E08_14.fsa	cj1335	335.34	4811	3275.49	334.3	813.84	4.02473	N	N	N	10	0	0	control_E08_14.fsa
	empty_A09_03.fsa	cj1335	335.45	301	184.47	334.52	50.43	3.65794	N	N	N	10	0		empty_A09_03.fsa
	empty_B09_06.fsa	cj1335	335.45	347	232.8	334.42	59.42	3.91787	N	N	N	10	0		empty_B09_06.fsa
	empty_C09_09.fsa	cj1335	335.34	318	210.85	334.3	55.96	3.76787	N	N	N	10	0		empty_C09_09.fsa
	empty_D09_12.fsa	cj1335	335.45	292	190.31	N	N	N	N	N	N	10	0		empty_D09_12.fsa
	empty_E09_15.fsa	cj1335	335.47	331	208.19	334.44	70.91	2.93598	N	N	N	10	0		empty_E09_15.fsa
	empty_F08_17.fsa	cj1335	335.52	186	139.55	N	N	N	336.57	128.46	1.08633	10	0		empty_F08_17.fsa
	empty_F09_18.fsa	cj1335	335.42	350	235.73	334.38	78.45	3.00484	N	N	N	10	0		empty_F09_18.fsa
	empty_G08_20.fsa	cj1335	335.42	204	152.39	N	N	N	N	N	N	10	0		empty_G08_20.fsa
	empty_G09_21.fsa	cj1335	335.45	394	257.72	334.41	80.35	3.20747	N	N	N	10	0		empty_G09_21.fsa
	empty_H08_23.fsa	cj1335	335.51	208	160.6	N	N	N	N	N	N	10	0		empty_H08_23.fsa
	empty_H09_24.fsa	cj1335	335.4	367	242.94	334.48	75.19	3.23101	N	N	N	10	0		empty_H09_24.fsa

## Sheet: cj1342
cj1342	Sample	Gene	Size	Height	Area	Size of Prev	Area of Prev	Ratio to Prev	Size of Post	Area of post	Ratio to Post	Repeat Number	Expression state	%ON	Sample
	CJ1305_6_CV_Run_3_G05_20.fsa	cj1342	392.85	971	802.73	391.79	625.39	1.28357	N	N	N	10	0	43.7911	CJ1305_6_CV_Run_3_G05_20.fsa
	CJ1305_6_CV_Run_4_E05_14.fsa	cj1342	392.86	1273	966.53	391.9	747.92	1.29229	393.92	133.17	7.25787	10	0	40.4802	CJ1305_6_CV_Run_4_E05_14.fsa
	CJ1305_6_MV_Run_3_H05_23.fsa	cj1342	392.94	1251	1012.37	391.88	528.78	1.91454	N	N	N	10	0	34.3107	CJ1305_6_MV_Run_3_H05_23.fsa
	CJ1305_6_MV_Run_4_F05_17.fsa	cj1342	391.87	93	71.98	N	N	N	N	N	N	9	1	N	CJ1305_6_MV_Run_4_F05_17.fsa
	CJ1305_6_run_1_Ino_A05_02.fsa	cj1342	392.93	3272	2418.45	391.86	1015.72	2.38102	393.89	359.14	6.734	10	0	26.7766	CJ1305_6_run_1_Ino_A05_02.fsa
	CJ1305_6_run_2_Ino_B05_05.fsa	cj1342	392.89	2218	1582.88	391.83	888.58	1.78136	393.84	268.64	5.8922	10	0	32.4287	CJ1305_6_run_2_Ino_B05_05.fsa
	CJ1305_6_run_3_Ino_C05_08.fsa	cj1342	392.82	2661	2015.97	391.85	1159.32	1.73892	393.89	255.95	7.87642	10	0	33.7872	CJ1305_6_run_3_Ino_C05_08.fsa
	CJ1305_6_run_4_Ino_D05_11.fsa	cj1342	392.89	2432	1745.61	391.84	1149.59	1.51846	393.85	238.95	7.30534	10	0	36.6795	CJ1305_6_run_4_Ino_D05_11.fsa
	FlaAca_CV_Run_3_G07_19.fsa	cj1342	391.84	2522	1887.65	N	N	N	392.79	1875.27	1.0066	9	1	50.1645	FlaAca_CV_Run_3_G07_19.fsa
	FlaAca_CV_Run_4_E07_13.fsa	cj1342	392.96	1976	1511.18	391.9	1266.19	1.19349	393.92	230.34	6.56065	10	0	42.0981	FlaAca_CV_Run_4_E07_13.fsa
	FlaAca_MV_Run_3_H07_22.fsa	cj1342	391.75	2060	2281.7	N	N	N	N	N	N	9	1	100	FlaAca_MV_Run_3_H07_22.fsa
	FlaAca_MV_Run_4_F07_16.fsa	cj1342	391.83	2469	1978.99	N	N	N	N	N	N	9	1	100	FlaAca_MV_Run_4_F07_16.fsa
	FlaAca_run_1_Ino_A07_01.fsa	cj1342	392.9	2223	1554.67	391.84	1146.81	1.35565	393.85	221.41	7.02168	10	0	39.2355	FlaAca_run_1_Ino_A07_01.fsa
	FlaAca_run_2_Ino_B07_04.fsa	cj1342	392.78	2137	1626.39	391.83	1012.97	1.60557	393.84	248.2	6.55274	10	0	35.0805	FlaAca_run_2_Ino_B07_04.fsa
	FlaAca_run_3_Ino_C07_07.fsa	cj1342	392.89	2658	1938.92	391.84	1613.64	1.20158	393.85	256.23	7.56711	10	0	42.3662	FlaAca_run_3_Ino_C07_07.fsa
	FlaAca_run_4_Ino_D07_10.fsa	cj1342	392.78	2114	1555.86	391.83	1261.8	1.23305	393.84	254.42	6.11532	10	0	41.0731	FlaAca_run_4_Ino_D07_10.fsa
	MAF1_CV_Run_3_G01_19.fsa	cj1342	391.74	2436	1724.06	N	N	N	392.77	204.58	8.42731	9	1	89.3925	MAF1_CV_Run_3_G01_19.fsa
	MAF1_CV_Run_4_E01_13.fsa	cj1342	391.73	1341	1011.14	N	N	N	392.76	141.02	7.17019	9	1	87.7604	MAF1_CV_Run_4_E01_13.fsa
	MAF1_MV_Run_3_H01_22.fsa	cj1342	391.78	1924	1412.39	N	N	N	392.8	181.76	7.77063	9	1	88.5983	MAF1_MV_Run_3_H01_22.fsa
	MAF1_MV_Run_4_F01_16.fsa	cj1342	391.85	590	462.9	N	N	N	392.88	59.08	7.83514	9	1	N	MAF1_MV_Run_4_F01_16.fsa
	MAF1_run_1_Ino_A01_01.fsa	cj1342	391.78	4334	3061.59	N	N	N	392.81	378.37	8.09152	9	1	89.0007	MAF1_run_1_Ino_A01_01.fsa
	MAF1_run_2_Ino_B01_04.fsa	cj1342	391.74	2124	1537.88	N	N	N	392.77	163.37	9.41348	9	1	90.3971	MAF1_run_2_Ino_B01_04.fsa
	MAF1_run_3_Ino_C01_07.fsa	cj1342	391.74	2973	2152.46	N	N	N	392.77	236.43	9.10401	9	1	90.1029	MAF1_run_3_Ino_C01_07.fsa
	MAF1_run_4_Ino_D01_10.fsa	cj1342	391.75	3943	2979.81	N	N	N	392.78	392.1	7.59962	9	1	88.3716	MAF1_run_4_Ino_D01_10.fsa
	MAF2_CV_Run_3_G02_20.fsa	cj1342	391.8	2005	1599.6	N	N	N	392.74	256.73	6.23067	9	1	86.17	MAF2_CV_Run_3_G02_20.fsa
	MAF2_CV_Run_4_E02_14.fsa	cj1342	391.87	968	792.65	N	N	N	N	N	N	9	1	100	MAF2_CV_Run_4_E02_14.fsa
	MAF2_MV_Run_3_H02_23.fsa	cj1342	391.79	490	382.48	N	N	N	N	N	N	9	1	N	MAF2_MV_Run_3_H02_23.fsa
	MAF2_run_1_Ino_A02_02.fsa	cj1342	391.8	2778	2112.89	N	N	N	392.73	363.62	5.81071	9	1	85.3172	MAF2_run_1_Ino_A02_02.fsa
	MAF2_run_2_Ino_B02_05.fsa	cj1342	391.81	3802	2795.65	N	N	N	392.85	435.57	6.41837	9	1	86.52	MAF2_run_2_Ino_B02_05.fsa
	MAF2_run_3_Ino_C02_08.fsa	cj1342	391.8	3582	2632.02	N	N	N	392.84	516.36	5.09726	9	1	83.5992	MAF2_run_3_Ino_C02_08.fsa
	MAF2_run_4_Ino_D02_11.fsa	cj1342	391.8	4183	3064.4	N	N	N	392.84	498.51	6.14712	9	1	86.0083	MAF2_run_4_Ino_D02_11.fsa
	MAF3_CV_Run_3_G03_21.fsa	cj1342	392.85	1436	1111.39	391.81	458.99	2.42138	N	N	N	10	0	29.228	MAF3_CV_Run_3_G03_21.fsa
	MAF3_CV_Run_4_E03_15.fsa	cj1342	392.8	1608	1232.55	391.76	544.87	2.2621	393.85	133.01	9.2666	10	0	28.5208	MAF3_CV_Run_4_E03_15.fsa
	MAF3_MV_Run_3_H03_24.fsa	cj1342	392.78	1853	1440.61	391.85	920.93	1.5643	393.81	177.73	8.10561	10	0	36.2675	MAF3_MV_Run_3_H03_24.fsa
	MAF3_MV_Run_4_F03_18.fsa	cj1342	391.76	3606	2842.66	N	N	N	392.8	281.51	10.0979	9	1	90.9893	MAF3_MV_Run_4_F03_18.fsa
	MAF3_run_1_Ino_A03_03.fsa	cj1342	392.76	2155	1552.33	391.73	1230.87	1.26116	393.79	194.97	7.96189	10	0	41.3297	MAF3_run_1_Ino_A03_03.fsa
	MAF3_run_2_Ino_B03_06.fsa	cj1342	392.72	2153	1555.35	391.68	1339.88	1.16081	393.76	212.99	7.30246	10	0	43.1076	MAF3_run_2_Ino_B03_06.fsa
	MAF3_run_3_Ino_C03_09.fsa	cj1342	392.8	2216	1557.49	391.76	824.36	1.88933	393.85	220.36	7.06793	10	0	31.6792	MAF3_run_3_Ino_C03_09.fsa
	MAF3_run_4_Ino_D03_12.fsa	cj1342	392.84	1157	843.35	391.8	368.98	2.28563	393.77	110.45	7.63558	10	0	27.8943	MAF3_run_4_Ino_D03_12.fsa
	MAF4_CV_Run_3_G04_19.fsa	cj1342	392.89	2085	1734.25	391.83	841.58	2.06071	N	N	N	10	0	32.6722	MAF4_CV_Run_3_G04_19.fsa
	MAF4_CV_Run_4_E04_13.fsa	cj1342	392.87	1862	1754.02	391.8	683.15	2.56755	N	N	N	10	0	28.0305	MAF4_CV_Run_4_E04_13.fsa
	MAF4_MV_Run_3_H04_22.fsa	cj1342	392.91	1598	1486.05	N	N	N	N	N	N	10	0	#VALUE!	MAF4_MV_Run_3_H04_22.fsa
	MAF4_MV_Run_4_F04_16.fsa	cj1342	392.79	2142	1740.31	391.83	618.84	2.81221	393.85	203.42	8.55526	10	0	24.1492	MAF4_MV_Run_4_F04_16.fsa
	MAF4_run_1_Ino_A04_01.fsa	cj1342	392.9	3091	2272.57	391.84	1189.03	1.91128	393.86	314.16	7.2338	10	0	31.4911	MAF4_run_1_Ino_A04_01.fsa
	MAF4_run_2_Ino_B04_04.fsa	cj1342	392.9	1577	1159.86	391.84	808.57	1.43446	393.85	208.17	5.5717	10	0	37.1483	MAF4_run_2_Ino_B04_04.fsa
	MAF4_run_3_Ino_C04_07.fsa	cj1342	392.9	1576	1178.79	391.84	613.8	1.92048	393.85	172.34	6.83991	10	0	31.2378	MAF4_run_3_Ino_C04_07.fsa
	MAF4_run_4_Ino_D04_10.fsa	cj1342	392.79	1261	966.84	391.83	483.11	2.00128	393.85	141.27	6.84392	10	0	30.361	MAF4_run_4_Ino_D04_10.fsa
	MHB_run_1_A08_02.fsa	cj1342	391.97	157	130.83	N	N	N	N	N	N	9	1	N	MHB_run_1_A08_02.fsa
	MHB_run_2_B08_05.fsa	cj1342	391.78	218	162.38	N	N	N	392.85	56.48	2.875	9	1	N	MHB_run_2_B08_05.fsa
	MHB_run_3_C08_08.fsa	cj1342	391.97	127	96.7	N	N	N	392.93	34.13	2.83328	9	1	N	MHB_run_3_C08_08.fsa
	MHB_run_4_D08_11.fsa	cj1342	391.86	218	177.39	N	N	N	392.82	46.14	3.8446	9	1	N	MHB_run_4_D08_11.fsa
	WT_CV_Run_3_G06_21.fsa	cj1342	392.85	1252	943.04	391.89	869.14	1.08503	393.92	131.87	7.15129	10	0	44.7077	WT_CV_Run_3_G06_21.fsa
	WT_CV_Run_4_E06_15.fsa	cj1342	392.93	807	618.46	391.97	346.9	1.78282	N	N	N	10	0	35.9348	WT_CV_Run_4_E06_15.fsa
	WT_MV_Run_3_H06_24.fsa	cj1342	392.82	2727	2103.35	391.88	1065.4	1.97424	393.88	369.87	5.68673	10	0	30.1078	WT_MV_Run_3_H06_24.fsa
	WT_MV_Run_4_F06_18.fsa	cj1342	392.85	1196	919.92	391.89	310.07	2.96681	N	N	N	10	0	25.2091	WT_MV_Run_4_F06_18.fsa
	WT_run_1_Ino_A06_03.fsa	cj1342	391.86	2589	1923.35	N	N	N	392.83	784.61	2.45135	9	1	71.0258	WT_run_1_Ino_A06_03.fsa
	WT_run_2_Ino_B06_06.fsa	cj1342	391.91	2622	1863.12	N	N	N	392.97	679.43	2.74218	9	1	73.2776	WT_run_2_Ino_B06_06.fsa
	WT_run_3_Ino_C06_09.fsa	cj1342	392.86	2705	1872.97	391.79	1848.86	1.01304	393.82	291.75	6.41978	10	0	46.0651	WT_run_3_Ino_C06_09.fsa
	WT_run_4_Ino_D06_12.fsa	cj1342	392.93	1513	1101.77	391.86	762.9	1.44419	394	163.11	6.75477	10	0	37.6224	WT_run_4_Ino_D06_12.fsa
	control_E08_14.fsa	cj1342	391.85	4183	3340.77	N	N	N	392.81	1756.58	1.90186	9	1	65.5393	control_E08_14.fsa
	empty_A09_03.fsa	cj1342	391.9	439	313.57	N	N	N	392.96	83.27	3.7657	9	1		empty_A09_03.fsa
	empty_B09_06.fsa	cj1342	391.91	456	333.4	N	N	N	392.97	107.72	3.09506	9	1		empty_B09_06.fsa
	empty_C09_09.fsa	cj1342	391.86	400	288.05	N	N	N	392.93	96.45	2.98652	9	1		empty_C09_09.fsa
	empty_D09_12.fsa	cj1342	391.97	377	285.1	N	N	N	392.93	96.3	2.96054	9	1		empty_D09_12.fsa
	empty_E09_15.fsa	cj1342	391.86	396	296.39	N	N	N	392.93	85.31	3.47427	9	1		empty_E09_15.fsa
	empty_F08_17.fsa	cj1342	391.96	196	170.24	N	N	N	N	N	N	9	1		empty_F08_17.fsa
	empty_F09_18.fsa	cj1342	391.97	475	357.42	N	N	N	392.93	117.82	3.03361	9	1		empty_F09_18.fsa
	empty_G08_20.fsa	cj1342	391.9	355	319.59	N	N	N	392.86	99.91	3.19878	9	1		empty_G08_20.fsa
	empty_G09_21.fsa	cj1342	391.86	448	342.63	N	N	N	392.93	95.59	3.58437	9	1		empty_G09_21.fsa
	empty_H08_23.fsa	cj1342	391.82	294	350.36	N	N	N	N	N	N	9	1		empty_H08_23.fsa
	empty_H09_24.fsa	cj1342	391.87	553	402.12	N	N	N	392.93	123.03	3.26847	9	1		empty_H09_24.fsa
