# Supplementary material for: Identification of a core set of Campylobacter jejuni flagella modification genes and a reversible non-motile maf3 phenotype
Source: Microbiology (Reading). 2026 Apr 28;172(4):001698. doi: 10.1099/mic.0.001698 (PMC13130089; doi:10.1099/mic.0.001698)
Supplement: Uncited Supplementary Data Sheet 5. [file mic-172-01698-s005.xlsx]

## Sheet: Notes
		Licson Munjoma
		Genome sequences were generated by Source Biosciences using Illumina technology for four Campylobacter jejuni strains as below
		Assembled files received by Bayliss group
		Strains
		WT	11168-chicken-adapted variant (starter strain for all mutants)
		MAF3	11168-delta-maf3:Kan
		MAF3_MV_Run4	11168-delta-maf3-motile-variant (isolated from expanaded region at edge of motility plate)
		metK_MAF3	11168-delta-maf3-Kan::complementation-cj0046;metK-maf3-Cat
		Lickson Munjoma
		Performed comparison of all four sequences to NCTC11168 genome sequence (ID: NC_002163)
		Assembled list of all variants as below
		ALL	variants of all types in all strains as compared to NC_002163
		no PV	all variants after filtering to remove PV genes
		WT	non-PV variants as compared to NC_002163 for the WT strain
		MAF3	non-PV variants as compared to NC_002163 for the maf3 deletion mutant
		MAF_3_MV_run4	non-PV variants as compared to NC_002163 for the motile variant of the maf3 deletion mutant
		metK_MAF3	non-PV variants as compared to NC_002163 for the complementation strain of the maf3 mutant
	2025-06-03	Chris Bayliss
		Sorted data to identify the removed PV genes
		Created sheet of unique mutations
		PV-removed	Genes removed due to being likely PV events (frameshifts in known PV genes)
		WT-mutants-common	All variants that are present in all strains or mutants
		WT-mutants-unique	All variants that are not present in all strains or mutants

## Sheet: ALL
POS	REF	ALT	ANN[*].EFFECT	ANN[*].IMPACT	ANN[*].GENE	ANN[*].GENEID	ANN[*].FEATURE	ANN[*].HGVS_C	ANN[*].HGVS_P	ORGANISM
67707	TG	T	exon	MODIFIER	Cj0046	Cj0046	transcript	n.615delG		WT
98004	C	CTTTA	frameshift	HIGH	dcuA	Cj0088	transcript	c.510_513dupTTTA	p.Ile172fs	WT
180705	TAC	T	frameshift	HIGH	Cj0184c	Cj0184c	transcript	c.1150_1151delGT	p.Val384fs	WT
181488	AT	A	frameshift	HIGH	Cj0184c	Cj0184c	transcript	c.368delA	p.Asn123fs	WT
192288	T	C	missense	MODERATE	purF	Cj0196c	transcript	c.606A>G	p.Ile202Met	WT
253191	A	G	missense	MODERATE	mreB	Cj0276	transcript	c.143A>G	p.Asp48Gly	WT
253500	C	T	missense	MODERATE	mreB	Cj0276	transcript	c.452C>T	p.Ala151Val	WT
262345	A	G	missense	MODERATE	cheA	Cj0284c	transcript	c.869T>C	p.Ile290Thr	WT
393542	T	A	splice_region	HIGH	Cj0431	Cj0431	transcript	c.613T>A	p.Ter205Lysext*?	WT
420550	A	G	splice_region	HIGH	Cj0455c	Cj0455c	transcript	c.343T>C	p.Ter115Glnext*?	WT
442112	G	C	missense	MODERATE	rpoB	Cj0478	transcript	c.3121G>C	p.Asp1041His	WT
527377	TG	T	intergenic_region	MODIFIER	Cj0564-Cj0565	Cj0564-Cj0565	intergenic_region	n.527378delG		WT
628169	AG	A	exon	MODIFIER	kdpA	Cj0676	transcript	n.859delG		WT
638796	A	G	missense	MODERATE	cipA	Cj0685c	transcript	c.1097T>C	p.Val366Ala	WT
642122	G	A	missense	MODERATE	pta	Cj0688	transcript	c.233G>A	p.Ser78Asn	WT
760188	A	G	missense	MODERATE	Cj0807	Cj0807	transcript	c.592A>G	p.Lys198Glu	WT
852897	C	T	nonsense	HIGH	cstA	Cj0917c	transcript	c.1574G>A	p.Trp525*	WT
1019088	C	T	missense	MODERATE	Cj1087c	Cj1087c	transcript	c.712G>A	p.Gly238Ser	WT
1253668	CG	C	frameshift	HIGH	Cj1325	Cj1325	transcript	c.244delG	p.Asn82fs	WT
1338383	C	CA	intergenic_region	MODIFIER	gapA-nadD	Cj1403c-Cj1404	intergenic_region	n.1338383_1338384insA		WT
1355957	AC	A	frameshift	HIGH	Cj1421c	Cj1421c	transcript	c.96delG	p.Tyr33fs	WT
1404342	A	AT	exon	LOW	Cj1470c	Cj1470c	transcript	n.806dupA		WT
1426404	C	T	missense	MODERATE	Cj1491c	Cj1491c	transcript	c.124G>A	p.Glu42Lys	WT
1526302	C	T	missense	MODERATE	hisG	Cj1597	transcript	c.863C>T	p.Ser288Leu	WT
1603971	C	A	intergenic_region	MODIFIER	cysQ-gltA	Cj1681c-Cj1682c	intergenic_region	n.1603971C>A		WT
98004	C	CTTTA	frameshift	HIGH	dcuA	Cj0088	transcript	c.510_513dupTTTA	p.Ile172fs	MAF3
180705	TAC	T	frameshift	HIGH	Cj0184c	Cj0184c	transcript	c.1150_1151delGT	p.Val384fs	MAF3
181488	AT	A	frameshift	HIGH	Cj0184c	Cj0184c	transcript	c.368delA	p.Asn123fs	MAF3
192288	T	C	missense	MODERATE	purF	Cj0196c	transcript	c.606A>G	p.Ile202Met	MAF3
253191	A	G	missense	MODERATE	mreB	Cj0276	transcript	c.143A>G	p.Asp48Gly	MAF3
253500	C	T	missense	MODERATE	mreB	Cj0276	transcript	c.452C>T	p.Ala151Val	MAF3
262345	A	G	missense	MODERATE	cheA	Cj0284c	transcript	c.869T>C	p.Ile290Thr	MAF3
393542	T	A	splice_region	HIGH	Cj0431	Cj0431	transcript	c.613T>A	p.Ter205Lysext*?	MAF3
420550	A	G	splice_region	HIGH	Cj0455c	Cj0455c	transcript	c.343T>C	p.Ter115Glnext*?	MAF3
442112	G	C	missense	MODERATE	rpoB	Cj0478	transcript	c.3121G>C	p.Asp1041His	MAF3
628169	AG	A	exon	MODIFIER	kdpA	Cj0676	transcript	n.859delG		MAF3
638796	A	G	missense	MODERATE	cipA	Cj0685c	transcript	c.1097T>C	p.Val366Ala	MAF3
639006	TG	T	frameshift	HIGH	cipA	Cj0685c	transcript	c.886delC	p.His296fs	MAF3
642122	G	A	missense	MODERATE	pta	Cj0688	transcript	c.233G>A	p.Ser78Asn	MAF3
760188	A	G	missense	MODERATE	Cj0807	Cj0807	transcript	c.592A>G	p.Lys198Glu	MAF3
852897	C	T	nonsense	HIGH	cstA	Cj0917c	transcript	c.1574G>A	p.Trp525*	MAF3
1019088	C	T	missense	MODERATE	Cj1087c	Cj1087c	transcript	c.712G>A	p.Gly238Ser	MAF3
1029165	C	T	missense	MODERATE	Cj1095	Cj1095	transcript	c.1112C>T	p.Ser371Leu	MAF3
1246845	TG	T	frameshift	HIGH	maf1	Cj1318	transcript	c.179delG	p.Gly60fs	MAF3
1270482	C	T	missense	MODERATE	flaA	Cj1339c	transcript	c.469G>A	p.Val157Ile	MAF3
1270573	A	G	synonymous	LOW	flaA	Cj1339c	transcript	c.378T>C	p.Ile126Ile	MAF3
1270737	A	T	missense	MODERATE	flaA	Cj1339c	transcript	c.214T>A	p.Leu72Ile	MAF3
1270794	T	A	missense	MODERATE	flaA	Cj1339c	transcript	c.157A>T	p.Ser53Cys	MAF3
1338383	C	CA	intergenic_region	MODIFIER	gapA-nadD	Cj1403c-Cj1404	intergenic_region	n.1338383_1338384insA		MAF3
1357889	AC	A	frameshift	HIGH	Cj1422c	Cj1422c	transcript	c.96delG	p.Tyr33fs	MAF3
1404342	A	AT	exon	LOW	Cj1470c	Cj1470c	transcript	n.806dupA		MAF3
1426404	C	T	missense	MODERATE	Cj1491c	Cj1491c	transcript	c.124G>A	p.Glu42Lys	MAF3
1526302	C	T	missense	MODERATE	hisG	Cj1597	transcript	c.863C>T	p.Ser288Leu	MAF3
1603971	C	A	intergenic_region	MODIFIER	cysQ-gltA	Cj1681c-Cj1682c	intergenic_region	n.1603971C>A		MAF3
49004	GG	G	frameshift	HIGH	Cj0031			coding (4/1155 nt)	coding (4/1155 nt)	MAF3_MV_Run4
67717	GG	G	frameshift	MODIFIER	Cj0046			intergenic (‑1252/+814)	intergenic (‑1252/+814)	MAF3_MV_Run4
98008	A	ATTTA	frameshift	HIGH	dcuA			coding (513/1338 nt)	coding (513/1338 nt)	MAF3_MV_Run4
180709	CAC	C	frameshift	HIGH	Cj0184c			coding (1146‑1147/1155 nt)	coding (1146‑1147/1155 nt)	MAF3_MV_Run4
181495	TT	T	frameshift	HIGH	Cj0184c			coding (361/1155 nt)	coding (361/1155 nt)	MAF3_MV_Run4
192288	T	C	missense	MODERATE	purF			I202M (ATA→ATG)	I202M (ATA→ATG)	MAF3_MV_Run4
253191	A	G	missense	MODERATE	mreB			D48G (GAT→GGT)	D48G (GAT→GGT)	MAF3_MV_Run4
253500	C	T	missense	MODERATE	mreB			A151V (GCA→GTA)	A151V (GCA→GTA)	MAF3_MV_Run4
262345	A	G	missense	MODERATE	cheA			I290T (ATA→ACA)	I290T (ATA→ACA)	MAF3_MV_Run4
393542	T	A	splice_region	HIGH	Cj0431			*205K (TAA→AAA)	*205K (TAA→AAA)	MAF3_MV_Run4
420550	A	G	splice_region	HIGH	Cj0455			intergenic (‑124/+339)	intergenic (‑124/+339)	MAF3_MV_Run4
442112	G	C	missense	MODERATE	rpoB			D1041H (GAT→CAT)	D1041H (GAT→CAT)	MAF3_MV_Run4
527386	GGGG	G	intergenic_region	MODIFIER	Cj0564-Cj0565			intergenic (+32/‑793)	intergenic (+32/‑793)	MAF3_MV_Run4
628177	GG	G	exon	MODIFIER	kdpA			intergenic (+872/‑842)	intergenic (+872/‑842)	MAF3_MV_Run4
638796	A	G	missense	MODERATE	cipA			V366A (GTA→GCA)	V366A (GTA→GCA)	MAF3_MV_Run4
639014	GG	G	frameshift	MODERATE	cipA			coding (878/1353 nt)	coding (878/1353 nt)	MAF3_MV_Run4
642122	G	A	missense	MODERATE	pta			S78N (AGC→AAC)	S78N (AGC→AAC)	MAF3_MV_Run4
760188	A	G	missense	MODERATE	Cj0807			K198E (AAA→GAA)	K198E (AAA→GAA)	MAF3_MV_Run4
852897	C	T	nonsense	HIGH	cstA			W525* (TGG→TAG)	W525* (TGG→TAG)	MAF3_MV_Run4
1019088	C	T	missense	MODERATE	Cj1087c			G238S (GGT→AGT)	G238S (GGT→AGT)	MAF3_MV_Run4
1029165	C	T	missense	MODERATE	Cj1095			S371L (TCA→TTA)	S371L (TCA→TTA)	MAF3_MV_Run4
1079747	C	CCC	frameshift	HIGH	Cj1144c			coding (295/297 nt)	coding (295/297 nt)	MAF3_MV_Run4
1227128	GG	G	frameshift	HIGH	Cj1295			coding (152/1308 nt)	coding (152/1308 nt)	MAF3_MV_Run4
1253677	GG	G	frameshift	HIGH	Cj1325			coding (6/420 nt)	coding (6/420 nt)	MAF3_MV_Run4
1266528	G	A	missense	MODERATE	pseE			E360K (GAA→AAA)	E360K (GAA→AAA)	MAF3_MV_Run4
1338390	A	AA	intergenic_region	MODIFIER	gapA-nadD			intergenic (‑45/‑14)	intergenic (‑45/‑14)	MAF3_MV_Run4
1360878	C	CC	frameshift	HIGH	Cj1426c			coding (295/852 nt)	coding (295/852 nt)	MAF3_MV_Run4
1404347	T	TT	exon	MODERATE	Cj1470c			intergenic (+370/+800)	intergenic (+370/+800)	MAF3_MV_Run4
1426404	C	T	missense	MODERATE	Cj1491c			E42K (GAG→AAG)	E42K (GAG→AAG)	MAF3_MV_Run4
1526302	C	T	missense	MODERATE	hisG			S288L (TCG→TTG)	S288L (TCG→TTG)	MAF3_MV_Run4
1603971	C	A	intergenic_region	MODERATE	cysQ-gltA			intergenic (‑68/+12)	intergenic (‑68/+12)	MAF3_MV_Run4
38784	C	A	intergenic_region	MODIFIER	ansA-rRNA	Cj0029-EBG00000015652	intergenic_region	n.38784C>A		comp_MAF3
67176	G	A	intron	MODIFIER	Cj0046	Cj0046	transcript	n.130-53G>A		comp_MAF3
67317	G	A	exon	MODIFIER	Cj0046	Cj0046	transcript	n.218G>A		comp_MAF3
67507	C	T	exon	MODIFIER	Cj0046	Cj0046	transcript	n.406C>T		comp_MAF3
67776	A	G	exon	MODIFIER	Cj0046	Cj0046	transcript	n.673A>G		comp_MAF3
98004	C	CTTTA	frameshift	HIGH	dcuA	Cj0088	transcript	c.510_513dupTTTA	p.Ile172fs	comp_MAF3
180705	TAC	T	frameshift	HIGH	Cj0184c	Cj0184c	transcript	c.1150_1151delGT	p.Val384fs	comp_MAF3
181488	AT	A	frameshift	HIGH	Cj0184c	Cj0184c	transcript	c.368delA	p.Asn123fs	comp_MAF3
192288	T	C	missense	MODERATE	purF	Cj0196c	transcript	c.606A>G	p.Ile202Met	comp_MAF3
253191	A	G	missense	MODERATE	mreB	Cj0276	transcript	c.143A>G	p.Asp48Gly	comp_MAF3
253500	C	T	missense	MODERATE	mreB	Cj0276	transcript	c.452C>T	p.Ala151Val	comp_MAF3
262345	A	G	missense	MODERATE	cheA	Cj0284c	transcript	c.869T>C	p.Ile290Thr	comp_MAF3
393542	T	A	splice_region	HIGH	Cj0431	Cj0431	transcript	c.613T>A	p.Ter205Lysext*?	comp_MAF3
420550	A	G	splice_region	HIGH	Cj0455c	Cj0455c	transcript	c.343T>C	p.Ter115Glnext*?	comp_MAF3
442112	G	C	missense	MODERATE	rpoB	Cj0478	transcript	c.3121G>C	p.Asp1041His	comp_MAF3
628169	AG	A	exon	MODIFIER	kdpA	Cj0676	transcript	n.859delG		comp_MAF3
638796	A	G	missense	MODERATE	cipA	Cj0685c	transcript	c.1097T>C	p.Val366Ala	comp_MAF3
642122	G	A	missense	MODERATE	pta	Cj0688	transcript	c.233G>A	p.Ser78Asn	comp_MAF3
760188	A	G	missense	MODERATE	Cj0807	Cj0807	transcript	c.592A>G	p.Lys198Glu	comp_MAF3
852897	C	T	nonsense	HIGH	cstA	Cj0917c	transcript	c.1574G>A	p.Trp525*	comp_MAF3
1019088	C	T	missense	MODERATE	Cj1087c	Cj1087c	transcript	c.712G>A	p.Gly238Ser	comp_MAF3
1029165	C	T	missense	MODERATE	Cj1095	Cj1095	transcript	c.1112C>T	p.Ser371Leu	comp_MAF3
1079739	A	AC	frameshift	HIGH	Cj1144c	Cj1144c	transcript	c.301dupG	p.Val101fs	comp_MAF3
1270482	C	T	missense	MODERATE	flaA	Cj1339c	transcript	c.469G>A	p.Val157Ile	comp_MAF3
1270573	A	G	synonymous	LOW	flaA	Cj1339c	transcript	c.378T>C	p.Ile126Ile	comp_MAF3
1270737	A	T	missense	MODERATE	flaA	Cj1339c	transcript	c.214T>A	p.Leu72Ile	comp_MAF3
1270753	A	G	synonymous	LOW	flaA	Cj1339c	transcript	c.198T>C	p.Ser66Ser	comp_MAF3
1270754	G	T	missense	MODERATE	flaA	Cj1339c	transcript	c.197C>A	p.Ser66Tyr	comp_MAF3
1270755	A	T	missense	MODERATE	flaA	Cj1339c	transcript	c.196T>A	p.Ser66Thr	comp_MAF3
1270756	T	G	synonymous	LOW	flaA	Cj1339c	transcript	c.195A>C	p.Ile65Ile	comp_MAF3
1270774	A	G	synonymous	LOW	flaA	Cj1339c	transcript	c.177T>C	p.Asn59Asn	comp_MAF3
1270775	T	G	missense	MODERATE	flaA	Cj1339c	transcript	c.176A>C	p.Asn59Thr	comp_MAF3
1270776	T	C	missense	MODERATE	flaA	Cj1339c	transcript	c.175A>G	p.Asn59Asp	comp_MAF3
1270777	A	T	synonymous	LOW	flaA	Cj1339c	transcript	c.174T>A	p.Ala58Ala	comp_MAF3
1270783	A	T	synonymous	LOW	flaA	Cj1339c	transcript	c.168T>A	p.Ser56Ser	comp_MAF3
1270786	T	A	missense	MODERATE	flaA	Cj1339c	transcript	c.165A>T	p.Arg55Ser	comp_MAF3
1270788	T	G	synonymous	LOW	flaA	Cj1339c	transcript	c.163A>C	p.Arg55Arg	comp_MAF3
1270789	T	C	synonymous	LOW	flaA	Cj1339c	transcript	c.162A>G	p.Leu54Leu	comp_MAF3
1270793	C	G	missense	MODERATE	flaA	Cj1339c	transcript	c.158G>C	p.Ser53Thr	comp_MAF3
1270794	T	A	missense	MODERATE	flaA	Cj1339c	transcript	c.157A>T	p.Ser53Cys	comp_MAF3
1338383	C	CA	intergenic_region	MODIFIER	gapA-nadD	Cj1403c-Cj1404	intergenic_region	n.1338383_1338384insA		comp_MAF3
1404342	A	AT	exon	LOW	Cj1470c	Cj1470c	transcript	n.806dupA		comp_MAF3
1426404	C	T	missense	MODERATE	Cj1491c	Cj1491c	transcript	c.124G>A	p.Glu42Lys	comp_MAF3
1526302	C	T	missense	MODERATE	hisG	Cj1597	transcript	c.863C>T	p.Ser288Leu	comp_MAF3
1603971	C	A	intergenic_region	MODIFIER	cysQ-gltA	Cj1681c-Cj1682c	intergenic_region	n.1603971C>A		comp_MAF3

## Sheet: PV-removed
POS	REF	ALT	ANN[*].EFFECT	ANN[*].IMPACT	ANN[*].GENE	ANN[*].GENEID	ANN[*].FEATURE	ANN[*].HGVS_C	ANN[*].HGVS_P	ORGANISM
49004	GG	G	frameshift	HIGH	Cj0031			coding (4/1155 nt)	coding (4/1155 nt)	MAF3_MV_Run4			1 strain/mutant
													2 strains/mutants
67707	TG	T	exon	MODIFIER	Cj0046	Cj0046	transcript	n.615delG		WT
67717	GG	G	frameshift	MODIFIER	Cj0046	Cj0046		intergenic (‑1252/+814)	intergenic (‑1252/+814)	MAF3_MV_Run4
527377	TG	T	intergenic_region	MODIFIER	Cj0564-Cj0565	Cj0564-Cj0565	intergenic_region	n.527378delG		WT
527386	GGGG	G	intergenic_region	MODIFIER	Cj0564-Cj0565			intergenic (+32/‑793)	intergenic (+32/‑793)	MAF3_MV_Run4
639006	TG	T	frameshift	HIGH	cipA	Cj0685c	transcript	c.886delC	p.His296fs	MAF3
639014	GG	G	frameshift	MODERATE	cipA	Cj0685c		coding (878/1353 nt)	coding (878/1353 nt)	MAF3_MV_Run4
1079739	A	AC	frameshift	HIGH	Cj1144c	Cj1144c	transcript	c.301dupG	p.Val101fs	comp_MAF3
1079747	C	CCC	frameshift	HIGH	Cj1144c	Cj1144c		coding (295/297 nt)	coding (295/297 nt)	MAF3_MV_Run4
1227128	GG	G	frameshift	HIGH	Cj1295			coding (152/1308 nt)	coding (152/1308 nt)	MAF3_MV_Run4
1246845	TG	T	frameshift	HIGH	maf1	Cj1318	transcript	c.179delG	p.Gly60fs	MAF3
1253668	CG	C	frameshift	HIGH	Cj1325	Cj1325	transcript	c.244delG	p.Asn82fs	WT
1253677	GG	G	frameshift	HIGH	Cj1325	Cj1325		coding (6/420 nt)	coding (6/420 nt)	MAF3_MV_Run4
1338383	C	CA	intergenic_region	MODIFIER	gapA-nadD	Cj1403c-Cj1404	intergenic_region	n.1338383_1338384insA		WT
1355957	AC	A	frameshift	HIGH	Cj1421c	Cj1421c	transcript	c.96delG	p.Tyr33fs	WT
1357889	AC	A	frameshift	HIGH	Cj1422c	Cj1422c	transcript	c.96delG	p.Tyr33fs	MAF3
1360878	C	CC	frameshift	HIGH	Cj1426c			coding (295/852 nt)	coding (295/852 nt)	MAF3_MV_Run4

## Sheet: no PV
POS	REF	ALT	ANN[*].EFFECT	ANN[*].IMPACT	ANN[*].GENE	ANN[*].GENEID	ANN[*].FEATURE	ANN[*].HGVS_C	ANN[*].HGVS_P	ORGANISM
38784	C	A	intergenic_region	MODIFIER	ansA-rRNA	Cj0029-EBG00000015652	intergenic_region	n.38784C>A		comp_MAF3
98004	C	CTTTA	frameshift	HIGH	dcuA	Cj0088	transcript	c.510_513dupTTTA	p.Ile172fs	WT
98004	C	CTTTA	frameshift	HIGH	dcuA	Cj0088	transcript	c.510_513dupTTTA	p.Ile172fs	MAF3
98004	C	CTTTA	frameshift	HIGH	dcuA	Cj0088	transcript	c.510_513dupTTTA	p.Ile172fs	comp_MAF3
98008	A	ATTTA	frameshift	HIGH	dcuA			coding (513/1338 nt)	coding (513/1338 nt)	MAF3_MV_Run4
180705	TAC	T	frameshift	HIGH	Cj0184c	Cj0184c	transcript	c.1150_1151delGT	p.Val384fs	WT
180705	TAC	T	frameshift	HIGH	Cj0184c	Cj0184c	transcript	c.1150_1151delGT	p.Val384fs	MAF3
180705	TAC	T	frameshift	HIGH	Cj0184c	Cj0184c	transcript	c.1150_1151delGT	p.Val384fs	comp_MAF3
180709	CAC	C	frameshift	HIGH	Cj0184c			coding (1146‑1147/1155 nt)	coding (1146‑1147/1155 nt)	MAF3_MV_Run4
181488	AT	A	frameshift	HIGH	Cj0184c	Cj0184c	transcript	c.368delA	p.Asn123fs	WT
181488	AT	A	frameshift	HIGH	Cj0184c	Cj0184c	transcript	c.368delA	p.Asn123fs	MAF3
181488	AT	A	frameshift	HIGH	Cj0184c	Cj0184c	transcript	c.368delA	p.Asn123fs	comp_MAF3
181495	TT	T	frameshift	HIGH	Cj0184c			coding (361/1155 nt)	coding (361/1155 nt)	MAF3_MV_Run4
192288	T	C	missense	MODERATE	purF	Cj0196c	transcript	c.606A>G	p.Ile202Met	WT
192288	T	C	missense	MODERATE	purF	Cj0196c	transcript	c.606A>G	p.Ile202Met	MAF3
192288	T	C	missense	MODERATE	purF			I202M (ATA→ATG)	I202M (ATA→ATG)	MAF3_MV_Run4
192288	T	C	missense	MODERATE	purF	Cj0196c	transcript	c.606A>G	p.Ile202Met	comp_MAF3
253191	A	G	missense	MODERATE	mreB	Cj0276	transcript	c.143A>G	p.Asp48Gly	WT
253191	A	G	missense	MODERATE	mreB	Cj0276	transcript	c.143A>G	p.Asp48Gly	MAF3
253191	A	G	missense	MODERATE	mreB			D48G (GAT→GGT)	D48G (GAT→GGT)	MAF3_MV_Run4
253191	A	G	missense	MODERATE	mreB	Cj0276	transcript	c.143A>G	p.Asp48Gly	comp_MAF3
253500	C	T	missense	MODERATE	mreB	Cj0276	transcript	c.452C>T	p.Ala151Val	WT
253500	C	T	missense	MODERATE	mreB	Cj0276	transcript	c.452C>T	p.Ala151Val	MAF3
253500	C	T	missense	MODERATE	mreB			A151V (GCA→GTA)	A151V (GCA→GTA)	MAF3_MV_Run4
253500	C	T	missense	MODERATE	mreB	Cj0276	transcript	c.452C>T	p.Ala151Val	comp_MAF3
262345	A	G	missense	MODERATE	cheA	Cj0284c	transcript	c.869T>C	p.Ile290Thr	WT
262345	A	G	missense	MODERATE	cheA	Cj0284c	transcript	c.869T>C	p.Ile290Thr	MAF3
262345	A	G	missense	MODERATE	cheA			I290T (ATA→ACA)	I290T (ATA→ACA)	MAF3_MV_Run4
262345	A	G	missense	MODERATE	cheA	Cj0284c	transcript	c.869T>C	p.Ile290Thr	comp_MAF3
393542	T	A	splice_region	HIGH	Cj0431	Cj0431	transcript	c.613T>A	p.Ter205Lysext*?	WT
393542	T	A	splice_region	HIGH	Cj0431	Cj0431	transcript	c.613T>A	p.Ter205Lysext*?	MAF3
393542	T	A	splice_region	HIGH	Cj0431			*205K (TAA→AAA)	*205K (TAA→AAA)	MAF3_MV_Run4
393542	T	A	splice_region	HIGH	Cj0431	Cj0431	transcript	c.613T>A	p.Ter205Lysext*?	comp_MAF3
420550	A	G	splice_region	HIGH	Cj0455c	Cj0455c	transcript	c.343T>C	p.Ter115Glnext*?	WT
420550	A	G	splice_region	HIGH	Cj0455c	Cj0455c	transcript	c.343T>C	p.Ter115Glnext*?	MAF3
420550	A	G	splice_region	HIGH	Cj0455c			intergenic (‑124/+339)	intergenic (‑124/+339)	MAF3_MV_Run4
420550	A	G	splice_region	HIGH	Cj0455c	Cj0455c	transcript	c.343T>C	p.Ter115Glnext*?	comp_MAF3
442112	G	C	missense	MODERATE	rpoB	Cj0478	transcript	c.3121G>C	p.Asp1041His	WT
442112	G	C	missense	MODERATE	rpoB	Cj0478	transcript	c.3121G>C	p.Asp1041His	MAF3
442112	G	C	missense	MODERATE	rpoB			D1041H (GAT→CAT)	D1041H (GAT→CAT)	MAF3_MV_Run4
442112	G	C	missense	MODERATE	rpoB	Cj0478	transcript	c.3121G>C	p.Asp1041His	comp_MAF3
527377	TG	T	intergenic_region	MODIFIER	Cj0564-Cj0565	Cj0564-Cj0565	intergenic_region	n.527378delG		WT
527386	GGGG	G	intergenic_region	MODIFIER	Cj0564-Cj0565			intergenic (+32/‑793)	intergenic (+32/‑793)	MAF3_MV_Run4
628169	AG	A	exon	MODIFIER	kdpA	Cj0676	transcript	n.859delG		WT
628169	AG	A	exon	MODIFIER	kdpA	Cj0676	transcript	n.859delG		MAF3
628169	AG	A	exon	MODIFIER	kdpA	Cj0676	transcript	n.859delG		comp_MAF3
628177	GG	G	exon	MODIFIER	kdpA			intergenic (+872/‑842)	intergenic (+872/‑842)	MAF3_MV_Run4
638796	A	G	missense	MODERATE	cipA	Cj0685c	transcript	c.1097T>C	p.Val366Ala	WT
638796	A	G	missense	MODERATE	cipA	Cj0685c	transcript	c.1097T>C	p.Val366Ala	MAF3
638796	A	G	missense	MODERATE	cipA			V366A (GTA→GCA)	V366A (GTA→GCA)	MAF3_MV_Run4
638796	A	G	missense	MODERATE	cipA	Cj0685c	transcript	c.1097T>C	p.Val366Ala	comp_MAF3
639006	TG	T	frameshift	HIGH	cipA	Cj0685c	transcript	c.886delC	p.His296fs	MAF3
639014	GG	G	frameshift	MODERATE	cipA			coding (878/1353 nt)	coding (878/1353 nt)	MAF3_MV_Run4
642122	G	A	missense	MODERATE	pta	Cj0688	transcript	c.233G>A	p.Ser78Asn	WT
642122	G	A	missense	MODERATE	pta	Cj0688	transcript	c.233G>A	p.Ser78Asn	MAF3
642122	G	A	missense	MODERATE	pta			S78N (AGC→AAC)	S78N (AGC→AAC)	MAF3_MV_Run4
642122	G	A	missense	MODERATE	pta	Cj0688	transcript	c.233G>A	p.Ser78Asn	comp_MAF3
760188	A	G	missense	MODERATE	Cj0807	Cj0807	transcript	c.592A>G	p.Lys198Glu	WT
760188	A	G	missense	MODERATE	Cj0807	Cj0807	transcript	c.592A>G	p.Lys198Glu	MAF3
760188	A	G	missense	MODERATE	Cj0807			K198E (AAA→GAA)	K198E (AAA→GAA)	MAF3_MV_Run4
760188	A	G	missense	MODERATE	Cj0807	Cj0807	transcript	c.592A>G	p.Lys198Glu	comp_MAF3
852897	C	T	nonsense	HIGH	cstA	Cj0917c	transcript	c.1574G>A	p.Trp525*	WT
852897	C	T	nonsense	HIGH	cstA	Cj0917c	transcript	c.1574G>A	p.Trp525*	MAF3
852897	C	T	nonsense	HIGH	cstA			W525* (TGG→TAG)	W525* (TGG→TAG)	MAF3_MV_Run4
852897	C	T	nonsense	HIGH	cstA	Cj0917c	transcript	c.1574G>A	p.Trp525*	comp_MAF3
1019088	C	T	missense	MODERATE	Cj1087c	Cj1087c	transcript	c.712G>A	p.Gly238Ser	WT
1019088	C	T	missense	MODERATE	Cj1087c	Cj1087c	transcript	c.712G>A	p.Gly238Ser	MAF3
1019088	C	T	missense	MODERATE	Cj1087c			G238S (GGT→AGT)	G238S (GGT→AGT)	MAF3_MV_Run4
1019088	C	T	missense	MODERATE	Cj1087c	Cj1087c	transcript	c.712G>A	p.Gly238Ser	comp_MAF3
1029165	C	T	missense	MODERATE	Cj1095	Cj1095	transcript	c.1112C>T	p.Ser371Leu	MAF3
1029165	C	T	missense	MODERATE	Cj1095			S371L (TCA→TTA)	S371L (TCA→TTA)	MAF3_MV_Run4
1029165	C	T	missense	MODERATE	Cj1095	Cj1095	transcript	c.1112C>T	p.Ser371Leu	comp_MAF3
1266528	G	A	missense	MODERATE	pseE			E360K (GAA→AAA)	E360K (GAA→AAA)	MAF3_MV_Run4
1270482	C	T	missense	MODERATE	flaA	Cj1339c	transcript	c.469G>A	p.Val157Ile	MAF3
1270482	C	T	missense	MODERATE	flaA	Cj1339c	transcript	c.469G>A	p.Val157Ile	comp_MAF3
1270573	A	G	synonymous	LOW	flaA	Cj1339c	transcript	c.378T>C	p.Ile126Ile	MAF3
1270573	A	G	synonymous	LOW	flaA	Cj1339c	transcript	c.378T>C	p.Ile126Ile	comp_MAF3
1270737	A	T	missense	MODERATE	flaA	Cj1339c	transcript	c.214T>A	p.Leu72Ile	MAF3
1270737	A	T	missense	MODERATE	flaA	Cj1339c	transcript	c.214T>A	p.Leu72Ile	comp_MAF3
1270753	A	G	synonymous	LOW	flaA	Cj1339c	transcript	c.198T>C	p.Ser66Ser	comp_MAF3
1270754	G	T	missense	MODERATE	flaA	Cj1339c	transcript	c.197C>A	p.Ser66Tyr	comp_MAF3
1270755	A	T	missense	MODERATE	flaA	Cj1339c	transcript	c.196T>A	p.Ser66Thr	comp_MAF3
1270756	T	G	synonymous	LOW	flaA	Cj1339c	transcript	c.195A>C	p.Ile65Ile	comp_MAF3
1270774	A	G	synonymous	LOW	flaA	Cj1339c	transcript	c.177T>C	p.Asn59Asn	comp_MAF3
1270775	T	G	missense	MODERATE	flaA	Cj1339c	transcript	c.176A>C	p.Asn59Thr	comp_MAF3
1270776	T	C	missense	MODERATE	flaA	Cj1339c	transcript	c.175A>G	p.Asn59Asp	comp_MAF3
1270777	A	T	synonymous	LOW	flaA	Cj1339c	transcript	c.174T>A	p.Ala58Ala	comp_MAF3
1270783	A	T	synonymous	LOW	flaA	Cj1339c	transcript	c.168T>A	p.Ser56Ser	comp_MAF3
1270786	T	A	missense	MODERATE	flaA	Cj1339c	transcript	c.165A>T	p.Arg55Ser	comp_MAF3
1270788	T	G	synonymous	LOW	flaA	Cj1339c	transcript	c.163A>C	p.Arg55Arg	comp_MAF3
1270789	T	C	synonymous	LOW	flaA	Cj1339c	transcript	c.162A>G	p.Leu54Leu	comp_MAF3
1270793	C	G	missense	MODERATE	flaA	Cj1339c	transcript	c.158G>C	p.Ser53Thr	comp_MAF3
1270794	T	A	missense	MODERATE	flaA	Cj1339c	transcript	c.157A>T	p.Ser53Cys	MAF3
1270794	T	A	missense	MODERATE	flaA	Cj1339c	transcript	c.157A>T	p.Ser53Cys	comp_MAF3
1338383	C	CA	intergenic_region	MODIFIER	gapA-nadD	Cj1403c-Cj1404	intergenic_region	n.1338383_1338384insA		WT
1338383	C	CA	intergenic_region	MODIFIER	gapA-nadD	Cj1403c-Cj1404	intergenic_region	n.1338383_1338384insA		MAF3
1338383	C	CA	intergenic_region	MODIFIER	gapA-nadD	Cj1403c-Cj1404	intergenic_region	n.1338383_1338384insA		comp_MAF3
1338390	A	AA	intergenic_region	MODIFIER	gapA-nadD			intergenic (‑45/‑14)	intergenic (‑45/‑14)	MAF3_MV_Run4
1404342	A	AT	exon	LOW	Cj1470c	Cj1470c	transcript	n.806dupA		WT
1404342	A	AT	exon	LOW	Cj1470c	Cj1470c	transcript	n.806dupA		MAF3
1404342	A	AT	exon	LOW	Cj1470c	Cj1470c	transcript	n.806dupA		comp_MAF3
1404347	T	TT	exon	MODERATE	Cj1470c			intergenic (+370/+800)	intergenic (+370/+800)	MAF3_MV_Run4
1426404	C	T	missense	MODERATE	Cj1491c	Cj1491c	transcript	c.124G>A	p.Glu42Lys	WT
1426404	C	T	missense	MODERATE	Cj1491c	Cj1491c	transcript	c.124G>A	p.Glu42Lys	MAF3
1426404	C	T	missense	MODERATE	Cj1491c			E42K (GAG→AAG)	E42K (GAG→AAG)	MAF3_MV_Run4
1426404	C	T	missense	MODERATE	Cj1491c	Cj1491c	transcript	c.124G>A	p.Glu42Lys	comp_MAF3
1526302	C	T	missense	MODERATE	hisG	Cj1597	transcript	c.863C>T	p.Ser288Leu	WT
1526302	C	T	missense	MODERATE	hisG	Cj1597	transcript	c.863C>T	p.Ser288Leu	MAF3
1526302	C	T	missense	MODERATE	hisG			S288L (TCG→TTG)	S288L (TCG→TTG)	MAF3_MV_Run4
1526302	C	T	missense	MODERATE	hisG	Cj1597	transcript	c.863C>T	p.Ser288Leu	comp_MAF3
1603971	C	A	intergenic_region	MODIFIER	cysQ-gltA	Cj1681c-Cj1682c	intergenic_region	n.1603971C>A		WT
1603971	C	A	intergenic_region	MODIFIER	cysQ-gltA	Cj1681c-Cj1682c	intergenic_region	n.1603971C>A		MAF3
1603971	C	A	intergenic_region	MODERATE	cysQ-gltA			intergenic (‑68/+12)	intergenic (‑68/+12)	MAF3_MV_Run4
1603971	C	A	intergenic_region	MODIFIER	cysQ-gltA	Cj1681c-Cj1682c	intergenic_region	n.1603971C>A		comp_MAF3

## Sheet: WT
POS	REF	ALT	ANN[*].EFFECT	ANN[*].IMPACT	ANN[*].GENE	ANN[*].GENEID	ANN[*].FEATURE	ANN[*].HGVS_C	ANN[*].HGVS_P	ORGANISM
98004	C	CTTTA	frameshift	HIGH	dcuA	Cj0088	transcript	c.510_513dupTTTA	p.Ile172fs	WT
180705	TAC	T	frameshift	HIGH	Cj0184c	Cj0184c	transcript	c.1150_1151delGT	p.Val384fs	WT
181488	AT	A	frameshift	HIGH	Cj0184c	Cj0184c	transcript	c.368delA	p.Asn123fs	WT
192288	T	C	missense	MODERATE	purF	Cj0196c	transcript	c.606A>G	p.Ile202Met	WT
253191	A	G	missense	MODERATE	mreB	Cj0276	transcript	c.143A>G	p.Asp48Gly	WT
253500	C	T	missense	MODERATE	mreB	Cj0276	transcript	c.452C>T	p.Ala151Val	WT
262345	A	G	missense	MODERATE	cheA	Cj0284c	transcript	c.869T>C	p.Ile290Thr	WT
393542	T	A	splice_region	HIGH	Cj0431	Cj0431	transcript	c.613T>A	p.Ter205Lysext*?	WT
420550	A	G	splice_region	HIGH	Cj0455c	Cj0455c	transcript	c.343T>C	p.Ter115Glnext*?	WT
442112	G	C	missense	MODERATE	rpoB	Cj0478	transcript	c.3121G>C	p.Asp1041His	WT
628169	AG	A	exon	MODIFIER	kdpA	Cj0676	transcript	n.859delG		WT
638796	A	G	missense	MODERATE	cipA	Cj0685c	transcript	c.1097T>C	p.Val366Ala	WT
642122	G	A	missense	MODERATE	pta	Cj0688	transcript	c.233G>A	p.Ser78Asn	WT
760188	A	G	missense	MODERATE	Cj0807	Cj0807	transcript	c.592A>G	p.Lys198Glu	WT
852897	C	T	nonsense	HIGH	cstA	Cj0917c	transcript	c.1574G>A	p.Trp525*	WT
1019088	C	T	missense	MODERATE	Cj1087c	Cj1087c	transcript	c.712G>A	p.Gly238Ser	WT
1338383	C	CA	intergenic_region	MODIFIER	gapA-nadD	Cj1403c-Cj1404	intergenic_region	n.1338383_1338384insA		WT
1404342	A	AT	exon	LOW	Cj1470c	Cj1470c	transcript	n.806dupA		WT
1426404	C	T	missense	MODERATE	Cj1491c	Cj1491c	transcript	c.124G>A	p.Glu42Lys	WT
1526302	C	T	missense	MODERATE	hisG	Cj1597	transcript	c.863C>T	p.Ser288Leu	WT
1603971	C	A	intergenic_region	MODIFIER	cysQ-gltA	Cj1681c-Cj1682c	intergenic_region	n.1603971C>A		WT

## Sheet: MAF3
POS	REF	ALT	ANN[*].EFFECT	ANN[*].IMPACT		ANN[*].GENEID	ANN[*].FEATURE	ANN[*].HGVS_C	ANN[*].HGVS_P	ORGANISM
98004	C	CTTTA	frameshift	HIGH		Cj0088	transcript	c.510_513dupTTTA	p.Ile172fs	MAF3
180705	TAC	T	frameshift	HIGH		Cj0184c	transcript	c.1150_1151delGT	p.Val384fs	MAF3
181488	AT	A	frameshift	HIGH		Cj0184c	transcript	c.368delA	p.Asn123fs	MAF3
192288	T	C	missense	MODERATE		Cj0196c	transcript	c.606A>G	p.Ile202Met	MAF3
253191	A	G	missense	MODERATE		Cj0276	transcript	c.143A>G	p.Asp48Gly	MAF3
253500	C	T	missense	MODERATE		Cj0276	transcript	c.452C>T	p.Ala151Val	MAF3
262345	A	G	missense	MODERATE		Cj0284c	transcript	c.869T>C	p.Ile290Thr	MAF3
393542	T	A	splice_region	HIGH		Cj0431	transcript	c.613T>A	p.Ter205Lysext*?	MAF3
420550	A	G	splice_region	HIGH		Cj0455c	transcript	c.343T>C	p.Ter115Glnext*?	MAF3
442112	G	C	missense	MODERATE		Cj0478	transcript	c.3121G>C	p.Asp1041His	MAF3
628169	AG	A	exon	MODIFIER		Cj0676	transcript	n.859delG		MAF3
638796	A	G	missense	MODERATE		Cj0685c	transcript	c.1097T>C	p.Val366Ala	MAF3
642122	G	A	missense	MODERATE		Cj0688	transcript	c.233G>A	p.Ser78Asn	MAF3
760188	A	G	missense	MODERATE		Cj0807	transcript	c.592A>G	p.Lys198Glu	MAF3
852897	C	T	nonsense	HIGH		Cj0917c	transcript	c.1574G>A	p.Trp525*	MAF3
1019088	C	T	missense	MODERATE		Cj1087c	transcript	c.712G>A	p.Gly238Ser	MAF3
1029165	C	T	missense	MODERATE		Cj1095	transcript	c.1112C>T	p.Ser371Leu	MAF3
1270482	C	T	missense	MODERATE		Cj1339c	transcript	c.469G>A	p.Val157Ile	MAF3
1270573	A	G	synonymous	LOW		Cj1339c	transcript	c.378T>C	p.Ile126Ile	MAF3
1270737	A	T	missense	MODERATE		Cj1339c	transcript	c.214T>A	p.Leu72Ile	MAF3
1270794	T	A	missense	MODERATE		Cj1339c	transcript	c.157A>T	p.Ser53Cys	MAF3
1338383	C	CA	intergenic_region	MODIFIER		Cj1403c-Cj1404	intergenic_region	n.1338383_1338384insA		MAF3
1404342	A	AT	exon	LOW		Cj1470c	transcript	n.806dupA		MAF3
1426404	C	T	missense	MODERATE		Cj1491c	transcript	c.124G>A	p.Glu42Lys	MAF3
1526302	C	T	missense	MODERATE		Cj1597	transcript	c.863C>T	p.Ser288Leu	MAF3
1603971	C	A	intergenic_region	MODIFIER		Cj1681c-Cj1682c	intergenic_region	n.1603971C>A		MAF3

## Sheet: MAF3_MV_Run4
POS	REF	ALT	ANN[*].EFFECT	ANN[*].IMPACT	ANN[*].GENE	ANN[*].GENEID	ANN[*].FEATURE	ANN[*].HGVS_C	ANN[*].HGVS_P	ORGANISM
98008	A	ATTTA	frameshift	HIGH	dcuA			coding (513/1338 nt)	coding (513/1338 nt)	MAF3_MV_Run4
180709	CAC	C	frameshift	HIGH	Cj0184c			coding (1146‑1147/1155 nt)	coding (1146‑1147/1155 nt)	MAF3_MV_Run4
181495	TT	T	frameshift	HIGH	Cj0184c			coding (361/1155 nt)	coding (361/1155 nt)	MAF3_MV_Run4
192288	T	C	missense	MODERATE	purF			I202M (ATA→ATG)	I202M (ATA→ATG)	MAF3_MV_Run4
253191	A	G	missense	MODERATE	mreB			D48G (GAT→GGT)	D48G (GAT→GGT)	MAF3_MV_Run4
253500	C	T	missense	MODERATE	mreB			A151V (GCA→GTA)	A151V (GCA→GTA)	MAF3_MV_Run4
262345	A	G	missense	MODERATE	cheA			I290T (ATA→ACA)	I290T (ATA→ACA)	MAF3_MV_Run4
393542	T	A	splice_region	HIGH	Cj0431			*205K (TAA→AAA)	*205K (TAA→AAA)	MAF3_MV_Run4
420550	A	G	splice_region	HIGH	Cj0455			intergenic (‑124/+339)	intergenic (‑124/+339)	MAF3_MV_Run4
442112	G	C	missense	MODERATE	rpoB			D1041H (GAT→CAT)	D1041H (GAT→CAT)	MAF3_MV_Run4
628177	GG	G	exon	MODIFIER	kdpA			intergenic (+872/‑842)	intergenic (+872/‑842)	MAF3_MV_Run4
638796	A	G	missense	MODERATE	cipA			V366A (GTA→GCA)	V366A (GTA→GCA)	MAF3_MV_Run4
642122	G	A	missense	MODERATE	pta			S78N (AGC→AAC)	S78N (AGC→AAC)	MAF3_MV_Run4
760188	A	G	missense	MODERATE	Cj0807			K198E (AAA→GAA)	K198E (AAA→GAA)	MAF3_MV_Run4
852897	C	T	nonsense	HIGH	cstA			W525* (TGG→TAG)	W525* (TGG→TAG)	MAF3_MV_Run4
1019088	C	T	missense	MODERATE	Cj1087c			G238S (GGT→AGT)	G238S (GGT→AGT)	MAF3_MV_Run4
1029165	C	T	missense	MODERATE	Cj1095			S371L (TCA→TTA)	S371L (TCA→TTA)	MAF3_MV_Run4
1266528	G	A	missense	MODERATE	pseE			E360K (GAA→AAA)	E360K (GAA→AAA)	MAF3_MV_Run4
1338390	A	AA	intergenic_region	MODIFIER	gapA-nadD			intergenic (‑45/‑14)	intergenic (‑45/‑14)	MAF3_MV_Run4
1404347	T	TT	exon	MODERATE	Cj1470c			intergenic (+370/+800)	intergenic (+370/+800)	MAF3_MV_Run4
1426404	C	T	missense	MODERATE	Cj1491c			E42K (GAG→AAG)	E42K (GAG→AAG)	MAF3_MV_Run4
1526302	C	T	missense	MODERATE	hisG			S288L (TCG→TTG)	S288L (TCG→TTG)	MAF3_MV_Run4
1603971	C	A	intergenic_region	MODERATE	cysQ-gltA			intergenic (‑68/+12)	intergenic (‑68/+12)	MAF3_MV_Run4

## Sheet: metK_MAF3
POS	REF	ALT	ANN[*].EFFECT	ANN[*].IMPACT	ANN[*].GENE	ANN[*].GENEID	ANN[*].FEATURE	ANN[*].HGVS_C	ANN[*].HGVS_P	ORGANISM
38784	C	A	intergenic_region	MODIFIER	ansA-rRNA	Cj0029-EBG00000015652	intergenic_region	n.38784C>A		comp_MAF3
67176	G	A	intron	MODIFIER	Cj0046	Cj0046	transcript	n.130-53G>A		comp_MAF3
67317	G	A	exon	MODIFIER	Cj0046	Cj0046	transcript	n.218G>A		comp_MAF3
67507	C	T	exon	MODIFIER	Cj0046	Cj0046	transcript	n.406C>T		comp_MAF3
67776	A	G	exon	MODIFIER	Cj0046	Cj0046	transcript	n.673A>G		comp_MAF3
98004	C	CTTTA	frameshift	HIGH	dcuA	Cj0088	transcript	c.510_513dupTTTA	p.Ile172fs	comp_MAF3
180705	TAC	T	frameshift	HIGH	Cj0184c	Cj0184c	transcript	c.1150_1151delGT	p.Val384fs	comp_MAF3
181488	AT	A	frameshift	HIGH	Cj0184c	Cj0184c	transcript	c.368delA	p.Asn123fs	comp_MAF3
192288	T	C	missense	MODERATE	purF	Cj0196c	transcript	c.606A>G	p.Ile202Met	comp_MAF3
253191	A	G	missense	MODERATE	mreB	Cj0276	transcript	c.143A>G	p.Asp48Gly	comp_MAF3
253500	C	T	missense	MODERATE	mreB	Cj0276	transcript	c.452C>T	p.Ala151Val	comp_MAF3
262345	A	G	missense	MODERATE	cheA	Cj0284c	transcript	c.869T>C	p.Ile290Thr	comp_MAF3
393542	T	A	splice_region	HIGH	Cj0431	Cj0431	transcript	c.613T>A	p.Ter205Lysext*?	comp_MAF3
420550	A	G	splice_region	HIGH	Cj0455c	Cj0455c	transcript	c.343T>C	p.Ter115Glnext*?	comp_MAF3
442112	G	C	missense	MODERATE	rpoB	Cj0478	transcript	c.3121G>C	p.Asp1041His	comp_MAF3
628169	AG	A	exon	MODIFIER	kdpA	Cj0676	transcript	n.859delG		comp_MAF3
638796	A	G	missense	MODERATE	cipA	Cj0685c	transcript	c.1097T>C	p.Val366Ala	comp_MAF3
642122	G	A	missense	MODERATE	pta	Cj0688	transcript	c.233G>A	p.Ser78Asn	comp_MAF3
760188	A	G	missense	MODERATE	Cj0807	Cj0807	transcript	c.592A>G	p.Lys198Glu	comp_MAF3
852897	C	T	nonsense	HIGH	cstA	Cj0917c	transcript	c.1574G>A	p.Trp525*	comp_MAF3
1019088	C	T	missense	MODERATE	Cj1087c	Cj1087c	transcript	c.712G>A	p.Gly238Ser	comp_MAF3
1029165	C	T	missense	MODERATE	Cj1095	Cj1095	transcript	c.1112C>T	p.Ser371Leu	comp_MAF3
1270482	C	T	missense	MODERATE	flaA	Cj1339c	transcript	c.469G>A	p.Val157Ile	comp_MAF3
1270573	A	G	synonymous	LOW	flaA	Cj1339c	transcript	c.378T>C	p.Ile126Ile	comp_MAF3
1270737	A	T	missense	MODERATE	flaA	Cj1339c	transcript	c.214T>A	p.Leu72Ile	comp_MAF3
1270753	A	G	synonymous	LOW	flaA	Cj1339c	transcript	c.198T>C	p.Ser66Ser	comp_MAF3
1270754	G	T	missense	MODERATE	flaA	Cj1339c	transcript	c.197C>A	p.Ser66Tyr	comp_MAF3
1270755	A	T	missense	MODERATE	flaA	Cj1339c	transcript	c.196T>A	p.Ser66Thr	comp_MAF3
1270756	T	G	synonymous	LOW	flaA	Cj1339c	transcript	c.195A>C	p.Ile65Ile	comp_MAF3
1270774	A	G	synonymous	LOW	flaA	Cj1339c	transcript	c.177T>C	p.Asn59Asn	comp_MAF3
1270775	T	G	missense	MODERATE	flaA	Cj1339c	transcript	c.176A>C	p.Asn59Thr	comp_MAF3
1270776	T	C	missense	MODERATE	flaA	Cj1339c	transcript	c.175A>G	p.Asn59Asp	comp_MAF3
1270777	A	T	synonymous	LOW	flaA	Cj1339c	transcript	c.174T>A	p.Ala58Ala	comp_MAF3
1270783	A	T	synonymous	LOW	flaA	Cj1339c	transcript	c.168T>A	p.Ser56Ser	comp_MAF3
1270786	T	A	missense	MODERATE	flaA	Cj1339c	transcript	c.165A>T	p.Arg55Ser	comp_MAF3
1270788	T	G	synonymous	LOW	flaA	Cj1339c	transcript	c.163A>C	p.Arg55Arg	comp_MAF3
1270789	T	C	synonymous	LOW	flaA	Cj1339c	transcript	c.162A>G	p.Leu54Leu	comp_MAF3
1270793	C	G	missense	MODERATE	flaA	Cj1339c	transcript	c.158G>C	p.Ser53Thr	comp_MAF3
1270794	T	A	missense	MODERATE	flaA	Cj1339c	transcript	c.157A>T	p.Ser53Cys	comp_MAF3
1338383	C	CA	intergenic_region	MODIFIER	gapA-nadD	Cj1403c-Cj1404	intergenic_region	n.1338383_1338384insA		comp_MAF3
1404342	A	AT	exon	LOW	Cj1470c	Cj1470c	transcript	n.806dupA		comp_MAF3
1426404	C	T	missense	MODERATE	Cj1491c	Cj1491c	transcript	c.124G>A	p.Glu42Lys	comp_MAF3
1526302	C	T	missense	MODERATE	hisG	Cj1597	transcript	c.863C>T	p.Ser288Leu	comp_MAF3
1603971	C	A	intergenic_region	MODIFIER	cysQ-gltA	Cj1681c-Cj1682c	intergenic_region	n.1603971C>A		comp_MAF3

## Sheet: WT-mutants-common
WT	POS	ANN[*].EFFECT	ANN[*].GENE		MAF3	POS	ANN[*].EFFECT	ANN[*].GENE		MAF3_MV_Run4	POS	ANN[*].EFFECT	ANN[*].GENE		metK_MAF3	POS	ANN[*].EFFECT	ANN[*].GENE
	98004	frameshift	dcuA			98004	frameshift	dcuA			98008	frameshift	dcuA			98004	frameshift	dcuA
	180705	frameshift	Cj0184c			180705	frameshift	Cj0184c			180709	frameshift	Cj0184c			180705	frameshift	Cj0184c
	181488	frameshift	Cj0184c			181488	frameshift	Cj0184c			181495	frameshift	Cj0184c			181488	frameshift	Cj0184c
	192288	missense	purF			192288	missense	purF			192288	missense	purF			192288	missense	purF
	253191	missense	mreB			253191	missense	mreB			253191	missense	mreB			253191	missense	mreB
	253500	missense	mreB			253500	missense	mreB			253500	missense	mreB			253500	missense	mreB
	262345	missense	cheA			262345	missense	cheA			262345	missense	cheA			262345	missense	cheA
	393542	splice_region	Cj0431			393542	splice_region	Cj0431			393542	splice_region	Cj0431			393542	splice_region	Cj0431
	420550	splice_region	Cj0455c			420550	splice_region	Cj0455c			420550	splice_region	Cj0455			420550	splice_region	Cj0455c
	442112	missense	rpoB			442112	missense	rpoB			442112	missense	rpoB			442112	missense	rpoB
	628169	exon	kdpA			628169	exon	kdpA			628177	exon	kdpA			628169	exon	kdpA
	638796	missense	cipA			638796	missense	cipA			638796	missense	cipA			638796	missense	cipA
	642122	missense	pta			642122	missense	pta			642122	missense	pta			642122	missense	pta
	760188	missense	Cj0807			760188	missense	Cj0807			760188	missense	Cj0807			760188	missense	Cj0807
	852897	nonsense	cstA			852897	nonsense	cstA			852897	nonsense	cstA			852897	nonsense	cstA
	1019088	missense	Cj1087c			1019088	missense	Cj1087c			1019088	missense	Cj1087c			1019088	missense	Cj1087c
	1338383	intergenic_region	gapA-nadD			1338383	intergenic_region	gapA-nadD			1338390	intergenic_region	gapA-nadD			1338383	intergenic_region	gapA-nadD
	1426404	missense	Cj1491c			1426404	missense	Cj1491c			1426404	missense	Cj1491c			1426404	missense	Cj1491c
	1526302	missense	hisG			1526302	missense	hisG			1526302	missense	hisG			1526302	missense	hisG
	1603971	intergenic_region	cysQ-gltA			1603971	intergenic_region	cysQ-gltA			1603971	intergenic_region	cysQ-gltA			1603971	intergenic_region	cysQ-gltA

## Sheet: WT-mutants-unique
WT	POS	ANN[*].EFFECT	ANN[*].GENE		MAF3	POS	ANN[*].EFFECT	ANN[*].GENE		MAF3_MV_Run4	POS	ANN[*].EFFECT	ANN[*].GENE		metK_MAF3	POS	ANN[*].EFFECT	ANN[*].GENE		Type
																38784	intergenic_region	ansA-rRNA
																67176	intron	Cj0046		Insertion site for complementation cassette
																67317	exon	Cj0046
																67507	exon	Cj0046		Misense
																67776	exon	Cj0046		Intergenic
						1029165	missense	Cj1095			1029165	missense	Cj1095			1029165	missense	Cj1095
											1266528	missense	pseE
						1270482	missense	flaA								1270482	missense	flaA		The variation in the flaA gene may be alignment errors for the flaA and flaB genes; this needs more checking.
						1270573	synonymous	flaA								1270573	synonymous	flaA
						1270737	missense	flaA								1270737	missense	flaA
																1270753	synonymous	flaA
																1270754	missense	flaA
																1270755	missense	flaA
																1270756	synonymous	flaA
																1270774	synonymous	flaA
																1270775	missense	flaA
																1270776	missense	flaA
																1270777	synonymous	flaA
																1270783	synonymous	flaA
																1270786	missense	flaA
																1270788	synonymous	flaA
																1270789	synonymous	flaA
																1270793	missense	flaA
						1270794	missense	flaA								1270794	missense	flaA
	1404342	exon	Cj1470c			1404342	exon	Cj1470c			1404347	exon	Cj1470c			1404342	exon	Cj1470c		Three strains have the same mutation while the motility variant appears to have a different mutation but in the same place; this may be an alignment error
