# Supplementary material for: Identification of a core set of Campylobacter jejuni flagella modification genes and a reversible non-motile maf3 phenotype
Source: Microbiology (Reading). 2026 Apr 28;172(4):001698. doi: 10.1099/mic.0.001698 (PMC13130089; doi:10.1099/mic.0.001698)
Supplement: Uncited Supplementary Data Sheet 6. [file mic-172-01698-s006.xlsx]

## Sheet: Notes
		Amino acid sequences of genes found in the flagella glycosylation loci of C. jejuni strains 81-176 and 81116 were used to perform tBLASTn searches against C.jejuni NCTC11168 whole genome to search for homologues. Values indicate the percent amino acid identity of the first and second hits.
		Summary 81-176 data		tblastn results for C. jejuni 81-176 flagellla glycosylation locus							Nucleotide BLAST search results from the comparison of the relevant NCTC11168 gene against the 81-176 sequence are provided for comparison
		Summary 81116 data		tblastn results for C. jejun 81116 flagellla glycosylation locus							Nucleotide BLAST search results from the comparison of the relevant NCTC11168 gene against the 81116 sequence are provided for comparison
		81-176 maf5 vs 81116		tblastn results for C jejuni 81-176 maf5 gene query against C. jejuni 81116 whole genome
		C. jejun 81-176		tBlastn outputs from Campy PubMLST for searches with 81-176 genes against the NCTC11168 genome sequence
		81-176 Amino acid SEQ		Amino acid sequences of 81-176 genes used for tBlastn searches
		C. jejun 81116		tBlastn outputs from Campy PubMLST for searches with 81-176 genes against the NCTC11168 genome sequence
		81116 Amino acid SEQ		Amino acid sequences of 81116 genes used for tBlastn searches
		CAMP Nos.	NCTC11168 gene numbers
		CAMP1213	CJ1295
		CAMP1216	Cj1298
		CAMP1218	Cj1300
		CAMP1220	Cj1302
		CAMP1221 (fabH2)	Cj1303
		CAMP1222 (acpP3)	Cj1304
		CAMP1223	Cj1305c
		CAMP1223	cj1305
		CAMP1225	Cj1307
		CAMP1226	CJ1308
		CAMP1232 (hisH)	Cj1315c/hisH
		CAMP1253 (pseE)	MAF5/Cj1337
		CAMP1257 (maf6)	Cj1341c/MAF6
		CAMP1258 (maf7)	MAF7/Cj1342c

## Sheet: Summary 81-176 data
tBlastn (amino acid)	Query Sequence	Subject	1st Hit			Genome Position in NCTC11168		Blastn (Nucleotide data)	Query Sequence	% identity	Alignment length	Mismatches	Gaps	Seqbin id	Start	End	Orientation	E-value	Bit score	coverage
	81-176 Gene Name	NCTC11168 Gene Name	Amino acid percentage ID	NCTC11168 Alignment Length	81-1768 Length	Start	End
	CJJ81176_1310/flmA	pseB	94.611	334	334	1224849	1225850		pseB	88.259	1005	118	0	18018	1226507	1227511	Forward	0	1281	100
	CJJ81176_1311	pseC	92.819	376	376	1225855	1226982		pseC	90.539	1131	107	0	18018	1227512	1228642	Forward	0	1558	100
	CJJ81176_1312	CJ1295	95.2	250	427	1226978	1227727		CJ1295	93.847	1284	78	1	18018	1228635	1229918	Forward	0	1957	98.1651
									cj1296	70.383	287	76	2	18018	1230984	1231263	Forward	3.44e-32	134	36.1461
	CJJ81176_1313	CJ1295	91.573	178	427	1227746	1228279
	CJJ81176_1314	Cj1300	52.881	295		1230145	1231029
	CJJ81176_1315	Cj1298	47.66	235		1229165	1229866
	CJJ81176_1316	INTERGENIC	72	75		1229918	1230142
	CJJ81176_1317	NONE	40.541	37		403841	403951
	CJJ81176_1318	Cj1302	98.846	520		1231444	1233003
	CJJ81176_1319	Cj1303	99.15	353		1232996	1234054
	CJJ81176_1320	Cj1304	95.89	73		1234057	1234275
	CJJ81176_1321	Cj1305c	94.792	192	408	1234295	1234870		Cj1305c	89.641	1226	108	12	18018	1236124	1237338	Forward	0	1602	100.657	cj1306	83.971	1229	152	13	18018	1236140	1237338	Forward	0	1311	100.163
	CJJ81176_1322	Cj1307	84.095	503		1236809	1238314
	CJJ81176_1323	NONE	32.203	59		1635118	1635261
	CJJ81176_1324	NONE	44	25		735196	735270
	CJJ81176_1325	NONE	41.379	29		1516816	1516902
	CJJ81176_1326	CJ1308	93.056	72		1238357	1238572
	CJJ81176_1327	cj1305	70.69	406	408	1234298	1235509														cj1310	78.389	745	148	9	18018	1240546	1241285	Forward	8.36e-169	590	61.3169
	neuA/CJJ81176_1328	pseF	97.845	232	232	1240966	1241661		pseF	96.137	699	27	0	18018	1241832	1242530	Forward	0	1140	100
	CJJ81176_1329	pseG	99.635	274	274	1241648	1242469		pseG	98.909	825	9	0	18018	1242514	1243338	Forward	0	1448	100
	CJJ81176_1330	pseH	87.898	157	157	1242469	1242939		pseH	94.093	474	28	0	18018	1243335	1243808	Forward	0	729	100
	CJJ81176_1331/hisF-1	Cj1314c/hisF	97.984	248		1242910	1243653
	CJJ81176_1332/hisH-1	Cj1315c/hisH	98.507	201		1243657	1244259
	CJJ81176_1333	pseA	99.735	378	378	1244259	1245392		pseA	99.736	1137	3	0	18018	1245122	1246258	Forward	0	2038	100
	CJJ81176_1334/neuB	pseI	97.376	343	341	1245650	1246678		pseI	97.268	1025	28	0	18018	1246516	1247540	Forward	0	1723	99.3217
	CJJ81176_1335	MAF3/Cj1334	70.695	604	616	1261671	1263482		MAF3/Cj1334	75.568	1850	432	14	18018	1247551	1249390	Forward	0	1254	99.4624
	CJJ81176_1336	MAF2/Cj1333	64.778	653	647	1259689	1261632		MAF2/Cj1333	74.009	1943	425	39	18018	1249432	1251337	Forward	0	1124	99.0316	MAF4/Cj1335	71.046	2428	541	63	18018	1249217	1251566	Forward	0	1072	103.539
	CJJ81176_1337	MAF5/Cj1337	56.149	618	605	1265469	1267310		MAF5/Cj1337	68.097	1818	517	33	18018	1251438	1253230	Forward	1.01e-163	572	96.3434
	CJJ81176_1338	flaB	80.556	576		1267371	1269086
	CJJ81176_1339	flaA	80.556	576	130	1269235	1270950		flaA	83.715	393	60	2	18018	1255200	1255590	Forward	3.92e-117	416	87.3333
	CJJ81176_1340	Cj1341c/MAF6	58.182	605	561	1272891	1274684		Cj1341c/MAF6	73.056	1685	409	21	18018	1257170	1258839	Forward	0	939	92.3794	cj1340	72.453	1394	339	26	18018	1257458	1258830	Forward	0	707	76.6777
	CJJ81176_1341	MAF7/Cj1342c	75.481	416	418	1274697	1275935		MAF7/Cj1342c	81.688	1256	211	9	18018	1258851	1260101	Forward	0	1205	101.127
									cj1325	67.169	664	174	14	18018	177922	178572	Forward	1.24e-49	192	98.2249
									legB	85.714	35	5	0	18018	55080	55114	Forward	0.000717	41.9	3.60082
									legC	80	110	20	2	18018	1056988	1057096	Reverse	1.54e-19	93.3	9.52381
									legF	75.362	69	12	3	18018	1550197	1550260	Forward	0.002	40.1	9.74576
									legG	71.711	152	34	5	18018	1077749	1077894	Forward	2.15e-11	67.1	13.1602
									legH	66.787	554	177	5	18018	1230984	1231535	Forward	3.66e-38	154	69.9495
									legI	82.5	40	7	0	18018	1247188	1247227	Forward	0.000533	41.9	5.48697
									ptmA	96.154	26	0	1	18018	69943	69967	Forward	0.002	40.1	3.37224
									ptmE	95.652	23	1	0	18018	726455	726477	Reverse	0.009	38.3	2.24172

## Sheet: Summary 81116 data
tBlastn (amino acid)	Query Sequence	Subject	1st Hit			Genome Position in NCTC11168		Blastn (Nucleotide data)	Query Sequence	% identity	Alignment length	Mismatches	Gaps	Seqbin id	Start	End	Orientation	E-value	Bit score	coverage
	81116 Gene Name	NCTC11168 Gene Name	Amino acid percentage ID	NCTC11168 Alignment Length	81116 Length	Start	End
	C8J_1236	pseB	98.204	334	334	1224849	1225850		pseB	96.119	1005	39	0	18019	1245755	1246759	Forward	0	1637	100
	C8J_1237	pseC	97.606	376	376	1225855	1226982		pseC	96.11	1131	44	0	18019	1246761	1247891	Forward	0	1842	100
	C8J_1238	CJ1295	93.349	436	436	1226978	1228282		CJ1295	92.612	1313	90	2	18019	1247884	1249194	Forward	0	1929	100.382
	C8J_1239	Cj1298	61.628	258		1229096	1229863
	C8J_1240	Cj1307	94.2	500		1236809	1238308
	C8J_1241	Cj0098	31.707	82		107015	107260
	C8J_1242	Cj1308	76.056	71		1238366	1238578
	C8J_1243	Cj1310c	65.835	401	247	1239688	1240887		Cj1310c	78.331	743	150	6	18019	1252443	1253181	Forward	1.63e-171	598	61.1523
	C8J_1244	pseF	96.552	232	232	1240966	1241661		pseF	96.423	699	25	0	18019	1253728	1254426	Forward	0	1149	100
	C8J_1245	pseG	95.985	274	274	1241648	1242469		pseG	92.97	825	58	0	18019	1254410	1255234	Forward	0	1227	100
	C8J_1246	pseH	86.275	153	132	1242469	1242927		pseH	94.614	427	23	0	18019	1255231	1255657	Forward	0	667	90.0844
	C8J_1247	NONE
	C8J_1248	Cj1314c/hisF	96.371	248		1242910	1243653
	C8J_1249	Cj1315c/hisH	96.02	201		1243657	1244259
	C8J_1250	pseA	96.296	378	378	1244259	1245392		pseA	95.339	1137	53	0	18019	1257642	1258778	Forward	0	1812	100
	C8J_1251	pseI	95.335	343	341	1245650	1246678		pseI	95.512	1025	46	0	18019	1258938	1259962	Forward	0	1642	99.3217
	C8J_1252	MAF3/Cj1334	70.292	616	615	1261635	1263482		MAF3/Cj1334	75.541	1848	436	12	18019	1259973	1261812	Forward	0	1256	99.3548
	C8J_1253	MAF2/Cj1333	64.625	653	647	1259689	1261632		MAF2/Cj1333	73.958	1943	426	39	18019	1261854	1263759	Forward	0	1120	99.0316
	C8J_1254	MAF5/Cj1337	56.149	618	605	1265469	1267310		MAF5/Cj1337	68.097	1818	517	33	18019	1263860	1265652	Forward	1.01e-163	572	96.3434
	C8J_1255	flaB	80.903	576		1267371	1269086
	C8J_1256	flaA	80.556	576		1269235	1270950		flaA	83.715	393	60	2	18019	1267622	1268012	Forward	3.95e-117	416	87.3333
	C8J_1257	Cj1341c/MAF6	57.19	605	462	1272891	1274684		Cj1341c/MAF6	74.928	1388	308	17	18019	1269888	1271261	Forward	0	894	76.0965
	C8J_1258	MAF7/Cj1342c	91.084	415	416	1274697	1275935		MAF7/Cj1342c	92.406	1251	83	3	18019	1271271	1272518	Forward	0	1826	100.725
									MAF4/Cj1335+200	71.005	2428	542	63	18019	1261639	1263988	Forward	0	1067	103.539
									cj1296	73.962	626	143	8	18019	1249191	1249805	Forward	6.24e-105	377	78.8413
									cj1305	75.624	1202	250	19	18019	1252457	1253635	Forward	0	801	98.6864
									cj1306	73.387	1240	287	19	18019	1252425	1253635	Forward	0	702	101.059
									cj1325	89.655	29	3	0	18019	465226	465254	Forward	0.002	40.1	4.28994
									cj1340	71.949	1401	352	25	18019	1269880	1271261	Forward	0	680	77.0627
									legB	74.737	95	17	5	18019	1363637	1363729	Reverse	4.87e-06	48.2	9.77366
									legC	80	110	20	2	18019	1071377	1071485	Reverse	1.55e-19	93.3	9.52381
									legF	83.333	36	5	1	18019	1029622	1029656	Forward	0.022	35.6	5.08475
									legG	72.794	136	35	2	18019	1353139	1353273	Reverse	5.08e-13	72.5	11.7749
									legH	83.333	450	74	1	18019	1249191	1249640	Forward	3.67e-133	471	56.8182
									legI	84.091	44	7	0	18019	1259610	1259653	Forward	3.62e-06	49.1	6.03567
									ptmA	96.154	26	1	0	18019	1357350	1357375	Reverse	0.000163	43.7	3.37224
									ptmE	100	22	0	0	18019	704042	704063	Forward	0.000762	41	2.14425

## Sheet: 81-176 maf5 vs 81116
Query	Subject				1st Hit													2nd Hit
81116 Gene Name	Isolate	isolate ID	% identity	Alignment length	Mismatches	Gaps	Seqbin id	Start	End	Orientation	E-value	Bit score		Subject	isolate ID	% identity	Alignment length	Mismatches	Gaps	Seqbin id	Start	End	Orientation	E-value	Bit score
CJJ81176_1337	81116	1220	99.842	632	1	0	18019	1263788	1265683	Forward	0	1266		81116	1220	44.099	644	333	8	18019	1261861	1263762	Forward	1.11e-142	455

## Sheet: C jejuni 81-176
Query	Subject				1st Hit													2nd Hit
81-176 Gene Name	Isolate	isolate ID	% identity	Alignment length	Mismatches	Gaps	Seqbin id	Start	End	Orientation	E-value	Bit score		Subject	isolate ID	% identity	Alignment length	Mismatches	Gaps	Seqbin id	Start	End	Orientation	E-value	Bit score
CJJ81176_1310/flmA	NCTC11168	48	94.611	334	18	0	18013	1224849	1225850	Forward	0	664		NCTC11168	48	29.749	279	179	8	18013	1052171	1052989	Reverse	1.3e-31	121
CJJ81176_1311	NCTC11168	48	92.819	376	27	0	18013	1225855	1226982	Forward	0	699		NCTC11168	48	34.866	261	165	4	18013	1054104	1054874	Reverse	2.06e-35	134
CJJ81176_1312	NCTC11168	48	95.2	250	12	0	18013	1226978	1227727	Forward	1.56e-156	477		NCTC11168	48	36.585	41	22	1	18013	1135615	1135725	Forward	1.9	25.8
CJJ81176_1313	NCTC11168	48	91.573	178	15	0	18013	1227746	1228279	Forward	2.22e-108	335		NCTC11168	48	31.148	61	31	2	18013	1078673	1078855	Forward	3.8	24.3
CJJ81176_1314	NCTC11168	48	52.881	295	139	0	18013	1230145	1231029	Forward	1.94e-108	342		NCTC11168	48	73.333	15	4	0	18013	48233	48277	Forward	0.19	29.3
CJJ81176_1315	NCTC11168	48	47.66	235	122	1	18013	1229165	1229866	Forward	1.24e-65	216		NCTC11168	48	44.516	155	86	0	18013	1228599	1229063	Forward	7.04e-60	133
CJJ81176_1316	NCTC11168	48	72	75	21	0	18013	1229918	1230142	Forward	7.19e-29	103		NCTC11168	48	50	26	13	0	18013	1449682	1449759	Forward	0.27	25
CJJ81176_1317	NCTC11168	48	40.541	37	22	0	18013	403841	403951	Forward	0.21	30		NCTC11168	48	32.075	53	33	1	18013	316678	316827	Forward	0.28	29.6
CJJ81176_1318	NCTC11168	48	98.846	520	6	0	18013	1231444	1233003	Forward	0	1022		NCTC11168	48	27.074	229	126	13	18013	1027181	1027807	Reverse	7.3	25
CJJ81176_1319	NCTC11168	48	99.15	353	3	0	18013	1232996	1234054	Forward	0	717		NCTC11168	48	30.383	339	207	9	18013	298901	299851	Reverse	2.69e-39	144
CJJ81176_1320	NCTC11168	48	95.89	73	3	0	18013	1234057	1234275	Forward	2.43e-41	138		NCTC11168	48	24.528	53	40	0	18013	1229927	1230085	Forward	0.7	23.9
CJJ81176_1321	NCTC11168	48	94.792	192	10	0	18013	1234295	1234870	Reverse	3.84e-123	379		NCTC11168	48	82.99	194	29	1	18013	1235528	1236109	Reverse	3.08e-103	322
CJJ81176_1322	NCTC11168	48	84.095	503	79	1	18013	1236809	1238314	Forward	0	852		NCTC11168	48	23.861	373	240	15	18013	874111	875175	Reverse	1.38e-13	69.7
CJJ81176_1323	NCTC11168	48	32.203	59	29	3	18013	1635118	1635261	Forward	0.73	26.6		NCTC11168	48	33.333	45	30	0	18013	942862	942996	Forward	2.4	25
CJJ81176_1324	NCTC11168	48	44	25	14	0	18013	735196	735270	Reverse	0.61	23.1		NCTC11168	48	70	10	3	0	18013	880875	880904	Forward	1.2	22.3
CJJ81176_1325	NCTC11168	48	41.379	29	17	0	18013	1516816	1516902	Reverse	2.1	24.3		NCTC11168	48	34.483	29	19	0	18013	116110	116196	Forward	2.9	23.9
CJJ81176_1326	NCTC11168	48	93.056	72	5	0	18013	1238357	1238572	Forward	1.02e-38	131		NCTC11168	48	50	18	9	0	18013	1056284	1056337	Forward	0.069	26.6
CJJ81176_1327	NCTC11168	48	70.69	406	114	4	18013	1234298	1235509	Reverse	4.53e-172	529		NCTC11168	48	66.334	401	133	2	18013	1239688	1240887	Reverse	2.31e-164	507
neuA/CJJ81176_1328	NCTC11168	48	97.845	232	5	0	18013	1240966	1241661	Forward	2.16e-155	473		NCTC11168	48	33.333	234	142	5	18013	1258224	1258904	Forward	3.12e-29	111
CJJ81176_1329	NCTC11168	48	99.635	274	1	0	18013	1241648	1242469	Forward	0	552		NCTC11168	48	50	42	16	2	18013	1321481	1321591	Reverse	0.093	30
CJJ81176_1330	NCTC11168	48	87.898	157	19	0	18013	1242469	1242939	Forward	1.28e-91	286		NCTC11168	48	39.024	41	16	1	18013	1282790	1282885	Forward	0.79	25.8
CJJ81176_1331/hisF-1	NCTC11168	48	97.984	248	5	0	18013	1242910	1243653	Reverse	5.19e-160	487		NCTC11168	48	36.863	255	153	3	18013	1530942	1531706	Forward	9.96e-43	150
CJJ81176_1332/hisH-1	NCTC11168	48	98.507	201	3	0	18013	1243657	1244259	Reverse	3.11e-129	396		NCTC11168	48	39.196	199	112	5	18013	1528691	1529260	Forward	8.13e-37	132
CJJ81176_1333	NCTC11168	48	99.735	378	1	0	18013	1244259	1245392	Reverse	0	777		NCTC11168	48	33.244	373	230	11	18013	1252278	1253375	Forward	2.25e-51	181
CJJ81176_1334/neuB	NCTC11168	48	97.376	343	9	0	18013	1245650	1246678	Forward	0	682		NCTC11168	48	36.391	338	206	5	18013	1254129	1255133	Forward	6.62e-57	195
CJJ81176_1335	NCTC11168	48	70.695	604	177	0	18013	1261671	1263482	Forward	0	868		NCTC11168	48	46.983	464	242	3	18013	1246870	1248252	Forward	1.38e-131	422
CJJ81176_1336	NCTC11168	48	64.778	653	222	5	18013	1259689	1261632	Forward	0	832		NCTC11168	48	60.514	661	237	9	18013	1246678	1248621	Forward	0	759
CJJ81176_1337	NCTC11168	48	56.149	618	267	3	18013	1265469	1267310	Forward	0	669		NCTC11168	48	46.802	641	318	6	18013	1259713	1261608	Forward	1.2e-167	527
CJJ81176_1338	NCTC11168	48	80.556	576	108	2	18013	1267371	1269086	Reverse	0	813		NCTC11168	48	77.604	576	125	2	18013	1269235	1270950	Reverse	0	776
CJJ81176_1339	NCTC11168	48	80.556	576	108	2	18013	1269235	1270950	Reverse	0	815		NCTC11168	48	77.083	576	128	2	18013	1267371	1269086	Reverse	0	778
CJJ81176_1340	NCTC11168	48	58.182	605	244	5	18013	1272891	1274684	Reverse	0	675		NCTC11168	48	53.577	601	275	3	18013	1271071	1272864	Reverse	0	623
CJJ81176_1341	NCTC11168	48	75.481	416	99	2	18013	1274697	1275935	Reverse	0	619		NCTC11168	48	37.825	423	232	11	18013	1239682	1240887	Reverse	2.58e-70	237

## Sheet: 81-176 Amino acid SEQ
81-176 Gene Name	Amino acid sequence
CJJ81176_1310/flmA	MFNGKNILITGGTGSFGKTYTKVLLENYKPNKIIIYSRDELKQFEMSSIFNSNCMRYFIGDVRDKERLSVAMRDVDFVIHAAAMKHVPVAEYNPMECIKTNIHGAQNVIDACFENGVKKCIALSTDKACNPVNLYGATKLASDKLFVAANNIAGNKQTRFSVTRYGNVVGSRGSVVPFFKKLIAQGSKELPITDTRMTRFWISLEDGVKFVLSNFERMHGGEIFIPKIPSMKITNLAHALAPNLSHKIIGIRAGEKLHEIMISSDDSHLTYEFENYYAISPSIKLVDQESDFSINALGEKGQKVKDGFSYSSDNNPQWASEKELLDIINHTEGF
CJJ81176_1311	MITYSHQNIDQSDIDALTKALKDEILTGGKKVDEFEEALCEYIGVKHACVLNSATSALHLAYTALGIKEKIVLTTPLTFAATANAALIAGAKVEFIDIKNDGNIDEKKLEARLVKNSTDIGAISVVDFGGNSVEMDEISNLAKKYNIPLIDDASHALGSEYKGKKVGSMADLSIFSFHPVKPITTFEGGAVVSNNKELISKIKLLRSHGIVKKRLWDSDMIELGYNYRLSDVACALGINQLKKLDHNLEKREEITSFYDKEFEKNHYFSTIKIKDYKKSSRHLYPILLFPEFYCQKEELFESLLHAGIGVQVHYKPTYEFSFYKKLLGEIRLQNADNFYKAELSIPCHQEMNLKDAKFVKDTLFSILEKVKKGYCG
CJJ81176_1312	MDKLDFRSQDFNQTGKAMYELACELFPIPRSITGQGFRASLEILNKTLGGGILKFHSIKSGTKVFDWIVPDEWNAKEAYIITPEGEKICDFKKHNLHLLNYSEAIDKEIELEELQNHLYSIEEMPDAIPYVTSYYKRRWGFCLTHNERKKLKKGKYKVYINAKHDENGVLDYADFILPSTQNSKDEILISTYLCHPSMANNELSGPVVAIFLAKWLLSLKKRRYNYRFVIIPETIGSIVYLSKHLEHLKKTC
CJJ81176_1313	MLSCLGDDHAYSLIHTPKKNTLSDKVALHTLKNKENFKAFSFLDRGSDERQYNAPLVNLGIVGVCRTRYLEYEQYHTSKDDLNFISEKGLMGGLQSMQEMILNLEINAVYKNTIVCEPNLGKRGLYHTLSTANDIPLACNFLAYCDGENDIIDIANILNMQAYEFKELLEKILEYKLIL
CJJ81176_1314	MKSNIQQIFDHIEKSNPIHAKYLKKVNLNEEEKVELENLIRFYLNQGFSINKQANAYLLFLNDTLKEIYYFIEHGTYRYSTLKDVEDKIYFNHDYMENYMIGLAISNFIWDTHIAIRRYFIDLMQNNNIFGKYLEIGPGHGNFFLQSLKFGQFSELLGVDISPTSCEMTKKIVSFNDHKAKQKCQFICMDFLEYDFNEQFDFITIGEVLEHVENPKNFLNKARKILSDDGNIFITVPINGPAVDHIYLFSHPDEVKNMIKNCELEIVKEEYFMANNYSLKKALETRNAIIMVALLKKL
CJJ81176_1315	MDIGIKAGDMICVHTEIFNLGIPLLTKNEYLKALIECFLEILTNNGTLVMPTFSYSFCKNEIYDKNKSKCTVGLLNNFFRKLPEVTRSNDPIFSFAAYGLKANLFQVENNSCFGKNSGYDILTRNNAKIVYLGADWAHTFIHYIEEQIGVDYRYFKTFQGYIIDENNQKYEKKINYYVRCLDKPSELNLSTIAKLLEESGSLKKKSFGGTNISAIDTNDFKKIIIQALNTDKYILVRKD
CJJ81176_1316	MEKQFYEILKNILEIEVNEHTNLSMNNCPEWNSLAHIDIIMSLEEEFEIKFDKEKLTELNSQNMLLKEIKKLKNE
CJJ81176_1317	MNSISQKNLELFSKLSGDFNPLHLDQEFAKNSYYGDQVIYGIYQVFLTLENFFKKNQKNIKIQKIKASFINPLFKNEDFKLKSIKSKNNFLKKYEITNKNKILSKIDFEFQEELKLHNPYESNFFNKYDAISNPLSKEKNAKEELKYNTILFKQLFPLCANYLNPQNIAILLASTRIVGMKIPGLHSIYSSLNLNFSNDNIENKQLIYNYEKHHSIECYLIDFISPCKGSIKAFIRPQLVKNLNYKSLVLKYPNISENKNFKEQKALVIGASSGLGNTCAKILALGGAKILATYHTKNIQEDIPNCDFLQYNVLKPSKISIEKIKKFNPTHIYYFATPKISTQNNKLDRKMLFDFLDYYIFGLEKILSFTSPISSSSSSSSIEDLPLDMKEYSIAKAAM…
CJJ81176_1318	MNLFSPHLKRNELIKFAKELDFSKSQDLLINVHRNHAFEGVQSIIAPFLHFANLRAEFNFSSYDDSLSFDNFKEASLELLWLDLTRYKNNVQNFIEERLLELRKISQNPILVLSLGEFKTDKKILNCEIFNIEKLIKEYFDEEDILDLAKEELTGSKLNNKALIFLAQILGLSLIPALVKPALKALVLDLDNTLYQGILGEEGIDNLNLSPLHKTLQEKIKTFKKQGFLLALASKNEEKDAKKLFETRKDFILQWDDFDARMINWEPKGENILKIAKKFNINTNAMLFIDDNIAELENTKFTGVKTLLCDENILYKIKLFPNLLKLSNTKEDQIRAKDIAANALREELKSLSDEEYFQNLEISLNFSKNDLQNIPRISELLGKTNQFIANYTRLNQEKV…
CJJ81176_1319	MKTRFDKAKISGICVSVPEHKICIDDELESVFSNDIKTLKRMKKVIGLNTRYICDENTCVSDLGKHAANTLLQGLNIDKNSLDALIVVTQSPDFFMPSTACYLHQLLNLSSKTIAFDLGQACAGYLYGLFVAHSLIQSGLGKILLICGDTLSKFIHPKNMNLAPIFGDGVSATLIEKTDFNEAFFELGSDGKYFDKLIIPKGAMRIPKADIFNDDSLMQTEEFRQLENLYMDGANIFNMALECEPKSFKEILEFSKVDEKDIAFHLFHQSNAYLVDCIKEELKLNDDKVPNFIMEKYANLSACSLPALLCELDTPKEFKASLSAFGAGLSWGSAVLNFKDLYTKDILIYTKEK
CJJ81176_1320	MTKTEFLEELKEAMHRDEELNEDMLLDDIDEWDSLAFVSVMVLYKNLFALKITAEDLKNCQKVSNLINLAKLD
CJJ81176_1321	MDGVIDNSGSAVPPLNYILGREMEHSYSEYYEDFPHNRIIFFLKTHWTRKENSPYFFNNENYFIRTLLNKDHLILQSQKNKNIIYVSYHSKEDPLTPANFKEQTMQILKILGYDVSLNLIDENKIDGKFIKNLDHGCGIPDKALFRKELPLMLEKLQKRKSLMQENSISYPCGKKVFIFKDVGDKFELEIKD
CJJ81176_1322	MTTHIYDFLEKSLIKFSEKTAFVEPFAKERKEITYKDFDLFSKKLASEILKTLKNDNPTQAPVLIILPKGINCLISFFGVALSGNFYTLLDEKSPKERVEKVIEVLKPKLFITSKDLKFNLDLPTLYTQDFESFNIDESLIKNAKEKHIDTNLLYVLFTSGSTGIPKGVSIAHKSVIDYAFHFCEAFEVDENEIIANQAPLYVDASLPDILATIKPSATLHLIPNHLFAFPNKILDYLEQEKITMIFWKPTVLIYFIKDQDNLKNYPLKNLNKILIGGEIMPIKQLNIWRKHLPNALFANCYGPTEITDVCCYYILDREFSENEILPIGKAYKNTELLVFDENMNFISPKQIGVKGELFVRGTSLSLGYYNDKEKTKQAFIQNPLHDNYLDLLYKTGDI…
CJJ81176_1323	MLYYFINDLQDYDLKACYIKILSKAPKHALHDEFLKLNHFKKILNHKQMVLNKEIKPSKFCFISKALHEDSKELYSFFRKYFDPYLFYFSQKNLEEKIPNILVYKENEKIHAALIYTQTLNANFLDFIAVDRNLKHKNVAFALLNHYFAANTQNKFFKLFVEEKNQKAINFYKRAGFCFNHINLKFYRNF
CJJ81176_1324	MIIYNGIILHTFFFENIRIICTNNKAIFKIFTKITSCLKKSLAIFWHSLVTFPVPMI
CJJ81176_1325	MVEESIDTGAILTQKEIKLDDNFTALSLLDTQHKLAIASFKEALKNLENKIFKIQTLGGGYHKKLALPNEGYLDLTWDKEKISRFLRAMDCGALIGVPKARLKILGEEKEILFYEINELDLILNLSDNTILKITKE
CJJ81176_1326	MQEIKQFFINIERTDINESMENLVSEDFIDSIDIMALVAEIEKFYKKPLKAEFITPENFESFQAIKNMIEQAFI
CJJ81176_1327	MLINQTFEIDSCDDVELNIKRTSKLEYRISYDDEKEIKAIVFIIGGFGANVNISFLDFDREYIAKNFDVVAVHVFYHCFCQRRSDVEKYSAFTMFTKDDVSNLSQALLEIGVNINVNLENAQQCYELLNQNITTLKSQRKLAQNYQAKFTSTFIPPNGDYQNYGIMAALDHINALKDLVKRFPKLADLPKIYGGGSYGGYLSLLIAKIAPWYVDGVIDNSGTVLPLLRYIIGRDLEQFDFIFNDPNTLIEMFTKTYWTREDENSPYFFANENYMIRSLLNSSHLIIQVNVNKNIVLVSYHSSKDEFNTSKDKQTLFLAYKELGYDATLHLIKDESEIDGRFIKDLNHGMRITDRALFRKELPLMLEKLQKRKSFMQENSISYPCGNKVFTFKDVGDKFV…
neuA/CJJ81176_1328	MKNLCIIPARGGSKRIPRKNIIDFLGKPLIAYSIENALNSGIFDEIVLSSDDEEIIEVALKYGAKAPFVRDKNLSDDYASSTAAVQNAIEILQSQNQIYDHVCCLYATAPLLNKNILKQAYEKFIQNQSKFLFAATEFEYPIQRAFYLNENNQVYMFDEKHYKSRSQDLTKAYHDAGAFYFGTSKAWLEEDFIFKPHSSVFVLPRNLVCDIDTMQDLEFAKILYKVNHESAF
CJJ81176_1329	MKVLFRSDSSSQIGFGHIKRDLVLAKQYSDVSFACLPLEGSLIDEIPYPVYELDSESIYELINLIKEEKFELLIIDHYGISVDDEKLIKLETGVKILSFDDEIKPHHCDILLNVNAYAKASDYEGLVPFKCEVRCGFSYALIREEFYQEAKENREKKYDFFICMGGTDIKNLSLQIASELPKTKIISIATSSSNPNLKKLQKFAKLHNNIRLFIDHENIAKLMNESNKLIISASSLVNEALLLKANFKAICYVKNQESTATWLAKKGYEVEYKY
CJJ81176_1330	MIKLKNFTELNSQEIELIFKWRNHPDINQFMKTKYIDFEEHLRFLKKLHQDSSKKYFLVFQDEQIIGVIDFVNITTKSCEFGLYAKPNLKGVGQILMNEIIKYAFENLKVNTLKAYVFKDNRKALKLYQQNHFTIYDEDKDFYHICLKQSDCKALPS
CJJ81176_1331/hisF-1	MLKTRIIPCVLLKNGQLVKSIEFKDFRTIGHLTSTMRIYNARNVDELIILDIDASKSGEIDFESIEDLAKECFMPLTIGGGIKTLEDIQKILNLGADKISINSKALEDMDFISKAANRFGSQCIVCSIDVKRKGGQFCVYDRGNLLEKSPLELALEYEKKGAGELLLTSVDFEGRAKGYDLELLKIFQNKLKIPLIINGGLSNPSDGVEALNLGADALAGAYIFHFSKYTPKDVKEELARQGFAVRLL
CJJ81176_1332/hisH-1	MIALIDYKAGNLNSVAKAFEKIGAINFIAKNPKDLQKADKLLLPGVGSFKEAMKNLKELGFIEALKEQVLVQKKPILGICLGMQLFLERGYEGGVCEGLGFIEGEVVKFEEDLNLKIPHMGWNELEILKQDPLYQGINNKSDFYFVHSFYVKCKDEFVSAKAQYGHKFVASLQKDRIFATQFHPEKSQNLGLKLLENFARL
CJJ81176_1333	MKFCKKCVMPDTKPDLHFDEEGVCDACRSQEAKNQNINWQEREKEFFELIKKYKKHPVYDCVIGVSGGKDSTFQVVKMLELGLNPLCVCFEPSVPTKIGRKNLDNLNHLGVDLIHIKRDPKVYQKLAREAFIRTGDNEWQNHLGIFTSVPRIAVNFGVPLIIWGESPQIEYGGPASSKNKNILGREWLEEFGGLLGNRASDMLGVNGITEKDLFLYTYPSDEELQRVGVTGLFLGYYFKWDYKKILEISKKYGFLTLDHPVETTYENFENLDCYSNHVHDYLKYCKYGFGRATDNACLDIRLGYISREEGVRLVQKYDGKPPKKAIKKYLEFSGFSEEEFQKIVDSFTNKKIFKRDENGKFIRDYDGSLVRKDECVLK
CJJ81176_1334/neuB	MQIGNFNTDKKVFIIAELSANHAGSLEMALKSIKAAKKAGADAIKIQTYTPDSLTLNSDKEDFIIKGGLWDKRKLYELYESAKTPYEWHSQIFETAQNEGILCFSSPFAKEDIEFLKRFDPIAYKIASFEANDENFVRLIAKEKKPTIVSTGIATEEELFKICEIFKEEKNPDLIFLKCTSAYPTAIEDMNLKGIVSLKEKFNVEVGLSDHSFGFLAPVMAVALGARVIEKHFMLDKSIESEDSKFSLDFDEFKAMVDAVRQAESALGDGKLDLDEKALKNRVFARSLYASKDIKKGEIFSEENVKSVRPSFGLHPKFYQELLGKKASKDIEFGDALKESDFR
CJJ81176_1335	MFEVDQILAYKLRALEKNDFKILQNENGINFIKDDIMLYKNPEQELLENLTLFQNKYKKYPVLFFYGFGNGMFYKTLCENKNHKHIIVFEDELEILALALHLFDFSKELKNEKLILFHTPNITTAQLTTLFMYEHIQKSVKIFNLFIHSDFYLKFYSHQIQELNKKLIENIRFIVLAKGNDPYDSIIGIKHMLNNLPKLLNHGVFQNFLKARKQKVKNAIIVSTGPSLTKQLPLLKKYANKATIFCADSAYPILAKHNIKPDYVCMLERDDIVSKCFDNDFKEFDQGILFIISSVVHQEVIDFLEKNSRKYILVHRPLHFAVSLNLKEFGYIGVGASVANMAYELAASLRHENIIFIGQDLAYAKDGSSHPREHIYGNQGEKLRGEIYTLAYGGEKQVR…
CJJ81176_1336	MKFNLNQKELFNKNIEALDNIPLKESLKEIKSSKFKLILGKDNLDINLQNTSDNTFLYENVIDELNTMLNTYNDKYLLYPVLYFYGFGNGILFKALLQNKNHQHIVVFEKDIEIIWTMFHILDFSNELQKNNLIIINTNILSEFDLLNFYKKANSIFLQFSRIYFLELISNYYERYNEEILKLNDTILSTIKISIIQYGNDSIDNLMGIKHFIYNLSKLLTHPHSEIFLKKRYKLSDTAIIVSTGPSLTKQLPLLKQYANKATIFCADSAYPILAKHNIKPDYVCMLERDDIVSKCFDNDFKEFDKGILFILASVVHKEVIEFLERNNREYMLVPRAYDFFYYLNLAKYFQPIDGMVSVAHMNYWLAKFLSHKNIIFIGQDLAYSKDQSSHAKDFIHEK…
CJJ81176_1337	MQTNEIFKKNLEAMQGSTYEKLKYKLKNFQELRNFSFHIGKDSIDINIIDKKHLKKIYQNPIKELEENLKLYQEQYTNYPFLFFYGLGNGILYKALLKNTLHKRIIIIEKELDIIFITLNLIDFSEDLFKGRIIITHTLDYNNNIAELIFGLTEISLFLKTYQINLHSPFYRIYQEDIKKINNINLQTIKYLTLKKGTDPLDAMVGIEQAIWNLPEMFKHYSYKELLDKRKNLSKNAIIVSTGPSLTKQLSLLKQYANKAIIFCADSSYPILAKHNIKPDYVLSLERIPLTSEFFNNDFGEFDKDILFILPGLTHPNSIKYLKKFKKDYMLVARHLPFALSLDLKEYGYIGGGMSVAHSAYELAILLKCENIILIGQDLAYSKEGKSHTDDYINLALHE…
CJJ81176_1338	MGFRINTNIGALNAHANSVVNSNELDKSLSRLSSGLRINSAADDASGMAIADSLRSQAATLGQAINNGNDAIGILQTADKAMDEQLKILDTIKTKATQAAQDGQSLKTRTMLQADINKLMEELDNIANTTSFNGKQLLSGNFTNQEFQIGASSNQTVKATIGATQSSKIGVTRFETGAQSFTSGVVGLTIKNYNGIEDFKFDNVVISTSVGTGLGALAEEINKSADKTGVRATYDVKTTGVYAIKEGTTSQDFAINGVVIGQINYKDGDNNGQLVSAINAVKDTTGVQASKDENGKLVLTSADGRGIKITGDIGVGSGILANQKENYGRLSLVKNDGRDINISGTNLSAIGMGTTDMISQSSVSLRESKGQISATNADAMGFNSYKGGGKFVFTQNVSS…
CJJ81176_1339	MGFRINTNVAALNAKANSDLNAKSLDASLSRLSSGLRINSAADDASGMAIADSLRSQANTLGQAISNGNDALGILQTADKAMDEQLKILDTIKTKATQAAQDGQSLKTRTMLQADINKLMEELDNIANTTSFNGKQLLSGNFTNQEFQIGASSNQTVKATIGATQSSKIGVTRFETGAQSFTSGVVGLTIKNYNGIEDFKFDNVVISTSVGTGLGALAEEINKSADKTGVRATYDVKTTGVYAIKEGTTSQEFAINGVTIGKIEYKDGDGNGSLISAINAVKDTTGVQASKDENGKLVLTSADGRGIKITGDIGVGSGILANQKENYGRLSLVKNDGRDINISGTNLSAIGMGTTDMISQSSVSLRESKGQISATNADAMGFNSYKGGGKFVFTQNVSS…
CJJ81176_1340	MTILEKNIQALLSGVNEPLGNKLLNFIQNKTCSRFNIDENLNIFDKTHNVFMYENLEEEINFFYQSILEKTPRYPFICIYGIGNALLIKNLAKHYKHLFVFESEIELFILALSMIDLSEELCSGKIYLVDIKEERVNLQLRILFDQNDMFLWLNIYEMFINHKFYEKYYYEEILNTDKIIYENINLVIRNLDPDSKISLSCYENFYKNIPLMLKNIPFKRIIDERKGLFESCIVVCAGPSLQKQIPLLKQYQENFVIFCVDGAYPLLVKNNIIPDYVLNLDFEEYPLKFFKEVNPENKTLFILSASTHPSVVDYLYKKQIPLSIALNDNLPYQNLHIDEFGYLEFGTHVGHACYALAIALKFKNIIIIGQDLSYDKQGNSHFDSFDLGSDIDATLNIPT…
CJJ81176_1341	MIVSKTYEIDSCDDVELGIKRESKLEFKLCFDDEKEIKALVFIIPGLGGDVDENYREHLAEFVAGEFNVAVASVNYHCIGNRPQTGSTFYLDDIDKLILKVSCEAADIKLPYDVDNIQDYKQMSEIFHFVNNQIIEGKQKGNFTPNYFLNLHVSLQPAKNEYQNFGIMQAQDLLNVALYLKKNAPFDTMGGGIPVIMIGSSHGGYLAHLAAKIVPWLIDGVIDNSSYAKFLWHLIGFGKEIDFMQYSEFSTFDFFHHIKTHCSTKTFWTSNSSSNNFFSMPRRMIRYILEPKHLEIQANYPKPCYTSYHSFYDKEIAPPDEKLELYKYLEQFGFDADLYMIKNPDQVDGRFIKSLEHGMGMSIKTLISKELPLMLEKIKQNLKKDCKEKYISYPCEDLL…

## Sheet: C jejuni 81116
Query	Subject				1st Hit													2nd Hit
81116 Gene Name	Isolate	isolate ID	% identity	Alignment length	Mismatches	Gaps	Seqbin id	Start	End	Orientation	E-value	Bit score		Subject	isolate ID	% identity	Alignment length	Mismatches	Gaps	Seqbin id	Start	End	Orientation	E-value	Bit score
C8J_1236	NCTC11168	48	98.204	334	6	0	18013	1224849	1225850	Forward	0	683		NCTC11168	48	29.749	279	179	8	18013	1052171	1052989	Reverse	1.07e-30	119
C8J_1237	NCTC11168	48	97.606	376	9	0	18013	1225855	1226982	Forward	0	751		NCTC11168	48	35.319	235	148	3	18013	1054179	1054874	Reverse	7.68e-34	129
C8J_1238	NCTC11168	48	93.349	436	28	1	18013	1226978	1228282	Forward	0	825		NCTC11168	48	33.871	62	30	2	18013	1078670	1078855	Forward	1.2	27.3
C8J_1239	NCTC11168	48	61.628	258	97	1	18013	1229096	1229863	Forward	2.69e-92	293		NCTC11168	48	79.048	105	22	0	18013	1228282	1228596	Forward	9.67e-77	177
C8J_1240	NCTC11168	48	94.2	500	29	0	18013	1236809	1238308	Forward	0	964		NCTC11168	48	22.873	529	332	19	18013	874114	875646	Reverse	9.84e-15	73.2
C8J_1241	NCTC11168	48	31.707	82	56	0	18013	107015	107260	Forward	6.05e-08	48.9		NCTC11168	48	29.73	111	63	3	18013	182877	183167	Reverse	9.81e-07	45.4
C8J_1242	NCTC11168	48	76.056	71	17	0	18013	1238366	1238578	Forward	3.3e-30	107		NCTC11168	48	24.242	66	46	1	18013	234263	234460	Reverse	0.34	25
C8J_1243	NCTC11168	48	65.835	401	135	2	18013	1239688	1240887	Reverse	4.55e-165	509		NCTC11168	48	65.686	408	129	5	18013	1234301	1235509	Reverse	9.1e-155	479
C8J_1244	NCTC11168	48	96.552	232	8	0	18013	1240966	1241661	Forward	1.65e-153	468		NCTC11168	48	33.921	227	136	5	18013	1258224	1258883	Forward	2.53e-30	114
C8J_1245	NCTC11168	48	95.985	274	11	0	18013	1241648	1242469	Forward	8.38e-176	533		NCTC11168	48	32.468	77	44	3	18013	932061	932267	Forward	0.053	30.8
C8J_1246	NCTC11168	48	86.275	153	21	0	18013	1242469	1242927	Forward	9.67e-86	270		NCTC11168	48	25.806	93	63	3	18013	210473	210742	Forward	0.73	26.2
C8J_1247	NCTC11168	48	37.423	163	94	4	18013	1242472	1242939	Forward	1.61e-21	86.7		NCTC11168	48	30.769	52	27	1	18013	120275	120403	Forward	3.5	23.9
C8J_1248	NCTC11168	48	96.371	248	9	0	18013	1242910	1243653	Reverse	5.49e-158	481		NCTC11168	48	36.293	259	149	3	18013	1530942	1531706	Forward	2.57e-43	152
C8J_1249	NCTC11168	48	96.02	201	8	0	18013	1243657	1244259	Reverse	4.86e-127	390		NCTC11168	48	39.698	199	111	5	18013	1528691	1529260	Forward	1.39e-37	134
C8J_1250	NCTC11168	48	96.296	378	14	0	18013	1244259	1245392	Reverse	0	756		NCTC11168	48	33.155	374	229	13	18013	1252278	1253375	Forward	6.21e-49	173
C8J_1251	NCTC11168	48	95.335	343	16	0	18013	1245650	1246678	Forward	0	639		NCTC11168	48	35.799	338	208	5	18013	1254129	1255133	Forward	6.05e-56	192
C8J_1252	NCTC11168	48	70.292	616	183	0	18013	1261635	1263482	Forward	0	889		NCTC11168	48	43.704	540	289	6	18013	1259710	1261317	Forward	3.46e-132	424
C8J_1253	NCTC11168	48	64.625	653	223	5	18013	1259689	1261632	Forward	0	828		NCTC11168	48	60.363	661	238	9	18013	1246678	1248621	Forward	0	756
C8J_1254	NCTC11168	48	56.149	618	267	3	18013	1265469	1267310	Forward	0	668		NCTC11168	48	46.802	641	318	6	18013	1259713	1261608	Forward	4.9e-167	525
C8J_1255	NCTC11168	48	80.903	576	106	2	18013	1267371	1269086	Reverse	0	815		NCTC11168	48	77.604	576	125	2	18013	1269235	1270950	Reverse	0	777
C8J_1256	NCTC11168	48	80.556	576	108	2	18013	1269235	1270950	Reverse	0	813		NCTC11168	48	77.083	576	128	2	18013	1267371	1269086	Reverse	0	778
C8J_1257	NCTC11168	48	57.19	605	250	5	18013	1272891	1274684	Reverse	0	667		NCTC11168	48	53.411	601	276	3	18013	1271071	1272864	Reverse	0	625
C8J_1258	NCTC11168	48	91.084	415	35	1	18013	1274697	1275935	Reverse	0	757		NCTC11168	48	40.426	423	227	11	18013	1235525	1236748	Reverse	6.35e-72	241

## Sheet: 81116 Amino acid SEQ
81-176 Gene Name	Amino acid sequence
C8J_1236	MFNGKNILITGGTGSFGKTYTKVLLENYKPNKIIIYSRDELKQFEMASVFNAPCMRYFIGDIRDNERLSAAMRDVDFVIHAAAMKHVPIAEYNPMECIKTNIHGAQNVIDACFENGVKKCIALSTDKACNPINLYGATKLASDKLFVAANNIAGNKQTRFSVTRYGNVVGSRGSVVPFFKKLISEGAKELPITDTRMTRFWISLEDGVKFVLSNFERMHGGEIFIPKIPSMKITDLAHALAPHLSHKIIGIRAGEKLHEIMISSDDSHLTYEFENYYAISPSIKFVDKDNDFSINALGEKGQKVKDGFSYSSDNNPLWASEKELLEIINHTEGF
C8J_1237	MLTYSHQNIDQSDIDTLTKALKDEILTGGKKVNEFEEALCEYVGVKHACVLNSATSALHLAYTALGVKEKIVLTTPLTFAATANAALMAGAKVEFIDIKNDGNIDEKKLEARLLKDSENIGAISVVDFAGNSVEMDEISNLAKKYNIPLIDDASHALGALYKSEKVGKKADLSIFSFHPVKPITTFEGGAVVSDNEELIAKIKLLRSHGIIKKRLWDSDMVELGYNYRLSDVACALGINQLKKLDHNLEKREKIASFYDKEFEKNPYFSTIKIKNYKKSSRHLYPILLFPEFYCQKEELFESLLHAGIGVQVHYKPTYEFSFYKKLLGEIKLQNADNFYKAELSIPCHQEMNLKDAKFVKDTLFSILEKVKKGYCG
C8J_1238	MDKLDFRNQDFSQTGKAMYELACELFPIPRSITGQGFRASLEILNKTLGGGILKFHSIKSGTKVFDWIVPDEWNAKEAYIITPEGEKICDFKKHNLHLLNYSEAIDQEIELEELQDHLYSIEEMPDAIPYVTSYYKRRWGFCLTHNERKKLKKGKYKVYIDAKHDENGVLDYADFILPSTQNSKDEILISTYLCHPSMANNELSGPVVAIFLAKWLLNLKERKYNYRFVIIPETIGSIVYLSKHLEHLKKHVKAGFVLSCIGDDHAYSLIHTPKENTLSDKVALHTLKNKENFKAFSFLNRGSDERQYNAPLANLGIVGVCRTRYGDYDGYHNSKDDLNFISEKGLMGGLQSMQEIILNLEINAIYENTIVCEPNLGKRGLYHTINKGVKQKPISADFL…
C8J_1239	MKYFLEHNDKKYSDKDLIDAFYQLGIKRGDILCVHTELFNFGVPLLSRNEFLQTILNCFFEVIGKEGTLIMPTFTYSFCKNEVYDKLNSKCTVGTLNEFFRKQQGVKRTNDPIFSFAIKGAKEELFLKNTTSCFGENSVYDTLVKENGKIILLGTKIAGYTFTHFIEEKIKVPYRYFKEFKGKIILENKMPKEIVINYYVRDLEENSNLDVYKQIEILKQNDNFKLQQFSNSCIVLINSKAYLEDTMQALNQNLKCLLMEP
C8J_1240	MTTHIYDFLEKSLIKFSEKTAFVEPFAKERKEITYKNFDLFSKKLASEILRNLGNDNPIQVPVLIILPKGIDCLISFFGVALSGNFYTLLDEKSPKERVEKVIEVLKPKLFITSKNLNFNLNLPTLYTQDFEGFDINESLLKNAKEKHIDTNLLYVFFTSGSTGIPKGVSIAHKSVIDYTFWVCETFKFDENEILANQAPFYFDNSILDIFSSVKSGATLHLLPNHLFAFPNKILECLEKEKVSTIFWVPSVLIYFANTEALNNFSLNTLKKILFCGEIMPNKQLNIWRKHLPNALFANLYGPTEITDVCSFYIINRTFKDEELLPIGKACKNTELLVFDENMNFISPKQIGVKGELFVRGTSLSLGYYNDKEKSKQAFIQNPLHDNYLDLLYKTGDIV…
C8J_1241	MKKFENIYIIGTGKVAKECQKIASGFFKQEVIFVKNIENLDDFFKNLKNCLIISANNFYIFKKECIQNNAIINYHNALLPFHKGCNAHIWSIWENDKKTGITWHMVEESIDTGAILTQKEIKLDDNFTALSLLNTQHNLAMASFKEAVENLENKALKAQISKKGYHKKLALPNEGYLDLTWDKEKISRFLRAMDCGVLSGAPKARLKILGEEKEILFYEINELDLILNLSDNTLLKITKE
C8J_1242	MQNTVDLIKQFFINIDRADIDENMENLLSEDIIDSIDIMSLVAEIEKFYKKPLKAEFIKAENFESFKTIQDMINQAFK
C8J_1243	MLINQTFEIDSCDDVELGIKRTSKLEYRISYDDEKDIKAIVFIVGGFGANANISFLDFDREYIAKKFDVVAVHVFYHCFCHRRSNVEKYSAITMFTKEDVSNLSQALLDIGIKIDVDIQNAHQCYELLNQNITTLKSQGRLVQNYQAKLSSTFIPPNGDYQNFGIMPAIDHINALKDLVKRFPKFADLPKIYGGGSYGGYLSLLIAKIAPWYVDGVIDNSGTVLPLLECIIGRKLNKPEFIYNDPNTLIEMFIKTYWIREDENSSYFIANENYMIRSLLNSSHLTIQANINKNIIFISYHSLKDEFNTAKDKQTLFLAYKELGYDATLYLIKDESEIDGRFIKDLKHGMRISNKALFRKELPLMLEKLQGRKSFMQENSISYPCRDQKFIFEDDKDKFT…
C8J_1244	MKNLCIIPARGGSKRIPRKNIIDFLGKPLIAYSIENALNSGIFDEVILSSDDEEIIEVALKYGAKAPFVRDKNLSDDYASSTAVVQNAIEILQSQNQIYDNVCCLYATAPLLNKDILKQAYEKFIQNQSKFLFAATEFEYPIQRAFYLNENNQVYMFDEKHYKSRSQDLTKAYHDAGAFYFGTSKAWLEEDFMFKPHSGVFVLPRNLVCDIDTMQDLEFAKILYKANHESTF
C8J_1245	MKVLFRSDSSSQIGFGHIKRDLVLAKQYDDVSFACLPLKGSLIDEIPYPVYELSSESIYELINLIKEEKFELLIIDHYGISVDDEKLIKLETGVKILSFDDELKPHHCDILLNVNAYAKASDYEGLVPFKCEVRCGFSYALIREEFYQETKENREKKYDFFICMGGTDIKNLSLQIASELPKTKIISIATSSSNPNLKKLQKFAKLHSNIRLFIDHENIAKLMNESNKLIISASSLVNEALLLKANFKAICVAKNQEKLANWLAQKGYEVEYKY
C8J_1246	MIKLKNFTELNPQEIELIFKWRNHPDISQFMKTKHIDFEEHLRFLKNLHQDSSKKYFLVFQDEQIIGVIDFVNITTKSCEFGLYAKPDLKGVGQILMNEIIKYAFENLKVNTLKAYVFKDNHKALKLYQQNHFTIYDEDKNIFYIKLKNYNYKKQFAKRISKLDRGGGKYKY
C8J_1247	MQDYRCNILLKNYINLNYIEKEKIRKYRNQPEVKKYLYQTHFISKLEHKNFIKKLKYNTKKSYFCVILDNQIIGNINFYIRENEIDFGFYANPFSKILGIGRILEQIGIYYAFKIINVPILSLEVFSNNTQVINLHRKFGFSIVQEFFIKKQKILKMSLKQSDCKALLS
C8J_1248	MLKTRIIPCVLLKNSQLVKSIEFKNFRTIGHLTSTMRIYNARNVDELIILDIDASKSGEIDFESIEDLAKECFMPLTIGGGIKTLEDIQKILNLGADKISINSKALEDKDFISKAANRFGSQCIVCSIDVKRKGEQFCVYDRGNLLEKSPLELALEYEKKGAGELLLTSVDFEGKAKGYDLELLKIFQNKLKIPLIVNGGLGKPSDGVKALNLGVDALAGAYIFHFSKYTPKDVKEELAKQGFAVRLL
C8J_1249	MIALIDYKTGNLNSVAKAFEKIGATNFIAKNPKDLQKADKLLLPGVGSFKEAMKNLKELGFIEALKEQVLVQKKPILGICLGMQLFLERGYEGGVCEGLGFIEGEVVKFEEDLNLKIPHMGWNELEILKQEPLYQDIEDKSDFYFVHSFYVRCKDEFVSAKAQYGHKFVASLQKDHIFATQFHPEKSQNLGLKLLENFVRL
C8J_1250	MKFCKKCVMPDTKPDLHFDEEGICDACRSQEAKNQKINWQEREKEFFELVKKYKKHPVYDCVIGVSGGKDSTFQVVKMLELGLNPLCVCFEPSVPTKIGRKNLDNLNHLGVDLIHIKRDPKVYQKLAREAFIRTGDNEWQNHLGIFTSVPRIAVNFGVPLIIWGESPQIEYGGPASSKNKNILDREWLEEFGGLLGNRISDMIGVEGITQKDVYFYTYPINEELQRVGVTGLFLGYYFKWDYKKILEISKKYGFLTLDHPVETTYENFENLDCYSNHVHDYLKYCKYGFGRATDNACLDIRLGYISREEGVRLVQKYDGKPPKKAIKKYLEFSGFSEEEFQKIVDSFTNKKIFKRDENGKFIRDYDGSLVRKDECVLK
C8J_1251	MQIGNFNTDKKVFIIAELSANHAGSLEMALQSIKAAKEAGADAIKIQTYTPDSMTLNSNKEDFIIKGGLWDKRKLYELYESAKTPYEWHSQIFETAQNEGILCFSSPFAKEDLEFLKRFDPIAYKIASFEANDENFVRLIAKEKKPTVVSTGIATEEELFKICEIFKEEKNPDLIFLKCTSAYPTAIEDMNLKGIVSLKEKFNVEVGLSDHSFGFLAPVMAVALGARMIEKHFMLDKNIESEDSKFSLDFDEFKAMVDAVRQAESALGDGKLDLDEKALKNRVFARSLYASKDIKKGEMFSEENVKSVRPSFGLHPKFYQELLEKKATKDIKFGDALKESDFR
C8J_1252	MNKDLFLKNTRALFEVDQILAYKLRSLEKIDFKILQNENGINFIKDDIALYKNPNQELLESLTLFKSEYEKYPVLFFYGFGNGMFYKALCENKNHKHIIVFEDELEILALAFHLFDFSKELKNEKLILFYTPEVTTAQLTTLFIYENIQKSVKIFNLYIHNNFYEKFYTQKIKNLNYKLMETIKYVVLNKGNDPYDSIIGIKHTLNNIPKLLSHGIFQDFLKKRKRKVKNAIIVSTGPSLTKQLPLLKQYANKATIFCADSAYPILAKHNIKPDYVCMLERDDIVSKCFDNDFKEFDKGILFILASVVHKEVIEFLERNNREYMLVHRPLHFAVSLNLKEFGYIGVGASVANMAYELAASLRHENIIFIGQDLAYAKDGSSHPREHIYGNQGEKLRGEI…
C8J_1253	MKFNLNQKELFNKNIEALDNIPLKESLKEIKSSKFKLILGKDILDINLQNTSDNTFLYENVIDELNTMLNTYNDKYLLYPVLYFYGFGNGILFKALLQNKNHQHIVVFEKDIEIIWTMFHILDFSNELQKNNLIIINTNILSEFDLLNFYKKANSIFLQFSRIYFLELISNYYERYNEEILKLNDTILSTIKISIIQYGNDSIDNLMGIKHFIYNLSKLLTHPHSEIFLKKRYKLSDTAIIVSTGPSLTKQLPLLKQYANKATIFCADSAYPILAKHNIKPDYVCMLERDDIVSKCFDNDFKEFDKGILFILASVVHKEVIEFLERNNREYMLVPRAYDFFYYLNLAKYFQPIDGMVSVAHMNYWLAKFLSHKNIIFIGQDLAYSKDQSSHAKDFIHEK…
C8J_1254	MQTNEIFKKNLEAMQGSTYEKLKYKLKNFQELRNFSFHIGKDPIDINIIDKKHLKKIYQNPIKELEENLKLYQEQYTNYPFLFFYGLGNGILYKALLKNTLHKRIIIIEKELDIIFITLNLIDFSEDLFKGRIIITHTLDYNNNIAELIFGLTEISLFLKTYQINLHSPFYRIYQEDIKKINNINLQTIKYLTLKKGTDPLDAMVGIEQAIWNLPEMFKHYSYKELLDKRKNLSKNAIIVSTGPSLTKQLSLLKQYANKAIIFCADSSYPILAKHNIKPDYVLSLERIPLTSEFFNNDFGEFDKDILFILPGLTHPNSIKYLKKFKKDYMLVARHLPFALSLDLKEYGYIGGGMSVAHSAYELAILLKCENIILIGQDLAYSKEGKSHTDDYINLALHE…
C8J_1255	MGFRINTNIGALNAHANSVVNSNELDKSLSRLSSGLRINSAADDASGMAIADSLRSQAATLGQAINNGNDAIGILQTADKAMDEQLKILDTIKTKATQAAQDGQSLKTRTMLQADINRLMEELDNIANTTSFNGKQLLSGNFTNQEFQIGASSNQTIKATIGATQSSKIGVTRFETGAQSFTSGVVGLTIKNYNGIEDFKFDNVVISTSVGTGLGALAEEINKSADKTGVRATYDVKTTGVYAIKEGTTSQDFAINGVVIGQINYKDGDNNGQLVSAINAVKDTTGVQASKDENGKLVLTSADGRGIKITGDIGVGSGILANQKENYGRLSLVKNDGRDINISGTNLSAIGMGTTDMISQSSVSLRESKGQISATNADAMGFNSYKGGGKFVFTQNVSS…
C8J_1256	MGFRINTNVAALNAKANSDLNAKSLDASLSRLSSGLRINSAADDASGMAIADSLRSQANTLGQAISNGNDALGILQTADKAMDEQLKILDTIKTKATQAAQDGQSLKTRTMLQADINKLMEELDNIANTTSFNGKQLLSGNFTNQEFQIGASSNQTVKATIGATQSSKIGVTRFETGAQSFTSGVVGLTIKNYNGIEDFKFDNVVISTSVGTGLGALAEEINKSADKTGVRATYDVKTTGVYAIKEGTTSQDFAINGVTIGKIEYKDGDGNGSLISAINAVKDTTGVQASKDENGKLVLTSADGRGIKITGDIGVGSGILANQKENYGRLSLVKNDGRDINISGTNLSAIGMGTTDMISQSSVSLRESKGQISATNADAMGFNSYKGGGKFVFTQNVSS…
C8J_1257	MTILEKNIQALLSGVNEPLGNKLLNFIQNKTCSRFNIDENLNIYDKTHNVFMYENLEEELNFFYQSILEKTPRYPFICIYGIGNALLIKNLAKHYKHLFVFESEIELFILALSTIDLSEELCSGKIYLVDIQEKKINLQLRILFDQNDVFLWLNLYEMFINNNFYKKYYYEEILNTDKIAYENINLVIRNLDPDSKISLSCYENFYKNISLMLKNIPLKRIINERKGLFDNCIVVCAGPSLQKQIPLLRQYQKKFVIFCVDGAYPLLVKNNIIPDYVLNLDFEEYPLKFFEEVDAENKTLFILAASTHPSVVEYLYKKQIPLSIALNDNLPYQNLHIDEFGYLEFGTHVGHACYALAIALKFKNIIIIGQDLSFDQRGNSHFDSFDLGSDIDATLDIPT…
C8J_1258	MIVSKTYEIDSCDDVELGIKRESKLEFKLWYDDEKTPEALVFVVQGVGADCNDIYLKFIVEYLLKNFNLAFVGVNYHCIGNRPQTGSTFYLDDIDKLILKASCEAVDIKLPYDVDKIQDYKQMSEIFHFVNNQIVEGKQKGNFMPNYFLNLHVSLQPAKNEYQNFGIMQAQDLLNVALYLKKNTPFDTMGGGIPVIMIGGSHGGYLAHLTAKIAPWLVDGVIDNSSGAKFLWRVVGFGKEIDFMQYSEFATFDFFHHIKTHCSTKTFWTSNSSSPRFFSPARRKIRNLLEEDHLLEQSKCLKTCFISYHSLYDEYVSLKEKTMLYEELEKLGFDVTLHSITKESQVDGKFIKNLNHGMGIPVKLLIKKELPLMLEKIKQNSKKDCKEKCISYPCEDLLY…
